# Supplementary material for: Quantitative genomics of starvation stress resistance in Drosophila
Source: Genome Biol. 2005 Mar 24;6(4):R36. doi: 10.1186/gb-2005-6-4-r36 (PMC1088964; doi:10.1186/gb-2005-6-4-r36)
Supplement: Additional File 1 — The file includes all P-values from ANOVA of expression values; the mean expression in males and females, averaged across treatments and lines; the FlyBase ID, gene name, symbol and synonyms; cytological location; and molecular function, biological process and cellular component gene ontologies [file gb-2005-6-4-r36-S1.xls]

## Sheet: Sheet1
Probe Set No.	Up/Down	p(L)	p(L*S)	p(L*S*T)	p(L*T)	p(S)	p(S*T)	p(T)	Male Avg. AD	Female Avg. AD	Ratio F/M	FlyBase ID	Gene Name	Symbol	Synonyms	Cytological Location	Molecular Function	Biological Process	Cellular Component
143112	U	0.0672919	0.0790958	0.0464308	0.039345	6.01655e-12	9.0573e-12	8.17027e-12	33.4542	1451.87	43.3988	FBgn0000360	Chorion protein 38	Cp38	CG11213, E3, s38-1, s38, S38: Shell-38, Dms38, CP38, ACE1, Shell-38, S38	7F1	structural constituent of chorion (sensu Insecta); GO:0005213 | non-traceable author statement	insect chorion formation; GO:0007306 | non-traceable author statement
151690	U	0.594599	0.616059	0.822197	0.860637	4.19298e-20	0.430918	0.361757	34.2792	1432.65	41.7936	FBgn0002962	nanos	nos	CG5637, l(3)j3B6, DRONANOS, NANOS, l(3)07117, l(3)j4B6	91F7	RNA binding; GO:0003723 | traceable author statement; protein binding; GO:0005515 | traceable author statement	female meiosis chromosome segregation; GO:0016321 | inferred from mutant phenotype; negative regulation of translation; GO:0016478 | traceable author statement	pole plasm; GO:0045495 | traceable author statement
154221	U	0.0570241	0.141025	0.686869	0.823475	1.05162e-19	0.00776838	0.038718	92.7583	3712.19	40.02	FBgn0011761	deadhead	dhd	CG4193, thioredoxin-like, DmTrx-1, Trx-1	4F4	thiol-disulfide exchange intermediate; GO:0030508 | non-traceable author statement; thiol-disulfide exchange intermediate; GO:0030508 | inferred from direct assay; thiol-disulfide exchange intermediate; GO:0030508 | inferred from sequence similarity	electron transport; GO:0006118 | non-traceable author statement; embryonic morphogenesis; GO:0009795 | non-traceable author statement; female meiosis; GO:0007143 | non-traceable author statement
155012	U	0.0922059	0.128023	0.615099	0.681313	3.92495e-19	0.0894377	0.123991	35.9333	1340.13	37.295	FBgn0038538		pxt	CG7660, CG7660, CG7660, Dpxt	90C2	peroxidase; GO:0004601 ; EC:1.11.1.7 | inferred from sequence similarity with SWISS-PROT:Q26059
141282	U	0.47475	0.471642	0.934228	0.928982	1.93097e-21	0.789097	0.928204	32.7917	1052.67	32.1017	FBgn0035892		exo70	CG7127, Exo70, Exo70p	66C11		vesicle-mediated transport; GO:0016192 | inferred from sequence similarity	exocyst; GO:0000145 | inferred from sequence similarity; exocyst; GO:0000145 | non-traceable author statement
154312	U	0.196645	0.252327	0.903848	0.412388	1.04786e-26	0.048744	0.0361865	50.9833	1538.17	30.1701	FBgn0003015	oskar	osk	CG10901, oskar	85B7		pole plasm assembly; GO:0007315 | traceable author statement; pole plasm assembly; GO:0007315 | traceable author statement; pole plasm protein localization; GO:0007318 | traceable author statement; regulation of oskar mRNA translation; GO:0046011 | traceable author statement	polar granule; GO:0018994 | inferred from direct assay
143418	U	0.0170785	0.00978399	0.0367128	0.0377414	4.71808e-15	1.61897e-05	2.77389e-06	122.096	3645.9	29.861	FBgn0004047	Yolk protein 3	Yp3	CG11129, YP3, yp3, YP, VG3, YP[[3]], YP-3, fs(1)1526, yolk protein, yp, fs(1)A1526, vitellogenin	12C1	structural molecule; GO:0005198 | inferred from sequence similarity with NCBI_gi:1079181	vitellogenesis; GO:0007296 | inferred from sequence similarity with NCBI_gi:1079181
143417	U	0.00625211	0.00539902	0.0497734	0.0418621	3.32154e-18	1.58926e-07	9.56e-09	221.958	5826.25	26.2493	FBgn0004045	Yolk protein 1	Yp1	CG2985, fs(1)1163, YP1, YPI, yp1, YP, VG1, YP[[1]], YP-1, yolk protein, DmYP1, yp-1, yolk protein I, yp, fs(1)A1163, vitellogenin	9A5--B1	structural molecule; GO:0005198 | inferred from sequence similarity with SWISS-PROT:P27878	vitellogenesis; GO:0007296 | inferred from sequence similarity with SWISS-PROT:P27878
146098	U	0.000627852	0.00365546	0.0653561	0.0733469	5.1e-23	0.716965	0.948593	64.875	1632.52	25.1641	FBgn0015393	hoi-polloi	hoip	CG3949	30C5	RNA binding	mRNA splicing	small nuclear ribonucleoprotein complex; spliceosome complex
142872	U	0.508428	0.531018	0.395861	0.396188	1.27228e-18	0.744838	0.842795	31.9333	777.221	24.3389	FBgn0011704	Ribonucleoside diphosphate reductase small subunit	RnrS	CG8975, RNR2, DmRNR2, Rnr2, ribonucleoside-diphosphate reductase small subunit, Ribonucleotide reductase small subunit	48D5	ribonucleoside-diphosphate reductase; GO:0004748 ; EC:1.17.4.1 | inferred from sequence similarity with SGD_LOCUS:RNR2; SGD:S0003563	DNA replication; GO:0006260 | non-traceable author statement	ribonucleoside-diphosphate reductase complex; GO:0005971 | inferred from sequence similarity with SGD_LOCUS:RNR2; SGD:S0003563; ribonucleoside-diphosphate reductase complex; GO:0005971 | non-traceable author statement
153472	U	0.156764	0.152863	0.25378	0.247629	7.54919e-20	0.0567156	0.0585688	30.2	733.175	24.2773	FBgn0033979		Cyp6a19	CG10243, CG10243, 6a19	51D1	cytochrome P450; GO:0015034 | inferred from sequence similarity; cytochrome P450; GO:0015034 | non-traceable author statement		membrane; GO:0016020 | non-traceable author statement; microsome; GO:0005792 | non-traceable author statement
154411	U	0.0225143	0.0317676	0.0346774	0.034594	7.75112e-25	0.569226	0.349098	33.05	769.733	23.29	FBgn0019686	loki	lok	CG10895, CG10895, loki, Dmnk, Dmnk-L, Dmnk-S, maternal nuclear kinase, LOKI/CHK2, 38B.4, Dmchk2, localized ovarian kinase, Drosophila maternal nuclear kinase	38B2	protein serine/threonine kinase; GO:0004674 ; EC:2.7.1.37 | inferred from sequence similarity; protein serine/threonine kinase; GO:0004674 ; EC:2.7.1.37 | non-traceable author statement; protein kinase; GO:0004672 | inferred from sequence similarity with HUGO:CHEK2; OMIM:604373	cell cycle checkpoint; GO:0000075 | inferred from sequence similarity with HUGO:CHEK2; OMIM:604373; protein amino acid phosphorylation; GO:0006468 | inferred from sequence similarity with HUGO:CHEK2; OMIM:604373	cytoplasm; GO:0005737 | non-traceable author statement; nucleus; GO:0005634 | inferred from direct assay
151087	U	0.0357477	0.0419102	0.157406	0.149754	2.39923e-18	0.0304182	0.0315805	32.825	747.079	22.7595	FBgn0040602		CG14545		96F3
147670	U	0.132733	0.118964	0.713457	0.708269	5.22512e-18	0.220958	0.17231	32.2417	706.2	21.9033	N/A	nuclear untranslated RNA gene polar granule component	pgc		58D3
148284	U	0.136031	0.116159	0.177758	0.163673	1.43914e-19	0.508728	0.937105	39.4833	864.204	21.8878	FBgn0024177	zero population growth	zpg	CG10125	65B5	innexin channel	germ-cell development	gap junction
153440	U	0.00666211	0.00208428	0.0435696	0.0351467	3.11161e-16	2.39157e-11	2.39819e-12	144.863	3149.01	21.7379	FBgn0005391	Yolk protein 2	Yp2	CG2979, YP2, YPII, fs(1)K313, fs(1)m35, yp2, fs(1)M35, YP, VG2, YP[[2]], YP-2, yolk protein, yp, fs(1)A59, vitellogenin	9A5	structural molecule; GO:0005198 | inferred from sequence similarity with SWISS-PROT:P27878	oogenesis; GO:0007292 | traceable author statement
143404	U	0.00461353	0.00472414	0.00502164	0.00509691	3.28239e-18	4.08629e-18	1.19731e-18	67.1458	1440.92	21.4595	FBgn0003979	Vitelline membrane 26Aa	Vm26Aa	CG9048, TU-2, Vm26A, Vm26A1, VM26A.1, sV17, Vm26A.1	26A3	structural constituent of vitelline membrane (sensu Insecta); GO:0008316 | non-traceable author statement	oogenesis; GO:0007292 | inferred from mutant phenotype; vitelline membrane formation; GO:0007305 | non-traceable author statement
155068	U	0.522192	0.529989	0.514259	0.474522	2.03662e-18	0.461656	0.716284	36.8375	783.192	21.2607	FBgn0000404	Cyclin A	CycA	CG5940, rsg11, cycA, cyclin A, l(3)183, S(rux)3B, 0033/02, 0040/24, 0046/23, 0104/07, 0245/34, 0521/06, 0545/13, 1329/16, 1449/05, hari, l(3)03946, l(3)68Ea, l(3)j3C8, l(3)neo114, l(3)rsg11, rose-gespleten region interval 11, Suppressor of rux 3B	68E1	cyclin-dependent protein kinase, regulator; GO:0016538 ; EC:2.7.1.- | non-traceable author statement; cyclin-dependent protein kinase, regulator; GO:0016538 ; EC:2.7.1.- | inferred from direct assay; cyclin-dependent protein kinase, regulator; GO:0016538 ; EC:2.7.1.- | inferred from sequence similarity with SWISS-PROT:P04962	mitosis; GO:0007067 | inferred from mutant phenotype; mitotic sister chromatid separation; GO:0016359 | inferred from mutant phenotype	cytoplasm; GO:0005737 | inferred from direct assay; nucleus; GO:0005634 | inferred from direct assay
143111	U	0.0328933	0.0363074	0.00228991	0.00150809	2.77916e-14	2.91193e-13	1.96263e-13	68.3083	1448.49	21.2051	FBgn0000359	Chorion protein 36	Cp36	CG1478, dec[[2]], fs(1)C2, E4, s36-1, s36, s365, cp36, S36: Shell-36, dec2: defective chorion 2, Dms36, dec-2, S36, dec2, defective chorion 2, Shell-36	7F1	structural constituent of chorion (sensu Insecta); GO:0005213 | non-traceable author statement	insect chorion formation; GO:0007306 | traceable author statement; oogenesis; GO:0007292 | traceable author statement
142580	U	0.0599224	0.063127	0.125721	0.120942	1.58194e-19	0.325199	0.317184	30.2417	637.733	21.0879	FBgn0036453		CG5272		70F6
153999	U	0.798671	0.787211	0.358374	0.399217	1.8633e-15	0.0725114	0.0582216	32.2958	670.237	20.7531	FBgn0022893	Decondensation factor 31	Df31	CG2207	39E3			chromatin
154177	U	0.000454134	0.000937708	0.0142821	0.0368846	1.63193e-25	0.59719	0.346255	122	2517.19	20.6327	FBgn0000405	Cyclin B	CycB	CG3510, CG3510, cycB, cyclinB, cyc-B, cyclin B, Cyclin-B, 2g, CyclinB	59B2	cyclin-dependent protein kinase, regulator; GO:0016538 ; EC:2.7.1.- | non-traceable author statement; cyclin-dependent protein kinase, regulator; GO:0016538 ; EC:2.7.1.- | inferred from direct assay; cyclin-dependent protein kinase, regulator; GO:0016538 ; EC:2.7.1.- | inferred from sequence similarity with SWISS-PROT:P15206	cytokinesis; GO:0016288 | inferred from mutant phenotype; mitotic anaphase B; GO:0000092 | inferred from mutant phenotype; mitotic chromosome movement; GO:0007079 | inferred from mutant phenotype	nuclear cyclin-dependent protein kinase holoenzyme complex; GO:0019908 | non-traceable author statement
143110	U	0.000220936	0.000228338	0.000251615	0.00021618	2.67913e-11	2.67387e-11	2.12016e-11	35.9792	731.371	20.3276	FBgn0000358	Chorion protein 19	Cp19	CG6524, CG6524, s19-1, s19, C.s19, cp19, Dms19, CP19, S19: Shell-19, Shell-19	66D12	structural constituent of chorion (sensu Insecta); GO:0005213 | non-traceable author statement	insect chorion formation; GO:0007306 | non-traceable author statement
153579	U	0.306659	0.380627	0.28192	0.32964	2.3991e-17	0.178792	0.245868	33.4375	645.246	19.2971	FBgn0011703	Ribonucleoside diphosphate reductase large subunit	RnrL	CG5371, CG5371, CG5371, l(2)k06709, DmRNR1, RNR1, ribonucleoside-diphosphate reductase large subunit, RntL, RnrM1, Ribonucleoside diphosphate reductase M1 subunit	31D8	ribonucleoside-diphosphate reductase; GO:0004748 ; EC:1.17.4.1 | inferred from sequence similarity; ribonucleoside-diphosphate reductase; GO:0004748 ; EC:1.17.4.1 | non-traceable author statement; ribonucleoside-diphosphate reductase; GO:0004748 ; EC:1.17.4.1 | inferred from sequence similarity with SGD_LOCUS:RNR1; SGD:S0000872	DNA replication; GO:0006260 | non-traceable author statement	ribonucleoside-diphosphate reductase complex; GO:0005971 | inferred from sequence similarity; ribonucleoside-diphosphate reductase complex; GO:0005971 | inferred from sequence similarity with SGD_LOCUS:RNR1; SGD:S0000872
142731	U	6.33119e-06	1.63032e-05	0.000107588	3.47217e-05	1.65704e-26	2.60707e-13	1.23187e-13	34.1708	647.138	18.9383	FBgn0004882	oo18 RNA-binding protein	orb	CG10868, oo18, Orb, ORB, fs(3)00107	94E9	RNA binding; GO:0003723 | inferred from sequence similarity; uridine-rich cytoplasmic polyadenylation element binding; GO:0017131 | inferred from sequence similarity with SPTREMBL:Q91572	germ-cell development; GO:0007281 | inferred from mutant phenotype; mRNA polyadenylation; GO:0006378 | inferred from sequence similarity with SPTREMBL:Q91572
154391	U	0.27596	0.34083	0.707691	0.91549	3.56834e-21	0.988512	0.421885	59.3917	1111	18.7064	FBgn0033635		CG7777		47F13	water transporter; GO:0005372 | inferred from sequence similarity with NCBI_gi:4502177
145061	U	0.0381446	0.0249051	0.0576404	0.0869825	3.41847e-10	2.14253e-09	1.23258e-09	39.2542	731.013	18.6225	FBgn0052602		CG32602	CG32602	12E7-8
151755	U	0.0362941	0.0664374	0.353912	0.446578	5.16475e-20	0.121922	0.0268175	39.4833	721.438	18.272	FBgn0000986	Female sterile (2) Ketel	Fs(2)Ket	CG2637, Hont, Ketel, fs(2)lto2, Hon, Ket, ketel, importin beta, dKap-beta, 38E.11, Fs(2)Hon, Fs(2)Sz6, Fs(2)Sz7, fs(2)lo-B, fs(2)ltoHD43, female sterile(2)lto2	38E3	protein carrier; GO:0008320 | inferred from sequence similarity with EMBL:L38951	NLS-bearing substrate-nucleus import; GO:0006607 | inferred from direct assay; protein-nucleus import; GO:0006606 | inferred from direct assay; protein-nucleus import; GO:0006606 | inferred from genetic interaction with FLYBASE:Pen; FB:FBgn0011823; protein-nucleus import; GO:0006606 | inferred from sequence similarity with EMBL:L38951; protein-nucleus import, docking; GO:0000059 | inferred from d…	cytoplasm; GO:0005737 | inferred from direct assay; nuclear membrane; GO:0005635 | inferred from direct assay; nuclear pore; GO:0005643 | inferred from sequence similarity with EMBL:L38951; nuclear pore; GO:0005643 | inferred from sequence similarity with EMBL:L38951; protein_id:AAC41763
143108	U	0.00241193	0.00277335	0.00303095	0.00262449	1.94332e-11	2.04973e-11	1.30496e-11	36.8583	658.242	17.8587	FBgn0000356	Chorion protein 16	Cp16	CG6533, s16-1, s16, cp16, Dms16, CP16, X16715, S16	66D12	structural constituent of chorion (sensu Insecta); GO:0005213 | non-traceable author statement	insect chorion formation; GO:0007306 | non-traceable author statement
143504	U	0.00680504	0.00999014	0.337095	0.331865	4.668e-21	0.000293227	8.12362e-05	35.7125	632.433	17.709	FBgn0004649	yolkless	yl	CG1372, fs(1)M25, fs(1)K184, fs(1)148, fs(1)A148, fs(1)yolkless, fs(1)L186, LR13, DmYPR, CT3114, YP receptor, fs(1)5, fs(1)L193, fs(1)L196, fs(1)L211, fs(1)M205, fs(1)yl	12E3--4	vitellogenin receptor; GO:0008196 | non-traceable author statement; vitellogenin receptor; GO:0008196 | inferred from sequence similarity	oogenesis; GO:0007292 | non-traceable author statement; vitellogenesis; GO:0007296 | non-traceable author statement
154516	U	0.116493	0.134174	0.097202	0.165105	8.07107e-21	0.476852	0.57627	42.0708	744.892	17.7057	FBgn0016070	smaug	smg	CG5263, D69, Smg, anon-D69, anonD69	66F1	RNA binding; GO:0003723 | non-traceable author statement; translation repressor; GO:0030371 | non-traceable author statement
141264	U	0.346642	0.346642	0.065508	0.065508	4.86654e-17	0.645048	0.645048	30	526.708	17.5569	FBgn0003525	string	stg	CG1395, CG1395, cdc25, Cdc25, S(rux)3A, l(3)01235, Cdc25[String], Cdc25[string], 0224/06, 0245/03, 0439/22, 0730/13, 0896/05, 0967/05, 0980/06, 1083/13, 1089/08, 1143/02, Cdc25[stg], 5473, clone 2.21, SY3-4, cdc25[string], String/Cdc25, anon-EST:Liang-2.21, l(3)j10B9, l(3)j1D3, l(3)j1E3, l(3)j3D1, l(3)s2213, Suppressor of rux 3A	99A5	protein tyrosine phosphatase; GO:0004725 ; EC:3.1.3.48 | inferred from direct assay; non-membrane spanning protein tyrosine phosphatase; GO:0004726 | non-traceable author statement; protein tyrosine/serine/threonine phosphatase; GO:0008138 ; EC:3.1.3.- | non-traceable author statement	protein amino acid dephosphorylation; GO:0006470 | inferred from direct assay	mitotic chromosome; GO:0005708 | inferred from direct assay; nucleus; GO:0005634 | inferred from direct assay
143954	U	0.442382	0.444922	0.145361	0.150422	7.3454e-17	0.166775	0.1986	31.2542	533.833	17.0804	FBgn0022338	deoxyribonucleoside kinase	dnk	CG5452, Dm-dNK, DM-dNK	91E2	deoxynucleoside kinase; GO:0019136 ; EC:2.7.1.145 | non-traceable author statement; deoxynucleoside kinase; GO:0019136 ; EC:2.7.1.145 | inferred from direct assay	nucleoside diphosphate phosphorylation; GO:0006165 | inferred from direct assay; nucleoside diphosphate phosphorylation; GO:0006165 | inferred from direct assay; nucleoside diphosphate phosphorylation; GO:0006165 | inferred from direct assay	cellular_component unknown; GO:0008372 | no biological data available
142157	U	0.0688332	0.250178	0.49082	0.667183	9.30592e-22	0.0932414	0.0182293	197.262	3160.38	16.0212	FBgn0038277		CG7014		88D6	structural constituent of ribosome; GO:0003735 | inferred from sequence similarity with MGD:Rps5; MGI:MGI:1097682	protein biosynthesis; GO:0006412 | inferred from sequence similarity with MGD:Rps5; MGI:MGI:1097682	cytosolic small ribosomal subunit (sensu Eukarya); GO:0005843 | inferred from sequence similarity with MGD:Rps5; MGI:MGI:1097682
143031	U	0.0044027	0.0124869	0.381652	0.413565	1.95652e-21	0.0443127	0.144713	61.8167	974.6	15.766	FBgn0032026		CG7627		29B1	ATP-binding cassette (ABC) transporter; GO:0004009 ; EC:3.6.3.- | inferred from sequence similarity with EMBL:AF071202; xenobiotic-transporting ATPase; GO:0008559 ; EC:3.6.3.44 ; TC:3.A.1.201.1 | inferred from sequence similarity with EMBL:Z49144
153242	U	0.5545	0.574694	0.604998	0.668956	1.18317e-15	0.16984	0.172119	33.6375	523.625	15.5667	FBgn0023515		EG:63B12.6	CG14814, CG14814	2B13
143897	U	0.58507	0.595452	0.83176	0.835536	2.89679e-19	0.480865	0.490203	30.175	461.921	15.3081	FBgn0017577	Minichromosome maintenance 5	Mcm5	CG4082, CG4082, DmCDC465, DmMCM5, PCR4, MCM5, DmMcm5, DmCDC46	86C6	chromatin binding; GO:0003682 | inferred from sequence similarity with MGD:Mcmd5; MGI:MGI:103197	pre-replicative complex formation and maintenance; GO:0006267 | inferred from sequence similarity with MGD:Mcmd5; MGI:MGI:103197	pre-replicative complex; GO:0005656 | inferred from sequence similarity with MGD:Mcmd5; MGI:MGI:103197
151660	U	0.050644	0.0835289	0.242846	0.194517	4.04125e-20	0.000239618	0.000215868	58.175	875.979	15.0577	FBgn0003655	swallow	swa	CG3429, fs(1)1502, fs(1)1497, fs(1)m44, fs(1)M44, sww: swallow, fs(1)M11-999, fs(1)M13C82, sww	5F4	RNA binding; GO:0003723 | inferred from sequence similarity	pole plasm-mRNA localization; GO:0019094 | inferred from mutant phenotype
153926	U	0.695447	0.798373	0.685606	0.725068	8.77617e-19	0.277849	0.366781	32.2375	470.283	14.5881	FBgn0030353		CG15737	DmCG15737	10F4	polynucleotide adenylyltransferase; GO:0004652 ; EC:2.7.7.19 | inferred from sequence similarity with WB:gld-2
153044	U	0.0210543	0.0431996	0.321566	0.2873	4.84263e-19	0.00148253	0.00483635	117.783	1696.33	14.4021	FBgn0015565	yin	yin	CG2913, CG2913, opt1, opt, EG:EG0002.1, oligopeptide transporter 1	3F3--4	proton-dependent oligopeptide transporter; GO:0005427 ; TC:2.A.17.-.- | inferred from direct assay; proton-dependent oligopeptide transporter; GO:0005427 ; TC:2.A.17.-.- | inferred from sequence similarity; proton-dependent oligopeptide transporter; GO:0005427 ; TC:2.A.17.-.- | non-traceable author statement		integral to plasma membrane; GO:0005887 | inferred from direct assay; integral to plasma membrane; GO:0005887 | non-traceable author statement
143107	U	0.173636	0.0270764	0.0448883	0.151158	3.49601e-11	3.2597e-09	2.00991e-10	176.996	2526.56	14.2747	FBgn0000355	Chorion protein 15	Cp15	CG6519, E6, s15-1, s15, Cs15, C.s15, s-15, cp15, S15: Shell-15, Dms15, S15, s15 chorion gene, Shell-15	66D12	structural constituent of chorion (sensu Insecta); GO:0005213 | non-traceable author statement	insect chorion formation; GO:0007306 | non-traceable author statement
155141	U	0.358759	0.439869	0.388832	0.481379	2.66195e-18	8.74052e-05	7.44846e-05	54.35	767.458	14.1207	FBgn0005655	mutagen-sensitive 209	mus209	CG9193, PCNA, Pcna: Proliferating-cell-nuclear-antigen, l(2)02448, DmPCNA, 53/13, pcna, l(2)56F, l(2)56Fa, l(2)s1534, Pcna, Proliferating-cell-nuclear-antigen, proliferating cell nuclear antigen	56F11		DNA replication; GO:0006260 | inferred from mutant phenotype; mitotic spindle assembly; GO:0007052 | inferred from mutant phenotype	delta-DNA polymerase cofactor complex; GO:0005660 | inferred from sequence similarity with MGD:Pcna; MGI:MGI:97503; delta-DNA polymerase cofactor complex; GO:0005660 | non-traceable author statement
149866	U	0.74518	0.747536	0.119957	0.121276	4.12021e-17	0.00108868	0.000894821	30.7167	421.363	13.7177	FBgn0038192		CG9924		88A3
141242	U	0.640116	0.907879	0.429421	0.488948	4.97356e-18	0.248821	0.779006	115.942	1573.25	13.5694	FBgn0034388		CG15092		55F1
147107	U	0.0940911	0.0961525	0.0930752	0.0889557	1.38185e-18	5.40914e-07	5.16192e-07	30.15	406.267	13.4748	FBgn0033757	muskelin	muskelin	CG8811, CG8811, muskelin	49B10
143953	U	0.00382051	0.00532054	0.277389	0.241615	4.83303e-16	0.0850719	0.100247	33.4083	449.796	13.4636	FBgn0022213	CAS/CSE1 segregation protein	Cas	CG13281, l(2)k03902, cas, Dcas, dcas, BcDNA:LD14270, CAS, CAS/CSE1 segregation protein	36B1--2	importin-alpha export receptor; GO:0008262 | non-traceable author statement	apoptosis; GO:0006915 | inferred from sequence similarity with EMBL:AF053651; protein_id:AAC35297.1; protein-nucleus export; GO:0006611 | inferred from mutant phenotype	cytoplasm; GO:0005737 | non-traceable author statement; nucleus; GO:0005634 | non-traceable author statement
153595	U	0.11417	0.107779	0.196466	0.209211	1.0247e-16	0.148461	0.15347	30.95	408.608	13.2022	FBgn0029733		CG6927		4D5	glycine-gated chloride channel; GO:0016934 | inferred from sequence similarity with SWISS-PROT:P07727		glycine-gated chloride channel complex; GO:0016935 | inferred from sequence similarity with SWISS-PROT:P07727
148542	U	0.538391	0.503	0.380602	0.527567	4.4545e-10	4.00552e-05	2.23467e-05	34.8125	450.933	12.9532	FBgn0029172		Fad2	CG7923	68A1	stearoyl-CoA desaturase
154624	U	0.0247059	0.0925811	0.224596	0.148464	1.63052e-17	0.776618	0.696561	63.6958	821.442	12.8963	FBgn0026196		nop5	CG10206, l(2)k00230, 2/30, Dnop5	27C4		rRNA processing; GO:0006364 | non-traceable author statement	microtubule associated complex; GO:0005875 | inferred from sequence similarity
154245	U	0.0165386	0.00902174	0.249197	0.1602	1.46566e-22	0.133109	0.728289	55.9125	718.733	12.8546	FBgn0030551		CG11674		12E5	ATP dependent RNA helicase; GO:0004004 ; EC:3.6.1.3 | inferred from sequence similarity with EMBL:AC004682; pre-mRNA splicing factor; GO:0008248 | inferred from sequence similarity with EMBL:AC004682	mRNA splicing; GO:0006371 | inferred from sequence similarity with EMBL:AC004682	spliceosome complex; GO:0005681 | inferred from sequence similarity with EMBL:AC004682
154836	U	0.0358553	0.031959	0.113129	0.124861	8.067e-18	0.145792	0.129371	30.8583	394.321	12.7784	FBgn0034021		CG8180		52A4
142838	U	0.303159	0.303159	0.229623	0.229623	3.66425e-18	0.410298	0.410298	30	364.975	12.1658	FBgn0000166	bicoid	bcd	CG1034, CG14578, PRD gene 4, Bcd, bic, bicoid, Bicoid, BG:DS00276.7, mum: multimorph, prd4, multimorph	84A5	specific RNA polymerase II transcription factor; GO:0003704 | non-traceable author statement; morphogen; GO:0016015 | non-traceable author statement	maternal determination of anterior/posterior axis, embryo; GO:0008358 | traceable author statement; negative regulation of translation; GO:0016478 | traceable author statement	nucleus; GO:0005634 | non-traceable author statement; nucleus; GO:0005634 | non-traceable author statement
154908	U	0.0387358	0.0569661	0.17157	0.154879	6.26928e-21	0.00871348	0.00695811	31.3917	378.925	12.0709	FBgn0029704		CG2982		4B6
143288	U	0.0167058	0.0167058	0.0838506	0.0838506	4.12191e-17	0.190309	0.190309	30	360.079	12.0026	FBgn0003023	ovarian tumor	otu	CG12743, fs(1)231, fs(1)M101, K, fs(1)23l, fs(1)otu, DROOTUA, fs(1)jA265	7F1		germ-cell development; GO:0007281 | traceable author statement; oogenesis; GO:0007292 | traceable author statement	cytoplasm; GO:0005737 | non-traceable author statement
143085	U	0.0106045	0.0106045	0.175621	0.175621	1.25771e-15	0.0450307	0.0450307	30	358.404	11.9468	FBgn0000182	Bicaudal C	BicC	CG4824, l(2)br34, br34, Bic-C, BG:DS00913.2, Bicaudal-C	35E2	RNA binding; GO:0003723 | inferred from sequence similarity; RNA binding; GO:0003723 | non-traceable author statement	negative regulation of oskar mRNA translation; GO:0007319 | traceable author statement; oogenesis; GO:0007292 | inferred from mutant phenotype	integral to plasma membrane; GO:0005887 | non-traceable author statement
153174	U	0.0738845	0.0772217	0.0729382	0.0686603	7.65763e-22	0.164975	0.175683	30.175	353.892	11.728	FBgn0038191		CG9925		88A3
154187	U	0.00611701	0.00580664	0.0167719	0.0180306	2.12858e-19	4.55889e-06	4.30723e-07	40.1708	470.35	11.7087	FBgn0005695	germ cell-less	gcl	CG8411, gcl-1	44E3		negative regulation of transcription from Pol III promoter; GO:0016480 | inferred from mutant phenotype; pole cell determination; GO:0007278 | inferred from direct assay	nuclear pore; GO:0005643 | inferred from direct assay; pole plasm; GO:0045495 | non-traceable author statement
154844	U	0.149349	0.152733	0.219774	0.301412	4.74374e-18	0.319474	0.382506	33.5042	391.863	11.6959	FBgn0004106	cdc2	cdc2	CG5363, CG5363, cdc2Dm, group 4, CDC2, Cdc2, Dmcdc2, Dcdc2, Dm cdc2, CDCDm, DmCdc2, cdc, cdk1, Cdk1, DmCdk1, CDK1, CDK1/CDC2, Cdc2 kinase, l(2)31Eh	31D11	protein serine/threonine kinase; GO:0004674 ; EC:2.7.1.37 | non-traceable author statement; cyclin-dependent protein kinase; GO:0004693 ; EC:2.7.1.- | non-traceable author statement; cyclin-dependent protein kinase; GO:0004693 ; EC:2.7.1.- | inferred from genetic interaction with SGD_LOCUS:CDC28; SGD:S0000364	G2/M transition of mitotic cell cycle; GO:0000086 | inferred from mutant phenotype	nucleus; GO:0005634 | non-traceable author statement; nucleus; GO:0005634 | non-traceable author statement
143749	U	0.207933	0.250371	0.274657	0.250949	4.40484e-08	8.52441e-08	5.17903e-08	37.8667	426.55	11.2645	FBgn0014076	Vitelline membrane 32E	Vm32E	CG16874, CG16874, VMP32E, VM32E, Vm32Ec, Vm3, Vm32Ea	32E1	structural constituent of vitelline membrane (sensu Insecta); GO:0008316 | traceable author statement	vitelline membrane formation; GO:0007305 | non-traceable author statement
154599	U	0.780419	0.822929	0.201321	0.239039	4.71975e-15	0.0312228	0.0576817	37.3917	408.008	10.9117	FBgn0035213		CG2199		61F7
154375	U	0.196641	0.170249	0.52543	0.638585	5.66383e-12	0.991225	0.800434	33.5	360.65	10.7657	FBgn0000927	female sterile (1) Young arrest	fs(1)Ya	CG2707, CG2707, CG2707, fs(1)M12, fs(1)73, fs(1)Y2, YA, Ya, fs(1)Y[a], EG:95B7.4, young arrest, Young Arrest	3B4		chromatin assembly/disassembly; GO:0006333 | inferred from mutant phenotype; chromosome condensation; GO:0030261 | inferred from mutant phenotype; mitosis; GO:0007067 | inferred from mutant phenotype; pronuclear fusion; GO:0007344 | inferred from mutant phenotype	cytoplasm; GO:0005737 | inferred from direct assay; nuclear membrane; GO:0005635 | inferred from direct assay; nuclear membrane; GO:0005635 | inferred from direct assay
151935	U	0.387193	0.768816	0.57201	0.50286	5.99798e-17	0.193848	0.265652	37.85	403.571	10.6624	FBgn0003717	Toll	Tl	CG5490, CG5490, Fs(1)Tl, toll, tl, dToll, CT17414, Toll-1, Toll, Fs(3)Tl, mat(3)9, mel(3)10, mel(3)9	97D3	transmembrane receptor; GO:0004888 | non-traceable author statement	antimicrobial humoral response (sensu Invertebrata); GO:0006960 | inferred from genetic interaction with FLYBASE:imd; FB:FBgn0013983	integral to membrane; GO:0016021 | non-traceable author statement; integral to plasma membrane; GO:0005887 | non-traceable author statement
153996	U	0.729083	0.731999	0.265668	0.366739	7.7381e-19	0.702357	0.498764	128.192	1365.93	10.6554	FBgn0004419	maternal expression at 31B	me31B	CG4916, ME31B, l(2)k06607, Me31B	31B1	ATP dependent RNA helicase; GO:0004004 ; EC:3.6.1.3 | non-traceable author statement; ATP dependent RNA helicase; GO:0004004 ; EC:3.6.1.3 | inferred from sequence similarity with SWISS-PROT:P54824
143561	U	0.0456128	0.144878	0.112928	0.0539673	1.22167e-19	0.395112	0.196255	39.9708	425.558	10.6467	FBgn0005630	longitudinals lacking	lola	CG12052, CG18378, CG18376, CG18379, CG18380, CG18381, CG30012, CG30013, CG30014, CG12052, CG18378, CG18378, CG12052, l(2)s3697, BTB-IV, misguided, l(2)00642, LD03274, longitudinals absent, BEST:LD03274, BtbIV, sw59, BTB-protein-IV	47A11	specific RNA polymerase II transcription factor; GO:0003704 | non-traceable author statement; RNA polymerase II transcription factor; GO:0003702 | non-traceable author statement; specific RNA polymerase II transcription factor; GO:0003704 | inferred from sequence similarity with FLYBASE:ttk; FB:FBgn0003870; specific RNA polymerase II transcription factor; GO:0003704 | inferred from sequence simil…	axon guidance; GO:0007411 | inferred from mutant phenotype; axon guidance; GO:0007411 | inferred from mutant phenotype; axonogenesis; GO:0007409 | inferred from mutant phenotype	nucleus; GO:0005634 | inferred from direct assay
154999	U	0.467938	0.738951	0.934528	0.802536	2.66516e-18	0.601332	0.516608	96.4625	1012.25	10.4938	FBgn0011598	grapes	grp	CG17161, CG4711, CG17161, 1C, lemp, dChk1, CHK1, Chk1, Pk36A, Pk?1, Protein kinase-like 36A, last empress, Checkpoint kinase 1	36A10	protein serine/threonine kinase; GO:0004674 ; EC:2.7.1.37 | inferred from sequence similarity; protein kinase; GO:0004672 | non-traceable author statement; protein kinase; GO:0004672 | inferred from sequence similarity with HUGO:CHEK1; OMIM:603078; protein serine/threonine kinase; GO:0004674 ; EC:2.7.1.37 | traceable author statement; protein kinase; GO:0004672 | inferred from sequence similarity…	DNA damage checkpoint; GO:0000077 | inferred from sequence similarity with SGD_LOCUS:CHK1; SGD:S0000478; cell cycle checkpoint; GO:0000075 | inferred from sequence similarity with HUGO:CHEK1; OMIM:603078; protein amino acid phosphorylation; GO:0006468 | inferred from sequence similarity with HUGO:CHEK1; OMIM:603078
142692	U	0.142353	0.687601	0.589897	0.378775	5.26239e-19	0.00169197	0.000410819	67.3292	693.954	10.3069	FBgn0014189	Helicase at 25E	Hel25E	CG7269, CG7269, CG7269, l(2)gdh-12, jf26, WM6, hel, RNA helicase, HEL, Dbp25F, Hel, Wm6, l(2)25Eb, l(2)gdh12, l(2)jf26, lethal(2)25Eb, helicase	25E6	ATP dependent RNA helicase; GO:0004004 ; EC:3.6.1.3 | non-traceable author statement; ATP dependent RNA helicase; GO:0004004 ; EC:3.6.1.3 | inferred from sequence similarity with EMBL:AF063447; ATP dependent RNA helicase; GO:0004004 ; EC:3.6.1.3 | inferred from sequence similarity with SGD_LOCUS:SUB2; SGD:S0002242; RNA helicase; GO:0003724 ; EC:2.7.7.- | inferred from sequence similarity with NCB…	mRNA splicing; GO:0006371 | inferred from sequence similarity with NCBI_NP:004631	nucleus; GO:0005634 | non-traceable author statement; spliceosome complex; GO:0005681 | inferred from electronic annotation
154815	U	0.685047	0.589004	0.976523	0.974653	3.40897e-16	0.0707265	0.0908343	32.3333	332.825	10.2936	FBgn0020633	Minichromosome maintenance 7	Mcm7	CG4978, CG4978, PCR1, DmMCM7, MCM7, Mcp-PCR1: Minichromosome maintenance-PCR1, Minichromosome maintenance-PCR1	66E3	chromatin binding; GO:0003682 | non-traceable author statement; chromatin binding; GO:0003682 | inferred from sequence similarity with MGD:Mcmd7; MGI:MGI:1298398	pre-replicative complex formation and maintenance; GO:0006267 | inferred from sequence similarity with MGD:Mcmd7; MGI:MGI:1298398; pre-replicative complex formation and maintenance; GO:0006267 | non-traceable author statement	pre-replicative complex; GO:0005656 | inferred from sequence similarity with MGD:Mcmd7; MGI:MGI:1298398; pre-replicative complex; GO:0005656 | non-traceable author statement
153626	U	0.244989	0.236432	0.242602	0.207216	2.72905e-19	9.89714e-06	6.20175e-06	31.3917	321.054	10.2274	FBgn0013349	Deoxyuridine triphosphatase	UTPase	CG4584	32D1	dUTP pyrophosphatase
143527	U	0.0164331	0.0164331	0.0514195	0.0514195	3.32591e-17	0.940228	0.940228	30	305.904	10.1968	FBgn0004873	hu li tai shao	hts	CG9325, CG9325, CG9325, CG9325, Add, l(2)00634, l(2)k06121, l(2)k14523, Adducin-like 56D, Add-hts, ADD-87, HTS-RC, EST D, htsRC, Hts, hu-li tai shao, Adducin-like, l(2)01103, hts, Adducin-like-56D	56D3	actin binding; GO:0003779 | inferred from sequence similarity with EMBL:Z49082; protein_id:CAA88907	ring canal formation, actin assembly; GO:0008302 | inferred from mutant phenotype	fusome; GO:0045169 | inferred from direct assay; fusome; GO:0045169 | inferred from direct assay; spectrosome; GO:0045170 | inferred from direct assay
142718	U	0.18159	0.40032	0.640577	0.391566	4.80822e-19	0.00667793	0.00299656	42.7708	435.896	10.1914	FBgn0027500		BcDNA:LD24702	CG17286	73A10--11
154067	U	0.693696	0.732489	0.0378412	0.0305182	1.91359e-15	0.0126074	0.0124994	30.8708	310.663	10.0633	FBgn0038252		CG3509		88C10
149491	U	0.597848	0.499041	0.753789	0.804078	2.88318e-10	0.0360582	0.0293391	35.1208	348.446	9.92134	FBgn0037577		CG7443		84F12
154057	U	0.0250235	0.0385786	0.520113	0.575602	1.9869e-19	0.0355015	0.0347177	33.8083	332.087	9.82265	FBgn0021761		Nup154	CG4579, zk, tlp: tulipano, l(2)01501, l(2)10432, nup154, Nup32D, nup32D, BcDNA:LD21772, ms(2)zk, tlp, tulipano, zonder kloten	32C5--D1			nucleus; GO:0005634 | inferred from direct assay
153457	U	0.803747	0.803747	0.568024	0.568024	8.81488e-16	0.614969	0.614969	30	293.325	9.7775	FBgn0037844		CG4570		86C7
154093	U	0.198316	0.351904	0.182383	0.314506	1.20529e-17	6.39315e-06	4.01866e-05	39.2	379.5	9.68112	FBgn0004107	cdc2c	cdc2c	CG10498, CG10498, CDC2c, Cdc2c, Dmcdc2c, Dcdc2c, cdk2, DmCdc2, Cdk2, DmCdk2, S(Sev-CycE)3A, CDK2, CDK2/CDC2c, Cdk4	92F10	protein serine/threonine kinase; GO:0004674 ; EC:2.7.1.37 | non-traceable author statement; cyclin-dependent protein kinase; GO:0004693 ; EC:2.7.1.- | inferred from sequence similarity; cyclin-dependent protein kinase; GO:0004693 ; EC:2.7.1.- | inferred from sequence similarity with EMBL:U63337; cyclin-dependent protein kinase; GO:0004693 ; EC:2.7.1.- | non-traceable author statement	G1/S transition of mitotic cell cycle; GO:0000082 | inferred from sequence similarity; G2/M transition of mitotic cell cycle; GO:0000086 | inferred from sequence similarity
142977	U	0.159794	0.124253	0.144953	0.171281	2.22695e-16	5.2473e-11	3.56584e-11	31.4792	304.692	9.67915	FBgn0030086		CG7033		8C8	chaperone; GO:0003754 | inferred from sequence similarity with MGD:Cct2; MGI:MGI:107186		chaperonine-containing T-complex; GO:0005832 | inferred from sequence similarity with MGD:Cct2; MGI:MGI:107186
154041	U	0.162105	0.17206	0.125122	0.128808	9.29737e-17	0.0692566	0.0634037	31.0833	300.729	9.67493	FBgn0027521		BcDNA:LD21675	CG3679	14B11
153194	U	0.317321	0.416586	0.124428	0.106249	3.98678e-16	0.069386	0.105476	34.9833	336.7	9.62458	FBgn0032906		CG9273		38F6	DNA binding; GO:0003677 | inferred from sequence similarity with SGD_LOCUS:RFA2; SGD:S0005256	DNA dependent DNA replication; GO:0006261 | inferred from sequence similarity with SGD_LOCUS:RFA2; SGD:S0005256	DNA replication factor A complex; GO:0005662 | inferred from sequence similarity with SGD_LOCUS:RFA2; SGD:S0005256
153153	U	0.201458	0.288956	0.396708	0.271475	1.05869e-16	0.146741	0.137063	35.5667	336.004	9.44716	FBgn0015926	discontinuous actin hexagon	dah	CG6157, CG6157, fs(1)dah, Apd, Apodystrophin	13B6		cellularization; GO:0007349 | traceable author statement; cellularization; GO:0007349 | traceable author statement	extrinsic to membrane; GO:0019898 | traceable author statement
153298	U	0.233475	0.198565	0.121148	0.137457	1.49792e-19	0.348846	0.524388	41.75	393.475	9.42455	FBgn0037236		CG9772		82A4		ubiquitin-dependent protein catabolism; GO:0006511 | inferred from sequence similarity with EMBL:AF083215; protein_id:AAD16037	SCF ubiquitin ligase complex; GO:0019005 | inferred from sequence similarity with EMBL:AF083215; protein_id:AAD16037
153287	U	0.569917	0.287925	0.456575	0.298068	2.60503e-17	0.000814577	6.96439e-05	49.1792	462.062	9.39549	FBgn0023528		EG:25E8.2	CG2924, CG2924	2F2--3	ubiquitin conjugating enzyme; GO:0004840 | non-traceable author statement	ubiquitin cycle; GO:0006512 | non-traceable author statement
153312	U	0.13195	0.116083	0.663297	0.665903	4.15605e-19	0.00679943	0.00673129	30.4625	285.458	9.37081	FBgn0034804		CG3831		59B6--7
154861	U	0.585525	0.554269	0.528133	0.466843	6.00543e-14	0.0032669	0.0109797	36.675	341.858	9.32129	FBgn0029094	anti-silencing factor 1	asf1	CG9383, dASF1, ASF1, Asf1	76B9			chromatin assembly complex; GO:0005678 | inferred from sequence similarity; chromatin assembly complex; GO:0005678 | inferred from sequence similarity with SGD_LOCUS:ASF1; SGD:S0003651
154706	U	0.125977	0.125977	0.625281	0.625281	2.36339e-14	0.0322053	0.0322053	30	279.292	9.30972	FBgn0004461	greatwall	gwl	CG7719-related	91C5-6	protein serine/threonine kinase; protein kinase	mitosis; protein amino acid phosphorylation
143109	U	0.00221939	0.00162721	0.00115453	0.00214977	3.50205e-11	6.93095e-11	5.88391e-12	118.05	1098.28	9.30354	FBgn0000357	Chorion protein 18	Cp18	CG6517, s18, E5, s18-1, cp18, S18: Shell-18, Dms18, ACE3, CP18, S-18, S18, Shell-18	66D11	structural constituent of chorion (sensu Insecta); GO:0005213 | non-traceable author statement; structural constituent of chorion (sensu Insecta); GO:0005213 | traceable author statement	insect chorion formation; GO:0007306 | non-traceable author statement
141239	U	0.38969	0.38969	0.0420338	0.0420338	7.46753e-14	0.959687	0.959687	30	277.721	9.25736	FBgn0003028	ovo	ovo	CG6824, CG6824, fs(1)M1, fs(1)M38, Fs(1)K1103, svb: shaven baby, Ovo, fs(1)K1237, ovo/svb, Shavenbaby, Svb, OVO, ovo/shaven-baby, shaven baby, shavenbaby, Fs(1)K1237, Fs(1)K155, svb	4E2	RNA polymerase II transcription factor; GO:0003702 | inferred from sequence similarity with PIR:S59069	cuticle biosynthesis; GO:0042335 | traceable author statement; oogenesis; GO:0007292 | traceable author statement	nucleus; GO:0005634 | inferred from sequence similarity with PIR:S59069; nucleus; GO:0005634 | non-traceable author statement
141689	U	0.478955	0.391871	0.325832	0.216318	1.63869e-16	0.0364215	0.0305889	35.75	330.179	9.23578	FBgn0032920		CG9252		39A4--5
143628	U	0.0270078	0.137483	0.378385	0.406456	1.29684e-15	0.478347	0.772501	53.3292	486.204	9.11704	FBgn0010438	mitochondrial single stranded DNA-binding protein	mtSSB	CG4337, c3a, SSB, DmmtSSB, 0046/13, mitochondrial single-stranded DNA-binding, lopo, low power	89B12	single-stranded DNA binding; GO:0003697 | non-traceable author statement; single-stranded DNA binding; GO:0003697 | inferred from sequence similarity with SWISS-PROT:P28042	mitochondrial genome maintenance; GO:0000002 | inferred from mutant phenotype; mitochondrial genome maintenance; GO:0000002 | non-traceable author statement	mitochondrial chromosome; GO:0000262 | inferred from direct assay; mitochondrion; GO:0005739 | non-traceable author statement
153480	U	0.650856	0.6353	0.214959	0.192285	3.95891e-17	0.0136671	0.0470937	85.7458	781.283	9.11162	FBgn0010342	Microtubule-associated protein 60	Map60	CG1825, CG1825, DMAP60, DMAP-60, CP60, CP-60, Cp60, Centrosome associated protein 60	45F5--6	microtubule binding; GO:0008017 | inferred from sequence similarity	microtubule-based process; GO:0007017 | inferred from sequence similarity	centrosome; GO:0005813 | inferred from direct assay; centrosome; GO:0005813 | inferred from physical interaction with FLYBASE:Cen190; FB:FBgn0000283
143121	U	0.0902865	0.0755568	0.0823224	0.0835674	7.45995e-13	6.81066e-13	1.65299e-13	43.7167	397.421	9.09083	FBgn0000427	defective chorion 1	2003-12-01	CG2175, fs(1)384, fs(1)1501, fs(1)A384, dec[[1]], fs(1)C1, fs(1)M102, Fc1, Fc, dec1, dec, Fcp7C: Follicle cell protein 7C, fs(1)11-549, fs(1)12-1873, fs(1)12-2514, fs(1)12-3512, fs(1)12-365, fs(1)12-3907, fs(1)12-403, fs(1)12-4860, fs(1)13-453, fs(1)13C-57, fs(1)13C-73, fs(1)14-963, fs(1)14A-114, fs(1)14E19, fs(1)5, fs(1)A257, fs(1)M1021, Follicle cell protein 7C	7C1		eggshell formation; GO:0007304 | traceable author statement; insect chorion formation; GO:0007306 | traceable author statement; insect chorion formation; GO:0007306 | traceable author statement	extracellular; GO:0005576 | inferred from direct assay
143402	U	0.000366448	0.000372109	0.0291186	0.0288814	1.25547e-22	0.0183993	0.0181919	30.0167	272.121	9.06566	FBgn0003970	vasa	vas	CG3506, VASA, cgt, Vasa, BG:DS00929.14, no-relish, EP(2)0812, vasa, fs(2)ltoRJ36: female sterile(2)ltoRJ36, female sterile(2)ltoRJ36, courgette	35C1	ATP dependent helicase; GO:0008026 ; EC:3.6.1.3 | non-traceable author statement; RNA helicase; GO:0003724 ; EC:2.7.7.- | traceable author statement	dorsal appendage formation; GO:0046843 | inferred from mutant phenotype; oogenesis; GO:0007292 | inferred from mutant phenotype; pole plasm RNA localization; GO:0007316 | inferred from mutant phenotype; pole plasm assembly; GO:0007315 | inferred from mutant phenotype	polar granule; GO:0018994 | inferred from direct assay
154120	U	0.922542	0.922542	0.0883378	0.0883378	2.14112e-14	0.0832655	0.0832655	30	265.433	8.84778	FBgn0010382	Cyclin E	CycE	CG3938, l(2)br37, br37, CDI7, cycE, DmcycE, l35Dd, l(2)35Dd, fond, DmcyclinE, cyclinE, DmCycE, cyclin E, l(2)k02602, l(2)k05007, BG:DS07108.3, CyeE, fondue, D-CycE, Cyclin E, Cdi7, cdi7, l(2)05206, l(2)k02514, Cyclin-dependent kinase interactor 7	35D4	cyclin-dependent protein kinase, regulator; GO:0016538 ; EC:2.7.1.- | non-traceable author statement; cyclin-dependent protein kinase, regulator; GO:0016538 ; EC:2.7.1.- | inferred from sequence similarity; cyclin-dependent protein kinase, regulator; GO:0016538 ; EC:2.7.1.- | inferred from direct assay; cyclin-dependent protein kinase, regulator; GO:0016538 ; EC:2.7.1.- | inferred from sequence s…	G1/S transition of mitotic cell cycle; GO:0000082 | traceable author statement; peripheral nervous system development; GO:0007422 | traceable author statement	nuclear cyclin-dependent protein kinase holoenzyme complex; GO:0019908 | non-traceable author statement
153752	U	0.0594924	0.0938541	0.477915	0.41369	3.06201e-15	0.483138	0.199727	60.4375	534.663	8.84654	FBgn0024558	Diphthamide methyltransferase	Dph5	CG5275, CG31289, CG5275, l(3)L4910, BcDNA.LD12153, BcDNA:LD12153, Diphthamide methyltransferase	94B5	diphthine synthase; GO:0004164 ; EC:2.1.1.98 | inferred from sequence similarity; diphthine synthase; GO:0004164 ; EC:2.1.1.98 | inferred from sequence similarity with SGD_LOCUS:DPH5; SGD:S0004162	peptidyl-diphthamide biosynthesis from peptidyl-histidine; GO:0017183 | inferred from sequence similarity with SGD_LOCUS:DPH5; SGD:S0004162
143834	U	0.0742536	0.053566	0.0428559	0.069998	2.55291e-20	6.64329e-05	0.00125532	146.679	1287.48	8.77752	FBgn0015625		CycB3	CG5814, cyclin B3, l(3)L6540, cycB3	96B1	cyclin-dependent protein kinase, regulator; GO:0016538 ; EC:2.7.1.- | inferred from sequence similarity with SGD_LOCUS:CLB3; SGD:S0002314	mitotic spindle assembly; GO:0007052 | inferred from mutant phenotype	microtubule cytoskeleton; GO:0015630 | inferred from electronic annotation
153894	U	0.0283713	0.0824137	0.262146	0.0927057	9.80876e-23	0.00535701	1.99049e-06	85.8083	743.067	8.65961	FBgn0039644		CG11897		98F13	multidrug transporter; GO:0015239 | inferred from sequence similarity with EMBL:Z49144; protein_id:CAA89004; xenobiotic-transporting ATPase; GO:0008559 ; EC:3.6.3.44 ; TC:3.A.1.201.1 | inferred from sequence similarity with EMBL:Z49144; protein_id:CAA89004
153160	U	0.341447	0.244572	0.034737	0.0301216	6.77267e-17	0.00153278	0.00332744	33.5958	290.292	8.6407	FBgn0033741		CG8545		49A7		rRNA processing; GO:0006364 | inferred from sequence similarity with SGD_LOCUS:YNA1; SGD:S0005005	nucleolus; GO:0005730 | inferred from sequence similarity with SGD_LOCUS:YNA1; SGD:S0005005; nucleolus; GO:0005730 | inferred from sequence similarity with SWALL:P46087
154273	U	0.635519	0.703624	0.243094	0.281995	1.845e-17	0.997734	0.354837	114.029	980.25	8.59648	FBgn0004362	High mobility group protein D	HmgD	CG17950, HMG D, dHMG-D, HMG-D, clone 1.9, hmg-D, anon-EST:Liang-1.9	57F10	DNA bending; GO:0008301 | non-traceable author statement; AT DNA binding; GO:0003680 | inferred from direct assay	establishment and/or maintenance of chromatin architecture; GO:0006325 | inferred from direct assay
152168	U	0.0851951	0.216736	0.0231114	0.0886255	1.43555e-18	0.128344	0.0806991	143.387	1231.89	8.59135	FBgn0045828		BEST:GH08269	CG10686	69C4
142683	U	0.143777	0.232068	0.179477	0.112387	3.79845e-19	6.67045e-05	3.67507e-06	70.8208	604.188	8.53121	FBgn0000079	Amylase proximal	Amy-p	CG18640, CG18730, CG18640, CG18640, alpha-amylase, Amy, AMY, alpha-AMY, AmyA: Amylase-A, alpha-Amy, alpha-amylase, Amylase, alpha-Amylase, amy, alpha-amylase proximal, Amy4, Amy1, Amy2, Amy5, amylase, AmyA, Amylase-A	53F12	alpha-amylase; GO:0004556 ; EC:3.2.1.1 | non-traceable author statement; calcium ion binding; GO:0005509 | non-traceable author statement
154316	U	0.744633	0.825728	0.26079	0.268757	1.53117e-17	0.327608	0.281197	33.1708	279.767	8.43412	FBgn0035918		CG5971		66D9	DNA clamp loader; GO:0003689 | inferred from sequence similarity with SGD_LOCUS:CDC6; SGD:S0003730	pre-replicative complex formation and maintenance; GO:0006267 | inferred from sequence similarity with SGD_LOCUS:CDC6; SGD:S0003730	pre-replicative complex; GO:0005656 | inferred from sequence similarity with SGD_LOCUS:CDC6; SGD:S0003730
148451	U	0.522393	0.522393	0.592084	0.592084	5.06265e-19	0.637263	0.637263	30	251.912	8.39708	FBgn0035969		CG4476		67A2--3	potassium:amino acid transporter; GO:0017032 | inferred from sequence similarity with EMBL:AF006063
143406	U	0.00554	0.0347856	0.0392544	0.0081095	9.60911e-17	1.00037e-16	4.16966e-18	231.213	1938.67	8.3848	FBgn0003983	Vitelline membrane 34Ca	Vm34Ca	CG9271, Vm34C, VM34C.1, VM34C, VM26A.1	34B11	structural constituent of vitelline membrane (sensu Insecta); GO:0008316 | non-traceable author statement	vitelline membrane formation; GO:0007305 | non-traceable author statement
141241	U	0.602345	0.547678	0.19673	0.253806	7.42601e-16	4.7587e-05	8.16482e-05	31.3042	261.762	8.36191	FBgn0037632		CG8351		85B1--2	chaperonin ATPase; GO:0003763 ; EC:3.6.4.9 | inferred from sequence similarity with MGD:Cct7; MGI:MGI:107184		chaperonine-containing T-complex; GO:0005832 | inferred from sequence similarity with MGD:Cct7; MGI:MGI:107184
153211	U	0.665651	0.665651	0.570179	0.570179	4.60865e-20	1.33572e-09	1.33572e-09	30	250.179	8.33931	FBgn0004872	piwi	piwi	CG6122, P-element induced wimpy testis	32C4--5		stem cell renewal; GO:0017145 | inferred from mutant phenotype
155024	U	0.432175	0.432798	0.0111519	0.0401308	7.04071e-18	0.00135714	0.000289844	36.3583	302.092	8.30873	FBgn0031091		CG9576		19B3
143405	U	0.164354	0.26308	0.287263	0.138443	3.95117e-13	4.25403e-13	1.71998e-14	150.754	1247.5	8.27509	FBgn0003980	Vitelline membrane 26Ab	Vm26Ab	CG9046, TU-4, Vm26A, Sv23, sV26, fs(2)QJ42, sV23, Dm sV23, VM26A.2, sv23	26A3	structural constituent of vitelline membrane (sensu Insecta); GO:0008316 | non-traceable author statement	eggshell formation; GO:0007304 | inferred from mutant phenotype; vitelline membrane formation; GO:0007305 | non-traceable author statement
154193	U	0.51712	0.435821	0.244268	0.132537	7.16866e-15	0.220794	0.713903	54.0917	445.421	8.23456	FBgn0014879		Set	CG4299, CG4299, SET	88E8	cyclin binding; GO:0030332 | non-traceable author statement		nucleus; GO:0005634 | inferred from sequence similarity with EMBL:AB015613; protein_id:BAA34736.1
153212	U	0.0776614	0.0776614	0.0295667	0.0295667	2.93537e-17	0.00167885	0.00167885	30	245.779	8.19264	FBgn0036815		CG6874		75E1
153731	U	0.494242	0.749863	0.648051	0.663782	6.66936e-14	0.00161203	0.000521616	220.838	1797.86	8.14109	FBgn0001225	Heat shock protein 26	Hsp26	CG4183, CG4183, hsp26, 26, Protein 26, hsp 26, HSP26, heat shock protein hsp26, DmHsp26	67B1	heat shock protein; GO:0003773 | inferred from sequence similarity with EMBL:U96099; heat shock protein; GO:0003773 | non-traceable author statement	response to heat; GO:0009408 | inferred from sequence similarity with EMBL:U96099; response to heat; GO:0009408 | non-traceable author statement
154556	U	0.614582	0.619329	0.315804	0.29165	4.08994e-15	0.258851	0.23055	30.4583	247.042	8.11081	FBgn0015553	tosca	tos	CG10387, Tosca	36F11	nuclease; GO:0004518 ; EC:3.1.-.- | non-traceable author statement; exodeoxyribonuclease I; GO:0008852 ; EC:3.1.11.1 | inferred from sequence similarity with SWISS-PROT:P53695
142195	U	0.285711	0.460328	0.392326	0.38904	6.79262e-14	0.11386	0.20999	34.5417	279.988	8.10579	FBgn0034403		CG18190		55F7
142833	U	0.445105	0.445105	0.243012	0.243012	5.98473e-15	0.0414583	0.0414583	30	242.804	8.09347	FBgn0032105		CG4454		30A7
143363	U	0.704655	0.750639	0.589948	0.603343	5.93993e-22	0.574126	0.195988	43.5375	348.717	8.00957	FBgn0003483	spindle E	spn-E	CG3158, fs(1)hls, hls: homeless, homeless, spnE, spn E, Homeless, Spindle E, fs(3)hls, hls, female sterile(3)homeless	89A5	helicase; GO:0004386 | inferred from sequence similarity; ATP dependent RNA helicase; GO:0004004 ; EC:3.6.1.3 | inferred from sequence similarity with MGD:Ddx9; MGI:MGI:108177; RNA helicase; GO:0003724 ; EC:2.7.7.- | traceable author statement	oogenesis; GO:0007292 | traceable author statement
154545	U	0.0791107	0.475274	0.0296513	0.0629013	3.13708e-21	5.82466e-05	3.37849e-07	63.8917	511.663	8.00828	FBgn0013269	FK506-binding protein 1	FK506-bp1	CG6226, FKBP39, FKbp39	88F1	FK506 binding; GO:0005528 | inferred from direct assay; FK506 binding; GO:0005528 | non-traceable author statement; FK506 binding; GO:0005528 | inferred from sequence similarity with SWISS-PROT:Q26486; peptidyl-prolyl cis-trans isomerase; GO:0003755 ; EC:5.2.1.8 | non-traceable author statement; peptidyl-prolyl cis-trans isomerase; GO:0003755 ; EC:5.2.1.8 | inferred from sequence similarity with …	protein folding; GO:0006457 | inferred from sequence similarity with SWISS-PROT:Q26486; protein folding; GO:0006457 | non-traceable author statement	nucleus; GO:0005634 | inferred from sequence similarity with SWISS-PROT:Q26486; nucleus; GO:0005634 | non-traceable author statement
154188	U	0.107942	0.0559073	0.491415	0.399637	1.46937e-20	0.00878646	0.654013	115.625	915.358	7.91661	FBgn0030817		CG4991		15E3
141245	U	0.332067	0.315393	0.780621	0.726906	1.54218e-17	0.0441128	0.0533657	30.4292	236.738	7.77995	FBgn0014861	Minichromosome maintenance 2	Mcm2	CG7538, DmMCM2, PCR3, MCM2, DmMcm2, dMCM2, l(3)rL074	84F6	DNA binding; GO:0003677 | non-traceable author statement; chromatin binding; GO:0003682 | non-traceable author statement; chromatin binding; GO:0003682 | inferred from sequence similarity with SGD_LOCUS:MCM2; SGD:S0000119	pre-replicative complex formation and maintenance; GO:0006267 | inferred from sequence similarity with SGD_LOCUS:MCM2; SGD:S0000119	pre-replicative complex; GO:0005656 | inferred from sequence similarity with SGD_LOCUS:MCM2; SGD:S0000119
154699	U	0.213872	0.158318	0.0631864	0.127118	9.88343e-20	0.712875	0.894442	33.0708	256.871	7.76729	FBgn0001078	ftz transcription factor 1	ftz-f1	CG4059, CG13378, CG4059, FTZ-F1, FTZ-F1alpha, DEP1, ftz-f1alpha, alphaFTZ-F1, betaFTZ-F1, betaftz-F1, ftz-F1, DmFTZ-F1, FIP1, Ftz-F1, Ftz-f1, alphaFTZF1, betaFTZF1, l(3)03649, beta-Ftz-F1, FTZF1, NR5A1, dFtz-F1alpha, beta FTZ-F1, bFTZ-F1, alphaftz-f1, betaftz-f1, dFTZ-F1alpha, Ftz interacting protein 1	75D8--E1	DNA binding; GO:0003677 | inferred from direct assay; DNA binding; GO:0003677 | non-traceable author statement; ligand-dependent nuclear receptor; GO:0004879 | non-traceable author statement; ligand-dependent nuclear receptor; GO:0004879 | inferred from sequence similarity with SWISS-PROT:O00482; transcription factor; GO:0003700 | inferred from sequence similarity with SWISS-PROT:O00482; transcri…	regulation of transcription, DNA-dependent; GO:0006355 | non-traceable author statement	nucleus; GO:0005634 | inferred from direct assay; nucleus; GO:0005634 | inferred from sequence similarity with SWISS-PROT:O00482
153349	U	0.355449	0.355449	0.188234	0.188234	4.15095e-14	0.679226	0.679226	30	232.979	7.76597	FBgn0038608		CG7670		91A3
154155	U	0.00617617	0.00489915	0.0297063	0.0134627	5.5947e-21	0.00173432	0.000785819	32.7375	254.225	7.76556	FBgn0033082		CG3273		42C3
150379	U	0.00573298	0.0163294	0.160084	0.147515	1.52714e-16	0.897876	0.619339	36.8208	285.262	7.74731	FBgn0038989		CG6937	cg6937	94B5	RNA binding; GO:0003723 | inferred from sequence similarity
153846	U	0.275936	0.573146	0.71666	0.479513	9.4238e-17	0.579085	0.693026	35.7083	275.788	7.72334	FBgn0039186		CG5746		95F14
154143	U	0.083497	0.217566	0.671778	0.891865	1.74336e-16	0.0220789	0.0808818	46.8958	360	7.67659	FBgn0000146	aubergine	aub	CG6137, sti, sting, ms(2)32D, stellate-interacting gene	32C5		cystoblast cell division; GO:0007282 | inferred from sequence similarity with EMBL:AF104260; pole cell formation; GO:0007279 | inferred from genetic interaction with FLYBASE:osk; FB:FBgn0003015; regulation of translational initiation; GO:0006446 | inferred from sequence similarity with EMBL:AF07753; protein_id:AAC24323.1; stem cell renewal; GO:0017145 | inferred from sequence similarity with EMBL…	cytoplasm; GO:0005737 | inferred from direct assay; polar granule; GO:0018994 | inferred from direct assay
153753	U	0.000316383	0.00502464	0.0574677	0.0168586	3.13034e-24	3.48257e-08	2.62889e-12	72.3667	549.904	7.59886	FBgn0026430	gamma-tubulin ring protein 84	Grip84	CG3917, CG3917, CG3917, Dgrip84	18D1	microtubule binding; GO:0008017 | inferred from sequence similarity; tubulin binding; GO:0015631 | non-traceable author statement	microtubule nucleation; GO:0007020 | inferred from direct assay; microtubule-based process; GO:0007017 | inferred from sequence similarity	gamma-tubulin small complex; GO:0008275 | inferred from direct assay; gamma-tubulin small complex; GO:0008275 | inferred from physical interaction with FLYBASE:gammaTub23C; FB:FBgn0004176; gamma-tubulin small complex; GO:0008275 | inferred from physical interaction with FLYBASE:l(1)dd4; FB:FBgn0001612; gamma-tubulin small complex; GO:0008275 | inferred from physical interaction with FLYBASE:l(1)d…
154704	U	0.68013	0.762343	0.679249	0.710881	6.47718e-17	0.804179	0.46955	76.3708	571.354	7.48131	FBgn0032014		CG7840		29A3	3-oxo-5-alpha-steroid 4-dehydrogenase; GO:0003865 ; EC:1.3.99.5 | inferred from sequence similarity with NCBI_gi:4507201
143330	U	0.148727	0.0549525	0.208137	0.145179	8.4048e-19	0.00142526	0.00193568	47.3667	354.342	7.48082	FBgn0003310	Star	S	CG4385, CG4385, Star/asteroid, fltr: floater, floater, ES2-4, EY2-4, l(2)05671, l(2)07056, EK2-2, star, E(Raf)2B, l(2)21Eb, l(2)k09538, l(2)rK134, fltr, Enhancer of GMR-sina 2-4	21E2--3		EGF receptor ligand processing; GO:0007174 | inferred from genetic interaction with FLYBASE:spi; FB:FBgn0005672; protein-Golgi targeting; GO:0000042 | inferred from genetic interaction with FLYBASE:spi; FB:FBgn0005672; regulation of EGF receptor signaling pathway; GO:0042058 | inferred from genetic interaction with FLYBASE:rho; FB:FBgn0004635, FLYBASE:spi; FB:FBgn0005672	Golgi apparatus; GO:0005794 | inferred from direct assay; endoplasmic reticulum; GO:0005783 | inferred from direct assay; plasma membrane; GO:0005886 | inferred from direct assay
153819	U	0.447481	0.84688	0.734064	0.401603	2.35343e-20	7.55758e-05	3.65477e-06	91.6667	685.171	7.47459	FBgn0037137		Nopp140	CG7421, CG7421, DmNopp140	78F4		nucleologenesis; GO:0017126 | inferred from sequence similarity with EMBL:M94288	nucleolus; GO:0005730 | inferred from sequence similarity; nucleolus; GO:0005730 | inferred from sequence similarity with EMBL:M94288
154980	U	0.488206	0.155944	0.111651	0.086742	1.12461e-18	0.0011667	0.00372141	49.9417	371.475	7.43818	FBgn0023522		EG:39E1.1	CG11596, CG11596	2B16
154888	U	0.00622503	0.0248444	0.144746	0.0455575	3.61011e-17	4.98688e-05	6.34382e-06	34.1875	253.262	7.40804	FBgn0029924		CG4586		6E4	acyl-CoA oxidase; GO:0003997 ; EC:1.3.3.6 | inferred from sequence similarity with EMBL:AF006688		peroxisome; GO:0005777 | inferred from sequence similarity with EMBL:AF006688
154518	U	0.238355	0.116248	0.0806012	0.380015	4.00385e-20	0.0788961	0.00919838	56.1083	414.525	7.38794	FBgn0037021		CG11399		77E6
141809	U	0.0215242	0.0243855	0.102811	0.0744706	2.05362e-17	0.0058231	0.0301591	34.2708	252.738	7.37471	FBgn0034447		CG7744		56D8--9
143135	U	0.577629	0.571048	0.927478	0.726214	4.64883e-16	0.243712	0.544577	39.3292	287.346	7.30618	FBgn0000524	deltex	dx	CG3929, DMDELTEX, Dx	6B1--2	SH3-domain binding; GO:0017124 | inferred from sequence similarity; protein binding; GO:0005515 | inferred from sequence similarity; Notch binding; GO:0005112 | traceable author statement	N receptor signaling pathway; GO:0007219 | inferred from genetic interaction with FLYBASE:Dl; FB:FBgn0000463; N receptor signaling pathway; GO:0007219 | inferred from genetic interaction with FLYBASE:H; FB:FBgn0001169; N receptor signaling pathway; GO:0007219 | inferred from genetic interaction with FLYBASE:N; FB:FBgn0004647; N receptor signaling pathway; GO:0007219 | inferred from genetic intera…	cytoplasm; GO:0005737 | inferred from direct assay; cytoplasm; GO:0005737 | non-traceable author statement
148035	U	0.00287361	0.00279437	0.00260733	0.00267728	1.15244e-10	1.21246e-10	9.83365e-11	31.0167	225.192	7.26034	FBgn0035328		yellow-g2	CG13804, CG13804	62D5
142805	U	0.442899	0.566722	0.589349	0.724682	1.89432e-15	0.00202353	0.000635771	32.975	238.292	7.22643	FBgn0002962	nanos	nos	CG5637, l(3)j3B6, DRONANOS, NANOS, l(3)07117, l(3)j4B6	91F7	RNA binding; GO:0003723 | traceable author statement; protein binding; GO:0005515 | traceable author statement	female meiosis chromosome segregation; GO:0016321 | inferred from mutant phenotype; negative regulation of translation; GO:0016478 | traceable author statement	pole plasm; GO:0045495 | traceable author statement
153982	U	0.054278	0.199269	0.146432	0.107498	5.55585e-14	0.495162	0.566452	43.3083	311.825	7.20012	FBgn0015019		Cctgamma	CG8977, CCTgamma-like, Y, Cctg, geneY, predicted gene Y, chaperonin-containing t-complex protein-1 gamma subunit like	89D6	chaperonin ATPase; GO:0003763 ; EC:3.6.4.9 | inferred from sequence similarity; chaperonin ATPase; GO:0003763 ; EC:3.6.4.9 | non-traceable author statement; chaperonin ATPase; GO:0003763 ; EC:3.6.4.9 | inferred from sequence similarity with SGD_LOCUS:CCT3; SGD:S0003551	protein folding; GO:0006457 | inferred from sequence similarity; protein folding; GO:0006457 | inferred from sequence similarity with SGD_LOCUS:CCT3; SGD:S0003551	chaperonine-containing T-complex; GO:0005832 | inferred from sequence similarity; chaperonine-containing T-complex; GO:0005832 | inferred from sequence similarity with SGD_LOCUS:CCT3; SGD:S0003551
143884	U	0.339663	0.683815	0.451246	0.684722	8.73896e-19	0.23633	0.021105	58.3458	411.363	7.05042	FBgn0016983	smallminded	smid	CG8571, l(3)j6B8, l(3)j8A6, l(3)s2898	65F10	adenosinetriphosphatase; GO:0004002 ; EC:3.6.1.3 | non-traceable author statement; adenosinetriphosphatase; GO:0004002 ; EC:3.6.1.3 | inferred from sequence similarity with SGD_LOCUS:AFG2; SGD:S0004389
154448	U	0.109874	0.150939	0.886898	0.869366	3.1547e-18	0.446319	0.440078	91.5833	643.554	7.02698	FBgn0037834		CG6554		86C6	protein-arginine N-methyltransferase; GO:0016274 ; EC:2.1.1.- | inferred from sequence similarity with SWISS-PROT:Q63009
153961	U	0.845844	0.393319	0.667749	0.816049	7.30459e-20	0.00176285	0.00709985	39.2542	273.271	6.96158	FBgn0010314	Cyclin-dependent kinase subunit	Cks	CG3738, CDI2, Cdi2: Cyclin-dependent kinase interactor 2, U40077, DmCks1, cdi2, Cdi2, Cyclin-dependent kinase interactor 2	30A9	protein serine/threonine kinase; GO:0004674 ; EC:2.7.1.37 | non-traceable author statement; cyclin-dependent protein kinase; GO:0004693 ; EC:2.7.1.- | inferred from sequence similarity; cyclin-dependent protein kinase, regulator; GO:0016538 ; EC:2.7.1.- | non-traceable author statement; cyclin-dependent protein kinase, regulator; GO:0016538 ; EC:2.7.1.- | inferred from sequence similarity with SW…	protein amino acid phosphorylation; GO:0006468 | inferred from sequence similarity; protein amino acid phosphorylation; GO:0006468 | non-traceable author statement
154172	U	0.174119	0.156616	0.319121	0.334778	4.64886e-12	0.119248	0.105762	31.6125	219.675	6.94899	FBgn0053156		CG33156	CG33156	50B1
154460	U	0.01473	0.0600458	0.0256821	0.0429159	7.52486e-22	0.340579	0.81248	50.2458	347.167	6.90936	FBgn0002873	mushroom body defect	mud	CG12047	12E6		mushroom body development
154744	U	0.0891922	0.0455511	0.188823	0.118003	1.97652e-18	0.00140261	0.00715757	50.525	348.446	6.8965	FBgn0026143		CDC45L	CG3658, CG3658, CG3658, CG3658, D, DmCdc45, EG:BACR7A4.11, Cdc45, anon-1Ec, Transcription unit D	1E3	chromatin binding; GO:0003682 | inferred from direct assay; DNA binding; GO:0003677 | inferred from sequence similarity with EMBL:AF062494	DNA replication; GO:0006260 | inferred from physical interaction with FLYBASE:Mcm5; FB:FBgn0017577; DNA replication; GO:0006260 | inferred from physical interaction with FLYBASE:dpa; FB:FBgn0015929; DNA replication; GO:0006260 | inferred from sequence similarity with EMBL:AF062494; DNA replication initiation; GO:0006270 | inferred from sequence similarity with HUGO:CDC45L; OMIM:603465; DNA replic…	cytoplasm; GO:0005737 | inferred from direct assay; nucleus; GO:0005634 | inferred from direct assay; pre-replicative complex; GO:0005656 | inferred from physical interaction with FLYBASE:Mcm5; FB:FBgn0017577; pre-replicative complex; GO:0005656 | inferred from physical interaction with FLYBASE:dpa; FB:FBgn0015929; pre-replicative complex; GO:0005656 | inferred from sequence similarity with EMBL:…
155142	U	0.0252946	0.0340141	0.547052	0.528827	7.19061e-19	0.726561	0.793558	30.3125	208.533	6.87945	FBgn0032262		CG7384		31F4
154877	U	0.385953	0.312773	0.213737	0.392543	4.51058e-17	0.259668	0.552157	35.2083	241.35	6.85491	FBgn0031769		CG9135		26B5	guanyl-nucleotide exchange factor; GO:0005085 | inferred from sequence similarity with NCBI_gi:4557026
153185	U	0.580517	0.738622	0.230186	0.208812	5.18754e-16	0.272104	0.182332	31.1917	213.613	6.84838	FBgn0034299		CG5757		55B4	thymidylate kinase; GO:0004798 ; EC:2.7.4.9 | inferred from sequence similarity with EMBL:AL023794; protein_id:CAA19357
146034	U	0.707252	0.720646	0.312163	0.312711	9.10777e-13	0.0114845	0.0115657	31.6625	216.733	6.84511	FBgn0043002		Chrac-14	CG10890	29A			chromatin accessibility complex
154293	U	0.898688	0.953414	0.993546	0.950782	2.63998e-15	0.7949	0.767243	32.6875	223.158	6.82702	FBgn0015396	jumeau	jumu	CG4029	86B1	transcription factor; chromatin binding	transcription	nucleolus; nucleus; polytene chromosome; polytene chromosome chromocenter
153802	U	0.308931	0.609069	0.736144	0.421502	2.61029e-17	0.4904	0.163611	63.5958	434.129	6.82638	FBgn0039132		AP-1sigma	CG5864, CG5864, sigma1, AP-1[sigma], cg5864	95D1		non-selective vesicle coating; GO:0006901 | traceable author statement; synaptic vesicle coating; GO:0016183 | traceable author statement	coated vesicle; GO:0030135 | traceable author statement; synaptic vesicle; GO:0008021 | traceable author statement
143374	U	0.0728635	0.761841	0.167438	0.213806	2.34661e-19	0.0300293	0.0131812	160.942	1097.29	6.81795	FBgn0003676	Tcp1-like	T-cp1	CG5374, T-cpl, Tcp-1	94B1	chaperone; GO:0003754 | non-traceable author statement; ATP binding; GO:0005524 | non-traceable author statement; chaperone; GO:0003754 | inferred from sequence similarity with MGD:Tcp1; MGI:MGI:98535	protein folding; GO:0006457 | non-traceable author statement	chaperonine-containing T-complex; GO:0005832 | inferred from sequence similarity with MGD:Tcp1; MGI:MGI:98535
144705	U	0.0190213	0.0595153	0.0595153	0.0190213	2.35353e-10	2.35353e-10	8.49412e-11	35.3583	240.004	6.78777	FBgn0030045		CG15351		7F1
151632	U	0.229333	0.268336	0.282488	0.25192	5.10723e-15	0.543828	0.245538	33.4833	226.921	6.77713	multiple hits				88B3
154866	U	0.597448	0.792858	0.609375	0.67478	5.44652e-11	0.940568	0.717705	47.8167	321.438	6.72229	FBgn0000140	abnormal spindle	asp	CG6875, CG6875, Asp, anon-96Aa	96A19--20	microtubule binding; GO:0008017 | inferred from sequence similarity; microtubule binding; GO:0008017 | inferred from direct assay; microtubule binding; GO:0008017 | non-traceable author statement	microtubule-based process; GO:0007017 | inferred from sequence similarity	microtubule associated complex; GO:0005875 | inferred from direct assay; microtubule associated complex; GO:0005875 | inferred from sequence similarity
143315	U	0.000278918	0.000152504	0.00623125	0.00555308	4.61442e-16	0.187079	0.277779	37.3708	249.821	6.68491	FBgn0003165	pumilio	pum	CG9755, CG9755, CG9755, ova, bem, pkl, ovt, ovarette, l(3)01688, EP(3)0883, fs(3)02003, bemused, pumuckel	85C4--D1	protein binding; GO:0005515 | traceable author statement; mRNA binding, 3' UTR; GO:0003730 | traceable author statement; RNA binding; GO:0003723 | inferred from sequence similarity with EMBL:AF315592; protein_id:AAG31807.1; RNA binding; GO:0003723 | inferred from sequence similarity with MGD:Pum2; MGI:MGI:1931751; mRNA binding; GO:0003729 | traceable author statement	head involution; GO:0008258 | inferred from mutant phenotype	cytoplasm; GO:0005737 | non-traceable author statement
145807	U	0.602054	0.77153	0.386424	0.438992	1.11059e-15	0.000137316	2.69828e-07	101.325	675.754	6.66918	FBgn0031677		CG14036		25C1
146863	U	0.234317	0.234317	0.386253	0.386253	4.53079e-19	0.847371	0.847371	30	200.033	6.66778	FBgn0033374		CG13741	CG30346	45A2
154548	U	0.786293	0.906001	0.557449	0.667587	7.01298e-16	0.0228086	0.019491	31.2417	208.092	6.66071	FBgn0034098		CG15707		53A1
154022	U	0.151402	0.426503	0.154839	0.149259	9.24212e-18	0.045241	0.00524818	180.308	1196.64	6.63664	FBgn0001197	Histone H2A variant	His2Av	CG5499, H2AvD, l(3)97Dd, His2AvD, l(3)05146, l(3)L1602, H2Av, H2AZ, l(3)810	97D5	DNA binding; GO:0003677 | non-traceable author statement	chromatin assembly/disassembly; GO:0006333 | non-traceable author statement	chromosome; GO:0005694 | inferred from direct assay; nucleus; GO:0005634 | inferred from direct assay; polytene chromosome; GO:0005700 | inferred from direct assay
154002	U	0.328865	0.576424	0.00131816	0.0334174	2.48297e-18	0.0341381	0.0224012	42.5375	279.208	6.56382	FBgn0015527	penguin	pen	CG1685	19F5
154164	U	0.12525	0.044133	0.425914	0.706258	6.84882e-18	3.60416e-06	3.17706e-09	52.0292	340.558	6.54553	FBgn0030143		CG12141		8F1	lysine-tRNA ligase; GO:0004824 ; EC:6.1.1.6 | inferred from sequence similarity with SGD_LOCUS:KRS1; SGD:S0002444	lysyl-tRNA aminoacylation; GO:0006430 | inferred from sequence similarity with SGD_LOCUS:KRS1; SGD:S0002444
151106	U	0.00120853	0.0103207	0.00678037	0.00157067	8.13051e-20	0.0198058	0.00389789	32.4958	211.767	6.51673	FBgn0005596	yemanuclein a	yema	CG14513	98F10	DNA binding	oogenesis	nucleus
143092	U	0.356969	0.565708	0.14935	0.0688019	4.92656e-16	0.00260893	0.00265313	50.95	329.925	6.47547	FBgn0000259	Casein kinase II beta subunit	CkIIbeta	CG15224, CG15224, And, Ds cas kin, CK-2, Casein kinase II, CKII, Andante, CK-II beta, CK2, CK-IIbeta, CCK2, betaCK2, CkII, CKIIbeta, mbu, CKII-beta1, CK II, CKIIb, DmCkIIbeta, CkIIbeta1, CK2beta, CKIIbeta, Cask-II-b, mushroom bodies undersized	10E3	protein kinase; GO:0004672 | non-traceable author statement; casein kinase; GO:0004680 ; EC:2.7.1.- | inferred from direct assay; protein kinase CK2, regulator; GO:0008605 ; EC:2.7.1.- | inferred from direct assay; protein kinase CK2, regulator; GO:0008605 ; EC:2.7.1.- | inferred from sequence similarity with SWISS-PROT:P28021; protein kinase CK2, regulator; GO:0008605 ; EC:2.7.1.- | non-traceabl…	protein amino acid phosphorylation; GO:0006468 | inferred from direct assay	cytosol; GO:0005829 | inferred from direct assay; nucleus; GO:0005634 | inferred from direct assay; protein kinase CK2 complex; GO:0005956 | inferred from direct assay
154408	U	0.149288	0.403319	0.162228	0.269686	1.99916e-16	0.0521645	0.870944	46.6958	302.246	6.47265	FBgn0028528		BG:DS01219.1	CG4482, CG15268	35B7--8
150866	U	0.654183	0.596156	0.120609	0.0923064	8.48659e-21	0.17316	0.00491249	164.588	1061.8	6.45131	FBgn0039735		CG7911		99D1
149278	U	0.420588	0.617932	0.0819585	0.0731102	7.37829e-18	0.900662	0.377238	53.7875	342.404	6.36587	FBgn0037248		CG9809	cg9809	82B1	RNA binding; GO:0003723 | inferred from sequence similarity
153325	U	0.492088	0.85961	0.414765	0.721299	1.569e-19	1.5502e-06	5.32495e-05	54.6208	347.058	6.35396	FBgn0015805		Rpd3	CG7471, Su(var)326, Su(var)328, l(3)64Cc, RPD3, dRPD3, E(var)3-64BC, dHDAC1, l(3)04556, DmHDAC1, dHDAC-1, HDAC-1, HDAC1, rpd3, HDAC, Hdac1, dRpd3, Suppressor of variegation 326	64B13	transcription co-repressor; GO:0003714 | non-traceable author statement; histone deacetylase; GO:0004407 ; EC:3.5.1.- | inferred from direct assay; histone deacetylase; GO:0004407 ; EC:3.5.1.- | inferred from sequence similarity with HUGO:HDAC1; OMIM:60124; histone deacetylase; GO:0004407 ; EC:3.5.1.- | inferred from sequence similarity with MGD:Hdac1; MGI:MGI:108086; histone deacetylase; GO:0004…	chromatin silencing; GO:0006342 | inferred from genetic interaction with FLYBASE:Pc; FB:FBgn0003042; chromatin silencing; GO:0006342 | inferred from physical interaction with FLYBASE:Pc; FB:FBgn0003042; negative regulation of transcription by homeotic gene (Polycomb group); GO:0006340 | inferred from physical interaction with FLYBASE:E(z); FB:FBgn0000629; negative regulation of transcription by h…	chromatin; GO:0005717 | inferred from direct assay; nucleus; GO:0005634 | inferred from direct assay; nucleus; GO:0005634 | inferred from direct assay
142668	U	0.0904993	0.0243205	0.706751	0.355381	5.19322e-23	0.000583832	6.58029e-08	197.838	1254.33	6.34022	FBgn0004828	Histone H3.3B	His3.3B	CG8989, H3.3, H3.3B, PH3, HisH3-3Q: Histone H3-3Q, Histone H3-3Q	8D4--5	DNA binding; GO:0003677 | inferred from sequence similarity with NCBI_gi:484530; DNA binding; GO:0003677 | inferred from sequence similarity with PIR:JQ1983	chromatin assembly/disassembly; GO:0006333 | inferred from sequence similarity with NCBI_gi:484530	nucleosome; GO:0005718 | inferred from sequence similarity with NCBI_gi:484530; nucleosome; GO:0005718 | inferred from sequence similarity with PIR:JQ1983
141561	U	0.555088	0.555088	0.355361	0.355361	3.84173e-13	0.144284	0.144284	30	188.675	6.28917	FBgn0000588	extra sexcombs	esc	CG14941, extra sex combs, ESC, L41867	33A2		gene silencing; GO:0016458 | inferred from genetic interaction with FLYBASE:ph-p; FB:FBgn0004861; negative regulation of transcription by homeotic gene (Polycomb group); GO:0006340 | inferred from physical interaction with FLYBASE:E(z); FB:FBgn0000629	nucleus; GO:0005634 | inferred from direct assay
154615	U	0.201257	0.201257	0.0877986	0.0877986	2.44615e-15	4.42238e-06	4.42238e-06	30	188.608	6.28694	FBgn0031875		CG3430		27C7
154932	U	0.2555	0.407924	0.803178	0.5404	5.46486e-18	0.0820498	0.00691876	54.95	344.679	6.2726	FBgn0039293		CG11851		96C6--7	mannosyltransferase; GO:0000030 ; EC:2.4.1.- | inferred from sequence similarity with SGD_LOCUS:ALG9; SGD:S0005163	protein amino acid glycosylation; GO:0006486 | inferred from sequence similarity with SGD_LOCUS:ALG9; SGD:S0005163
144890	U	0.413463	0.856234	0.217722	0.0691225	3.25963e-16	0.100081	0.0110371	44.6667	279.779	6.26371	FBgn0030322		CG15220		10D1	DNA binding; GO:0003677 | inferred from sequence similarity	DNA replication; GO:0006260 | inferred from sequence similarity	DNA replication factor A complex; GO:0005662 | non-traceable author statement
154846	U	0.184203	0.227012	0.180048	0.20362	7.13048e-12	0.0890003	0.0589569	31.4042	196.129	6.24532	FBgn0034657		CG17952		57F10--11
146844	U	0.000253516	0.000241399	0.0100422	0.00827546	3.9351e-19	0.000180003	7.50698e-06	34.3375	214.438	6.24499	FBgn0050349		CG30349	CG30349	44F5-6
146679	U	0.883064	0.655699	0.696166	0.930403	2.26461e-16	4.11459e-06	9.55375e-08	43.1333	269.212	6.2414	FBgn0033081		geminin	CG3183, CG3183, CG3183, l(2)k14019, v(2)k09107, Dm geminin, Dm Geminin	42C2--3	DNA binding; GO:0003677 | non-traceable author statement	negative regulation of DNA replication; GO:0008156 | non-traceable author statement; regulation of cell cycle; GO:0000074 | inferred from sequence similarity
154412	U	0.562019	0.562019	0.231815	0.231815	7.63679e-19	8.13766e-05	8.13766e-05	30	187.15	6.23833	FBgn0003612	Suppressor of varigation 2-10	Su(var)2-10	CG8068	45A8	DNA binding; DEAD/H-box RNA helicase binding	chromosome condensation; chromosome organization and biogenesis (sensu Eukarya); eye morphogenesis (sensu Drosophila)	cytoplasm; nuclear lamina; nucleoplasm; nucleus; polytene chromosome; telomere
141733	U	0.242469	0.272671	0.61237	0.619748	1.78493e-14	0.712243	0.75294	30.3917	188.754	6.21072	FBgn0036640	nuclear RNA export factor 2	nxf2	CG4118, NXF2	73A9		mRNA-nucleus export; GO:0006406 | inferred from sequence similarity; mRNA-nucleus export; GO:0006406 | non-traceable author statement	nucleoplasm; GO:0005654 | non-traceable author statement
143030	U	0.198198	0.268926	0.171084	0.220482	1.37852e-12	0.579051	0.318014	37.9417	235.642	6.21063	FBgn0000986	Female sterile (2) Ketel	Fs(2)Ket	CG2637, Hont, Ketel, fs(2)lto2, Hon, Ket, ketel, importin beta, dKap-beta, 38E.11, Fs(2)Hon, Fs(2)Sz6, Fs(2)Sz7, fs(2)lo-B, fs(2)ltoHD43, female sterile(2)lto2	38E3	protein carrier; GO:0008320 | inferred from sequence similarity with EMBL:L38951	NLS-bearing substrate-nucleus import; GO:0006607 | inferred from direct assay; protein-nucleus import; GO:0006606 | inferred from direct assay; protein-nucleus import; GO:0006606 | inferred from genetic interaction with FLYBASE:Pen; FB:FBgn0011823; protein-nucleus import; GO:0006606 | inferred from sequence similarity with EMBL:L38951; protein-nucleus import, docking; GO:0000059 | inferred from d…	cytoplasm; GO:0005737 | inferred from direct assay; nuclear membrane; GO:0005635 | inferred from direct assay; nuclear pore; GO:0005643 | inferred from sequence similarity with EMBL:L38951; nuclear pore; GO:0005643 | inferred from sequence similarity with EMBL:L38951; protein_id:AAC41763
149593	U	0.191811	0.142836	0.15408	0.275985	1.68862e-11	0.000467574	0.000100575	62.1417	385.4	6.20196	FBgn0037762		CG16905		85E10
146653	U	0.346445	0.58889	0.457704	0.22484	5.60917e-17	0.000143019	0.000891613	41.9167	259.4	6.18847	FBgn0022288		l(2)09851	CG12792	41F9	peroxisome targeting sequence binding	peroxisome organization and biogenesis
154976	U	0.0104179	0.0165337	0.0806023	0.0372134	1.53929e-19	0.809204	0.660178	33.475	206.975	6.18297	FBgn0004901	Phosphoribosylamidotransferase	Prat	CG2867, transcript D	84E5	amidophosphoribosyltransferase; GO:0004044 ; EC:2.4.2.14 | inferred from sequence similarity with SWISS-PROT:P28173	'de novo' IMP biosynthesis; GO:0006189 | non-traceable author statement
153726	U	0.682856	0.681932	0.629586	0.628239	1.02372e-12	0.444022	0.440665	30.0333	184.9	6.15649	FBgn0031025		CG3878	BcDNA:LD11215	18C8
154894	U	0.623869	0.456108	0.694022	0.747857	3.81194e-15	0.139061	0.015716	42.4083	260.067	6.13244	FBgn0016792	dalmatian	dmt	CG8374, 0481/03, dalmatian	85E5	molecular_function unknown; GO:0005554 | traceable author statement	peripheral nervous system development; GO:0007422 | traceable author statement; peripheral nervous system development; GO:0007422 | traceable author statement	nucleus; GO:0005634 | inferred from sequence similarity
153942	U	0.0448209	0.0448209	0.0423243	0.0423243	3.01128e-16	0.868427	0.868427	30	182.733	6.09111	FBgn0030710		CG8924		14A1	DNA binding; GO:0003677 | non-traceable author statement
143860	U	0.281532	0.298819	0.322119	0.380189	1.69496e-13	0.488245	0.597388	31.2458	190.254	6.08895	FBgn0015929	disc proliferation abnormal	dpa	CG1616, Dpa, l(2)43Ca, DmMCM4, 43Ca, MCM4, DmMcm4, Drosophila proliferation abnormal, Mcm4	43D1--3	DNA binding; GO:0003677 | non-traceable author statement; chromatin binding; GO:0003682 | inferred from sequence similarity with MGD:Mcmd4; MGI:MGI:103199	pre-replicative complex formation and maintenance; GO:0006267 | inferred from sequence similarity with MGD:Mcmd4; MGI:MGI:103199	nucleus; GO:0005634 | non-traceable author statement; pre-replicative complex; GO:0005656 | inferred from sequence similarity with MGD:Mcmd4; MGI:MGI:103199
146093	U	0.00761046	0.00761046	0.00761046	0.00761046	8.92412e-10	8.92412e-10	8.92412e-10	30	182.65	6.08833	FBgn0032127		CG13114		30B10
150365	U	0.35865	0.693726	0.236404	0.257903	5.03204e-17	0.527045	0.489118	44.5875	271.233	6.08317	FBgn0038968		CG12499		94A14
147915	U	0.393297	0.480003	0.479598	0.48533	2.03767e-13	0.000331038	0.000344456	30.6917	185.729	6.05145	FBgn0000541	Enhancer of bithorax	E(bx)	CG17135	61B2-3		nucleosome assembly	nucleosome remodeling complex
146880	U	0.0794832	0.0782496	0.502611	0.499302	3.45247e-14	0.0216512	0.0228859	30.1208	182.037	6.04357	FBgn0041087	wunen-2	un2	CG8805	45D5	phosphatidate phophatase	germ-cell migration	plasma membrane
154160	U	0.267649	0.341109	0.240258	0.363801	1.41316e-16	0.0216775	0.00289474	39.6917	239.733	6.03989	FBgn0032408		CG6712	ORF2	33C4
154348	U	0.650718	0.686665	0.619944	0.648185	6.77445e-12	0.000145652	0.000118078	30.5125	184.088	6.03318	FBgn0015391	gluon	glu	CG11397, l(2)k08819, SMC4, BcDNA.LD20207, DmSMC4/gluon, BcDNA:LD20207	36A12--13	DNA binding; GO:0003677 | inferred from sequence similarity; nucleotide binding; GO:0000166 | inferred from sequence similarity	mitotic chromosome condensation; GO:0007076 | inferred from sequence similarity with SGD_LOCUS:SMC4; SGD:S0004076; mitotic chromosome segregation; GO:0000070 | inferred from sequence similarity with SGD_LOCUS:SMC4; SGD:S0004076	chromatin; GO:0005717 | inferred from direct assay; condensin complex; GO:0005676 | inferred from sequence similarity with SGD_LOCUS:SMC4; SGD:S0004076; cytoplasm; GO:0005737 | inferred from direct assay; mitotic chromosome; GO:0005708 | inferred from direct assay; nucleus; GO:0005634 | inferred from direct assay
153717	U	0.582562	0.602105	0.527029	0.547014	1.42376e-12	0.000466293	0.000511399	30.2083	182.079	6.02745	FBgn0031435		CG9883		23A1
153301	U	0.451888	0.455857	0.0687928	0.0664736	3.16251e-18	0.0957666	0.0610531	33.5417	201.921	6.02	FBgn0004493	DNA polymerase alpha 180kD	DNApol-alpha180	CG6349, pol alpha, DNApol-alpha, 183 kDa pol alpha, DNA polymerase alpha, DNApolalpha, DNApola, POLA, DNA-polymerase alpha, Polalpha, polalpha, DNA polymerase-primase 180 kda subunit, polalphap180, AAB24152, DNA polymerase 180K	93E9--10	3'-5' exodeoxyribonuclease; GO:0008296 | non-traceable author statement; alpha DNA polymerase; GO:0003889 ; EC:2.7.7.7 | inferred from direct assay; alpha DNA polymerase; GO:0003889 ; EC:2.7.7.7 | non-traceable author statement; alpha DNA polymerase; GO:0003889 ; EC:2.7.7.7 | inferred from sequence similarity with MGD:Pola1; MGI:MGI:99660	DNA strand elongation; GO:0006271 | non-traceable author statement	alpha DNA polymerase:primase complex; GO:0005658 | inferred from direct assay; alpha DNA polymerase:primase complex; GO:0005658 | inferred from sequence similarity with MGD:Pola1; MGI:MGI:99660
147246	U	0.304828	0.304581	0.237649	0.246925	1.27689e-14	0.00838832	0.00871563	30.2583	181.929	6.01253	FBgn0000996	double parked	dup	CG8171	51F11-12	DNA binding	DNA replication; DNA replication checkpoint; eggshell formation	cytoplasm; nucleus; origin recognition complex
154137	U	0.291349	0.238649	0.164044	0.106937	9.45692e-17	0.948562	0.744849	31.5208	189.287	6.00516	FBgn0010315	Cyclin D	CycD	CG9096, CDI3, Cdi3: Cyclin-dependent kinase interactor 3, cycD, cyclin D, cdi3, Cdi3, Cyclin-dependent kinase interactor 3	13F18--14A1	cyclin-dependent protein kinase, regulator; GO:0016538 ; EC:2.7.1.- | inferred from direct assay; cyclin-dependent protein kinase, regulator; GO:0016538 ; EC:2.7.1.- | inferred from sequence similarity with SWISS-PROT:Q04827	cell proliferation; GO:0008283 | inferred from genetic interaction with FLYBASE:Cdk4; FB:FBgn0016131
150335	U	0.13978	0.17655	0.199477	0.171109	0.000612219	0.000847699	0.000707456	32.0292	192.3	6.0039	FBgn0038914		CG17820		93F8
152423	U	0.0853135	0.106116	0.103735	0.067666	4.15161e-19	0.000727189	0.00131875	31.1167	186.404	5.99049	FBgn0027541		BcDNA:GH12174	CG3274	42C1--2
153167	U	0.242933	0.250823	0.622888	0.599894	2.65925e-09	0.213481	0.2233	30.2292	181.05	5.98925	FBgn0030241	fascetto	feo	CG11207, fascetto	9F5		cytokinesis; GO:0016288 | non-traceable author statement
143538	U	0.367506	0.404941	0.611918	0.567717	1.43785e-14	0.832464	0.753802	33.175	197.562	5.95516	FBgn0004924	Topoisomerase 1	Top1	CG6146, topoisomerase I, type I topoisomerase, top1, l(1)top1, TOP1, topoI, topo I, Topoisomerase I, Top1	13B6	DNA topoisomerase I; GO:0003917 ; EC:5.99.1.2 | non-traceable author statement; DNA topoisomerase I; GO:0003917 ; EC:5.99.1.2 | traceable author statement; DNA topoisomerase I; GO:0003917 ; EC:5.99.1.2 | inferred from sequence similarity with MGD:Top1; MGI:MGI:98788	embryonic morphogenesis; GO:0009795 | inferred from mutant phenotype; larval development (sensu Insecta); GO:0002168 | inferred from mutant phenotype; oogenesis; GO:0007292 | inferred from mutant phenotype	cytoplasm; GO:0005737 | inferred from direct assay; nucleus; GO:0005634 | inferred from direct assay
143442	U	0.0546491	0.0176462	0.0940601	0.0409928	6.40697e-21	0.681464	0.00113609	164.783	981.142	5.95413	FBgn0004236	alpha-Tubulin at 67C	alphaTub67C	CG8308, CG8308, DTA2, alpha67C, Fs(3)Tomaj, 4t, alpha-tubulin, T, Tom, alpha4-t, alpha4Tub67C, alpha4-tubulin, alpha tubulin, tubulin, aTub67C, alpha4, alphatubulin, alphatub67C, alphaTub[67C], Tomaj, D.m.ALPHA-67C, ALPHA 67C, alpha-tub67C, alpha tubulin 67C, alpha-Tubulin, alpha-Tub, alphaTUB, alpha-Tub67C, alpha4t, alphaTub4, Fs(3)Sz22, Fs(3)Tom: Tomaj	67C4	GTP binding; GO:0005525 | non-traceable author statement; structural constituent of cytoskeleton; GO:0005200 | inferred from sequence similarity	microtubule-based process; GO:0007017 | inferred from sequence similarity	microtubule; GO:0005874 | inferred from sequence similarity; microtubule; GO:0005874 | inferred from sequence similarity
142825	U	0.101053	0.149926	0.349154	0.494581	6.27355e-19	0.981161	0.883137	124.013	736.1	5.93569	FBgn0033008		CG2944	CG2946	41E6
151740	U	0.0859653	0.214892	0.820564	0.735213	1.71404e-20	0.387531	0.23449	312.692	1852.25	5.92357	FBgn0030086		CG7033	CG7033	8C8	chaperone		chaperonine-containing T-complex
152356	U	0.00888729	0.00870407	0.0592625	0.261304	2.43736e-18	0.00343058	0.0103843	74.2542	439.808	5.92301	multiple hits				64F4-5
154489	U	0.462569	0.18894	0.41934	0.70287	3.19477e-19	0.0502701	0.000161514	54.0333	319.3	5.90932	FBgn0000376	cramped	crm	CG2714, CG2714, CG2714, l(1)3C1, sa, zw9, l(1)zw9, zw-9, ZW-9, swa, EG:95B7.2, l(1)3Ca, sta[P]: stubarista from P32, stubarista from P32, swollen-antenna, sparse-arista	3B4--5	DNA binding; GO:0003677 | inferred from direct assay	segment specification; GO:0007379 | inferred from mutant phenotype	nucleus; GO:0005634 | inferred from direct assay; nucleus; GO:0005634 | inferred from sequence similarity
153522	U	0.101058	0.325666	0.156597	0.0953751	3.04224e-16	0.529622	0.73337	38.6917	228.608	5.90846	FBgn0000384	concertina	cta	CG17678, mat(2)cta, conc, mat(2)fog	40 (determined by in situ hybridization)	heterotrimeric G-protein GTPase; GO:0003927 ; EC:3.6.1.46 | inferred from sequence similarity with MGD:Gna13; MGI:MGI:95768; guanyl nucleotide binding; GO:0019001 | non-traceable author statement	G-protein coupled receptor protein signaling pathway; GO:0007186 | inferred from sequence similarity with MGD:Gna13; MGI:MGI:95768; gastrulation; GO:0007369 | traceable author statement	heterotrimeric G-protein complex; GO:0005834 | inferred from direct assay
142777	U	0.158415	0.0645264	0.445928	0.873258	5.22691e-17	0.118336	0.00453728	49.5042	292.254	5.90363	FBgn0004655	wings apart-like	wapl	CG3707, CG3707, wap, N2, l(1)C204, l(1)2Dd, pasc: parallel sister chromatids protein, C204, l(1)2Df, RNAD, RNA D, l74, EG:87B1.2, l(1)N2, l(1)N5[72], pasc, parallel sister chromatids protein	2D5		female meiosis chromosome segregation; GO:0016321 | inferred from mutant phenotype; sister chromatid cohesion; GO:0007062 | inferred from mutant phenotype
152433	U	0.998311	0.797795	0.0606698	0.241236	1.03333e-14	0.260058	0.955913	37.65	221.933	5.89464	FBgn0026144	sarcoplasmic calcium-binding protein	CBP	CG1435, CG1435, CG1435, CG1435, BcDNA.GH12350, BcDNA:GH12350, Ca2+ - binding protein	7B2	calcium ion binding; GO:0005509 | inferred from sequence similarity with SWISS-PROT:P04572		sarcoplasmic reticulum; GO:0016529 | inferred from sequence similarity with SWISS-PROT:P04572
141457	U	0.590874	0.590874	0.140927	0.140927	3.55678e-15	0.0568231	0.0568231	30	176.204	5.87347	FBgn0013756	Megator	Mtor	CG8274, Bx34, Tpr, Megator	48C5			nuclear pore; GO:0005643 | inferred from direct assay; nuclear pore; GO:0005643 | non-traceable author statement
154073	U	0.63991	0.429389	0.00979113	0.0246358	2.98523e-16	0.156569	0.617899	45.6292	267.462	5.86166	FBgn0035524		CG11583
142454	U	0.0541699	0.0217561	0.353226	0.183419	9.82979e-16	0.296896	0.101654	48.225	281.608	5.83947	FBgn0011787	mitochondrial ribosomal protein L7/L12	mRpL7-L12	CG5012	66E4-5	structural constituent of ribosome	protein biosynthesis	mitochondrial large ribosomal subunit
141388	U	0.932565	0.863753	0.920024	0.749104	1.96368e-18	0.00318085	0.00884817	61.6292	358.854	5.8228	FBgn0010316	dacapo	dap	CG1772, CDI4, Cdi4: Cyclin-dependent kinase interactor 4, E(Sev-CycE)2B, cdi4, l(2)04454, Cdi4, Cyclin-dependent kinase interactor 4	46B1	cyclin-dependent protein kinase inhibitor; GO:0004861 | inferred from direct assay; cyclin-dependent protein kinase inhibitor; GO:0004861 | inferred from sequence similarity with SPTREMBL:Q64315; cyclin-dependent protein kinase inhibitor; GO:0004861 | non-traceable author statement	negative regulation of cell cycle; GO:0045786 | traceable author statement; tracheal system development (sensu Insecta); GO:0007424 | traceable author statement	nucleus; GO:0005634 | inferred from direct assay
154656	U	0.165226	0.298111	0.165342	0.6752	1.53243e-18	0.73175	0.200859	82.9417	481.617	5.80669	FBgn0029512		Aos1	CG12276	87B10	SUMO-activating enzyme	SMT3-dependent protein catabolism
143957	U	0.919812	0.9432	0.985093	0.962819	6.82727e-13	0.725825	0.801922	31.8875	185.083	5.80426	FBgn0022347		CG11971	1E9, anon1E9, Anon1E9, anon-EST:fe1E9: anon-fast-evolving-1E9, anon-fast-evolving-1E9	85C1
154029	U	2.92014e-05	3.12659e-05	0.278466	0.259489	6.81652e-23	0.000130203	0.000174536	30.2208	175.071	5.79305	FBgn0029672		CG2875		3D6
146333	U	0.0235347	0.312191	0.645343	0.450073	1.2318e-20	0.0614552	0.0314478	54.1042	312.788	5.78121	FBgn0022069		Nnp-1	CG12396	34B7		rRNA metabolism; rRNA processing	nucleus
153796	U	0.234793	0.181225	0.144037	0.155763	2.13045e-20	1.58768e-06	8.61382e-08	34.1792	197.471	5.77752	FBgn0010501	Death caspase-1	Dcp-1	CG5370, dcp-1, DCP-1, caspase, caspase-1, DCP1, dcp1, Dcp1, l(2)01862, l(2)02132	59E3	effector caspase; GO:0004207 ; EC:3.4.22.- | traceable author statement; caspase-1; GO:0004201 ; EC:3.4.22.36 | inferred from sequence similarity; caspase; GO:0004199 ; EC:3.4.22.36 | non-traceable author statement; caspase; GO:0004199 ; EC:3.4.22.36 | inferred from direct assay; caspase; GO:0004199 ; EC:3.4.22.36 | inferred from sequence similarity; effector caspase; GO:0004207 ; EC:3.4.22.- | n…	apoptosis; GO:0006915 | inferred from direct assay; apoptotic program; GO:0008632 | inferred from direct assay	caspase complex; GO:0008303 | non-traceable author statement
153708	U	0.0663428	0.0663428	0.201104	0.201104	2.50099e-19	6.10753e-09	6.10753e-09	30	173.296	5.77653	FBgn0040372		EG:BACR37P7.2	CG2995	1A1
149348	U	0.111339	0.111339	0.0474245	0.0474245	2.68555e-14	0.00906662	0.00906662	30	173.204	5.77347	FBgn0037364		CG2108		83B9	RAB small monomeric GTPase; GO:0003928 ; EC:3.6.1.47 | inferred from sequence similarity with MGD:Rab23; MGI:MGI:99833
143668	U	0.0591099	0.254294	0.185781	0.116527	1.42008e-12	0.232258	0.317709	68.8417	394.354	5.72842	FBgn0011638	La autoantigen-like	La	CG10922, D-La, dmLa, DLa/SS-B, ribonucleoprotein La, 38C.38, BEST:LD24519	38C5	RNA binding; GO:0003723 | inferred from sequence similarity; 5S RNA primary transcript binding; GO:0008098 | inferred from direct assay; RNA binding; GO:0003723 | non-traceable author statement; 5S RNA primary transcript binding; GO:0008098 | non-traceable author statement; Pol III transcription termination factor; GO:0003718 | non-traceable author statement; Pol III transcription termination fac…		nucleus; GO:0005634 | non-traceable author statement
154698	U	0.286717	0.407445	0.289364	0.238839	1.83417e-14	0.3812	0.388748	34.2208	195.596	5.71569	FBgn0034187		CG6967		53F5		mRNA catabolism, nonsense-mediated; GO:0000184 | inferred from sequence similarity with EMBL:AF074017
143605	U	0.514586	0.557829	0.516529	0.654024	4.09774e-17	0.0647029	0.0163978	459.875	2622.49	5.70262	FBgn0010381	Drosomycin	Drs	CG10810, CG10810, CG10810, drosomycin, Drom, drom, cysteine-rich peptide, drs, drsm, Crp: Cysteine-rich-protein, Cysteine-rich-protein	63D2	antifungal peptide; GO:0003799 | inferred from direct assay; antifungal peptide; GO:0003799 | inferred from expression pattern; antifungal peptide; GO:0003799 | inferred from sequence similarity; antifungal peptide; GO:0003799 | non-traceable author statement	antifungal humoral response (sensu Invertebrata); GO:0006966 | inferred from expression pattern; antifungal humoral response (sensu Invertebrata); GO:0006966 | non-traceable author statement
142984	U	0.907628	0.861168	0.297434	0.240377	1.16417e-17	0.00827246	0.00224415	31.7958	181.233	5.69991	FBgn0032050		CG13096		29D3
153330	U	0.000115347	0.00906434	0.45731	0.2932	4.60521e-19	4.15896e-07	2.00079e-08	87.55	499.017	5.69979	FBgn0038964		Nop56	CG13849, CG13849	94A12			nucleolus; GO:0005730 | inferred from sequence similarity with SGD_LOCUS:SIK1; SGD:S0004187; small nuclear ribonucleoprotein complex; GO:0030532 | inferred from sequence similarity with SGD_LOCUS:SIK1; SGD:S0004187
146110	U	0.515939	0.417646	0.159579	0.228243	3.27448e-18	0.00277273	0.000631797	31.8667	181.529	5.69652	multiple hits				30E1-2
151719	U	0.0317937	0.0182482	0.000245851	0.00135909	1.79003e-18	0.000194428	0.00467273	44.9292	254.567	5.66596	FBgn0005694	Adult enhancer factor 1	Aef1	CG5683, AEF-1	78D2	RNA polymerase II transcription factor; GO:0003702 | non-traceable author statement; transcription factor; GO:0003700 | inferred from sequence similarity with NCBI_gi:20896949; specific transcriptional repressor; GO:0016566 | non-traceable author statement	negative regulation of transcription from Pol II promoter; GO:0000122 | non-traceable author statement	nucleus; GO:0005634 | non-traceable author statement; nucleus; GO:0005634 | non-traceable author statement
153890	U	0.614255	0.995589	0.836811	0.899208	5.58959e-11	0.857695	0.777557	48.2875	273.421	5.66235	FBgn0003087	pimples	pim	CG5052, PIM, l(2)31Df	31D10		mitotic sister chromatid separation; GO:0016359 | inferred from mutant phenotype
154828	U	0.064461	0.064621	0.101973	0.0198066	2.37931e-20	0.0548177	0.146141	34.3542	194.375	5.65797	FBgn0039018		CG4771		94C4
151610	U	0.0279218	0.00533437	0.080656	0.157645	5.15503e-18	0.537503	0.234921	38.3958	216.679	5.6433	FBgn0040347		mus81	CG3026	1D2
155156	U	0.145621	0.160278	0.052864	0.0544141	8.33195e-18	0.0936279	0.0833028	30.1875	170.271	5.64044	FBgn0032925		CG9246		39A7
145258	U	0.481869	0.463883	0.664915	0.487813	3.2576e-15	0.00362233	0.00196707	34.6042	195.029	5.636	FBgn0030864		CG8173		16C1	protein serine/threonine kinase; GO:0004674 ; EC:2.7.1.37 | inferred from sequence similarity with SGD_LOCUS:CLA4; SGD:S0005242
152241	U	0.00234134	0.0304482	0.0191479	0.233225	1.07209e-22	0.0276867	0.00187444	38.4833	215.871	5.60946	FBgn0000316	cinnamon	cin	CG2945, CG2945, fs(1)M50, l(1)G0142, EG:BACR37P7.3, l(1)1Ae	1A1		Mo-molybdopterin cofactor biosynthesis; GO:0006777 | inferred from sequence similarity with SWISS-PROT:Q03555; embryonic development (sensu Insecta); GO:0001700 | traceable author statement
145670	U	0.505221	0.490858	0.750276	0.977974	4.35756e-20	0.41257	0.979484	33.1125	184.942	5.58525	FBgn0031464		CG3131		23B2	superoxide-generating NADPH oxidase; GO:0016175 | inferred from sequence similarity with EMBL:AF123275
148034	U	0.0116042	0.0140056	0.0102323	0.00828114	3.54805e-10	4.75163e-10	3.34302e-10	34.9708	194.375	5.5582	FBgn0041709	yellow-g	yellow-g	CG5717	62D5
146374	U	0.293788	0.84034	0.581728	0.389474	1.00937e-20	1.59684e-05	9.04225e-06	37.6625	209.154	5.55338	FBgn0032599		CG13277		36A14		mRNA splicing; GO:0006371 | inferred from sequence similarity with NCBI_NP:014252; mRNA splicing; GO:0006371 | inferred from sequence similarity with protein_id:AAD56231	small nuclear ribonucleoprotein complex; GO:0030532 | inferred from sequence similarity with NCBI_NP:014252; small nuclear ribonucleoprotein complex; GO:0030532 | inferred from sequence similarity with protein_id:AAD56231; spliceosome complex; GO:0005681 | inferred from sequence similarity with NCBI_NP:014252; spliceosome complex; GO:0005681 | inferred from sequence similarity with protein_id:AAD…
141230	U	0.000971323	0.0044305	0.00112907	0.0010064	1.75045e-22	0.983669	0.122558	33.9875	187.525	5.51747	FBgn0033485		CG1381		46E5--6
153737	U	0.318777	0.3339	0.384957	0.411848	2.96278e-15	0.0156162	0.0177263	30.2167	166.171	5.49931	FBgn0022772	Origin recognition complex subunit 1	Orc1	CG10667, DmORC1, ORC, ORC1, dORC1	43D4--5	DNA binding; GO:0003677 | non-traceable author statement	DNA dependent DNA replication; GO:0006261 | inferred from sequence similarity with EMBL:AJ003133; protein_id:CAA05890; DNA replication initiation; GO:0006270 | inferred from direct assay	origin recognition complex; GO:0005664 | inferred from direct assay; origin recognition complex; GO:0005664 | inferred from sequence similarity with EMBL:AJ003133; protein_id:CAA05890
144335	U	0.0494345	0.0720418	0.316255	0.151122	1.48091e-18	0.617544	0.110894	257.296	1408.82	5.47547	FBgn0028967		26-29kD-proteinase	CG8947, 26,29kDa proteinase, 26/29kD-proteinase	70C10	cathepsin K; GO:0004216 ; EC:3.4.22.38 | inferred from sequence similarity with EMBL:AJ006033; protein_id:CAA06825
142899	U	0.529724	0.718759	0.403128	0.227825	4.74049e-18	0.872339	0.474504	53.6417	293.596	5.47328	FBgn0032197		CG5694		31B1
144641	U	0.542372	0.191467	0.0106088	0.0591542	6.15657e-21	1.10772e-07	2.07755e-08	31.7708	173.879	5.47292	FBgn0029933		CG14425
144911	U	0.151474	0.154678	0.273321	0.269763	2.07898e-16	0.000110202	0.000119171	30.1542	164.75	5.46359	FBgn0043001		Chrac-16	CG15736	11A1			chromatin accessibility complex
153650	U	0.0882404	0.223409	0.0639759	0.081279	6.41109e-19	0.00829409	0.000723198	105.283	575.163	5.463	FBgn0038476		CG5175		89E12
155103	U	0.130936	0.140866	0.276443	0.28179	4.17466e-14	0.00494924	0.00333742	30.7125	167.617	5.4576	FBgn0003257	rudimentary-like	r-l	CG3593, orotidine phosphate decarboxylase, UMP synthase, OMPDC, OPRT, UMPS, ral	93B10	orotate phosphoribosyltransferase; GO:0004588 ; EC:2.4.2.10 | inferred from sequence similarity with NCBI_gi:4507835; orotidine-5'-phosphate decarboxylase; GO:0004590 ; EC:4.1.1.23 | inferred from sequence similarity with NCBI_gi:4507835	'de novo' pyrimidine base biosynthesis; GO:0006207 | non-traceable author statement
141666	U	0.00716907	0.038984	0.000891229	0.00115062	4.25045e-22	0.812971	0.00339006	236.412	1289.09	5.45272	FBgn0046214		CG11844	CG11844	96C1
151799	U	0.000359149	0.00592442	0.0115044	0.0083408	3.40165e-22	4.13611e-06	7.8211e-10	122.808	669.638	5.4527	FBgn0026252	moleskin	msk	CG7935, CG7935, CG7935, 61, CIP-61, DmRanBP7, dim-7, DIM-7, Corkscrew Interacting Protein-61, moleskin, diminished-7	66B6	RAN protein binding; GO:0008536 | inferred from sequence similarity; protein carrier; GO:0008320 | inferred from sequence similarity	EGF receptor signaling pathway; GO:0007173 | inferred from genetic interaction with FLYBASE:rl; FB:FBgn0003256; protein-nucleus import; GO:0006606 | inferred from direct assay; transmembrane receptor protein tyrosine kinase signaling pathway; GO:0007169 | inferred from physical interaction with FLYBASE:csw; FB:FBgn0000382; transmembrane receptor protein tyrosine kinase signaling pathway; GO:00071…	cell cortex; GO:0005938 | inferred from direct assay; cytoplasm; GO:0005737 | inferred from direct assay; nucleus; GO:0005634 | inferred from direct assay
154499	U	0.0599336	0.0270028	0.290044	0.617841	1.97877e-17	0.878541	0.637678	36.35	197.983	5.44658	FBgn0032748		CG10492	B1, TU37B1, TuB1, anon-37B-1, transcription unit 37B1	37B12
154479	U	0.909193	0.774197	0.0726207	0.0335055	2.41556e-16	0.0111052	0.00877314	39.3833	214.467	5.44562	FBgn0037756		CG8507		85E9
154641	U	0.208328	0.111611	0.655628	0.547768	2.86715e-19	0.00160161	0.125583	37.55	203.946	5.43131	FBgn0040346		EG:BACR7A4.17	CG3704	1D2	purine nucleotide binding
154639	U	0.130926	0.214013	0.150438	0.28511	3.26679e-20	0.945477	0.250287	32.8667	178.238	5.42305	FBgn0030448		CG4351		11D10--11
147117	U	0.017692	0.017692	0.104433	0.104433	1.82174e-14	0.00100075	0.00100075	30	162.083	5.40278	FBgn0033773		mos	CG8767, MOS, D-mos	49D1--2	protein serine/threonine kinase; GO:0004674 ; EC:2.7.1.37 | inferred from sequence similarity with SWISS-PROT:P10421
146628	U	0.701194	0.985832	0.711829	0.718548	4.28262e-15	0.630998	0.425392	128.542	694.367	5.40188	FBgn0033000		CG14464
141802	U	0.376805	0.382025	0.0399986	0.0346503	8.77681e-17	0.909568	0.879638	33.7292	182.054	5.39753	FBgn0022960	visceral mesodermal armadillo-repeats	vimar	CG3572, l(2)k16722, anon-EST:Posey213	42E1--3	RAL interactor; GO:0017160 | inferred from sequence similarity with EMBL:AJ005870; protein_id:CAA06746
141512	U	0.0841856	0.0968502	0.772943	0.883788	1.81556e-17	0.0468956	0.0167289	32.8667	177.367	5.39655	multiple hits				37F1
154910	U	0.177069	0.307412	0.0884609	0.147957	1.06083e-18	0.00012205	0.000219737	51.0167	274.637	5.38329	FBgn0015287	Replication-factor-C 40kD subunit	RfC40	CG14999, rfc, l(3)64Ai, l(3)SH17, rfc[40], DRas2, l(3)rfc40, rfc4, Rfc40	64A7--8	DNA binding; GO:0003677 | non-traceable author statement; ATP dependent DNA helicase; GO:0004003 ; EC:3.6.1.3 | inferred from sequence similarity with EMBL:AF139987; protein_id:AAD34861.1	DNA replication; GO:0006260 | inferred from sequence similarity with EMBL:AF139987; protein_id:AAD34861.1	DNA replication factor C complex; GO:0005663 | inferred from sequence similarity with EMBL:AF139987; protein_id:AAD34861.1
147364	U	0.537278	0.205513	0.399854	0.359007	6.29963e-16	0.125556	0.186249	41.6333	224	5.3803	FBgn0028953		BEST:LD13441	CG14478	54B16
143833	U	0.155711	0.168896	0.250639	0.230525	4.21029e-15	0.0137702	0.0122395	30.1958	162.354	5.37671	FBgn0015621	Clipper	Clp	CG3642, CG3642, c6a, clp, CLP, Ssb-c6a, Single stranded-binding protein c6a, Clipper	21D3	endoribonuclease; GO:0004521 | inferred from direct assay	mRNA cleavage; GO:0006379 | inferred from sequence similarity with protein_id:AAD00321; mRNA polyadenylation; GO:0006378 | inferred from sequence similarity with protein_id:AAD00321	mRNA cleavage and polyadenylation specificity factor complex; GO:0005847 | inferred from sequence similarity; mRNA cleavage and polyadenylation specificity factor complex; GO:0005847 | inferred from sequence similarity with protein_id:AAD00321
154503	U	0.420766	0.575102	0.484097	0.333438	1.24179e-13	0.0387499	0.0018767	81.0667	435.721	5.37485	FBgn0032859		Arc-p34	CG10954, CG10954, CG10954, CG10954, ARC-P34, 38C.47, p34, Arpc2	38C6	actin binding; GO:0003779 | inferred from sequence similarity; actin binding; GO:0003779 | inferred from sequence similarity with SGD_LOCUS:ARC35; SGD:S0005318	regulation of actin polymerization and/or depolymerization; GO:0008064 | non-traceable author statement	Arp2/3 protein complex; GO:0005885 | inferred from sequence similarity with SGD_LOCUS:ARC35; SGD:S0005318; Arp2/3 protein complex; GO:0005885 | non-traceable author statement
146573	U	0.347074	0.038623	0.524499	0.717509	3.93197e-19	0.540876	0.00141197	55.2708	295.846	5.35266	FBgn0032919		CG9253	cg9253	39A4	ATP dependent RNA helicase; GO:0004004 ; EC:3.6.1.3 | inferred from sequence similarity with SGD_LOCUS:RRP3; SGD:S0001107
143000	U	0.00143861	0.0254338	0.20219	0.157004	1.66632e-19	7.88783e-05	1.0008e-05	104.133	556.279	5.34199	FBgn0032444		CG5525		33F3	chaperonin ATPase; GO:0003763 ; EC:3.6.4.9 | inferred from sequence similarity with MGD:Cct4; MGI:MGI:104689		chaperonine-containing T-complex; GO:0005832 | inferred from sequence similarity with MGD:Cct4; MGI:MGI:104689
141651	U	0.206295	0.41288	0.339282	0.348927	1.35872e-13	0.177903	0.658441	34.7792	185.688	5.33904	FBgn0034641		CG10080		57F4--5
155082	U	0.161532	0.0307419	0.104231	0.129904	2.10533e-18	0.0695228	0.600365	50.4875	268.496	5.31807	FBgn0001086	fizzy	fzy	CG4274, dFZY, CDC20, BG:DS02740.14, Cdc20[fizzy]	35F8--9		cyclin catabolism; GO:0008054 | inferred from direct assay
153521	U	0.281086	0.390772	0.154221	0.140726	1.00933e-12	0.0949375	0.0622765	31.2917	166.408	5.31798	FBgn0038534		CG7643	TKK	90C1	protein kinase; GO:0004672 | non-traceable author statement; protein serine/threonine kinase; GO:0004674 ; EC:2.7.1.37 | inferred from electronic annotation	protein amino acid phosphorylation; GO:0006468 | non-traceable author statement
154174	U	0.104789	0.0990986	0.902122	0.640881	7.359e-15	0.776765	0.727673	33.5792	177.921	5.29855	FBgn0030943		CG6540		17C7
155124	U	0.483088	0.239751	0.668739	0.674506	7.40567e-16	0.137521	0.00183364	77.9958	413.025	5.29548	FBgn0015903	apontic	apt	CG5393, CG5393, CG5393, CG5393, tdf, l(2)09049, 3041, l(2)06369, TDF, TDF/APT, l(2)03041, l(2)k11531, tracheae defective, Trachea defective	59F1--4	RNA polymerase II transcription factor; GO:0003702 | non-traceable author statement; RNA binding; GO:0003723 | traceable author statement	heart development; GO:0007507 | traceable author statement
154495	U	0.00140595	0.0725374	0.130644	0.0249704	1.05109e-20	0.260869	0.532175	161.25	853.379	5.29227	FBgn0034259		CG6459		54D4			mitochondrion; GO:0005739 | inferred from sequence similarity with SWISS-PROT:O35796
153290	U	0.0461179	0.0695422	0.259684	0.37427	2.24299e-21	0.138484	0.0970893	130.037	687.808	5.28931	FBgn0020392	N-myristoyl transferase	Nmt	CG7436, l(3)j1C7, dNMT, l(3)j1c7, Nmt1	66B10	glycyl-peptide N-tetradecanoyltransferase; GO:0004379 ; EC:2.3.1.97 | inferred from sequence similarity; glycyl-peptide N-tetradecanoyltransferase; GO:0004379 ; EC:2.3.1.97 | inferred from sequence similarity with SGD_LOCUS:NMT1; SGD:S0004185	N-terminal protein myristoylation; GO:0006499 | inferred from sequence similarity with SGD_LOCUS:NMT1; SGD:S0004185; dorsal closure; GO:0007391 | traceable author statement
154201	U	0.278234	0.15305	0.814711	0.268632	2.25885e-13	0.00168596	0.0154371	43.0375	227.262	5.28057	FBgn0004243	scraps	scra	CG2092, CG2092, CG2092, ABP8, Ani, anillin, l(2)43Ec, Anillin, annilin, scraps, Abp8: Actin-binding protein 8, l(2)03427, Actin-binding protein 8	43E3	actin binding; GO:0003779 | inferred from direct assay; actin binding; GO:0003779 | inferred from sequence similarity; microtubule binding; GO:0008017 | inferred from direct assay; actin binding; GO:0003779 | non-traceable author statement	cellularization; GO:0007349 | traceable author statement; cytokinesis; GO:0016288 | traceable author statement	cytoplasm; GO:0005737 | inferred from direct assay; nucleus; GO:0005634 | inferred from direct assay
154271	U	0.0273234	0.0390496	0.0256163	0.0311192	1.50248e-16	1.10226e-05	3.51539e-06	31.5333	165.767	5.25687	FBgn0000340	canoe	cno	CG2534, lip: lips, lips, Cno, Canoe, dlhA: dorsal holes A, mis, dorsal holes A, lip, misty	82F4--5	actin binding; GO:0003779 | inferred from sequence similarity with EMBL:U83231	N receptor signaling pathway; GO:0007219 | traceable author statement; RAS protein signal transduction; GO:0007265 | traceable author statement; dorsal closure; GO:0007391 | traceable author statement; dorsal closure; GO:0007391 | traceable author statement	adherens junction; GO:0005912 | inferred from direct assay
141535	U	0.0592581	0.0480424	0.0818526	0.0845845	2.55394e-19	0.0246794	0.0033788	32.2	168.912	5.24573	FBgn0020909		Rtc1	CG11130	12B10--C1	RNA-3'-phosphate cyclase; GO:0003963 ; EC:6.5.1.4 | inferred from sequence similarity with SWISS-PROT:Q08096		nucleus; GO:0005634 | non-traceable author statement
153851	U	0.378327	0.493601	0.0788009	0.224514	5.35133e-16	0.00748745	0.0445436	49.0042	255.858	5.22115	FBgn0004378	Kinesin-like protein at 61F	Klp61F	CG9191, CG9191, urchin, KLP2, KLP61F, urcn, KRP[[130]], KRP[[(130)]], DmKRP130, DmKlp61F, KRP130, DmKLP61F, 6345, KLP61, Klp61F/KRP130, kinesin-like protein, KIP8, Klp2, Krp130, l(3)07012, urc, Kinesin-related protein-130kD	61F4	plus-end-directed kinesin ATPase; GO:0008574 ; EC:3.6.4.4 | non-traceable author statement; kinesin motor; GO:0016326 | inferred from sequence similarity; motor; GO:0003774 | inferred from direct assay; kinesin motor; GO:0016326 | inferred from sequence similarity with SGD_LOCUS:KIP1; SGD:S0000159; plus-end-directed kinesin ATPase; GO:0008574 ; EC:3.6.4.4 | inferred from sequence similarity with …	centrosome separation; GO:0007100 | inferred from genetic interaction with FLYBASE:ncd; FB:FBgn0002924; microtubule-based movement; GO:0007018 | inferred from sequence similarity with SGD_LOCUS:KIP1; SGD:S0000159	cytoplasm; GO:0005737 | inferred from direct assay; kinesin complex; GO:0005871 | inferred from direct assay; microtubule associated complex; GO:0005875 | inferred from direct assay; plus-end kinesin complex; GO:0005873 | inferred from sequence similarity with SGD_LOCUS:KIP1; SGD:S0000159
150807	U	0.0471946	0.0471946	0.449175	0.449175	1.12301e-13	0.110144	0.110144	30	156.542	5.21806	FBgn0039640		CG14516		98F12	membrane alanyl aminopeptidase; GO:0004179 ; EC:3.4.11.2 | inferred from sequence similarity with MGD:Lap1; MGI:MGI:96749
152014	U	0.122604	0.0318345	0.234043	0.317196	1.02127e-19	0.00395151	0.00144922	68	353.542	5.19914	FBgn0025633		EG:118B3.2	CG13366, CG13366	1B11--12
149992	U	0.158007	0.158007	0.468325	0.468325	4.02973e-14	0.00159437	0.00159437	30	155.858	5.19528	FBgn0038390	Retinoblastoma-family protein 2	Rbf2	CG5083, rbf2, RBF2, Retinoblastoma-family protein 2	89A11	DNA binding; GO:0003677 | inferred from sequence similarity with EMBL:U50850	regulation of cell cycle; GO:0000074 | inferred from sequence similarity with EMBL:U50850	nucleus; GO:0005634 | inferred from sequence similarity
141302	U	0.806449	0.49433	0.030165	0.0241499	5.6161e-17	0.081727	0.0214257	32.2792	167.604	5.19233	FBgn0037368		CG1239		83C1	polynucleotide adenylyltransferase; GO:0004652 ; EC:2.7.7.19 | inferred from sequence similarity with SPTREMBL:Q9ZEC8
154965	U	0.803707	0.803707	0.206281	0.206281	2.81584e-14	0.352922	0.352922	30	155.325	5.1775	FBgn0003022	Otefin	Ote	CG5581, otefin	55C2			nuclear inner membrane; GO:0005637 | non-traceable author statement
154458	U	0.122382	0.130892	0.169776	0.164043	9.71251e-15	0.00242794	0.00231131	30.075	155.438	5.16833	FBgn0026083		CG4857	EG:EG0007.12, EG:EG0007.4	4B1
147175	U	0.328194	0.375509	0.13342	0.0662446	2.81401e-18	0.0075736	2.24794e-05	49.1792	253.946	5.16369	FBgn0033881		RacGAP50C	CG13345, CG13345, CG13345, DRacGAP, RhoGAP-50C14, AcGAP, eon, RacGAP, acGAP, enhancer of naked	50C6	GTPase activator; GO:0005096 | inferred from sequence similarity with EMBL:AF079974; protein_id:AAD40487.1; signal transducer; GO:0004871 | inferred from sequence similarity with EMBL:AF079974; protein_id:AAD40487.1; diacylglycerol binding; GO:0019992 | inferred from sequence similarity with INTERPRO:IPR002219; Rho GTPase activator; GO:0005100 | non-traceable author statement	Rho protein signal transduction; GO:0007266 | inferred from genetic interaction with FLYBASE:Pak; FB:FBgn0014001; Rho protein signal transduction; GO:0007266 | inferred from genetic interaction with FLYBASE:argos; FB:FBgn0004569; Rho protein signal transduction; GO:0007266 | inferred from genetic interaction with FLYBASE:rho; FB:FBgn0004635; Rho protein signal transduction; GO:0007266 | inferred …
154543	U	0.109102	0.109102	0.10814	0.10814	1.46139e-17	0.0750951	0.0750951	30	154.867	5.16222	FBgn0031078		CG11943	anon-EST:Posey281	18F4
153006	U	0.141252	0.141057	0.733779	0.727292	3.16408e-06	0.00031666	0.000289741	30.3667	156.717	5.16081	FBgn0031406		CG17012		22D5--6	serine-type peptidase; GO:0008236 | inferred from sequence similarity with EMBL:X74305; protein_id:CAA52358
145649	U	0.333877	0.453549	0.412213	0.266795	1.78345e-15	0.0013166	0.000924745	31.5375	162.567	5.15471	FBgn0031434		CG3227		23A1
153883	U	0.00117995	0.136113	0.0131551	0.0127185	1.04111e-23	0.769857	0.160589	198.125	1018.23	5.13935	FBgn0016685	Nucleoplasmin	Nlp	CG7917, dNLP, CRP1, p22, dNLP-S, ?:nucleoplasmin-1, Crp1, Nucleoplasmin-like, Chromatin decondensation protein 1	99D1	histone binding; GO:0042393 | non-traceable author statement; nucleoplasmin ATPase; GO:0008572 ; EC:3.6.4.11 | non-traceable author statement	nucleosome spacing; GO:0016584 | non-traceable author statement	nucleolus; GO:0005730 | inferred from direct assay; nucleus; GO:0005634 | inferred from direct assay
155063	U	0.936559	0.936559	0.658277	0.658277	1.48341e-10	0.620347	0.620347	30	153.508	5.11694	FBgn0032929	Sensitized chromosome inheritance modifier 19	Mcm10	CG9241, CG9241, CG9241, Scim19, DmMCM10, Sensitized chromosome inheritance modifier 19	39B1	chromatin binding; GO:0003682 | non-traceable author statement	female meiosis chromosome segregation; GO:0016321 | inferred from mutant phenotype; pre-replicative complex formation and maintenance; GO:0006267 | non-traceable author statement	pre-replicative complex; GO:0005656 | non-traceable author statement
153129	U	0.00368422	0.00152941	0.217021	0.131681	4.68237e-24	0.487212	0.214069	75.2	384.688	5.11553	FBgn0019938	RNA polymerase I subunit	RpI1	CG10122, DmRPA1, RNA polymerase I, RPA1	51B4--6	DNA-directed RNA polymerase; GO:0003899 ; EC:2.7.7.6 | non-traceable author statement; DNA-directed RNA polymerase I; GO:0003900 ; EC:2.7.7.6 | inferred from sequence similarity with SWISS-PROT:O54889	transcription from Pol I promoter; GO:0006360 | inferred from sequence similarity with SWISS-PROT:O54889; transcription from Pol I promoter; GO:0006360 | non-traceable author statement	DNA-directed RNA polymerase I complex; GO:0005736 | inferred from sequence similarity with SWISS-PROT:O54889; nucleus; GO:0005634 | non-traceable author statement
152077	U	0.815374	0.510253	0.379006	0.15642	2.94783e-17	0.00130972	3.29614e-06	41.9292	214.2	5.10862	FBgn0036099		CG11811		67E6--7	guanylate kinase; GO:0004385 ; EC:2.7.4.8 | inferred from sequence similarity with MGD:Guk1; MGI:MGI:95871
142926	U	0.00291252	0.0923871	0.0527091	0.0202449	1.52308e-19	0.0174019	0.402163	132.446	675.942	5.10353	FBgn0020615	selenide,water dikinase	SelD	CG8553, SeS, Dm-SelD, ptuf, ptuf1, selD-like, Dm SelD, SPS1, selD, l(2)k12303, ptf1: patufet, patufet, Selenophosphate synthetase	50E8	NOT selenide, water dikinase; GO:0004756 ; EC:2.7.9.3 | inferred from direct assay; selenide, water dikinase; GO:0004756 ; EC:2.7.9.3 | inferred from sequence similarity with HUGO:SELENOPHOSPHATE SYNTHETASE; OMIM:600902	cell proliferation; GO:0008283 | inferred from mutant phenotype; imaginal disc development; GO:0007444 | inferred from mutant phenotype; selenocysteine biosynthesis; GO:0016260 | inferred from mutant phenotype
143188	U	0.934501	0.88217	0.798952	0.716963	3.5758e-13	0.00608501	0.028033	39.9792	204.033	5.10349	FBgn0001180	hunchback	hb	CG9786, Rg-pbx: Regulator of postbithorax, Rg-bx, hbHLH, Hb, R-pbx: Regulator-of-postbithorax, l(3)85Ah, Rg-pbx, Regulator-of-postbithorax	85A7	DNA binding; GO:0003677 | inferred from direct assay; specific RNA polymerase II transcription factor; GO:0003704 | non-traceable author statement; transcriptional activator; GO:0016563 | inferred from direct assay	terminal region determination; GO:0007362 | inferred from genetic interaction with FLYBASE:tor; FB:FBgn0003733; torso receptor signaling pathway; GO:0008293 | inferred from genetic interaction with FLYBASE:tor; FB:FBgn0003733	nucleus; GO:0005634 | non-traceable author statement
153995	U	0.853894	0.663253	0.388553	0.376582	5.60723e-14	0.189314	0.0226689	63.5875	323.854	5.09305	FBgn0031030		CG14217	TAO1	18D1--3	receptor signaling protein serine/threonine kinase; GO:0004702 ; EC:2.7.1.- | non-traceable author statement	protein amino acid phosphorylation; GO:0006468 | non-traceable author statement
153857	U	0.689578	0.903673	0.537616	0.631531	6.74479e-14	0.0470368	0.00223376	60.525	308.092	5.09032	FBgn0025741	plexin A	plexA	CG11081, CG11081, PlexA, D-Plex A, plexin, plexin-A, DPlexA	102D1	axon guidance receptor; GO:0008046 | non-traceable author statement; semaphorin receptor; GO:0017154 | inferred from sequence similarity with PIR:JC4975
153341	U	0.52707	0.56829	0.504849	0.393468	1.60603e-14	9.89913e-05	5.16886e-05	30.9875	157.383	5.07893	FBgn0036574		CG16838		72D9
144102	U	0.0565019	0.087763	0.586168	0.56882	1.75464e-15	0.0314841	0.0163454	31.0417	157.479	5.07315	FBgn0025832	Flap endonuclease 1	Fen1	CG8648, CG8648, FEN1, EG:EG0003.3, Flap endonuclease 1	53D14	endonuclease; GO:0004519 | inferred from sequence similarity; flap endonuclease; GO:0017108 | inferred from sequence similarity with MGD:Fen1; MGI:MGI:102779	DNA repair; GO:0006281 | inferred from sequence similarity with MGD:Fen1; MGI:MGI:102779	nucleus; GO:0005634 | inferred from sequence similarity with MGD:Fen1; MGI:MGI:102779
153614	U	0.027284	0.027284	0.134104	0.134104	6.08633e-22	1.49779e-11	1.49779e-11	30	152.15	5.07167	FBgn0022981	ripped pocket	rpk	CG1058, RPK, dGNaC1: gonad-specific amiloride-sensitive sodium channel 1, GNaC1, dGNaC1, gonad-specific amiloride-sensitive sodium channel 1	82D1	sodium channel; GO:0005272 | inferred from sequence similarity; amiloride-sensitive sodium channel; GO:0015280 ; TC:1.A.6.1.1 | inferred from sequence similarity with NCBI_gi:4501861; sodium channel; GO:0005272 | non-traceable author statement
154659	U	1.58945e-06	0.000213976	0.0809291	0.076303	1.30477e-11	0.0973281	0.0106735	75.7125	383.742	5.06841	FBgn0015610	Chromatin assembly factor 1 subunit	Caf1	CG4236, dCAF-1, NURF-55, NURF: Nucleosome remodeling factor, p55, d-CAF1, CAF-1, CAF1, dCAF-1 p55, dNURF, NURF55, p55/NURF-55, Nurf-55, NURF, Nucleosome remodeling factor - 55kD, Nucleosome remodeling factor, Chromatin assembly factor 1 subunit	88E3	chromatin binding; GO:0003682 | non-traceable author statement; histone-specific chaperone; GO:0003762 | non-traceable author statement	negative regulation of transcription by homeotic gene (Polycomb group); GO:0006340 | inferred from physical interaction with FLYBASE:E(z); FB:FBgn0000629; negative regulation of transcription by homeotic gene (Polycomb group); GO:0006340 | inferred from physical interaction with FLYBASE:esc; FB:FBgn0000588	nucleus; GO:0005634 | inferred from direct assay
155136	U	0.0974408	0.175661	0.28755	0.287346	1.59981e-15	0.0446827	0.00844061	34.4292	174.371	5.06463	FBgn0037371		CG2097		83C1--2		mRNA cleavage; GO:0006379 | inferred from sequence similarity with NCBI_NP:004810	mRNA cleavage stimulating factor complex; GO:0005848 | inferred from sequence similarity with NCBI_NP:004810; tight junction; GO:0005923 | inferred from sequence similarity with NCBI_gi:4759196
150326	U	0.0139872	0.0174899	0.404082	0.339489	1.904e-16	0.275645	0.190043	30.8917	156.421	5.06353	FBgn0038903		RpI12	CG13418	93F4	DNA-directed RNA polymerase I; GO:0003900 ; EC:2.7.7.6 | non-traceable author statement; DNA-directed RNA polymerase I; GO:0003900 ; EC:2.7.7.6 | inferred from sequence similarity with SGD_LOCUS:RPA12; SGD:S0003824	transcription from Pol I promoter; GO:0006360 | non-traceable author statement	DNA-directed RNA polymerase I complex; GO:0005736 | inferred from sequence similarity with SGD_LOCUS:RPA12; SGD:S0003824; DNA-directed RNA polymerase I complex; GO:0005736 | non-traceable author statement
142300	U	0.562872	0.248266	0.0660057	0.219224	3.15126e-16	1.38383e-05	1.57828e-09	81.7917	414.137	5.06332	FBgn0015229	Gliolectin	glec	CG6575, CG6575, CG6575, gliolectin	93F7
142579	U	0.259862	0.115777	0.8806	0.905088	1.00307e-18	1.33237e-05	2.44904e-06	37.625	190.463	5.06213	FBgn0029148		NHP2	CG5258	70F6			nucleolus
143820	U	0.790999	0.324246	0.198985	0.713937	4.8556e-15	8.45323e-06	1.20409e-05	66.0708	333.454	5.04692	FBgn0015567	alpha-Adaptin	alpha-Adaptin	CG4260, CG31654, CG4260, CG4260, CG4260, CG4260, dAP-2a, alpha-adaptin, D-alphaAda, D-Ada, alpha-adaptin, alpha-Ada, alpha adaptin, alpha adaptin, AP-2, alpha, cg4260, l(2)06694, alpha-Adaptin	21C4		non-selective vesicle coating; GO:0006901 | traceable author statement; synaptic vesicle coating; GO:0016183 | traceable author statement	plasma membrane; GO:0005886 | inferred from direct assay
154928	U	0.250874	0.038076	0.0806092	0.32846	7.46994e-19	0.010539	1.53541e-05	46.0333	232.262	5.04553	FBgn0005642	wings down	wdn	CG1454, pqp: pourquoi-pas, sry-h1, sry h-l, Sryc: Serendipity cognate, sry-c: serendipity-cognate, pqp, Serendipity cognate, pourquoi-pas?, pourquoi-pas, serendipity-cognate	98E5	RNA polymerase II transcription factor; GO:0003702 | inferred from sequence similarity with EMBL:U27186	regulation of transcription, DNA-dependent; GO:0006355 | non-traceable author statement	nucleus; GO:0005634 | inferred from sequence similarity with EMBL:U27186; nucleus; GO:0005634 | non-traceable author statement
144021	U	0.744491	0.920462	0.216987	0.218416	4.4669e-12	0.959418	0.496417	44.4583	224.267	5.04442	FBgn0004650	female sterile (1) Nasrat	fs(1)N	CG11411	1F2		insect chorion formation; oogenesis
154796	U	0.0571299	0.206288	0.482004	0.349442	1.46073e-19	0.0294074	2.47622e-07	116.4	584.663	5.02287	FBgn0037203		CG11128		80B2	cationic amino acid transporter; GO:0015326 ; TC:2.A.3.3.- | inferred from sequence similarity with EMBL:AB000113; protein_id:BAA20133
149600	U	0.346232	0.359468	0.295581	0.423174	5.96785e-17	0.0525092	0.00673646	33.575	167.767	4.99677	FBgn0037770		CG5358		85F4	protein-arginine N-methyltransferase; GO:0016274 ; EC:2.1.1.- | inferred from sequence similarity with SWISS-PROT:Q63009
153989	U	0.517678	0.324911	0.902833	0.970073	1.635e-16	0.945151	0.189592	37.3583	186.592	4.99465	FBgn0027537		BcDNA:LD21129	CG11092	12C2			nuclear pore; GO:0005643 | inferred from sequence similarity with SGD_LOCUS:NIC96; SGD:S0001898
155031	U	0.634789	0.792039	0.794462	0.717979	5.40486e-14	0.105173	0.0561481	32.3292	161.358	4.99111	FBgn0002552	lines	lin	CG11770	44F6-7		terminal region determination; torso receptor signaling pathway	cytoplasm; nucleus
154416	U	0.984176	0.989285	0.954878	0.938879	2.80574e-14	0.266447	0.211866	32.2417	160.738	4.9854	FBgn0028470		BcDNA:LD27979	CG5208, EP(3)0562, LD27979	89E10
153793	U	0.98087	0.680551	0.220737	0.698015	2.19228e-16	0.0558774	0.0226711	50.1125	249.721	4.9832	FBgn0052043		CG32043	CG32043	67B6-7
154402	U	0.153055	0.0513795	0.529744	0.409478	8.78136e-17	0.00291484	0.0113355	58.5	291.154	4.97699	FBgn0039589		CG9986		98D6
154563	U	0.0550406	0.100311	0.621154	0.907782	3.22576e-20	0.568887	0.00178181	58.1875	289.433	4.97415	FBgn0016131	Cyclin-dependent kinase 4	Cdk4	CG5072, CG5072, 8-6, cdk4/6, l(2)05428, DmCdk4, cdk4, l(2)k06503, l(2)s4639, CDK4, CDK4/6, Cdk4/6: Cyclin-dependent kinase 4/6, Pk53C, Pk?7, Protein kinase-like 53C, Cyclin-dependent kinase 4/6, Cdk4/6	53C9	protein serine/threonine kinase; GO:0004674 ; EC:2.7.1.37 | inferred from sequence similarity; protein serine/threonine kinase; GO:0004674 ; EC:2.7.1.37 | non-traceable author statement; cyclin-dependent protein kinase; GO:0004693 ; EC:2.7.1.- | inferred from sequence similarity; cyclin-dependent protein kinase; GO:0004693 ; EC:2.7.1.- | inferred from physical interaction; cyclin-dependent protei…	cell proliferation; GO:0008283 | inferred from genetic interaction with FLYBASE:CycD; FB:FBgn0010315; protein amino acid phosphorylation; GO:0006468 | inferred from sequence similarity with SGD_LOCUS:CDC28; SGD:S0000364
144704	U	0.0778451	0.290732	0.289776	0.0784585	4.20888e-09	4.18532e-09	1.1665e-09	34.8792	173.458	4.97312	FBgn0030044		CG15350		7F1
152549	U	0.330273	0.511213	0.45096	0.661796	4.01006e-16	0.85142	0.119911	69.5375	345.621	4.97028	FBgn0017551	Regulator of cyclin A1	Rca1	CG10800, CG10800, S(rux)2A, rca1, P3300, l(2)03300, regulator of cyclin A, Suppressor of rux 2A	27C1
155116	U	0.58852	0.794011	0.609225	0.734235	1.04836e-13	0.537489	0.798635	50.725	251.658	4.96123	FBgn0040294	Plenty of SH3s	POSH	CG4909	54C9		determination of adult life span; polarization of the oocyte microtubule cytoskeleton; pole plasm oskar mRNA localization; protein localization; rhabdomere development
154974	U	0.944431	0.763871	0.630102	0.95817	7.7664e-16	0.10069	0.000809204	116.642	575.246	4.93174	FBgn0036389		CG9028		70C8--9
153646	U	0.254461	0.499645	0.0243051	0.0244625	3.1513e-15	0.847213	0.446942	47.8542	235.833	4.92817	FBgn0027620	ATP-dependent chromatin assembly factor large subunit	Acf1	CG1966, ACF, CAF, acf1, p170/p185, CHRAC, dACF, dCHRAC, Acf, CHRAC-175, Chromatin Accessibility Complex, ATP-utilizing chromatin assembly and remodeling factor	100D2		chromatin assembly/disassembly; GO:0006333 | non-traceable author statement; chromatin assembly/disassembly; GO:0006333 | non-traceable author statement	chromatin assembly complex; GO:0005678 | non-traceable author statement; chromatin assembly complex; GO:0005678 | non-traceable author statement; chromatin assembly complex; GO:0005678 | non-traceable author statement
154094	U	0.0793355	0.12698	0.760226	0.622308	2.25683e-17	7.44452e-05	8.51878e-06	34.2708	168.679	4.92195	FBgn0033039		gp210	CG7897, CG14467, GP210, gp120	41F9			plasma membrane; GO:0005886 | non-traceable author statement
153601	U	0.00808128	0.226568	0.208654	0.110467	1.0521e-20	0.170659	0.164121	147.967	727.05	4.91361	FBgn0003062	Fibrillarin	Fib	CG9888, GCR-6, GCR6, Pen59C5, pen59C5	59C3		35S primary transcript processing; GO:0006365 | inferred from sequence similarity with SGD_LOCUS:NOP1; SGD:S0002172	small nuclear ribonucleoprotein complex; GO:0030532 | inferred from sequence similarity with SGD_LOCUS:NOP1; SGD:S0002172; small nucleolar ribonucleoprotein complex; GO:0005732 | inferred from sequence similarity with SGD_LOCUS:NOP1; SGD:S0002172
145157	U	0.0353102	0.446769	0.0968808	0.147207	6.59352e-19	0.0346556	0.0718818	47.1458	231.546	4.91127	FBgn0030698		CG9020		13F10	arginine-tRNA ligase; GO:0004814 ; EC:6.1.1.19 | inferred from sequence similarity with NCBI_gi:4506429; arginine-tRNA ligase; GO:0004814 ; EC:6.1.1.19 | non-traceable author statement		cytoplasm; GO:0005737 | non-traceable author statement
154666	U	0.875517	0.875517	0.34319	0.34319	4.98272e-14	0.0771209	0.0771209	30	147.267	4.90889	FBgn0031540		CG3238		23F3
155016	U	0.0642744	0.0345846	0.739118	0.812038	2.63169e-16	0.883111	0.949601	32.2292	157.938	4.90045	FBgn0000351	cortex	cort	CG11330	26F6
147940	U	0.250815	0.250946	0.802043	0.802308	2.44825e-13	5.5403e-05	5.55479e-05	30.0042	147.025	4.90015	FBgn0035162		CG13900		61D2	damaged DNA binding; GO:0003684 | inferred from sequence similarity with EMBL:AF159853; protein_id:AAD42230.1	mRNA splicing; GO:0006371 | inferred from sequence similarity with NCBI_NP:013663; mRNA splicing; GO:0006371 | inferred from sequence similarity with protein_id:CAB56791	small nuclear ribonucleoprotein complex; GO:0030532 | inferred from sequence similarity with NCBI_NP:013663; small nuclear ribonucleoprotein complex; GO:0030532 | inferred from sequence similarity with protein_id:CAB56791; snRNP U2; GO:0005686 | inferred from sequence similarity with NCBI_NP:013663; snRNP U2; GO:0005686 | inferred from sequence similarity with protein_id:CAB56791
155027	U	0.370197	0.0734711	0.0665324	0.372591	6.06498e-20	0.000284598	0.00220402	76.9958	377.267	4.89983	FBgn0003277	RNA polymerase II 215kD subunit	RpII215	CG1554, CG1554, 5, RpII, l(1)DF912, L5, l(1)L5, RNA polymerase II, Rpll215, Ubl: Ultrabithorax-like, RNApolII, RNA PolII, RNAP II LS, PolII, Pol II, RNAP II, RPB1, II, polII, H5, RNA polymerase II large subunit, RNA polII, RNA pol II, pol II, dRPB1, POL, RNA Pol II, l(1)10Ca, l(1)DC912, Ubl, Ultrabithorax-like	10C6--7	DNA-directed RNA polymerase II; GO:0003901 ; EC:2.7.7.6 | non-traceable author statement; DNA-directed RNA polymerase II; GO:0003901 ; EC:2.7.7.6 | inferred from sequence similarity with WB:ama-1; DNA-directed RNA polymerase II; GO:0003901 ; EC:2.7.7.6 | inferred from sequence similarity with HUGO:POLR2A; OMIM:180663; DNA-directed RNA polymerase II; GO:0003901 ; EC:2.7.7.6 | inferred from sequenc…	transcription from Pol II promoter; GO:0006366 | inferred from sequence similarity with HUGO:POLR2A; OMIM:180663; transcription from Pol II promoter; GO:0006366 | inferred from sequence similarity with SGD_LOCUS:RPO21; SGD:S0002299; transcription from Pol II promoter; GO:0006366 | inferred from sequence similarity with WB:ama-1	DNA-directed RNA polymerase II, core complex; GO:0005665 | inferred from sequence similarity with HUGO:POLR2A; OMIM:180663; DNA-directed RNA polymerase II, core complex; GO:0005665 | inferred from sequence similarity with SGD_LOCUS:RPO21; SGD:S0002299; DNA-directed RNA polymerase II, core complex; GO:0005665 | inferred from sequence similarity with WB:ama-1
153448	U	0.448357	0.832922	0.232056	0.570776	4.72695e-14	0.0890001	0.101962	83.4333	407.846	4.88828	FBgn0031242		CG11604		21B7
148113	U	0.160974	0.340727	0.201974	0.244149	6.51305e-14	0.240378	0.0640483	34.5	168.108	4.87271	FBgn0035448		CG11513		63E1		mRNA catabolism, nonsense-mediated; GO:0000184 | inferred from sequence similarity with EMBL:AF074017
142964	U	0.309635	0.947369	0.609062	0.493078	9.48412e-15	0.140861	0.0481614	53.6167	260.875	4.86556	FBgn0033062		CG7843		42A8		response to arsenate; GO:0046685 | inferred from sequence similarity with EMBL:AF082871; protein_id:AAD17774; response to arsenate; GO:0046685 | non-traceable author statement
153463	U	0.278558	0.226351	0.218511	0.207507	1.14635e-10	0.637335	0.327589	36.8208	178.271	4.84158	FBgn0030243		CG2186		9F5
154422	U	0.407736	0.0880613	0.228429	0.237923	8.59117e-18	0.956774	0.105722	35.325	170.875	4.83723	multiple hits				61C1
145523	U	0.487236	0.41155	0.646741	0.495507	6.60875e-15	0.495005	0.254462	39	188.542	4.8344	FBgn0031243		CG17078		21B7
154098	U	0.126406	0.244714	0.0527734	0.128085	5.08515e-20	0.0110772	2.21091e-06	62.4083	301.342	4.82855	FBgn0003276	RNA polymerase II 140kD subunit	RpII140	CG3180, CG3180, DmRP140, RNA polymerase II, 150kDa polypeptide, wimp, RPII140, l(3)RplII140, RNApolII, RNAP II, PolIIc, II, polII, RNA polymerase subunit IIc, H5, RNA polymerase II second largest subunit, RNA polII, subunit IIc of RNA Pol II, RNA pol II, RP140, RNA Pol II	88A9	DNA-directed RNA polymerase II; GO:0003901 ; EC:2.7.7.6 | non-traceable author statement; DNA-directed RNA polymerase II; GO:0003901 ; EC:2.7.7.6 | inferred from sequence similarity with WB:RPB2; DNA-directed RNA polymerase II; GO:0003901 ; EC:2.7.7.6 | inferred from sequence similarity with HUGO:POLR2B; OMIM:180661; DNA-directed RNA polymerase II; GO:0003901 ; EC:2.7.7.6 | inferred from sequence…	transcription from Pol II promoter; GO:0006366 | inferred from sequence similarity with HUGO:POLR2B; OMIM:180661; transcription from Pol II promoter; GO:0006366 | inferred from sequence similarity with SGD_LOCUS:RPB2; SGD:S0005677; transcription from Pol II promoter; GO:0006366 | inferred from sequence similarity with WB:RPB2	DNA-directed RNA polymerase II, core complex; GO:0005665 | inferred from sequence similarity with HUGO:POLR2B; OMIM:180661; DNA-directed RNA polymerase II, core complex; GO:0005665 | inferred from sequence similarity with SGD_LOCUS:RPB2; SGD:S0005677
148237	U	0.324167	0.56179	0.146396	0.136052	8.68818e-14	0.0451241	0.0355771	35.025	168.646	4.81501	FBgn0035640		CG17498		64E11--12		mitotic spindle checkpoint; GO:0007094 | inferred from sequence similarity with SGD_LOCUS:MAD2; SGD:S0003567	nucleus; GO:0005634 | inferred from sequence similarity with SGD_LOCUS:MAD2; SGD:S0003567
142991	U	8.19324e-05	8.72906e-05	0.0467816	0.0441928	4.37695e-13	0.0104087	0.0105578	30.15	144.667	4.79823	FBgn0050149		CG30149	CG30149	57A8
153280	U	0.438256	0.849721	0.806979	0.499431	7.31913e-15	0.198863	0.344419	56.2208	269.671	4.79664	FBgn0030468		CG1622		11E9
153908	U	0.0121641	0.0427657	0.0720347	0.282423	4.40395e-15	0.000504032	0.0841442	50.725	243.192	4.79432	FBgn0024984		EG:17E2.1	CG3457, CG3457	2E5
141566	U	0.00590319	0.00261074	0.485993	0.489671	5.6891e-20	0.00190165	0.00070862	39.0833	187.371	4.79414	FBgn0031864		CG10805		27C1
155152	U	0.0629513	0.0179309	0.0390257	0.047774	9.90914e-17	0.00215263	1.13819e-05	43.9208	210.533	4.79347	FBgn0032295		CG12299		32A4
154654	U	0.160992	0.213166	0.0103918	0.0469909	5.59872e-19	0.917314	0.519983	40.9792	196.188	4.78749	FBgn0004399	pipsqueak	psq	CG2368, CG2368, zep, psk, BTB-V, psq-1, pip, Psq, BtbV, BTB-protein-V, zepplin, zeppelin	47A13--B1	DNA binding; GO:0003677 | non-traceable author statement
143910	U	0.042805	0.0277946	0.655291	0.857382	1.59976e-21	0.0407336	0.0073889	126.854	606.896	4.7842	FBgn0020224		Cbl	CG7037, CG7043, D-cbl, D-Cbl, Dv-cbl, Dcbl, cbl, dCbl, Dv-Cbl, d-cbl, F165	66C12		dorsal/ventral axis determination, follicular epithelium; GO:0008069 | inferred from mutant phenotype; dorsal/ventral axis specification; GO:0009950 | inferred from mutant phenotype; negative regulation of EGF receptor activity; GO:0007175 | inferred from mutant phenotype
154200	U	0.794472	0.831609	0.908739	0.774556	1.81782e-16	0.355168	0.162352	31.4833	150.375	4.77634	FBgn0036144		CG6207		68B1	glucuronosyltransferase; GO:0015020 ; EC:2.4.1.- ; EC:2.4.1.17 | inferred from sequence similarity with EMBL:AB010441; protein_id:BAA75219.1
149495	U	0.350379	0.435065	0.21595	0.183049	7.3863e-17	0.00013572	9.63587e-05	30.3708	144.925	4.77185	FBgn0037583		CG9684		84F15
141261	U	0.0416072	0.135102	0.127038	0.105201	9.32084e-17	0.220754	0.0413817	39.7542	189.688	4.77151	FBgn0033454		CG1671		46B7--9	2-acetyl-1-alkylglycerophosphocholine esterase; GO:0003847 ; EC:3.1.1.47 | inferred from sequence similarity with MGD:Pafah1b1; MGI:MGI:109520
154266	U	0.748884	0.976611	0.517015	0.807166	1.63087e-15	0.19359	0.00251202	85.9625	409.562	4.76443	FBgn0037555	Transcriptional adapter 2S	Ada2S	CG9638, dAda2S, BcDNA:LD24527	84F5	histone acetyltransferase; GO:0004402 ; EC:2.3.1.48 | non-traceable author statement		SAGA complex; GO:0000124 | non-traceable author statement
143381	U	0.261354	0.261354	0.228806	0.228806	3.00695e-11	0.00143784	0.00143784	30	142.542	4.75139	FBgn0003733	torso	tor	CG1389, CG1389, splc: spliced, Tor, splc, spliced	43E12	transmembrane receptor protein tyrosine kinase; GO:0004714 ; EC:2.7.1.- | inferred from sequence similarity; protein tyrosine kinase; GO:0004713 ; EC:2.7.1.112 | non-traceable author statement	eggshell pattern formation; GO:0030381 | inferred from mutant phenotype; terminal region determination; GO:0007362 | inferred from mutant phenotype	plasma membrane; GO:0005886 | inferred from electronic annotation; plasma membrane; GO:0005886 | non-traceable author statement
143701	U	0.653574	0.882438	0.334715	0.184591	7.87458e-14	0.0607111	0.0411745	34.5583	163.017	4.71714	FBgn0012066	DNA-polymerase-delta	DNApol-delta	CG5949, Dm Poldelta, DNA polymerase delta, CAA61369, DNA-polymerase-delta	72C1	3'-5' exodeoxyribonuclease; GO:0008296 | inferred from direct assay; delta DNA polymerase; GO:0003891 ; EC:2.7.7.7 | inferred from direct assay; single-stranded DNA specific 3'-5' exodeoxyribonuclease; GO:0008310 | non-traceable author statement; delta DNA polymerase; GO:0003891 ; EC:2.7.7.7 | non-traceable author statement; delta DNA polymerase; GO:0003891 ; EC:2.7.7.7 | inferred from sequence s…	lagging strand elongation; GO:0006273 | non-traceable author statement; leading strand elongation; GO:0006272 | non-traceable author statement	delta DNA polymerase complex; GO:0005659 | inferred from direct assay; delta DNA polymerase complex; GO:0005659 | inferred from sequence similarity with MGD:Pold1; MGI:MGI:97741
146231	U	0.0026447	0.0055909	0.0931093	0.0926275	1.45343e-17	4.10347e-05	4.84686e-05	32.0333	151.025	4.71462	FBgn0032346		Csl4	CG6249, CG6249, dCsl4	32D4
141729	U	0.305418	0.262042	0.678086	0.743533	6.06327e-18	0.00338746	6.43786e-07	43.6208	204.871	4.69663	FBgn0032514		CG9302		34B8--9	protein disulfide isomerase; GO:0003756 ; EC:5.3.4.1 | inferred from sequence similarity with SWISS-PROT:P08003
154759	U	0.466657	0.540628	0.053149	0.0427229	3.89531e-14	0.244396	0.234166	31.45	147.646	4.69462	FBgn0030851		CG8326		16B10
151217	U	0.00104195	0.10162	0.149649	0.237869	2.63056e-12	0.00167388	0.139369	55.2958	259.587	4.69452	FBgn0045800	U snoRNA host gene 1	Uhg 1	CG14486	54D6-E1
154870	U	0.769659	0.884116	0.415575	0.60076	3.09714e-13	0.000407378	8.81864e-06	37.4417	175.379	4.68406	FBgn0039870		CG1896		100D2
154156	U	0.000134155	0.00338552	0.0447932	0.393354	8.7505e-24	0.00223979	0.00452008	111.475	521.112	4.6747	FBgn0028744		EG:52C10.1	CG5033	54E9	transcription factor; GO:0003700 | inferred from sequence similarity with MGD:Bop1; MGI:MGI:1334460		nucleus; GO:0005634 | inferred from sequence similarity with MGD:Bop1; MGI:MGI:1334460
154702	U	0.907219	0.907219	0.945602	0.945602	2.79987e-10	0.983959	0.983959	30	139.75	4.65833	FBgn0038772		CG4973		92C4
143685	U	0.228689	0.714663	0.637608	0.781329	9.27639e-18	0.625643	0.00127602	49.1167	227.438	4.63056	FBgn0011742	Actin-related protein 14D	Arp14D	CG9901, CG9901, arp2, ARP14D, ARP2, Arp2, Actr14D	14E1	structural constituent of cytoskeleton; GO:0005200 | inferred from sequence similarity; actin binding; GO:0003779 | inferred from sequence similarity with SGD_LOCUS:ARP2; SGD:S0002187	cytoskeleton organization and biogenesis; GO:0007010 | inferred from sequence similarity; cytoskeleton organization and biogenesis; GO:0007010 | inferred from sequence similarity with SGD_LOCUS:ARP2; SGD:S0002187	Arp2/3 protein complex; GO:0005885 | inferred from sequence similarity with SGD_LOCUS:ARP2; SGD:S0002187; actin filament; GO:0005884 | inferred from sequence similarity with SGD_LOCUS:ARP2; SGD:S0002187
144031	U	0.671588	0.283453	0.218214	0.334887	6.99031e-15	0.0155543	0.0173782	34.8833	161.508	4.62996	FBgn0024920		Ts	CG3181, c1.5, TS, anon-23Ca	23C3	thymidylate synthase; GO:0004799 ; EC:2.1.1.45 | non-traceable author statement; thymidylate synthase; GO:0004799 ; EC:2.1.1.45 | inferred from sequence similarity with SWISS-PROT:P45352	deoxyribonucleotide biosynthesis; GO:0009263 | non-traceable author statement
148931	U	0.30083	0.805934	0.184725	0.148603	7.47605e-19	0.0773309	0.0163161	33.7583	155.983	4.62059	FBgn0036696		CG14057		73E5
153467	U	0.373864	0.247235	0.0466588	0.0886126	2.02647e-16	0.639254	0.0847638	61	280.967	4.60601	FBgn0000283	Centrosomal protein 190kD	Cen190	CG6384, CG6384, Rb188, DMAP190, DMAP-190, Bx63, Dmap190, CP190, CP-190, dmap190, Cp190, CP-60, AbS1-4, Map190, Centrosome-protein-190kD	88E9--10	microtubule binding; GO:0008017 | inferred from sequence similarity	microtubule-based process; GO:0007017 | inferred from sequence similarity	centrosome; GO:0005813 | inferred from direct assay; microtubule associated complex; GO:0005875 | inferred from sequence similarity
154092	U	0.0130975	0.147756	0.0499389	0.0795404	4.30776e-18	0.00109858	4.33179e-05	79.0833	363.817	4.60042	FBgn0043456		BEST:LD22483	CG4747	30F6	3-hydroxyisobutyrate dehydrogenase
154992	U	0.0369726	0.00309155	0.133498	0.405245	3.73091e-15	0.263304	0.776938	33.6708	154.9	4.60042	FBgn0030122		CG16892		8D12
145703	U	0.793643	0.596496	0.877259	0.893529	1.90549e-12	0.768003	0.95763	34.5417	158.842	4.59855	FBgn0020445	Early gene at 23	E23	CG3327	23E4-5	ATP-binding cassette (ABC) transporter
154322	U	0.143451	0.497421	0.157438	0.0948759	1.39778e-15	0.0101413	0.0440411	79.5125	365.567	4.5976	FBgn0035872		CG7185	cg7185	66C5--6	RNA binding; GO:0003723 | inferred from sequence similarity	mRNA cleavage; GO:0006379 | inferred from sequence similarity with NCBI_NP:008938	mRNA cleavage factor complex; GO:0005849 | inferred from sequence similarity with NCBI_NP:008938
148776	U	0.386288	0.354166	0.12051	0.216866	4.76386e-16	0.344375	0.587199	32.4417	148.029	4.56293	FBgn0036462	mitochondrial ribosomal protein L5	mRpL5	CG17166, CG17166, MRP-L5, mitochondrial ribosomal protein L5	71B1	threonine-tRNA ligase; GO:0004829 ; EC:6.1.1.3 | inferred from sequence similarity with NCBI_gi:4507367; structural constituent of ribosome; GO:0003735 | non-traceable author statement; structural constituent of ribosome; GO:0003735 | inferred from sequence similarity with EMBL:AL353983; threonine-tRNA ligase; GO:0004829 ; EC:6.1.1.3 | non-traceable author statement	protein biosynthesis; GO:0006412 | inferred from sequence similarity with EMBL:AL353983; threonyl-tRNA aminoacylation; GO:0006435 | inferred from sequence similarity with NCBI_gi:4507367	mitochondrial large ribosomal subunit; GO:0005762 | inferred from sequence similarity with EMBL:AL353983; mitochondrial large ribosomal subunit; GO:0005762 | non-traceable author statement
151633	U	0.278321	0.0674606	0.0741298	0.301982	1.86955e-16	0.680913	0.446532	70.2625	320.029	4.55476	multiple hits				88B3
141506	U	0.262503	0.34197	0.0990177	0.224282	4.92758e-15	0.290263	0.146652	31.35	142.675	4.55104	FBgn0036124		CG7839	anon-EST:fe2H6, anon-fast-evolving-2H6	68A4--5	transcription factor; GO:0003700 | inferred from sequence similarity with SWISS-PROT:Q03701		nucleus; GO:0005634 | inferred from sequence similarity with SWISS-PROT:Q03701
145453	U	0.0058348	0.0147231	0.42727	0.314815	1.95048e-21	0.0936161	1.61228e-05	82.7417	374.771	4.52941	FBgn0031149		CG1518		19E7	oligosaccharyl transferase; GO:0004576 ; EC:2.4.1.- | inferred from sequence similarity with SGD_LOCUS:STT3; SGD:S0002990
154810	U	0.0125335	0.0123582	0.502495	0.465307	6.01179e-14	0.0159854	0.0179158	30.3083	136.733	4.51141	FBgn0036147		CG6199		68B1	procollagen-lysine 5-dioxygenase; GO:0008475 ; EC:1.14.11.4 | inferred from sequence similarity with SWISS-PROT:P24802
151688	U	0.304486	0.597085	0.586873	0.769365	3.41998e-13	0.0108944	0.00246447	32.4917	146.471	4.50795	FBgn0001169	Hairless	H	CG5460, hairless	92F3	transcription co-repressor; GO:0003714 | inferred from direct assay	negative regulation of N receptor signaling pathway; GO:0045746 | inferred from genetic interaction with FLYBASE:N; FB:FBgn0004647	nucleus; GO:0005634 | non-traceable author statement; nucleus; GO:0005634 | traceable author statement
146498	U	0.00941197	0.00941197	0.00941197	0.00941197	1.39463e-10	1.39463e-10	1.39463e-10	30	135.117	4.50389	FBgn0032789		CG13083		37E4
152343	U	0.202284	0.423747	0.501573	0.0682033	3.09015e-17	0.110997	0.0904351	40.9708	184.146	4.49456	FBgn0025626		EG:22E5.7	CG4281, CG4281, CG4281	2C8
141218	U	0.621284	0.74602	0.00508773	0.0380044	1.66474e-18	0.533768	0.158944	206.088	924.35	4.48523	FBgn0004838	Heterogeneous nuclear ribonucleoprotein at 27C	Hrb27C	CG10377, CG10377, hrp48, rrm7, l(2)10280, l(2)2647, l(2)02647, 10280, RRM7, hnRNP27C, Rbp7, RNA-binding protein 7	27C4	RNA binding; GO:0003723 | inferred from sequence similarity; RNA binding; GO:0003723 | non-traceable author statement; mRNA binding; GO:0003729 | inferred from sequence similarity with SGD_LOCUS:HRP1; SGD:S0005483	mRNA processing; GO:0006397 | inferred from sequence similarity with SGD_LOCUS:HRP1; SGD:S0005483	nucleoplasm; GO:0005654 | inferred from direct assay; ribonucleoprotein complex; GO:0030529 | inferred from direct assay; ribonucleoprotein complex; GO:0030529 | inferred from physical interaction with FLYBASE:sqd; FB:FBgn0003498; ribonucleoprotein complex; GO:0030529 | inferred from sequence similarity with HUGO:HNRPA1; OMIM:164017
154811	U	0.779519	0.765913	0.0840269	0.394801	2.68434e-15	0.140176	0.00527791	40.7208	182.454	4.48061	FBgn0024991		EG:100G10.8	CG2694, CG2694, EG:95B7.10	3B3--4
155149	U	0.0135175	0.0583034	0.190492	0.109801	1.18227e-14	0.0287526	0.072616	32.8917	146.883	4.46567	FBgn0025140	pitchoune	pit	CG6375	93F14	ATP dependent RNA helicase; GO:0004004 ; EC:3.6.1.3 | non-traceable author statement; ATP dependent RNA helicase; GO:0004004 ; EC:3.6.1.3 | inferred from sequence similarity with SGD_LOCUS:HAS1; SGD:S0004903; RNA helicase; GO:0003724 ; EC:2.7.7.- | inferred from sequence similarity with SGD_LOCUS:HAS1; SGD:S0004903		nucleolus; GO:0005730 | non-traceable author statement; nucleus; GO:0005634 | non-traceable author statement
145902	U	0.337754	0.691405	0.516972	0.525228	2.35974e-11	0.00309086	0.00223593	39.0333	174.042	4.4588	FBgn0031822		CG9548		26D9
152963	U	0.00902005	0.00494296	0.993034	0.746134	8.12242e-18	0.000151543	4.27135e-09	47.1792	210.242	4.45624	FBgn0017561	Open rectifier K[+] channel 1	Ork1	CG1615, ORK1, d-ORK1, KCNK0, dORK, Open rectifier K[+] channel 1	9F7--8	outward rectifier potassium channel; GO:0015271 ; TC:1.A.1.7.1 | non-traceable author statement; potassium channel; GO:0005267 | non-traceable author statement; inward rectifier potassium channel; GO:0005242 ; TC:1.A.1.8.1 | non-traceable author statement	potassium ion transport; GO:0006813 | non-traceable author statement	plasma membrane; GO:0005886 | inferred from sequence similarity with HUGO:KCNK1; OMIM:601745; plasma membrane; GO:0005886 | inferred from sequence similarity with SGD_LOCUS:Tok1; SGD:S0003629
146497	U	0.0135577	0.0140836	0.00445208	0.0148319	2.95973e-10	1.39982e-09	2.4687e-10	43.6917	194.479	4.45117	FBgn0032788		CG13084		37E3--4
154645	U	0.000789145	0.0230193	0.257056	0.171388	2.61365e-15	0.000914563	0.000243164	77.7542	345.742	4.4466	FBgn0039350		CG17383	bs29f05.y1	96E6
142545	U	0.0016491	0.292387	0.0301784	0.100732	6.71745e-22	0.18282	0.18815	154.683	687.808	4.44656	FBgn0010173	Replication Protein A 70	RpA-70	CG9633, D-SSB, dRP-A, RP-A, DRP-A, RPA70, dmrpa1, Ssb-70: Single stranded-binding protein 70, Drosophila Replication Protein A, Single stranded-binding protein 70	84F6	single-stranded DNA binding; GO:0003697 | inferred from direct assay; single-stranded DNA binding; GO:0003697 | non-traceable author statement	DNA dependent DNA replication; GO:0006261 | inferred from direct assay; DNA dependent DNA replication; GO:0006261 | non-traceable author statement	DNA replication factor A complex; GO:0005662 | inferred from direct assay; nucleus; GO:0005634 | inferred from direct assay
154521	U	0.00649004	0.0659869	0.321229	0.310934	1.06692e-16	0.239212	0.036669	43.4958	193.175	4.44123	FBgn0004598	Furin 2	Fur2	CG18734, CG4235, Dfur2, fur2, furin, DMH#11, FUR2, Furin-like protease, Dfurin2	14C1	furin; GO:0004276 ; EC:3.4.21.75 | inferred from direct assay; furin; GO:0004276 ; EC:3.4.21.75 | non-traceable author statement	proteolysis and peptidolysis; GO:0006508 | non-traceable author statement	plasma membrane; GO:0005886 | inferred from sequence similarity with FLYBASE:Fur1; FB:FBgn0004509
151715	U	0.351745	0.338592	0.747528	0.848907	6.65986e-18	0.381483	0.156802	56.1375	249.258	4.44014	FBgn0053174		CG33174	CG33174	12C2
153914	U	0.0575427	0.194795	0.501615	0.53104	4.19016e-17	2.82447e-05	1.1304e-05	37.4583	166.279	4.43904	FBgn0036826		CG3893	BcDNA:LD18018	75E4
147193	U	0.878753	0.878753	0.07693	0.07693	2.31317e-18	0.000890016	0.000890016	30	132.704	4.42347	FBgn0033921		CG8589	anon-EST:fe1D11, anon-fast-evolving-1D11	50F1
155050	U	0.244152	0.215384	0.539155	0.617597	5.80584e-17	0.0330439	0.0184433	31.8583	140.875	4.42192	FBgn0002872	mutator 2	mu2	CG1960, CG1960, mutator[2], cDNA D, mu-2	62B11
150954	U	0.0446407	0.144336	0.195412	0.270282	8.36406e-20	0.416025	0.856468	34.5667	152.842	4.42165	FBgn0039868		CG11563		100D1--2
155107	U	0.442521	0.982245	0.677961	0.343014	4.10341e-12	0.73817	0.257493	54.3167	237.887	4.37964	FBgn0022349		CG1910	1A3, anon1A3, Anon1A3, anon-EST:fe1A3: anon-fast-evolving-1A3, anon-fast-evolving-1A3	100D2
153584	U	0.0778048	0.0957677	0.242191	0.254941	2.10369e-16	0.572901	0.508527	30.5167	133.583	4.37739	FBgn0027894		BcDNA:LD06837	CG6258, CG6258, CG6258	32D4	DNA clamp loader; GO:0003689 | inferred from sequence similarity with SGD_LOCUS:RFC5; SGD:S0000291; adenosinetriphosphatase; GO:0004002 ; EC:3.6.1.3 | inferred from sequence similarity with SGD_LOCUS:RFC5; SGD:S0000291		DNA replication factor C complex; GO:0005663 | inferred from sequence similarity with SGD_LOCUS:RFC5; SGD:S0000291
153872	U	0.196877	0.307609	0.483027	0.930786	9.58477e-17	0.47425	0.02239	86.0917	376.521	4.37349	FBgn0010300	brain tumor	brat	CG10719, l(2)E60, l(2)37Cf, Cf, Brain Tumor, E60, anon-37CDa, fs(2)ltoPM43, l(2)brat	37C6		oogenesis; GO:0007292 | inferred from mutant phenotype; rRNA metabolism; GO:0016072 | inferred from mutant phenotype
143293	U	0.263688	0.644908	0.00747705	0.00476763	7.25875e-18	0.340639	0.0552456	34.7333	151.7	4.36756	FBgn0003041	pebble	pbl	CG8114, CG8114, l(3)09645, 0083/20, 0293/09, 0542/03, PBL, PEBBLE	66A18--19	guanyl-nucleotide exchange factor; GO:0005085 | inferred from sequence similarity; guanyl-nucleotide exchange factor; GO:0005085 | non-traceable author statement; Rho guanyl-nucleotide exchange factor; GO:0005089 | traceable author statement	cytokinesis; GO:0016288 | inferred from mutant phenotype	nucleus; GO:0005634 | non-traceable author statement
154712	U	0.618528	0.618528	0.637388	0.637388	4.77221e-11	0.169555	0.169555	30	130.904	4.36347	FBgn0030871		CG8142		16E1	DNA binding; GO:0003677 | inferred from sequence similarity with NCBI_gi:4506491	DNA replication; GO:0006260 | inferred from sequence similarity with NCBI_gi:4506491	DNA replication factor C complex; GO:0005663 | inferred from sequence similarity with NCBI_gi:4506491
154464	U	0.825659	0.0613848	0.493904	0.385054	1.06975e-15	0.00244687	0.00233031	55.375	241.421	4.35974	FBgn0002924	non-claret disjunctional	ncd	CG7831, CG7831, ca, l(3)05884, Ncd, DmNcd, DmNCD, KIFC1, ca[nd]	99C1	minus-end-directed kinesin ATPase; GO:0008569 ; EC:3.6.4.5 | non-traceable author statement; kinesin motor; GO:0016326 | inferred from sequence similarity	centrosome separation; GO:0007100 | inferred from genetic interaction with FLYBASE:Klp61F; FB:FBgn0004378; centrosome separation; GO:0007100 | inferred from mutant phenotype	kinesin complex; GO:0005871 | inferred from sequence similarity; minus-end kinesin complex; GO:0005872 | non-traceable author statement
154345	U	0.241845	0.57884	0.551869	0.624308	3.08178e-15	0.349818	0.949586	36.2833	158.133	4.35829	FBgn0039272		CG11836		96B20	serine-type endopeptidase; GO:0004252 ; EC:3.4.21.- | inferred from sequence similarity with EMBL:AF087644
150045	U	0.316044	0.360735	0.481642	0.214254	2.48293e-13	0.197533	0.369737	36.4042	158.421	4.35172	FBgn0038473		CG3983		89E11
143753	U	0.0313532	0.171198	0.542168	0.649823	1.89799e-15	0.00450989	0.105966	62.6375	272.363	4.34823	FBgn0004795	retained	retn	CG5403	59F5	DNA binding; transcription factor; transcriptional repressor	oogenesis	nucleus
153647	U	0.00458522	0.0838744	0.930322	0.903834	1.44378e-13	0.917531	0.814869	121.204	525.604	4.33652	FBgn0014133	bifocal	bif	CG1822, bifocal	10D4--5	actin binding; GO:0003779 | inferred from direct assay; microtubule binding; GO:0008017 | inferred from direct assay; protein phosphatase 1 binding; GO:0008157 | non-traceable author statement	female meiosis chromosome segregation; GO:0016321 | inferred from mutant phenotype	cytoplasm; GO:0005737 | inferred from direct assay
143568	U	0.584061	0.822851	0.152324	0.182745	8.30853e-16	0.064569	0.701473	37.6083	162.85	4.33016	FBgn0005649	Rox8	Rox8	CG5422, CG5422, rrm12, DmTIAR, rox8, ROX8, TIAR, RRM12, Rbp12, RNA-binding protein 12	95D9	RNA binding; GO:0003723 | inferred from sequence similarity; RNA binding; GO:0003723 | non-traceable author statement; poly(A) binding; GO:0008143 | non-traceable author statement	mRNA splicing; GO:0006371 | inferred from sequence similarity with NCBI_NP:003243; mRNA splicing; GO:0006371 | inferred from sequence similarity with NCBI_NP:011954; mRNA splicing; GO:0006371 | inferred from sequence similarity with NCBI_NP:014382	small nuclear ribonucleoprotein complex; GO:0030532 | inferred from sequence similarity with NCBI_NP:003243; small nuclear ribonucleoprotein complex; GO:0030532 | inferred from sequence similarity with NCBI_NP:011954; small nuclear ribonucleoprotein complex; GO:0030532 | inferred from sequence similarity with NCBI_NP:014382; snRNP U1; GO:0005685 | inferred from sequence similarity with NCBI_NP:00…
154254	U	0.3065	0.282948	0.722368	0.483772	7.39557e-14	0.0255795	0.0154519	31.3833	135.758	4.32581	FBgn0034650		NC2alpha	CG10318, CG10318, Drap1, dNC2, dDrap, dDrap1/dNC2a	57F7	general transcriptional repressor; GO:0016565 | non-traceable author statement	negative regulation of transcriptional pre-initiation complex formation; GO:0017055 | non-traceable author statement	negative cofactor 2 complex; GO:0017054 | non-traceable author statement
154494	U	0.000520094	0.0111326	0.321476	0.266576	1.52047e-11	0.000717974	9.31436e-06	47.8417	206.85	4.32364	FBgn0039207		CG5789		96A6--7	ATP-binding cassette (ABC) transporter; GO:0004009 ; EC:3.6.3.- | inferred from sequence similarity with EMBL:AF027302; xenobiotic-transporting ATPase; GO:0008559 ; EC:3.6.3.44 ; TC:3.A.1.201.1 | inferred from sequence similarity with EMBL:AF022908
143039	U	0.534758	0.380408	0.34923	0.597615	7.02087e-18	0.0031768	0.050246	75.8458	327.929	4.32363	FBgn0028411	NTF2-related export protein 1	Nxt1	CG12752, nxt1, dmNXT1, DmNXT1, p15, NTF2-related export protein 1	60A2		poly(A)+ mRNA-nucleus export; GO:0016973 | inferred from mutant phenotype	nucleus; GO:0005634 | non-traceable author statement
150304	U	0.0320365	0.0902426	0.606954	0.506267	5.53341e-16	0.017039	0.197239	34.7833	150.096	4.31517	FBgn0038869		CG3353		93C7
143225	U	0.726667	0.783755	0.70937	0.40967	4.23897e-11	0.959548	0.316217	40.0167	172.383	4.30779	FBgn0002183		dre4	CG1828, l(3)62Bf, DRE4/dSPT16, dspt16, l(3)62Bg: lethal(3)62Bg, l(3)dre4, supressor of Ty element 16, lethal(3)62Bg	62B7	DNA binding; GO:0003677 | inferred from sequence similarity with EMBL:AB004794; protein_id:BAA76334.1	DNA unwinding; GO:0006268 | inferred from sequence similarity with EMBL:AB004794; protein_id:BAA76334.1
143262	U	0.00635568	0.0914628	0.287071	0.37807	5.52933e-18	0.0541735	0.262257	67.7333	291.771	4.30764	FBgn0002736	mago nashi	mago	CG9401, mgn, l(2)57Ca, mago-nashi	57C2		protein localization; GO:0008104 | inferred from physical interaction with FLYBASE:tsu; FB:FBgn0033378	cytoplasm; GO:0005737 | inferred from direct assay; nucleus; GO:0005634 | inferred from direct assay
155060	U	0.0576091	0.274822	0.0618584	0.327822	7.81013e-12	0.282814	0.903754	52.4417	225.708	4.30399	FBgn0037624		CG8223		85A10
154941	U	0.532475	0.461032	0.156453	0.317139	1.75132e-13	0.50347	0.371327	71.2667	306.55	4.30145	FBgn0032876		CG1962	38E.1	38D4
154380	U	0.783102	0.310333	0.159927	0.302559	7.69969e-19	0.163669	0.0161012	78.375	337.021	4.30011	FBgn0033264		CG2158		44B3			nuclear pore; GO:0005643 | inferred from sequence similarity with EMBL:U41845
150758	U	0.294789	0.54253	0.451062	0.207813	2.1429e-14	0.00452773	2.5673e-05	42.2542	180.542	4.27275	FBgn0039559		Mes-4	CG4976, CG4976, CG4976, CG4976, CG4976, dMes-4, dMES-4	98B6	transcription factor binding; GO:0008134 | inferred from sequence similarity with EMBL:AF064553; histone methyltransferase; GO:0042054 | inferred from direct assay; transcription cofactor; GO:0003712 | inferred from sequence similarity with EMBL:AF064553
144115	U	0.731911	0.88441	0.655454	0.563875	7.49221e-15	0.00235762	6.25619e-08	199.904	851.971	4.2619	FBgn0026084	ciboulot	cib	CG4944, CG4944, EG0007-11, EG:EG0007.11, ciboulot	4A5	actin binding; GO:0003779 | inferred from sequence similarity	brain development; GO:0007420 | inferred from mutant phenotype; brain development; GO:0007420 | inferred from mutant phenotype
155143	U	0.158458	0.314621	0.0407638	0.0695911	5.86295e-15	0.00485435	0.0234483	36.8833	156.883	4.2535	FBgn0016978	small nuclear ribonucleoprotein 70K	snRNP70K	CG8749, CG8749, U1 70K, U1snRNP-70K, 70K, U1-70K, snRNP, U1 70K snRNP, snRNP27D, U1 snRNP, l(2)02107	27D1	RNA binding; GO:0003723 | inferred from sequence similarity; U1 snRNA binding; GO:0030619 | non-traceable author statement	mRNA splicing; GO:0006371 | inferred from sequence similarity with NCBI_NP:003080; mRNA splicing; GO:0006371 | inferred from sequence similarity with NCBI_NP:012203	small nuclear ribonucleoprotein complex; GO:0030532 | inferred from sequence similarity with NCBI_NP:003080; small nuclear ribonucleoprotein complex; GO:0030532 | inferred from sequence similarity with NCBI_NP:012203; small nuclear ribonucleoprotein complex; GO:0030532 | inferred from sequence similarity with NCBI_gi:91868; snRNP U1; GO:0005685 | inferred from sequence similarity with NCBI_NP:003…
147278	U	0.770205	0.849738	0.390195	0.343889	1.25334e-13	0.767496	0.624489	30.6583	130.325	4.25088	FBgn0034073		CG8414		52E3
154631	U	0.140699	0.125044	0.219158	0.624892	1.4668e-17	1.43708e-05	1.96844e-05	56.2708	239.062	4.24843	FBgn0051342		CG31342	CG31342	87D7
149508	U	0.857228	0.825992	0.712952	0.73772	3.78888e-14	0.217465	0.247943	30.3917	129.083	4.24733	FBgn0051258		CG31258	CG31258	85A3
155028	U	0.0218479	0.156368	0.333448	0.485736	5.85532e-17	1.08233e-08	5.11714e-09	33.4667	141.667	4.23307	FBgn0023527		EG:25E8.3	CG3071, CG3071	2F2		retrograde (Golgi to ER) transport; GO:0006890 | inferred from sequence similarity	COPI vesicle coat; GO:0030126 | inferred from sequence similarity
151939	U	0.320552	0.264655	0.601242	0.270172	5.00558e-17	0.127588	0.11923	36.4458	154.271	4.23288	FBgn0033459		CG12744		46C1
153278	U	0.777695	0.302852	0.747868	0.718536	1.48118e-17	0.726336	0.815642	243.45	1030.1	4.23128	FBgn0010621	T-complex Chaperonin 5	Cct5	CG8439, l(2)06444, BcDNA.GM12270, BcDNA:GM12270, T-complex Chaperonin 5	48E4--6	chaperonin ATPase; GO:0003763 ; EC:3.6.4.9 | inferred from sequence similarity; chaperonin ATPase; GO:0003763 ; EC:3.6.4.9 | inferred from sequence similarity with SWISS-PROT:P48643	protein folding; GO:0006457 | inferred from sequence similarity; protein folding; GO:0006457 | inferred from sequence similarity with SWISS-PROT:P48643	chaperonine-containing T-complex; GO:0005832 | inferred from sequence similarity; chaperonine-containing T-complex; GO:0005832 | inferred from sequence similarity with SWISS-PROT:P48643
153910	U	0.277725	0.956039	0.127769	0.0809307	8.5338e-18	0.50581	0.0751181	34.0708	144.15	4.23089	FBgn0030858		CG8211		16B10
141713	U	0.041907	0.0998409	0.48427	0.540893	1.54422e-14	0.204786	0.503691	35.0792	148.171	4.2239	FBgn0004643	mitotic 15	mit(1)15	CG9900, CG9900, CG9900, zw10, l(1)zw10, zw-10, ZW-10, abe: abnmormal eye, ZW10, dZW10, mit(l)15, EG:BACR7C10.3, l(1)3Af, l(1)6-99, abe, abnormal-eye	3A6--7		chromosome segregation; GO:0007059 | non-traceable author statement; mitotic chromosome segregation; GO:0000070 | inferred from mutant phenotype	kinetochore; GO:0005699 | inferred from direct assay; kinetochore microtubule; GO:0005828 | inferred from direct assay
148689	U	0.0128103	0.027538	0.016175	0.0193791	3.20331e-22	0.842016	0.885317	317.079	1338.35	4.22086	FBgn0036334		CG11267		69F5	chaperone; GO:0003754 | inferred from sequence similarity with MGD:Hspe1; MGI:MGI:104680		mitochondrial matrix; GO:0005759 | inferred from sequence similarity with MGD:Hspe1; MGI:MGI:104680
153333	U	0.270295	0.741981	0.0181406	0.0123842	4.85259e-17	0.826555	0.347825	76.9167	323.917	4.21127	FBgn0029715		CG11444		4C7
154874	U	0.00634952	0.0776534	0.181122	0.161544	5.24459e-15	0.201118	0.398701	70.8208	298.004	4.20786	FBgn0028425		JhI-21	CG12317	33C1	amino acid transporter; L-amino acid transporter
155155	U	0.748129	0.748129	0.794921	0.794921	4.81033e-11	0.205293	0.205293	30	126.233	4.20778	FBgn0033569		CG12942		47C3
151753	U	0.000356608	0.0494033	0.341026	0.264836	3.18624e-14	0.00930907	0.000220672	63.4833	266.038	4.19067	multiple hits				23F6
154948	U	0.254733	0.0603414	0.499265	0.742474	2.41684e-18	0.0182084	0.794736	35.6083	149.146	4.18851	FBgn0023512		eIF2B-epsilon	CG3806, CG3806, CG3806, eIF2Bepsilon, EG:86E4.1, eIF-2bepsilon	2B16	translation initiation factor; GO:0003743 | inferred from sequence similarity; guanyl-nucleotide exchange factor; GO:0005085 | inferred from sequence similarity; guanyl-nucleotide exchange factor; GO:0005085 | inferred from direct assay; translation initiation factor; GO:0003743 | inferred from sequence similarity with SGD_LOCUS:GCD6; SGD:S0002619	translational initiation; GO:0006413 | inferred from sequence similarity with SGD_LOCUS:GCD6; SGD:S0002619	cytosol; GO:0005829 | inferred from sequence similarity; cytosol; GO:0005829 | inferred from sequence similarity; eukaryotic translation initiation factor 2B complex; GO:0005851 | inferred from sequence similarity
141684	U	0.180731	0.371473	0.387977	0.480455	1.77547e-13	0.000104474	0.000126795	32.2333	134.996	4.18808	FBgn0042184		CG18189
148275	U	2.27167e-06	2.2343e-06	1.3475e-05	4.49085e-06	4.20283e-18	7.72721e-14	3.54771e-14	32.1542	134.408	4.18012	FBgn0035694		CG13299		65A10
141608	U	0.340868	0.504205	0.604678	0.482583	3.4491e-11	0.00153334	0.00176283	37.2917	155.775	4.17721	FBgn0033156	Inner centromere protein	Incenp	CG12165, CG12165, DmINCENP, INCENP, Inner centromere protein	43A4
141797	U	0.428854	0.424645	0.51755	0.239434	5.15452e-16	0.0060415	0.0649939	36.5333	152.583	4.17655	FBgn0029079		icln	CG4924	54C12	volume-sensitive anion channel
143355	U	0.831136	0.723284	0.443874	0.38717	1.54195e-12	0.371804	0.245959	39.5125	164.983	4.17547	FBgn0003447	singed	sn	CG1536, CG32858, CG15331, CG1536, fs(1)M45, fs(1)K418, fascin, fs(1)A1057, fs(1)K1421, fs(1)K473, fs(1)K743	7D1--2	actin binding; GO:0003779 | inferred from sequence similarity; actin bundling; GO:0003781 | inferred from mutant phenotype; actin bundling; GO:0003781 | non-traceable author statement	actin filament organization; GO:0007015 | traceable author statement; oogenesis; GO:0007292 | traceable author statement
154906	U	0.0336298	0.0451883	0.978699	0.958699	2.88005e-15	0.902756	0.723239	30.6458	127.892	4.17322	FBgn0031739		CG14005		25F5
152487	U	0.167485	0.208359	0.286033	0.392891	4.70201e-16	0.763465	0.389533	72.7167	302.804	4.16416	FBgn0024371	E2F transcription factor 2	E2f2	CG1071, dE2F-2, dE2F2, de2f2, E2F, E2F transcription factor 2	39A5--6	RNA polymerase II transcription factor; GO:0003702 | inferred from sequence similarity	negative regulation of DNA replication; GO:0008156 | inferred from mutant phenotype; oocyte anterior/posterior axis determination; GO:0007314 | inferred from mutant phenotype; oocyte dorsal/ventral axis determination; GO:0007310 | inferred from mutant phenotype	nucleus; GO:0005634 | inferred from sequence similarity
147970	U	0.107916	0.0865137	0.011696	0.0134509	4.1377e-15	0.000144567	8.14217e-06	49.9542	207.696	4.15773	FBgn0035209		CG13914		61F6
154433	U	0.00305853	0.192744	0.0889594	0.227408	3.23811e-20	0.00012219	0.484798	76.8625	319.342	4.15471	FBgn0037073		CG7338		78C7--8
146130	U	0.51165	0.271307	0.133597	0.300829	6.15411e-19	0.125181	0.817712	36.7375	152.575	4.15311	FBgn0032194		CG4901	cg4901	31B1	helicase; GO:0004386 | inferred from sequence similarity; ATP dependent RNA helicase; GO:0004004 ; EC:3.6.1.3 | inferred from sequence similarity with SGD_LOCUS:PRP22; SGD:S0000815; pre-mRNA splicing factor; GO:0008248 | inferred from sequence similarity with SGD_LOCUS:PRP22; SGD:S0000815	lariat formation, 5'-splice site cleavage; GO:0006372 | inferred from sequence similarity with SGD_LOCUS:PRP22; SGD:S0000815	spliceosome complex; GO:0005681 | inferred from sequence similarity with SGD_LOCUS:PRP22; SGD:S0000815
142203	U	0.0213959	0.0366505	0.00911123	0.0612629	1.01662e-19	0.00561451	0.0264907	54.3125	225.463	4.15121	FBgn0027792		EG:BACN32G11.5	CG14788, CG14788	2A4
154614	U	0.575533	0.575533	0.691612	0.691612	9.76776e-10	0.238627	0.238627	30	124.412	4.14708	FBgn0043472	teflon	tef	CG8961	53F3		male meiosis I; synapsis
153681	U	0.706666	0.64209	0.223765	0.290528	8.68915e-16	0.39767	0.281548	136.662	566.467	4.145	multiple hits				Unk
154142	U	0.845059	0.625807	0.313988	0.313018	4.56988e-13	0.00442256	0.00441372	44.8292	185.583	4.13979	FBgn0022720	Zinc finger protein 30C	zf30C	CG3998, l(2)k02506	30C7	transcription factor; GO:0003700 | inferred from sequence similarity with EMBL:U27186		nucleus; GO:0005634 | inferred from sequence similarity with EMBL:U27186
151787	U	0.441399	0.68723	0.519124	0.756731	1.86939e-17	0.420571	0.428677	32.55	134.725	4.13902	FBgn0032157		CG5899		30E3--4	ATP dependent DNA helicase; GO:0004003 ; EC:3.6.1.3 | inferred from sequence similarity with SGD_LOCUS:FUN30; SGD:S0000017
153338	U	0.00482026	0.0188466	0.070303	0.0655971	2.36067e-15	0.00040797	0.000100443	31.5292	130.446	4.13731	FBgn0031848		CG11329	GM14348, EST2	26F6
153221	U	0.944003	0.941159	0.294437	0.657774	3.19063e-11	0.0323955	0.00221952	54.5833	225.725	4.13542	FBgn0041186	Stem-loop binding protein	Slbp	CG11886	98F13	RNA binding; mRNA binding	cell cycle; histone mRNA 3'-end processing; histone mRNA metabolism	nucleoplasm
145179	U	0.131188	0.601777	0.164438	0.0482573	8.0673e-18	0.0291733	1.50801e-05	84.7792	350.554	4.13491	FBgn0030738		CG9915		14B11
154783	U	0.0185139	0.0285243	0.871998	0.717703	2.28515e-17	0.525814	0.00466655	47.2792	195.471	4.1344	FBgn0028506		BG:DS09218.3	CG4455, CG4455, CG4455, LD27171, BEST:LD27171	35F12	protein disulfide isomerase; GO:0003756 ; EC:5.3.4.1 | inferred from sequence similarity with SWISS-PROT:Q63081
155042	U	0.505003	0.463492	0.788302	0.743897	2.2567e-12	0.29002	0.62753	32.6125	134.621	4.12789	FBgn0026178	scribbled	scrib	CG5462	97B9-C1		antibacterial polypeptide induction; cell proliferation; establishment and/or maintenance of polarity of follicular epithelium; establishment and/or maintenance of polarity of larval imaginal disc epithelium; morphogenesis of follicular epithelium; morphogenesis of larval imaginal disc epithelium	apicolateral plasma membrane; lateral plasma membrane; septate junction
153648	U	0.00911754	0.381671	0.135236	0.065209	2.75059e-21	1.12432e-07	1.59726e-09	60.6792	250.417	4.1269	FBgn0025463	Brahma associated protein 60kD	Bap60	CG4303, BAP60, brahma associated protein 60 kDa, BRM-associated protein 60	11E1	general RNA polymerase II transcription factor; GO:0016251 | inferred from sequence similarity with EMBL:U66620		nucleosome remodeling complex; GO:0005679 | inferred from sequence similarity with EMBL:U66620
155096	U	0.145946	0.144704	0.392883	0.440824	2.73193e-15	0.0490443	0.0495114	30.7042	126.617	4.12376	FBgn0036955		CG17149		77A3
143681	U	0.00637635	0.100704	0.453551	0.238376	1.5534e-17	0.0694481	0.00153616	93.5792	385.354	4.11795	FBgn0011710	Septin-1	2003-09-01	CG1403, CG1403, tu1, sep1, septin, iby, Diff6, anon-19Fa, innocent bystander	19F5	GTPase; GO:0003924 ; EC:3.6.1.- | non-traceable author statement; GTP binding; GO:0005525 | inferred from sequence similarity with MGD:Sept2; MGI:MGI:97298	cellularization; GO:0007349 | traceable author statement; cytokinesis; GO:0016288 | inferred from sequence similarity	septin ring; GO:0005940 | inferred from sequence similarity
152977	U	0.0452429	0.124032	0.423476	0.0469056	5.36139e-16	0.00493251	0.0500154	45.7417	187.85	4.10676	FBgn0029666		CG10803		3D4
154283	U	0.672415	0.531426	0.297356	0.22747	1.33191e-16	0.130497	0.152684	31.3042	128.308	4.09876	FBgn0030365		CG1796		11A1
154954	U	0.0237258	0.0926127	0.241807	0.393451	3.60443e-14	0.187741	0.122847	42.0708	172.279	4.09498	FBgn0015295	Src homology 2, ankyrin repeat, tyrosine kinase	shark	CG18247, CG18247, CG18247, dtk7, Shark, l(2R)W4, SYK/SHARK, SHARK, Dtk7, Tk7, l(2)W4, Tyrosine kinase 7	52F7--8	protein tyrosine kinase; GO:0004713 ; EC:2.7.1.112 | inferred from sequence similarity; protein tyrosine kinase; GO:0004713 ; EC:2.7.1.112 | non-traceable author statement; non-membrane spanning protein tyrosine kinase; GO:0004715 ; EC:2.7.1.- | non-traceable author statement	dorsal closure; GO:0007391 | traceable author statement; protein amino acid phosphorylation; GO:0006468 | inferred from sequence similarity
144196	U	0.550108	0.587339	0.37175	0.380122	7.50358e-12	0.000731119	0.000697936	30.5625	124.996	4.08984	FBgn0027868		BcDNA:LD18761	CG6743	32A4			nuclear pore; GO:0005643 | inferred from sequence similarity with SWISS-PROT:P52590
152169	U	0.027864	0.200425	0.33169	0.0986696	9.01593e-20	4.53835e-05	1.50359e-05	53.4	217.588	4.07467	FBgn0036764		CG5535		75A7	cationic amino acid transporter; GO:0015326 ; TC:2.A.3.3.- | inferred from sequence similarity with PIR:A46073
154823	U	0.120997	0.309182	0.353101	0.19801	1.13881e-14	0.00183161	0.000190781	54.5917	221.463	4.05671	FBgn0039227		CG11375		96A22--23	transcription factor; GO:0003700 | inferred from sequence similarity with PIR:S60678
144017	U	0.203739	0.331148	0.273921	0.251645	3.5669e-14	0.0467704	0.0601706	225.25	913.721	4.05647	FBgn0024352	Hsp70/Hsp90 organizing protein homolog	Hop	CG2720, l(2)k00616, dSTI1, dhop, EP(2)0418, Sti1	21B8	Hsp70/Hsp90 organizing protein; GO:0008077 | non-traceable author statement; chaperone; GO:0003754 | inferred from sequence similarity with SGD_LOCUS:STI1; SGD:S0005553
153570	U	0.733313	0.33994	0.132644	0.312689	1.16466e-16	0.0401513	0.264485	89.5042	362.517	4.05028	FBgn0002783	moira	mor	CG18740, CG4275, CG18740, BAP155, Swi3D, E(E2F)3B, Moira, brahma-like, l(3)89B1, brahma-associated protein 155, brahma associated protein 155 kDa	89A11	general RNA polymerase II transcription factor; GO:0016251 | inferred from sequence similarity with EMBL:U85614	chromatin modeling; GO:0006338 | non-traceable author statement; chromatin modeling; GO:0006338 | non-traceable author statement; oogenesis; GO:0007292 | non-traceable author statement	nucleosome remodeling complex; GO:0005679 | inferred from sequence similarity with EMBL:U85614
153578	U	0.024143	0.62534	0.061453	0.060737	6.46653e-19	0.044074	0.00136838	120.754	488.996	4.04952	FBgn0035121		CG7008		61B3	transcription co-activator; GO:0003713 | inferred from sequence similarity with EMBL:U22055
152021	U	0.0088543	0.087634	0.0554817	0.0678281	4.50336e-14	0.649576	0.936647	89.0333	360.413	4.04806	FBgn0004237	Heterogeneous nuclear ribonucleoprotein at 87F	Hrb87F	CG12749, CG12749, P11, hrp36, HRB87F/hrp36, Hrb87Fa, hrp40, P11/Hrb87F, p38, Hrp36, Q14, Q16, HRP36, Hrb87f, Hrb2: hnRNA-binding protein 2, Hrb85CD, hnRNA-binding protein 2, Heterogeneous nuclear ribonucleoprotein at 85CD	87F7	RNA binding; GO:0003723 | inferred from sequence similarity; RNA binding; GO:0003723 | non-traceable author statement		chromatin; GO:0005717 | inferred from direct assay; heterogeneous nuclear ribonucleoprotein complex; GO:0030530 | inferred from sequence similarity with MGD:Hnrpa1; MGI:MGI:104820; nuclear speck; GO:0016607 | inferred from direct assay; nucleoplasm; GO:0005654 | inferred from direct assay; nucleus; GO:0005634 | inferred from direct assay; ribonucleoprotein complex; GO:0030529 | inferred from dire…
153165	U	0.191506	0.676794	0.735761	0.697815	7.23136e-13	0.712055	0.831524	35.8042	144.929	4.04783	FBgn0035533		Cip4	CG15015, CG15015, CG15015, DCIP4	64B2--4	protein binding; GO:0005515 | inferred from sequence similarity with SWISS-PROT:Q15642; Rho interactor; GO:0017031 | inferred from sequence similarity with EMBL:AJ000414; protein_id:CAA04062	actin cytoskeleton organization and biogenesis; GO:0030036 | inferred from sequence similarity with SWISS-PROT:Q15642; signal transduction; GO:0007165 | inferred from sequence similarity with SWISS-PROT:Q15642
151922	U	0.564463	0.111881	0.107204	0.255022	1.78632e-16	0.0187181	0.0666029	38.0625	153.863	4.04236	FBgn0034314		CG5140		55B12		defense response; GO:0006952 | inferred from sequence similarity with EMBL:AJ010317; protein_id:CAA09084.1; signal transduction; GO:0007165 | inferred from sequence similarity with EMBL:AJ010317; protein_id:CAA09084.1
150993	U	0.266204	0.837787	0.0101675	0.0776667	2.98639e-16	0.238904	0.887879	81.9375	330.658	4.03549	FBgn0039929		CG11076		102D1
151994	U	0.884461	0.92387	0.324681	0.352843	4.32119e-13	0.0643927	0.0756446	30.275	122.071	4.03207	FBgn0037372		CG2091		83C2
152745	U	0.799155	0.737692	0.335751	0.257974	1.71332e-11	0.202186	0.040033	34.275	138.037	4.02735	FBgn0039563		CG4951		98B6
153307	U	0.588649	0.813799	0.22858	0.321726	7.77022e-13	0.00555661	0.000417428	235.558	946.154	4.01664	FBgn0001226	Heat shock protein 27	Hsp27	CG4466, hsp27, hsp28, hsp 27, 28, Protein 27, Hsp28, Dhsp27, hsp27/26, hsp26, HSP27, heat shock protein hsp27, hsp-27, DmHsp27	67B1	heat shock protein; GO:0003773 | inferred from sequence similarity with EMBL:U96099; heat shock protein; GO:0003773 | non-traceable author statement	response to heat; GO:0009408 | inferred from sequence similarity with EMBL:U96099; response to heat; GO:0009408 | non-traceable author statement
144625	U	0.719918	0.719918	0.371188	0.371188	6.21488e-16	0.00789168	0.00789168	30	120.242	4.00806	FBgn0029915		CG14434		6D7
141678	U	0.103153	0.531084	0.773504	0.90774	6.66757e-13	0.0761185	0.00499186	36.5583	146.512	4.00764	FBgn0030318	rhomboid-4	rho-4	CG1697, Rho-related [10C6], rhomboid-4	10C10	serine-type peptidase; GO:0008236 | non-traceable author statement		integral to membrane; GO:0016021 | non-traceable author statement; plasma membrane; GO:0005886 | non-traceable author statement
142806	U	0.342128	0.342128	0.275562	0.275562	7.13882e-09	0.00449049	0.00449049	30	120.2	4.00667	FBgn0010097	gamma-Tubulin at 37C	gammaTub37C	CG17566, CG17566, fs(2)TWI, fs(2)TW1, gamma[mat], gamma-tubulin, fsTW1, gamma-tubulin-2, TW1, PL10, gammatubulin, gammaTUB37C, gamma tubulin, gammaTub37CD, gamma-tubulin, gammaTub23C, gamma Tub37CD, gamma tubulin, D.m.GAMMA-37C, gama-tubulin, gamma-Tub, gamma-Tubulin, maternal gamma-tubulin, gammaTUB, g-Tubulin, gammaTub2: gamma Tubulin2, female sterile(2)Ted Wright 1, gamma Tubulin2	37C7	structural constituent of cytoskeleton; GO:0005200 | inferred from sequence similarity	microtubule-based process; GO:0007017 | inferred from sequence similarity; microtubule-based process; GO:0007017 | non-traceable author statement	gamma-tubulin small complex; GO:0008275 | inferred from direct assay; microtubule; GO:0005874 | inferred from sequence similarity with SWISS-PROT:P23330
154546	U	0.000808763	0.00031503	0.0659102	0.667489	1.14347e-16	0.00382653	1.68723e-08	57.3208	229.621	4.00589	FBgn0037807		CG6293		86A7	L-ascorbate:sodium symporter; GO:0008520 ; TC:2.A.40.6.1 | inferred from sequence similarity with EMBL:AF080452; protein_id:AAD30367.1
154995	U	0.223186	0.317589	0.207506	0.0783432	2.3089e-15	0.0641328	0.000799242	41.4	165.842	4.00584	FBgn0020622		Pi3K21B	CG2699, CG2699, p60, droPIK57, PI3K, PI 3-kinase, dPI3K	21B8	phosphatidylinositol 3-kinase; GO:0016303 ; EC:2.7.1.137 | non-traceable author statement; phosphatidylinositol 3-kinase; GO:0016303 ; EC:2.7.1.137 | inferred from sequence similarity with PIR:A38747; phosphatidylinositol 3-kinase; GO:0016303 ; EC:2.7.1.137 | inferred from direct assay; phosphatidylinositol 3-kinase; GO:0016303 ; EC:2.7.1.137 | inferred from sequence similarity with EMBL:D64047; …	insulin receptor signaling pathway; GO:0008286 | traceable author statement; regulation of organ size; GO:0046620 | non-traceable author statement	1-phosphatidylinositol 3-kinase complex; GO:0005942 | non-traceable author statement
141767	U	0.603755	0.657582	0.793939	0.735981	2.23167e-11	0.010959	0.00394088	54.1542	216.442	3.99677	FBgn0003044	Polycomblike	Pcl	CG5109, l(2)s1859, pcl, PCL	55B8			nucleus; GO:0005634 | inferred from sequence similarity with NCBI_gi:998846; nucleus; GO:0005634 | non-traceable author statement
154721	U	0.0273179	0.451256	0.0866547	0.152613	3.78017e-15	0.218751	0.904959	44.5	177.787	3.99522	FBgn0035637		CG10542		64E8
154855	U	0.101436	0.101436	0.146708	0.146708	8.95008e-13	0.462989	0.462989	30	119.817	3.99389	FBgn0029879		CG14444		6C1
153821	U	0.295127	0.284638	0.532234	0.533867	1.07093e-13	0.159281	0.18383	30.3042	121.017	3.9934	FBgn0032475		CG16975		34A7--8
154238	U	0.205985	0.290358	0.892321	0.395505	3.52493e-15	0.0560372	0.0442077	67.0542	267.717	3.99254	FBgn0011763	DP transcription factor	Dp	CG4654, 49Fk, l(2)vr10, DP, vr10, DmDP, dDP, dDp, dDP1, l(2)49Fk, lethal(2)49Fk	49F10--11	DNA binding; GO:0003677 | inferred from direct assay; specific RNA polymerase II transcription factor; GO:0003704 | non-traceable author statement; RNA polymerase II transcription factor; GO:0003702 | non-traceable author statement	dorsal/ventral axis determination, follicular epithelium; GO:0008069 | inferred from mutant phenotype; oogenesis; GO:0007292 | inferred from mutant phenotype; positive regulation of nurse cell apoptosis; GO:0045850 | inferred from mutant phenotype; regulation of cell cycle; GO:0000074 | inferred from mutant phenotype	nucleus; GO:0005634 | non-traceable author statement; nucleus; GO:0005634 | non-traceable author statement
142920	U	0.847842	0.885832	0.610174	0.710716	2.40066e-10	0.548134	0.470985	34.1042	135.758	3.9807	FBgn0005694	Adult enhancer factor 1	Aef1	CG5683, AEF-1	78D2	RNA polymerase II transcription factor; GO:0003702 | non-traceable author statement; transcription factor; GO:0003700 | inferred from sequence similarity with NCBI_gi:20896949; specific transcriptional repressor; GO:0016566 | non-traceable author statement	negative regulation of transcription from Pol II promoter; GO:0000122 | non-traceable author statement	nucleus; GO:0005634 | non-traceable author statement; nucleus; GO:0005634 | non-traceable author statement
154081	U	8.9138e-07	6.70276e-08	0.360706	0.0640776	1.34496e-19	0.919688	0.000859225	215.512	857.221	3.97759	FBgn0002780	modulo	mod	CG2050, ms(3)100EF, 0952/14, male sterile(3)100EF	100E3	RNA binding; GO:0003723 | inferred from sequence similarity; DNA binding; GO:0003677 | inferred from direct assay; RNA binding; GO:0003723 | non-traceable author statement; DNA binding; GO:0003677 | non-traceable author statement; protein binding; GO:0005515 | non-traceable author statement		nucleus; GO:0005634 | non-traceable author statement
142767	U	0.0772946	0.340688	0.00770818	0.0251463	7.22714e-19	1.80817e-06	3.36764e-06	62.1333	247.113	3.97713	FBgn0022936	Cyclin H	CycH	CG7405, CG7405, cyclin H	78F3--4	general RNA polymerase II transcription factor; GO:0016251 | inferred from sequence similarity with HUGO:CCNH; OMIM:601953; cyclin-dependent protein kinase activating kinase, regulator; GO:0019914 ; EC:2.7.1.- | non-traceable author statement; cyclin-dependent protein kinase, regulator; GO:0016538 ; EC:2.7.1.- | inferred from sequence similarity with SWISS-PROT:P51947; general RNA polymerase II t…	transcription initiation from Pol II promoter; GO:0006367 | inferred from sequence similarity with HUGO:CCNH; OMIM:601953; transcription initiation from Pol II promoter; GO:0006367 | inferred from sequence similarity with SGD_LOCUS:CCL1; SGD:S0006229	transcription factor TFIIH complex; GO:0005675 | inferred from sequence similarity with HUGO:CCNH; OMIM:601953; transcription factor TFIIH complex; GO:0005675 | inferred from sequence similarity with SGD_LOCUS:CCL1; SGD:S0006229
154478	U	0.0232766	0.147234	0.102635	0.219708	2.49344e-16	0.0626817	0.00676645	33.65	133.692	3.97301	FBgn0031044		CG14211	MKP-like	18D7--8	protein tyrosine/serine/threonine phosphatase; GO:0008138 ; EC:3.1.3.- | non-traceable author statement	protein amino acid dephosphorylation; GO:0006470 | non-traceable author statement
153547	U	0.0128409	0.0132141	0.200436	0.202421	4.11518e-14	0.0849225	0.0883166	30.0583	119.388	3.97186	FBgn0032389		CG12314		33B5
152195	U	0.341338	0.490255	0.496779	0.285237	1.11082e-17	0.000655658	0.0350544	70.4167	279.596	3.97059	FBgn0011715	Snf5-related 1	Snr1	CG1064, snr1, BAP45, snr, SNR1, l(3)01319, snf5-related 1	83A4	RNA polymerase II transcription factor; GO:0003702 | non-traceable author statement; general RNA polymerase II transcription factor; GO:0016251 | inferred from sequence similarity with SGD_LOCUS:SNF5; SGD:S0000493	embryonic development (sensu Insecta); GO:0001700 | non-traceable author statement; larval/pupal development (sensu Insecta); GO:0002165 | non-traceable author statement	nucleus; GO:0005634 | inferred from sequence similarity with SGD_LOCUS:SNF5; SGD:S0000493
155101	U	0.356566	0.68045	0.934108	0.763433	2.64753e-13	0.04891	0.0148523	34.85	138.242	3.96676	FBgn0034873		CG5360		59E2
147109	U	0.0861998	0.183087	0.299596	0.174893	1.84793e-15	0.138741	0.203998	34.4458	136.358	3.95863	FBgn0033761		CG8778		49B12	AU-specific RNA binding; GO:0017091 | inferred from sequence similarity with NCBI_gi:4502327; enoyl-CoA hydratase; GO:0004300 ; EC:4.2.1.17 ; UM-BBD_enzymeID:e0014 | inferred from sequence similarity with NCBI_gi:4502327
153889	U	0.00049458	0.000461201	0.525831	0.504896	8.07914e-19	0.125719	0.11684	30.0708	119.004	3.95746	FBgn0040373		EG:BACR37P7.1	CG3038	1A1	UDP-galactose beta-N-acetylglucosamine beta-1,3-galactosyltransferase; transferase, transferring glycosyl groups
146843	U	0.330022	0.402843	0.776368	0.867829	3.26655e-13	0.180447	0.160394	30.8708	122.071	3.95424	FBgn0050349		CG30349	CG30349	44F5-6
146156	U	0.208048	0.337458	0.129814	0.0374216	1.12362e-16	0.908204	0.574063	36.1167	142.692	3.95085	FBgn0032244		RfC3	CG5313	31E1	DNA binding; GO:0003677 | inferred from sequence similarity; DNA binding; GO:0003677 | inferred from sequence similarity with SGD_LOCUS:RFC3; SGD:S0005234	DNA replication; GO:0006260 | inferred from sequence similarity; DNA replication; GO:0006260 | inferred from sequence similarity with SGD_LOCUS:RFC3; SGD:S0005234	DNA replication factor C complex; GO:0005663 | inferred from sequence similarity; DNA replication factor C complex; GO:0005663 | inferred from sequence similarity with SGD_LOCUS:RFC3; SGD:S0005234
146951	U	0.939648	0.895814	0.468975	0.41066	5.33659e-10	0.418255	0.251815	32.1875	127.096	3.94861	FBgn0033526		Caf1-105	CG12892, CG12892	47A9	histone-specific chaperone; GO:0003762 | non-traceable author statement	chromatin assembly/disassembly; GO:0006333 | inferred from sequence similarity with EMBL:U20980; protein_id:AAA76737.1; nucleosome assembly; GO:0006334 | non-traceable author statement	chromatin assembly complex; GO:0005678 | inferred from sequence similarity with EMBL:U20980; protein_id:AAA76737.1; chromatin assembly complex; GO:0005678 | non-traceable author statement
153875	U	0.0650064	0.120546	0.0451564	0.200009	3.54788e-18	0.000976077	0.0940197	43.6292	172.171	3.94623	FBgn0034119		CG7989		53B6
141346	U	0.00405092	0.0863508	0.199796	0.276795	9.63698e-13	0.759584	0.353076	100.258	395.125	3.94107	FBgn0014417		ESTS:172F5T	CG13397	29C3	alpha-N-acetylglucosaminidase
144358	U	0.143488	0.375544	0.279427	0.0808402	1.25743e-15	0.0214487	0.00031563	69.7708	274.033	3.92762	FBgn0040339		Med24	CG3034	1D2	RNA polymerase II transcription factor	regulation of transcription from Pol II promoter	mediator complex
151706	U	0.570709	0.90048	0.874182	0.919906	1.50097e-10	0.100063	0.0182218	36.9583	145.083	3.92559	FBgn0013263	Trithorax-like	Trl	CG9343, GAGA factor, GAGA, NC70F, Nc70F, Adf2, transcription-factor-Adh2, Adf-2, GAGA transcription factor, GAF, Gaf, Gaga, E(var)62, trl, TfGAGA/Adf-2, Adf-2-519, E(var)3-trl, anon-EST:fe2E12, l(3)s2325, Neural conserved at 70F, GAGA element, anon-fast-evolving-2E12, Adh transcription factor 2	70F4	DNA binding; GO:0003677 | non-traceable author statement; specific RNA polymerase II transcription factor; GO:0003704 | non-traceable author statement; RNA polymerase II transcription factor; GO:0003702 | non-traceable author statement; specific RNA polymerase II transcription factor; GO:0003704 | inferred from mutant phenotype	establishment and/or maintenance of chromatin architecture; GO:0006325 | non-traceable author statement; regulation of transcription from Pol II promoter; GO:0006357 | non-traceable author statement	centric heterochromatin; GO:0005721 | inferred from direct assay; nucleus; GO:0005634 | inferred from direct assay
154370	U	0.0120128	0.0120128	0.442756	0.442756	2.14797e-06	0.280028	0.280028	30	117.746	3.92486	FBgn0046776		BcDNA:LD26673	CG14033	25D2
141774	U	0.00333621	0.343014	0.912279	0.343835	3.23441e-14	0.638141	0.000389659	76.9208	301.296	3.91696	FBgn0031020		CG12202		18C7	peptide alpha-N-acetyltransferase; GO:0004596 ; EC:2.3.1.88 | inferred from sequence similarity with EMBL:AL023781
154713	U	0.163396	0.415986	0.775778	0.823438	4.83636e-14	0.600319	0.754671	35.65	139.475	3.91234	FBgn0030008		CG2129		7D16
141691	U	0.357041	0.107274	0.0328824	0.120688	1.85686e-15	0.00135117	0.00383741	36.7083	143.588	3.91158	FBgn0003495	spatzle	spz	CG6134, CG6134, spaetzle, mel(3)7	97E1	Toll binding; GO:0005121 | inferred from genetic interaction with FLYBASE:Tl; FB:FBgn0003717; Toll binding; GO:0005121 | non-traceable author statement; Toll binding; GO:0005121 | traceable author statement	dorsal/ventral axis specification; GO:0009950 | inferred from genetic interaction with FLYBASE:pip; FB:FBgn0003089	extracellular; GO:0005576 | inferred from direct assay; extracellular; GO:0005576 | inferred from expression pattern
152107	U	0.00826788	0.105462	0.0335977	0.128355	1.06768e-14	0.703215	0.484579	49.1833	192.217	3.90817	FBgn0033075	Phospholipase D	Pld	CG12110, CG12110, dPLD, Phospholipase D	42A15	phospholipase D; GO:0004630 ; EC:3.1.4.4 | inferred from sequence similarity with SGD_LOCUS:SPO14; SGD:S0001739
142123	U	0.163349	0.654938	0.50115	0.267021	1.74958e-14	0.0142713	0.000299609	35.075	137.004	3.90603	FBgn0020497	embargoed	emb	CG13387, Crm1: Chromosomal region maintenance 1, l(2)k16715, CRM1, dCRM1, Crm1, Chromosomal region maintenance 1	29C1--3	nuclear export signal receptor; GO:0005049 | non-traceable author statement; nuclear export signal receptor; GO:0005049 | inferred from sequence similarity with SGD_LOCUS:CRM1; SGD:S0003450	protein-nucleus export; GO:0006611 | inferred from sequence similarity with SGD_LOCUS:CRM1; SGD:S0003450; protein-nucleus export; GO:0006611 | non-traceable author statement
153959	U	0.320198	0.447682	0.62818	0.149451	1.90495e-14	0.785531	0.721321	44.1042	171.963	3.89901	FBgn0016034	maelstrom	mael	CG11254	80A1		oocyte nucleus migration; GO:0007312 | inferred from mutant phenotype
155005	U	0.46994	0.67862	0.943518	0.338216	4.93428e-16	0.157368	0.34288	37.1417	144.692	3.89567	FBgn0030269		CG18292		10A6--7
153809	U	0.052803	0.0930555	0.0389169	0.0829621	1.50062e-17	0.000101707	4.35197e-05	33.4667	130.208	3.89069	FBgn0014269	proliferation disrupter	prod	CG18608, CG18608, l(2)88/10, Prod, PROD, l(2)k08810	56A2	chromatin binding; GO:0003682 | non-traceable author statement		chromosome; GO:0005694 | non-traceable author statement
153120	U	0.326324	0.326324	0.477023	0.477023	2.22369e-11	4.14388e-06	4.14388e-06	30	116.658	3.88861	FBgn0029833		CG5941		5D2
146623	U	0.717918	0.665224	0.501859	0.488018	2.92447e-12	0.196469	0.43247	54.4583	211.754	3.88837	FBgn0032988		Tif-IA	CG3278	40F6
141551	U	0.123629	0.052953	0.170404	0.264721	6.94976e-22	2.17986e-09	1.49089e-10	51.875	201.208	3.87871	FBgn0035987		CG3689		67B3		mRNA cleavage; GO:0006379 | inferred from sequence similarity with EMBL:AJ001810; protein_id:CAA05026.1; mRNA cleavage; GO:0006379 | inferred from sequence similarity with NCBI_NP:008937	mRNA cleavage factor complex; GO:0005849 | inferred from sequence similarity with EMBL:AJ001810; protein_id:CAA05026.1; mRNA cleavage factor complex; GO:0005849 | inferred from sequence similarity with NCBI_NP:008937
153742	U	0.702203	0.63819	0.593553	0.531177	3.08323e-13	0.894122	0.0556878	156.179	605.188	3.87496	FBgn0003124	polo	polo	CG12306, CG12306, l(3)01673, l(3)77Aa, 0256/04, 1324/08, POLO/PLK1, l(3)S025604, l(3)S132408	77B2--3	protein serine/threonine kinase; GO:0004674 ; EC:2.7.1.37 | inferred from sequence similarity; protein serine/threonine kinase; GO:0004674 ; EC:2.7.1.37 | inferred from direct assay; protein kinase; GO:0004672 | inferred from direct assay; protein kinase; GO:0004672 | non-traceable author statement; protein serine/threonine kinase; GO:0004674 ; EC:2.7.1.37 | non-traceable author statement	male meiosis; GO:0007140 | inferred from mutant phenotype; mitosis; GO:0007067 | inferred from mutant phenotype	centrosome; GO:0005813 | inferred from direct assay; spindle; GO:0005819 | inferred from direct assay
154250	U	0.328514	0.341251	0.23278	0.0633037	7.55174e-18	0.472172	0.240452	111.292	430.887	3.8717	FBgn0023444	ebi	ebi	CG4063, Tb11, Tbl1, Ebi, l(2)k16213, ebi, beta transducin-like 1 protein	21C4	GTP binding; GO:0005525 | inferred from sequence similarity	regulation of cell cycle; GO:0000074 | inferred from mutant phenotype
153253	U	0.000161522	0.00135746	0.0130433	0.0488547	9.91379e-21	0.38779	0.000152019	40.6667	157.375	3.86988	FBgn0031003		CG7889		18B4
151700	U	0.673276	0.592697	0.508423	0.541324	1.55301e-16	0.75765	0.0284123	108.929	420.867	3.86367	FBgn0003721	Tropomyosin 1	Tm1	CG4898, CG4898, mTmII, region 3, Tmr33, Tmr34, cTm, TmII, tropomyosin, TnH-34, cTmII, cTM, TnH, Tropomyosin, 2299, Tropomyosin II, tropomysin II, tropomyosin II, TMII, cytoskeletal Tropomyosin, BcDNA:LD37158, PmI, l(3)02299, l(3)s2958, Tropomyosin-1, Tm1, cytoplasmic tropomyosin	88E12--13	actin binding; GO:0003779 | inferred from sequence similarity	pole plasm oskar mRNA localization; GO:0045451 | inferred from mutant phenotype	muscle thin filament tropomyosin; GO:0005862 | non-traceable author statement; muscle thin filament tropomyosin; GO:0005862 | non-traceable author statement
152518	U	0.000792093	0.0447495	0.175401	0.066928	2.02962e-15	0.188211	0.416913	195.283	754.383	3.86302	FBgn0030681		CG8231		13E14	chaperonin ATPase; GO:0003763 ; EC:3.6.4.9 | inferred from sequence similarity with MGD:Cct6a; MGI:MGI:107943		chaperonine-containing T-complex; GO:0005832 | inferred from sequence similarity with MGD:Cct6a; MGI:MGI:107943
155062	U	0.0753404	0.0461263	0.262733	0.137446	5.26312e-18	0.202152	0.000335366	94.8	366.104	3.86186	FBgn0015602	Boundary element-associated factor of 32kD	BEAF-32	CG10159, CG10159, BEAF, BEAF-32A, BEAF-32B, boundary element associated factor, bs04c01.y1, Boundary element-associated factor of 32kD	51C2	DNA binding; GO:0003677 | inferred from direct assay		nucleus; GO:0005634 | inferred from direct assay
148795	U	0.696611	0.448511	0.918837	0.784948	2.9418e-12	0.502205	0.716148	34.675	133.854	3.86025	FBgn0036486		CG7003	Msh6	71B6		DNA repair; GO:0006281 | inferred from sequence similarity with SGD_LOCUS:MSH6; SGD:S0002504; post-replication repair; GO:0006301 | non-traceable author statement
154451	U	0.00834554	0.00574185	0.0296119	0.252886	4.10735e-18	0.134331	0.00289234	97.4958	375.938	3.85593	FBgn0030504		CG2691		12A8--9
154580	U	0.0917015	0.779167	0.0204809	0.0433643	2.77943e-15	0.789553	0.257145	49.325	190.121	3.85445	FBgn0037566	mitochondrial ribosomal protein L1	mRpL1	CG7494, CG7494, L1, mitochondrial ribosomal protein L1	84F9--10	structural constituent of ribosome; GO:0003735 | inferred from sequence similarity with EMBL:AB049632	protein biosynthesis; GO:0006412 | inferred from sequence similarity with EMBL:AB049632	mitochondrial large ribosomal subunit; GO:0005762 | inferred from sequence similarity with EMBL:AB049632
147104	U	0.111538	0.10903	0.454117	0.533643	5.17403e-17	3.32708e-06	3.29529e-05	51.7333	199.375	3.8539	FBgn0033754		CG8816		49B5
149260	U	0.469465	0.370619	0.531334	0.800567	1.71209e-15	0.015692	0.000766752	95.1708	366.542	3.85141	FBgn0037201		CG10712	anon-EST:fe2E3, anon-fast-evolving-2E3	80B2
153712	U	0.254594	0.404655	0.191486	0.185333	9.77117e-13	0.00355125	0.00476944	33.0917	127.371	3.84903	FBgn0033557		CG12325		47C1
151573	U	0.0201495	0.256329	0.231232	0.410319	1.34541e-17	0.835115	0.723298	37.7042	145.054	3.84717	FBgn0033884		CG13344		50C6
153862	U	0.0899465	0.159628	0.153403	0.376083	2.41065e-18	0.00637556	0.00109358	33.1917	127.492	3.84107	FBgn0010926		l(3)07882	CG5824	90B3
153340	U	5.84259e-05	0.0122386	0.0107717	0.00413399	2.98849e-20	0.0278431	7.70223e-05	272.675	1044.65	3.83113	FBgn0020255		ran	CG1404	10A8	RAN small monomeric GTPase
146652	U	0.0273729	0.355332	0.137182	0.321218	2.55886e-15	0.0277312	0.837533	137.667	527.092	3.82875	FBgn0033035		CG17337		41F8
154079	U	0.407833	0.41077	0.562785	0.565019	7.10547e-14	4.25248e-05	4.20422e-05	30.0125	114.908	3.82868	FBgn0026149		BCL7-like	CG17252	8E1
141279	U	0.139305	0.183527	0.364388	0.426671	7.68756e-15	0.0205855	0.00517598	72.1833	276.254	3.82712	FBgn0035464		CG12006		63F1
153548	U	0.426709	0.426709	0.438841	0.438841	7.15185e-09	0.000186261	0.000186261	30	114.612	3.82042	FBgn0027783		SMC2	CG10212, DmSMC2	51C5	DNA binding; GO:0003677 | inferred from sequence similarity with SGD_LOCUS:SMC2; SGD:S0001927	sister chromatid cohesion; GO:0007062 | inferred from sequence similarity with SGD_LOCUS:SMC2; SGD:S0001927	cohesin complex; GO:0008278 | inferred from sequence similarity with SGD_LOCUS:SMC2; SGD:S0001927
153636	U	0.0108889	0.0986814	0.48535	0.113263	2.82374e-18	0.295408	0.0663225	129.671	495.283	3.81954	FBgn0027049		DDB1	CG7769	87D11	damaged DNA binding; GO:0003684 | inferred from sequence similarity with EMBL:U32986	nucleotide-excision repair; GO:0006289 | inferred from sequence similarity with EMBL:U32986; nucleotide-excision repair; GO:0006289 | non-traceable author statement
154723	U	0.0332349	0.0386917	0.0675466	0.24563	1.40344e-16	0.00848796	0.0417912	43.6125	166.558	3.81905	FBgn0040282		SP1029	CG11956	99A4-5	aminopeptidase; NOT aminoacylase
153140	U	0.0490688	0.110551	0.255607	0.0544886	2.32962e-11	0.480366	0.44916	43.9167	167.688	3.81831	FBgn0034879		Rrp4	CG3931, CG3931, dRrp4	59E3
153126	U	0.419955	0.257041	0.230477	0.0769498	4.49852e-13	0.0250442	0.000297754	39.4375	150.483	3.81574	FBgn0037156		CG11523		79D3
153768	U	0.0370895	0.0383705	0.89137	0.797954	7.64595e-17	0.261973	0.366441	31.775	121.242	3.81563	FBgn0032873		CG2614	38D.29	38D2
145522	U	0.792349	0.991676	0.0926221	0.0436222	1.85267e-12	0.949724	0.463355	34.2042	130.479	3.81472	FBgn0031241		CG11555		21B7
151460	U	0.702782	0.886508	0.0497361	0.271463	4.28305e-17	0.505641	0.836342	127.075	483.587	3.80553	FBgn0041005		CG13303	BcDNA:GM01028
145527	U	0.313844	0.313844	0.592405	0.592405	1.6833e-11	0.000163059	0.000163059	30	114.129	3.80431	FBgn0031252		CG13690		21C4	ribonuclease H1; GO:0004524 ; EC:3.1.26.4 | inferred from sequence similarity with EMBL:Z97029; protein_id:CAB09725.1; ribonuclease H1; GO:0004524 ; EC:3.1.26.4 | non-traceable author statement
154788	U	0.0311439	0.264003	0.722504	0.730488	1.6086e-16	0.924607	0.0843941	39.3542	149.671	3.80318	FBgn0035895		CG7015		66C12	nucleic acid binding; GO:0003676 | inferred from sequence similarity with SWISS-PROT:P18395
154792	U	0.342835	0.396992	0.114792	0.0342712	6.00252e-16	0.00215196	1.15005e-06	70.3667	267.587	3.80276	FBgn0013726	peanut	pnut	CG8705, CG8705, E(sina)8, Pnut, clone 2.18, Peanut, septin, E(sina)44C, anon-EST:Liang-2.18, l(2)02502, Enhancer of seven in absentia 8	44C2	actin binding; GO:0003779 | inferred from direct assay; microtubule binding; GO:0008017 | inferred from direct assay	cytokinesis; GO:0016288 | inferred from sequence similarity	septin ring; GO:0005940 | inferred from sequence similarity
145019	U	0.128345	0.042911	0.387852	0.451672	1.6199e-14	0.00289732	0.00603001	32.9792	124.967	3.78926	FBgn0030501	BthD selenoprotein	BthD	CG11177, CG11177, dselM, BthD selenoprotein	12A8
151965	U	0.127012	0.127012	0.0190628	0.0190628	6.29367e-20	0.00869513	0.00869513	30	113.662	3.78875	FBgn0010317	Cyclin J	CycJ	CG10308, CDI5, Cdi5: Cyclin-dependent kinase interactor 5, cycJ, cdi5, Cyclin-dependent kinase interactor 5, Cdi5	63E1	cyclin-dependent protein kinase, regulator; GO:0016538 ; EC:2.7.1.- | inferred from direct assay; cyclin-dependent protein kinase, regulator; GO:0016538 ; EC:2.7.1.- | inferred from sequence similarity with SWISS-PROT:P47827	mitosis; GO:0007067 | inferred from mutant phenotype
154066	U	0.0250228	0.117994	0.111441	0.245629	1.31106e-19	0.000689627	4.65632e-05	38.225	144.754	3.7869	FBgn0030805	wurst	wus	CG9089, l(1)G0162, wurst	15C4		tracheal system development (sensu Insecta); GO:0007424 | inferred from mutant phenotype
143696	U	0.414113	0.165339	0.202356	0.0464706	2.59536e-21	1.41099e-09	7.91345e-09	125.717	475.983	3.78616	FBgn0011824		CG4038	GCR 101, GCR101, Pen101, anon-Pen101	57B20			small nuclear ribonucleoprotein complex; GO:0030532 | inferred from sequence similarity with SGD_LOCUS:GAR1; SGD:S0001131
151680	U	0.00471048	0.0205933	0.0393713	0.142688	1.62534e-15	0.000512852	0.00153888	91.0333	343.587	3.7743	multiple hits				94C4
155119	U	0.0483231	0.327303	0.0812262	0.144861	2.49224e-14	0.054649	0.0300704	39.1583	147.779	3.77389	FBgn0020279	lingerer	lig	CG8715	44A4		copulation	cytoplasm
154225	U	0.00313314	0.668498	0.939926	0.293295	1.19812e-13	0.756692	0.0249476	57.1125	215.342	3.77048	FBgn0017457	U2 small nuclear riboprotein auxiliary factor 38	U2af38	CG3582, CG3582, dU2AF[38], U2AF, dU2AF38, DU2AF38, l(2)06751	21B8	RNA binding; GO:0003723 | inferred from sequence similarity; pre-mRNA splicing factor; GO:0008248 | inferred from sequence similarity with EMBL:AF090120; pre-mRNA splicing factor; GO:0008248 | inferred from sequence similarity with NCBI_NP:006749; pre-mRNA splicing factor; GO:0008248 | inferred from mutant phenotype	mRNA splicing; GO:0006371 | inferred from sequence similarity with EMBL:AF090120; mRNA splicing; GO:0006371 | inferred from sequence similarity with NCBI_NP:006749	spliceosome complex; GO:0005681 | inferred from sequence similarity with EMBL:AF090120; spliceosome complex; GO:0005681 | inferred from sequence similarity with NCBI_NP:006749
153860	U	0.787389	0.736284	0.139923	0.652141	1.00389e-17	0.107721	0.0933241	82.8792	312.417	3.76954	FBgn0037066		CG7752	p160	78C5--6
154559	U	0.728043	0.606301	0.272374	0.38814	4.9087e-13	0.380223	0.35077	65.85	247.767	3.76259	FBgn0036689		CG7730		73E4
155106	U	0.154293	0.475633	0.403183	0.232711	6.39702e-14	0.110597	0.348363	32.1708	120.875	3.75729	FBgn0038401		CG5916		89B9
154557	U	0.270973	0.174206	0.0611575	0.0897734	4.12729e-14	0.018587	0.0256854	31.8417	119.263	3.74549	FBgn0035997	pleiohomeotic like	phol	CG3445, pleiohomeotic like	67B5--6
152924	U	0.00175388	0.0125363	0.0752152	0.0621015	5.92431e-12	0.0151431	0.00793914	34.3417	128.483	3.74132	FBgn0038536		CG7655		90C1
142233	U	0.210302	0.524019	0.608605	0.214554	2.3996e-16	0.273322	0.000780172	84.375	315.658	3.74114	FBgn0024956		Mat1	CG7614, CG7614, MAT1	47B9	general RNA polymerase II transcription factor; GO:0016251 | inferred from sequence similarity with HUGO:MNAT1; OMIM:602659; general RNA polymerase II transcription factor; GO:0016251 | inferred from sequence similarity with SGD_LOCUS:TFB3; SGD:S0002868	transcription initiation from Pol II promoter; GO:0006367 | inferred from sequence similarity with HUGO:MNAT1; OMIM:602659; transcription initiation from Pol II promoter; GO:0006367 | inferred from sequence similarity with SGD_LOCUS:TFB3; SGD:S0002868	transcription factor TFIIH complex; GO:0005675 | inferred from sequence similarity with HUGO:MNAT1; OMIM:602659; transcription factor TFIIH complex; GO:0005675 | inferred from sequence similarity with SGD_LOCUS:TFB3; SGD:S0002868
153967	U	0.989409	0.989706	0.0409909	0.0514059	2.78365e-14	0.261606	0.13857	31.1458	116.358	3.73592	FBgn0033019		CG10395		41F3
142678	U	0.619676	0.55082	0.986199	0.939277	2.94964e-14	0.378001	0.233947	68.0708	254.25	3.73508	FBgn0001104	G protein alphai subunit 65A	G-ialpha65A	CG10060, DGalpha1, Gialpha, DG[[alpha1]], G[[i]]alpha, Galphai, Gi-alpha, i, G protein alpha-subunit, G protein alpha subunit, Galpha[[i]], Galpha65A, Galpha[[i65A]], Gai, G protein alpha o subunit 65A, Galpha i, G[[alphai]], G-alpha-65A, G-oalpha65A: G protein alphao subunit 65A, G protein alphao subunit 65A	65D5--6	heterotrimeric G-protein GTPase; GO:0003927 ; EC:3.6.1.46 | non-traceable author statement; heterotrimeric G-protein GTPase; GO:0003927 ; EC:3.6.1.46 | inferred from sequence similarity with SWISS-PROT:P41776	G-protein coupled receptor protein signaling pathway; GO:0007186 | inferred from sequence similarity with SWISS-PROT:P41776; G-protein coupled receptor protein signaling pathway; GO:0007186 | non-traceable author statement	heterotrimeric G-protein complex; GO:0005834 | inferred from sequence similarity with SWISS-PROT:P41776; heterotrimeric G-protein complex; GO:0005834 | non-traceable author statement
153327	U	0.151248	0.227309	0.10653	0.0985917	2.78056e-14	0.32348	0.431187	31.925	119.15	3.73218	FBgn0026326		TXBP181-like	CG2072	45C3
142895	U	0.298512	0.272514	0.522122	0.821511	4.15811e-13	0.104437	0.0623086	32.8667	122.458	3.72591	FBgn0015360	peptide O-xylosyltransferase	oxt	CG17771	62D4	beta-1,3-galactosyl-O-glycosyl-glycoprotein beta-1,6-N-acetylglucosaminyltransferase peptide O-xylosyltransferase	chondroitin sulfate biosynthesis; heparan sulfate proteoglycan biosynthesis	Golgi apparatus
141248	U	0.764046	0.746138	0.27444	0.476019	1.31244e-13	0.293575	0.293094	41.4875	154.517	3.72441	FBgn0041604	dally-like	dip	CG32146	70E5-7
152230	U	0.1418	0.799767	0.517031	0.669697	5.59899e-18	0.431744	0.929196	92.5167	344.137	3.71974	FBgn0036477		CG6778		71B4	glycine-tRNA ligase; GO:0004820 ; EC:6.1.1.14 | inferred from sequence similarity with PIR:A55314
146035	U	0.264354	0.333125	0.874187	0.850524	3.82343e-16	0.00629444	0.00998617	30.5708	113.421	3.7101	FBgn0029173		fu2	CG9233	29D1	transcription factor		nucleus
154113	U	0.692835	0.947509	0.439894	0.323642	1.85402e-11	0.66781	0.215541	39.1917	145.317	3.70785	FBgn0031947		CG7154		28C3	DNA binding; GO:0003677 | inferred from sequence similarity with EMBL:AF084259		nucleus; GO:0005634 | inferred from sequence similarity with EMBL:AF084259
153950	U	0.361871	0.911502	0.973165	0.94029	9.63669e-14	0.0934686	0.344826	50.525	186.95	3.70015	FBgn0000463	Delta	Dl	CG3619, C1, D, 0495/20, 0926/11, 1053/14, 1119/09, 1304/03, 1423/11, 1440/11, 1485/04, delta D1, delta, Overflow, CT12133, l(3)05151, l(3)92Ab, l(3)j8C3, Complementation group 1	92A1--2	Notch binding; GO:0005112 | non-traceable author statement; Notch binding; GO:0005112 | inferred from direct assay; Notch binding; GO:0005112 | traceable author statement; signal transducer; GO:0004871 | traceable author statement	antennal morphogenesis; GO:0007469 | inferred from mutant phenotype; leg morphogenesis (sensu Holometabola); GO:0007480 | inferred from mutant phenotype; mesoderm development; GO:0007498 | inferred from mutant phenotype; peripheral nervous system development; GO:0007422 | inferred from mutant phenotype	integral to membrane; GO:0016021 | traceable author statement; plasma membrane; GO:0005886 | inferred from direct assay
154436	U	0.010574	0.0482708	0.0900453	0.132238	3.42858e-17	0.000521761	0.0859974	44.2667	163.775	3.69974	FBgn0028468	tetracycline resistance	rtet	CG5760, CG5760, Drtet, BcDNA:LD28419, tetracycline resistance	93B13	sugar porter; GO:0005351 ; TC:2.A.1.1.- | inferred from sequence similarity with MGD:Hiat1; MGI:MGI:1201609
143741	U	0.919603	0.965308	0.466324	0.34025	2.8105e-12	0.198635	0.0781507	58.975	218.171	3.69938	FBgn0014007	Protein tyrosine phosphatase 69D	Ptp69D	CG10975, CG10975, DPTP, DPTP69D, dptp69D, ptp69D, PTP69D, R-PTP 69D, CT30751, PTPase, Dptp69D, Ptp	69D6--E1	protein tyrosine phosphatase; GO:0004725 ; EC:3.1.3.48 | inferred from direct assay; transmembrane receptor protein tyrosine phosphatase; GO:0005001 | inferred from sequence similarity; protein tyrosine phosphatase; GO:0004725 ; EC:3.1.3.48 | non-traceable author statement; receptor signaling protein tyrosine phosphatase; GO:0004728 | non-traceable author statement	defasciculation of motor neuron; GO:0007415 | inferred from genetic interaction with FLYBASE:Ptp99A; FB:FBgn0004369; motor axon guidance; GO:0008045 | inferred from genetic interaction with FLYBASE:Ptp99A; FB:FBgn0004369; protein amino acid dephosphorylation; GO:0006470 | inferred from direct assay	plasma membrane; GO:0005886 | inferred from sequence similarity; plasma membrane; GO:0005886 | non-traceable author statement
154829	U	0.486548	0.688131	0.124345	0.274842	1.42166e-15	0.0278605	0.0189118	34.2542	126.642	3.69712	FBgn0036686		CG7728		73E4
155086	U	0.590609	0.551985	0.708262	0.602861	1.36831e-12	0.111065	0.027671	42.2417	155.95	3.69185	FBgn0030963		CG7101		17E1
141514	U	0.42048	0.682754	0.917572	0.724204	7.66199e-13	0.770313	0.331461	32.6208	120.396	3.69077	FBgn0025185		az2	CG1605, zf43C, Zinc finger protein 43C	43D3	nucleic acid binding; GO:0003676 | inferred from sequence similarity with SWISS-PROT:Q06730
153555	U	0.675433	0.675433	0.483762	0.483762	4.29372e-14	0.641438	0.641438	30	110.467	3.68222	FBgn0037205		CG11133		80B2
141294	U	0.000268022	0.000376285	0.117154	0.174054	1.06621e-14	0.130558	0.186155	30.9083	113.792	3.68159	FBgn0035945		CG5026		66E5	protein tyrosine/serine/threonine phosphatase; GO:0008138 ; EC:3.1.3.- | inferred from sequence similarity with EMBL:AF073997
142878	U	0.310835	0.8648	0.40344	0.383202	2.33493e-15	0.644336	0.000845641	160.412	590.171	3.67908	FBgn0030932		CG6461		17C1	gamma-glutamyl transferase; GO:0003840 ; EC:2.3.2.2 | inferred from sequence similarity with MGD:Ggtp; MGI:MGI:95706
144884	U	0.243174	0.352226	0.308767	0.162707	1.13546e-16	0.0140187	0.393183	36.6958	134.967	3.67798	FBgn0030312		CG1558		10C7
148414	U	0.761272	0.542521	0.886962	0.209607	1.49593e-16	0.23403	0.132096	60.8833	223.817	3.67616	FBgn0035911		CG6638		66D6--7	isovaleryl-CoA dehydrogenase; GO:0008470 ; EC:1.3.99.10 | inferred from sequence similarity with SWISS-PROT:P12007
145894	U	0.67316	0.887061	0.305139	0.249798	6.15181e-15	0.0636257	0.00181158	54.6167	200.746	3.67554	FBgn0043854	slow as molasses	slam	CG9506	26C4		germ-cell migration; membrane organization and biogenesis
155002	U	0.192251	0.608054	0.29537	0.110904	1.8725e-16	0.0256397	0.00477724	65.0042	238.833	3.67412	FBgn0039302		CG11856		96C8	RAN protein binding; GO:0008536 | inferred from sequence similarity with SWISS-PROT:P48820		nuclear pore; GO:0005643 | inferred from sequence similarity with SWISS-PROT:P48820
141570	U	0.00195179	0.7388	0.399319	0.0565303	1.06234e-17	0.0447235	0.000145376	45.775	168.133	3.67304	FBgn0039175		CG5706		95F5--6	phenylalanine-tRNA ligase; GO:0004826 ; EC:6.1.1.20 | inferred from sequence similarity		phenylalanine-tRNA ligase complex; GO:0009328 | inferred from sequence similarity
144482	U	0.0548721	0.355725	0.599538	0.597402	1.92554e-15	0.197589	0.759474	33.4375	122.808	3.67277	FBgn0029714		CG3527		4C7		rRNA processing; GO:0006364 | non-traceable author statement; ribosomal small subunit biogenesis; GO:0042274 | non-traceable author statement	nucleolus; GO:0005730 | non-traceable author statement
153654	U	0.128867	0.657675	0.206166	0.0665492	1.53028e-15	0.45155	0.519911	36.3917	133.625	3.67186	FBgn0036624		CG4877		72E4
154260	U	0.00733591	0.208807	0.343056	0.0263346	4.40114e-14	1.7792e-07	3.84064e-09	41.7333	152.817	3.66174	FBgn0025336		CG4882	UD1, anon-60Aa, undefined 1	60A7	transcription factor; GO:0003700 | inferred from sequence similarity with EMBL:U25967		nucleus; GO:0005634 | inferred from sequence similarity with EMBL:U25967
141661	U	0.0979624	0.102609	0.39931	0.320267	1.28636e-16	0.142978	0.0811072	82.3292	301.367	3.66051	FBgn0010278	Structure specific recognition protein	Ssrp	CG4817, DssRP, SSRP1, dSSRP, SSRP, Cf5: Chorion factor, Chorion factor	60A2	single-stranded DNA binding; GO:0003697 | non-traceable author statement; single-stranded RNA binding; GO:0003727 | non-traceable author statement; DNA secondary structure binding; GO:0000217 | inferred from sequence similarity with MGD:Ssrp1; MGI:MGI:107912; single-stranded DNA binding; GO:0003697 | inferred from sequence similarity with MGD:Ssrp1; MGI:MGI:107912; single-stranded RNA binding; GO…		nucleolus; GO:0005730 | inferred from sequence similarity with MGD:Ssrp1; MGI:MGI:107912
151702	U	0.0622773	0.0276407	0.0778028	0.0559203	9.19069e-17	1.8929e-07	7.57529e-09	33.5292	122.725	3.66025	FBgn0030969		CG7288		17F1	ubiquitin-specific protease; GO:0004843 | inferred from sequence similarity	protein deubiquitination; GO:0016579 | inferred from sequence similarity
150264	U	0.151528	0.128113	0.584105	0.105887	1.57001e-12	0.0224987	0.00109826	48.5292	177.375	3.65502	FBgn0043457		BEST:LD05530	CG5180	92F1
153804	U	0.0963309	0.100432	0.676335	0.615463	2.64339e-13	0.22177	0.18822	30.2792	110.667	3.65488	FBgn0039638		CG11881		98F12
141546	U	6.67368e-05	0.00250022	0.00607887	0.00107726	1.63911e-22	0.00575037	0.00533444	83.5792	305.4	3.65402	FBgn0037250		CG1074		82B2
150135	U	0.0227936	0.750221	0.606131	0.401252	9.35001e-14	0.199642	0.0102425	57.0792	208.092	3.64567	FBgn0038609		CG7671		91A3
144023	U	0.582937	0.367953	0.0851634	0.0792874	2.62553e-13	0.372871	0.403733	32.0625	116.779	3.64224	FBgn0024732		Rep1	CG8357, DREP-1, drep1, DREP-1/dICAD, dICAD, ICAD, ICAD/DREP-1, Drep1	48D8		DNA fragmentation; GO:0006309 | inferred from sequence similarity with HUGO:DFF45; OMIM:601882; anti-apoptosis; GO:0006916 | inferred from genetic interaction with MGD:Cidea; MGI:MGI:1270845
153473	U	0.322501	0.466076	0.203707	0.254724	1.67236e-13	0.631248	0.541804	31.1208	113.287	3.64025	FBgn0015930	dappled	dpld	CG1624	43C7-D1
153575	U	0.0886704	0.0509971	0.620572	0.106685	2.58204e-15	0.118811	0.0466865	33.1542	120.517	3.63504	FBgn0035148		CG3402	BcDNA:LD06317	61C8
154597	U	0.139608	0.0664117	0.188515	0.038782	9.2002e-16	0.704758	0.000363516	48.6792	176.838	3.63271	FBgn0027949		msb1l	CG10364	37F2
153404	U	0.327779	0.575825	0.275856	0.0963121	2.13078e-16	0.604454	0.23347	41.3958	150.258	3.62979	FBgn0004864	hopscotch	hop	CG1594, CG1594, 4, locus 18, L4, l(1)hop, l(1)L4, Tum: Tumorous, l(1)10Be, Jak, Hop, Dm JAK, JAK, DmHD-160, Hop1, Jak-STAT, Tum-1, HD-160, l(1)G18, msvl, Tum, Tumorous	10B5--6	protein tyrosine kinase; GO:0004713 ; EC:2.7.1.112 | non-traceable author statement; Janus kinase; GO:0004718 ; EC:2.7.1.- | inferred from sequence similarity with MGD:Jak2; MGI:MGI:96629; non-membrane spanning protein tyrosine kinase; GO:0004715 ; EC:2.7.1.- | non-traceable author statement; Janus kinase; GO:0004718 ; EC:2.7.1.- | inferred from sequence similarity with HUGO:JAK1; OMIM:147795; Ja…	JAK-STAT cascade; GO:0007259 | inferred from genetic interaction; cell proliferation; GO:0008283 | inferred from mutant phenotype; equator specification; GO:0045317 | inferred from mutant phenotype; equator specification; GO:0045317 | inferred from mutant phenotype; establishment of ommatidial polarity (sensu Drosophila); GO:0042067 | inferred from mutant phenotype; eye morphogenesis (sensu Droso…	cytoplasm; GO:0005737 | non-traceable author statement; cytoplasm; GO:0005737 | traceable author statement
141485	U	0.225731	0.0727327	0.142397	0.281775	1.16237e-13	0.877577	0.949415	36.2667	131.508	3.62615	FBgn0035033		CG3548		60D9
143307	U	0.0115821	0.00736615	0.276988	0.276338	2.57976e-14	0.00126093	0.00218273	31.0042	112.421	3.62599	FBgn0003114	plutonium	plu	CG9183, PLU, Plu	56F11	DNA binding; GO:0003677 | non-traceable author statement	negative regulation of DNA replication; GO:0008156 | non-traceable author statement; negative regulation of DNA replication; GO:0008156 | non-traceable author statement
146481	U	0.179293	0.28081	0.0801	0.325958	2.68442e-17	0.0109124	0.119272	58.9958	213.729	3.62278	FBgn0032762		CG10685		37C1	DNA-directed RNA polymerase I; GO:0003900 ; EC:2.7.7.6 | inferred from sequence similarity with MGD:Rpo1-3; MGI:MGI:108403		DNA-directed RNA polymerase I complex; GO:0005736 | inferred from sequence similarity with MGD:Rpo1-3; MGI:MGI:108403
152416	U	0.0574386	0.345828	0.753318	0.433846	7.50685e-15	0.000587788	1.15391e-06	82.1958	297.483	3.6192	FBgn0026585		BEST:LD04971	CG11045	26E3	equilabrative nucleoside transporter, nitrobenzyl-thioinosine-insensitive
148903	U	0.190247	0.161841	0.240087	0.365779	6.60009e-17	0.0566828	0.0319634	67.2	243.15	3.6183	FBgn0002283	lethal (3) 73Ah	l(3)73Ah	CG4195	73A10
154638	U	0.259429	0.285862	0.081957	0.0766291	2.04216e-13	0.0318182	0.030185	30.2417	109.392	3.61725	FBgn0031062		CG14230	clone 9.42, cg14230, anon-18DEe	18E2	RNA binding; GO:0003723 | inferred from sequence similarity
141540	U	0.904476	0.209674	0.338336	0.106415	7.34972e-14	0.000436599	0.0144463	45.3333	163.958	3.61673	FBgn0033890		CG13350		50C22--23	DNA binding; GO:0003677 | inferred from sequence similarity with SPTREMBL:O75717
154962	U	0.434031	0.401734	0.282571	0.261039	3.16543e-11	0.11442	0.143269	30.4333	109.987	3.61405	FBgn0034922		CG5602		60A8	DNA ligase (ATP); GO:0003910 ; EC:6.5.1.1 | inferred from sequence similarity with MGD:Lig1; MGI:MGI:101789
153375	U	0.105602	0.765146	0.455927	0.143476	1.0592e-17	0.0258888	0.0121601	52.325	188.783	3.6079	FBgn0036909		CG15881	BcDNA:HL01254	76C5--6
154129	U	0.62407	0.520343	0.1805	0.0335439	4.00991e-17	0.826617	0.382848	96.9583	349.738	3.60709	FBgn0011705	rolling stone	rost	CG9552, rolling stone	29F6--7		myoblast fusion; GO:0007520 | inferred from mutant phenotype	integral to membrane; GO:0016021 | non-traceable author statement; plasma membrane; GO:0005886 | non-traceable author statement; plasma membrane; GO:0005886 | non-traceable author statement
143689	U	0.130077	0.569257	0.168852	0.118503	3.5227e-13	5.96753e-05	3.00881e-06	34.5625	124.558	3.60386	FBgn0011766	E2F transcription factor	E2f	CG6376, drosE2F1, E2F, E(var)3-93E, Evar(3)164, dE2F, DRTF1/E2F, DmE2F-1, E(var)3-95E, dE2f, dE2F1, de2f1, E(Sev-CycE)3A, E2F1, E2f1, E(var)93E, l(3)07172, l(3)j3B1, l(3)j3C2, l(3)rM729	93E6--7	DNA binding; GO:0003677 | inferred from direct assay; RNA polymerase II transcription factor; GO:0003702 | inferred from direct assay; RNA polymerase II transcription factor; GO:0003702 | non-traceable author statement	positive regulation of nurse cell apoptosis; GO:0045850 | inferred from mutant phenotype	nucleus; GO:0005634 | inferred from direct assay
141258	U	0.545421	0.687843	0.0138327	0.0147908	7.98265e-15	0.000319197	0.000292076	30.9083	111.375	3.6034	FBgn0033059		CG7845		42A8
148717	U	0.0696699	0.158811	0.0662058	0.327136	9.884e-16	0.00756525	0.0642525	73.5667	265.046	3.6028	FBgn0036372		CG10083		70B2	actin binding; GO:0003779 | inferred from sequence similarity
153319	U	0.795714	0.711564	0.448633	0.102979	1.24279e-13	0.269591	0.253691	143.125	515.542	3.60204	FBgn0029764		CG3249	PKA anchor protein	4F9	protein kinase A anchor protein; GO:0005079 | inferred from sequence similarity with EMBL:U95146
141727	U	0.0100073	0.000710302	0.364599	0.326514	4.36996e-16	0.00439629	0.00237677	35.1167	126.442	3.60062	FBgn0036838		CG3808	cg3808	75F2	RNA binding; GO:0003723 | inferred from sequence similarity
154725	U	0.242473	0.669108	0.683829	0.412865	3.9019e-16	0.716145	0.0569707	37.6208	135.221	3.59431	FBgn0004603	Src oncogene at 42A	Src42A	CG7873, CG7873, dtk5, Su(D-raf)1, Su(phl)1, Dsrc41, dtk-5, Dm SRC41, Dsrc42A, Su1, DmHD-29, Su(Raf)1, Src41, src, SK2-4, SRC 42A, Src42, Dtk5, HD-29, Tk5: Tyrosine kinase 5, l(2)k10108, Suppressor of raf-like-oncogene, Suppressor of pole hole, Tyrosine kinase 5	42A2--3	protein tyrosine kinase; GO:0004713 ; EC:2.7.1.112 | inferred from sequence similarity; protein tyrosine kinase; GO:0004713 ; EC:2.7.1.112 | non-traceable author statement; non-membrane spanning protein tyrosine kinase; GO:0004715 ; EC:2.7.1.- | inferred from sequence similarity	cell communication; GO:0007154 | inferred from direct assay	adherens junction; GO:0005912 | inferred from direct assay
153359	U	0.000236683	0.00242506	0.328769	0.314269	1.44425e-16	0.000555556	0.119604	522.112	1873.16	3.58766	FBgn0040309	thioredoxin peroxidase 1	Jafrac1	CG1633	11E11	antioxidant; peroxidase; thioredoxin peroxidase; NOT glutathione peroxidase	redox homeostasis	cytosol
145713	U	0.172427	0.403683	0.156205	0.198588	2.12306e-14	0.019627	0.0526205	76.3042	273.75	3.58762	FBgn0031535		CG12795		23F3
141477	U	0.0380054	0.0637554	0.161014	0.0683647	1.67324e-14	0.0255188	0.053142	32.5625	116.783	3.58644	FBgn0038318		CG6236		88F1
154104	U	0.141036	0.726742	0.796512	0.787566	4.02443e-18	0.162276	0.864826	38.4667	137.942	3.58601	FBgn0029685		CG2938		3F7
152355	U	0.313915	0.262917	0.500843	0.368031	1.65939e-08	0.00104561	0.000964333	32.2625	115.683	3.58569	FBgn0015828	Transcription factor IIEalpha	TfIIEalpha	CG10415, CG10415, TFIIE, TfIIE, dTFIIE-L, dTFIIEL, TFIIE-L, Transcription factor IIEalpha	68D2	general RNA polymerase II transcription factor; GO:0016251 | inferred from sequence similarity with EMBL:Y08816; protein_id:CAA70050.2; general RNA polymerase II transcription factor; GO:0016251 | inferred from sequence similarity with HUGO:GTF2E; OMIM:189962; general RNA polymerase II transcription factor; GO:0016251 | inferred from sequence similarity with SGD_LOCUS:TFA1; SGD:S0001511	transcription initiation from Pol II promoter; GO:0006367 | inferred from sequence similarity with EMBL:Y08816; protein_id:CAA70050.2; transcription initiation from Pol II promoter; GO:0006367 | inferred from sequence similarity with HUGO:GTF2E1; OMIM:189962; transcription initiation from Pol II promoter; GO:0006367 | inferred from sequence similarity with SGD_LOCUS:TFA1; SGD:S0001511	transcription factor TFIIE complex; GO:0005673 | inferred from sequence similarity with EMBL:Y08816; protein_id:CAA70050.2; transcription factor TFIIE complex; GO:0005673 | inferred from sequence similarity with HUGO:GTF2E; OMIM:189962; transcription factor TFIIE complex; GO:0005673 | inferred from sequence similarity with SGD_LOCUS:TFA1; SGD:S0001511
144064	U	0.525864	0.525864	0.5622	0.5622	1.2969e-13	0.000433033	0.000433033	30	107.383	3.57944	FBgn0025458		Bub1	CG7838, CG7838, CG7838, l(2)k03113, 31/13, bub1, dBUB1, l(2)k06109, DmBUB1, Dmbub1, BcDNA:LD23835	42A1--2	protein serine/threonine kinase; GO:0004674 ; EC:2.7.1.37 | inferred from sequence similarity; protein kinase; GO:0004672 | non-traceable author statement; protein serine/threonine kinase; GO:0004674 ; EC:2.7.1.37 | non-traceable author statement	exit from mitosis; GO:0007096 | inferred from genetic interaction with FLYBASE:dup; FB:FBgn0000996	kinetochore; GO:0005699 | traceable author statement
151682	U	0.050902	0.0271102	0.276307	0.0155151	2.70376e-17	0.0209366	0.447101	245.758	879.008	3.57672	FBgn0000251	caudal	cad	CG1759, S67, Cad, 38E.19	38E6--7	specific RNA polymerase II transcription factor; GO:0003704 | non-traceable author statement; RNA polymerase II transcription factor; GO:0003702 | non-traceable author statement	Malpighian tubule morphogenesis; GO:0007443 | traceable author statement; analia morphogenesis (sensu Holometabola); GO:0007487 | traceable author statement; anterior/posterior axis specification; GO:0009948 | traceable author statement; hindgut morphogenesis; GO:0007442 | traceable author statement	cytoplasm; GO:0005737 | inferred from direct assay; nucleus; GO:0005634 | inferred from direct assay
148159	U	0.0516178	0.0122372	0.0783906	0.0721032	4.42734e-14	0.00707636	4.35606e-06	52.2167	186.696	3.57541	FBgn0041171	archipelago	ago	Cg15010	64A12	ubiquitin-protein ligase	cyclin catabolism; regulation of mitosis
154570	U	0.768577	0.641692	0.124041	0.220656	3.20641e-14	0.0304432	0.0289444	30.7417	109.721	3.56912	FBgn0036514		CG12301		71E1
141286	U	0.0209162	0.0205913	0.174637	0.174936	2.42624e-14	0.130273	0.132731	30.025	107	3.5637	FBgn0035641		CG5568		64F3	long-chain fatty acid transporter; GO:0005324 | inferred from sequence similarity with SGD_LOCUS:FAT2; SGD:S0000426
148983	U	0.261972	0.236916	0.439546	0.281534	2.61799e-12	0.445155	0.0164671	77.1708	273.667	3.54624	FBgn0036769	Tetraspanin 74F	Tsp74F	CG5492, CG5492, CG5492, Dm.Tsp74F, Tetraspanin 74F	75A8			integral to membrane; GO:0016021 | inferred from sequence similarity
152902	U	0.0489614	0.018713	0.56569	0.220913	1.03649e-14	0.496885	0.0557592	40.55	143.783	3.54583	FBgn0032701		CG10341		37A1
151884	U	0.0568692	0.267782	0.020378	0.0216265	3.67913e-16	0.0182891	1.09603e-06	43.4292	153.796	3.5413	FBgn0023517		EG:63B12.4	CG14816, CG14816	2B13
154243	U	0.652868	0.61788	0.404923	0.274795	3.55821e-12	0.636359	0.177961	36.0542	127.317	3.53126	FBgn0039712		CG15514		99C4
144879	U	0.931973	0.899816	0.410551	0.403323	3.17689e-10	0.597688	0.967524	31.95	112.725	3.52817	FBgn0030305		CG1749		10B15	Mo-molybdopterin cofactor sulfurase; GO:0008265 | inferred from sequence similarity with EMBL:AF102544	Mo-molybdopterin cofactor biosynthesis; GO:0006777 | inferred from sequence similarity with EMBL:AF102544
141627	U	0.575062	0.575062	0.371344	0.371344	3.95705e-12	0.414724	0.414724	30	105.625	3.52083	FBgn0037141		DNApol-eta	CG7143, drad30A, POLH, AAF51794	79A4	eta DNA polymerase; GO:0015999 ; EC:2.7.7.7 | non-traceable author statement; DNA-directed DNA polymerase; GO:0003887 ; EC:2.7.7.7 | inferred from direct assay; DNA-directed DNA polymerase; GO:0003887 ; EC:2.7.7.7 | inferred from mutant phenotype; eta DNA polymerase; GO:0015999 ; EC:2.7.7.7 | inferred from direct assay; eta DNA polymerase; GO:0015999 ; EC:2.7.7.7 | inferred from sequence similari…	bypass DNA synthesis; GO:0019985 | inferred from direct assay; bypass DNA synthesis; GO:0019985 | inferred from sequence similarity with HUGO:POLH; OMIM:603968
142781	U	0.819046	0.907066	0.69871	0.884154	1.06976e-14	0.000849183	3.09741e-07	205.975	723.204	3.51113	FBgn0037245		CG14648		82B1
153263	U	0.00795408	0.0691075	0.696643	0.686962	2.02275e-14	0.128447	0.1657	33.3833	117.208	3.51098	FBgn0036548		CG5931	cg5931	72C1	ATP dependent RNA helicase; GO:0004004 ; EC:3.6.1.3 | inferred from sequence similarity with SGD_LOCUS:BRR2; SGD:S0000974	mRNA splicing; GO:0006371 | inferred from electronic annotation	small nuclear ribonucleoprotein complex; GO:0030532 | inferred from sequence similarity with EMBL:Z70200; protein_id:CAA94089; snRNP U5; GO:0005682 | inferred from sequence similarity with EMBL:Z70200; protein_id:CAA94089
141750	U	0.568428	0.570393	0.205454	0.193542	8.05507e-14	0.340902	0.312365	30.15	105.792	3.50884	FBgn0020756	DNA polymerase e	DNApol-e	CG6768	94E13	epsilon DNA polymerase; 3'-5' exodeoxyribonuclease	DNA dependent DNA replication	epsilon DNA polymerase complex; nucleus
154562	U	0.681187	0.280937	0.177102	0.190868	6.6491e-15	0.0527598	0.0146974	66.4542	233.15	3.50843	FBgn0035866		CG7197		66C5	ARF small monomeric GTPase; GO:0003926 ; EC:3.6.1.47 | inferred from sequence similarity with SGD_LOCUS:ARF1; SGD:S0002351
145993	U	0.0937409	0.669046	0.236425	0.331823	2.53581e-19	0.0015299	6.19708e-05	172.975	606.7	3.50744	FBgn0031962		CG18591		28D2		mRNA splicing; GO:0006371 | inferred from sequence similarity with NCBI_NP:003085; mRNA splicing; GO:0006371 | inferred from sequence similarity with NCBI_NP:014802	small nuclear ribonucleoprotein complex; GO:0030532 | inferred from sequence similarity with NCBI_NP:003085; small nuclear ribonucleoprotein complex; GO:0030532 | inferred from sequence similarity with NCBI_NP:014802; spliceosome complex; GO:0005681 | inferred from sequence similarity with NCBI_NP:003085; spliceosome complex; GO:0005681 | inferred from sequence similarity with NCBI_NP:014802
154265	U	0.317235	0.381484	0.19817	0.455805	3.43533e-17	0.00042796	0.000470589	144.892	507.875	3.50521	FBgn0033342		CG8258		44F5	chaperonin ATPase; GO:0003763 ; EC:3.6.4.9 | inferred from sequence similarity with MGD:Cct8; MGI:MGI:107183		chaperonine-containing T-complex; GO:0005832 | inferred from sequence similarity with MGD:Cct8; MGI:MGI:107183
151733	U	0.0341631	0.724132	0.550745	0.574125	5.22736e-17	0.283941	7.97872e-08	179.158	627.808	3.50421	FBgn0010497		l(2)01810	CG5304	33B9	high affinity inorganic phosphate:sodium symporter
153310	U	0.862403	0.72894	0.242766	0.80302	1.63521e-19	0.0575564	0.977221	70.5208	246.7	3.49826	FBgn0031229		CG3436		21B2	pre-mRNA splicing factor; GO:0008248 | inferred from sequence similarity with EMBL:AF090988; protein_id:AAC69625.1	mRNA splicing; GO:0006371 | inferred from sequence similarity with EMBL:AF090988; protein_id:AAC69625.1; mRNA splicing; GO:0006371 | inferred from sequence similarity with NCBI_NP:004805	small nuclear ribonucleoprotein complex; GO:0030532 | inferred from sequence similarity with NCBI_NP:004805; snRNP U5; GO:0005682 | inferred from sequence similarity with EMBL:AF090988; protein_id:AAC69625.1; snRNP U5; GO:0005682 | inferred from sequence similarity with NCBI_NP:004805
153121	U	0.939253	0.75778	0.429839	0.86705	1.20661e-13	0.0781451	0.1666	72.8083	254.45	3.49479	FBgn0035829		CG8044	BcDNA:GM01628	66A21
153304	U	0.241836	0.497216	0.150803	0.113066	3.30117e-16	0.00751396	0.00143162	38.1292	132.967	3.48727	FBgn0026263		bip1	CG7574, bip-I	66B3
152621	U	0.595341	0.99688	0.677896	0.858283	1.25797e-13	0.331607	0.0936448	42.9458	149.696	3.48569	FBgn0036366		CG10133		70B1	phospholipase A2; GO:0004623 ; EC:3.1.1.4 | inferred from sequence similarity with EMBL:AF121908; protein_id:AAD32135.1
143311	U	0.59939	0.19136	0.608572	0.694344	4.3369e-17	0.693584	0.354064	88.4792	307.992	3.48095	FBgn0003139	Protein phosphatase V	PpV	CG12217, CG12217, PPV, PPV 6A, PPPV6A	5F4	protein serine/threonine phosphatase; GO:0004722 ; EC:3.1.3.16 | inferred from sequence similarity; protein serine/threonine phosphatase; GO:0004722 ; EC:3.1.3.16 | non-traceable author statement	protein amino acid dephosphorylation; GO:0006470 | inferred from sequence similarity; regulation of cell cycle; GO:0000074 | inferred from genetic interaction with SGD_LOCUS:SIT4; SGD:S0002205	cytoplasm; GO:0005737 | inferred from direct assay; cytoplasm; GO:0005737 | non-traceable author statement
141615	U	0.0795246	0.206769	0.844302	0.870486	1.55853e-11	0.000642219	0.000386696	35.0125	121.296	3.46436	FBgn0025815	Minichromosome maintenance 6	Mcm6	CG4039, fs(1)K1214, DmMCM6, MCM6, Minichromosome maintenance 6, female sterile(1)K1214	6C4--5	chromatin binding; GO:0003682 | non-traceable author statement; chromatin binding; GO:0003682 | inferred from sequence similarity with MGD:Mcmd6; MGI:MGI:1298227	oogenesis; GO:0007292 | traceable author statement; pre-replicative complex formation and maintenance; GO:0006267 | inferred from sequence similarity with MGD:Mcmd6; MGI:MGI:1298227	pre-replicative complex; GO:0005656 | inferred from sequence similarity with MGD:Mcmd6; MGI:MGI:1298227; pre-replicative complex; GO:0005656 | non-traceable author statement
142483	U	0.333993	0.333993	0.70697	0.70697	8.86023e-17	0.524594	0.524594	30	103.879	3.46264	FBgn0040290		RecQ4	CG7487	66B10	ATP dependent DNA helicase; helicase; DNA helicase
142713	U	0.752593	0.72049	0.432936	0.750981	2.22921e-14	0.337547	0.737497	33.9208	117.333	3.45903	FBgn0015664	DNA replication-related element factor	Dref	CG5838, CG5838, DREF, dDREF, p80, p80/DREF	30F4--5
150546	U	0.500617	0.686789	0.421085	0.13399	6.68306e-15	0.951967	0.0308496	65.0708	224.733	3.45367	FBgn0039261		CG6422		96B17
153896	U	0.899988	0.944593	0.301369	0.431004	2.37346e-15	0.0102276	0.00436245	30.975	106.929	3.45211	FBgn0037491		CG1227	MPSK/PSK	84D3	protein kinase; GO:0004672 | non-traceable author statement; protein serine/threonine kinase; GO:0004674 ; EC:2.7.1.37 | inferred from electronic annotation	protein amino acid phosphorylation; GO:0006468 | non-traceable author statement
146963	U	0.229461	0.0862552	0.727912	0.576176	3.67661e-13	0.0913444	0.437692	100.754	347.392	3.44791	FBgn0033548		CG7637		47C1
154352	U	0.864518	0.950914	0.787503	0.817011	2.6958e-14	0.632781	0.861413	48.0292	165.417	3.44409	FBgn0027499		BcDNA:LD26050	CG12340	47C1
141511	U	0.147341	0.813572	0.90395	0.305692	5.44657e-14	0.0577537	0.101617	45.05	155.129	3.44349	FBgn0016794	daughter of sevenless	dos	CG1044, E(csw[CS])3A, Su(sev[S11])3A, Dos, DOS, E(csw)3A, Su(sev)3A, Suppressor of sevenless-S11, Enhancer of corkscrew-CS	62E7	SH3/SH2 adaptor protein; GO:0005070 | inferred from sequence similarity	sevenless receptor signaling pathway; GO:0045500 | traceable author statement	plasma membrane; GO:0005886 | inferred from sequence similarity
143268	U	0.859063	0.0547094	0.408008	0.147734	2.21855e-17	0.000181525	3.92926e-08	46.2042	158.854	3.43809	FBgn0002778	minidiscs	mnd	CG3297, l(3)o52, l(3)ds-5, SG29, l(3)B5, l(3)SG29, l(3)ds5, md	71A4--B1	amino acid transporter; GO:0015171 | non-traceable author statement; amino acid transporter; GO:0015171 | inferred from sequence similarity with EMBL:AB015432; protein_id:BAA33035
153107	U	0.82908	0.870814	0.889149	0.60257	2.59444e-11	0.079487	0.0453245	33.2125	114.162	3.43734	FBgn0037384		CG10981		83C4
153116	U	0.299159	0.29863	0.258995	0.196212	5.23081e-14	0.00615865	0.00109333	67.2	230.742	3.43366	FBgn0037760		CG9461		85E9--10
143655	U	0.557638	0.610849	0.179549	0.208135	1.15679e-13	0.529055	0.0645119	35.6417	122.379	3.4336	FBgn0011300	baboon	babo	CG8224, CG8224, Gprk-3, Atr-I, atr-I, STK-E, Atr45A: Activin A receptor 45A, AtrI, Atr-1, ATR-1, l(2)k16912, ATR-I, Atf1, Gprk3, l(2)44Fd, Atr45A, G protein-coupled receptor kinase 3, Activin A receptor 45A	44F12	protein kinase; GO:0004672 | non-traceable author statement; protein serine/threonine kinase; GO:0004674 ; EC:2.7.1.37 | non-traceable author statement; G-protein coupled receptor kinase; GO:0004703 ; EC:2.7.1.- | inferred from sequence similarity; type I transforming growth factor-beta receptor; GO:0005025 | inferred from sequence similarity; type I transforming growth factor-beta receptor; GO:0…	TGFbeta ligand binding to type I receptor; GO:0008259 | inferred from direct assay; eye-antennal disc metamorphosis; GO:0007455 | inferred from genetic interaction with FLYBASE:ptc; FB:FBgn0003892; eye-antennal disc metamorphosis; GO:0007455 | inferred from genetic interaction with FLYBASE:smo; FB:FBgn0003444	plasma membrane; GO:0005886 | non-traceable author statement
153561	U	0.0358282	0.0766209	0.378649	0.478809	3.95326e-16	0.04064	0.00134903	43.0917	147.921	3.4327	FBgn0037244		CG14647		82B1
154168	U	0.323147	0.961357	0.785531	0.960208	9.10025e-15	0.64018	0.0450898	69.3625	237.967	3.43077	FBgn0025457		Bub3	CG7581, dBUB3, bub3, Dmbub3	99B7		mitotic checkpoint; GO:0007093 | non-traceable author statement
152444	U	0.22604	0.160301	0.839236	0.832949	6.41438e-14	0.326805	0.0291825	51.6708	177.225	3.42988	FBgn0011236	ken and barbie	ken	CG5575, 2970, 3907, 5029, 8253, P420, l(2)00628, ken & barbie, l(2)02970, l(2)05029	60A6--7	transcription factor; GO:0003700 | inferred from sequence similarity with MGD:Evi1; MGI:MGI:95457		nucleus; GO:0005634 | inferred from sequence similarity with MGD:Evi1; MGI:MGI:95457
142612	U	0.312485	0.393687	0.152632	0.0567712	1.59005e-14	5.95007e-06	1.5047e-05	172.942	592.933	3.42852	FBgn0037615		CG11760	BcDNA:LD16427	85A9
154991	U	0.0880301	0.774055	0.867323	0.539045	1.3597e-16	0.692389	0.000132151	43.125	147.821	3.42773	FBgn0010416		TH1	CG9984	14C2
153300	U	0.0250484	0.0408964	0.168871	0.0818552	9.02237e-12	0.037956	0.0155387	31.8875	109.283	3.42715	FBgn0030048		CG12112		7F4
153689	U	0.755372	0.822837	0.97855	0.973454	1.05653e-11	0.108169	0.125055	30.9458	105.95	3.42372	FBgn0037106		CG11307		78E1	transferase, transferring glycosyl groups; GO:0016757 ; EC:2.4.-.- | inferred from sequence similarity with EMBL:AL031603; protein_id:CAA20913
154937	U	0.143177	0.0171304	0.635281	0.540441	9.30732e-19	0.0973275	1.41628e-07	90.7833	310.808	3.42363	FBgn0033998		CG8092		51E7
154404	U	0.821662	0.94309	0.763334	0.882434	1.25153e-12	0.0635091	0.127958	91.5208	313.246	3.42267	FBgn0033021		CG10417	PP2Cg	41F3	protein serine/threonine phosphatase; GO:0004722 ; EC:3.1.3.16 | non-traceable author statement	protein amino acid dephosphorylation; GO:0006470 | non-traceable author statement
152150	U	0.109318	0.919634	0.225463	0.0672469	3.09621e-13	0.795067	0.811305	64.9167	221.817	3.41694	FBgn0027567		BcDNA:GH07921	CG8108	67C11--D1
143928	U	0.277669	0.813547	0.169782	0.102449	2.74792e-22	0.106498	7.13169e-05	228.387	778.008	3.40653	FBgn0020443	Ef1alpha-like factor	Elf	CG6382, CG6382, delf, dsup35, Dsup35, eRF3	33E4--5	translation termination factor; GO:0008079 | inferred from sequence similarity; translation release factor; GO:0003747 | non-traceable author statement; translation release factor; GO:0003747 | inferred from sequence similarity with SGD_LOCUS:SUP35; SGD:S0002579; translation termination factor; GO:0008079 | inferred from sequence similarity with SGD_LOCUS:SUP35; SGD:S0002579	translational termination; GO:0006415 | inferred from sequence similarity with SGD_LOCUS:SUP35; SGD:S0002579; translational termination; GO:0006415 | inferred from sequence similarity with SGD_LOCUS:SUP35; SGD:S0002579	cytosol; GO:0005829 | inferred from sequence similarity; cytosol; GO:0005829 | inferred from sequence similarity with SGD_LOCUS:SUP35; SGD:S0002579
153692	U	0.895821	0.964723	0.613768	0.752563	3.97321e-11	0.951026	0.0995648	50.4708	171.55	3.39899	FBgn0003607	Suppressor of variegation 205	Su(var)205	CG8409, Su(var)29A, E(var)29, HP1, Su-var(2)5, Suvar(2)5, HP-1, Su(var)2-5, Suvar2-5, Su(var)2-501, Su(var)2-05, Su(Var)2-5, su(var)205, dHP1, HP1-VS, Su(var), HP1a, DmHP-1, Hp1, HP1alpha, heterochromatin-binding protein, C1A9-nuclear-antigen, E(var)29A, heterochromatin-protein-1, Heterochromatin Protein 1, heterochromatin protein 1	28F1--2	chromatin binding; GO:0003682 | inferred from sequence similarity with MGD:Cbx; MGI:MGI:105369	establishment of chromatin silencing; GO:0006343 | inferred from mutant phenotype	nucleus; GO:0005634 | non-traceable author statement
142514	U	0.819829	0.694395	0.6362	0.391344	9.00184e-14	0.74039	0.420685	110.308	374.921	3.39884	FBgn0010421	Transcription factor TFIIFbeta	TfIIFbeta	CG6538, CG6538, TFIIF, TfIIF, l(3)j3C1, dTFIIF30, TFIIFbeta, RAP30, TfIIFbeta, TFIIF small subunit, F[[S]], factor 5	86C6	ATP dependent DNA helicase; GO:0004003 ; EC:3.6.1.3 | non-traceable author statement; general RNA polymerase II transcription factor; GO:0016251 | non-traceable author statement; general RNA polymerase II transcription factor; GO:0016251 | inferred from sequence similarity with HUGO:GTF2F2; OMIM:189969; transcription initiation factor; GO:0016986 | non-traceable author statement; general RNA poly…	transcription initiation from Pol II promoter; GO:0006367 | inferred from sequence similarity with HUGO:GTF2F2; OMIM:189969; transcription initiation from Pol II promoter; GO:0006367 | inferred from sequence similarity with SGD_LOCUS:TFG2; SGD:S0003237	transcription factor TFIIF complex; GO:0005674 | inferred from sequence similarity with HUGO:GTF2F2; OMIM:189969; transcription factor TFIIF complex; GO:0005674 | inferred from sequence similarity with SGD_LOCUS:TFG2; SGD:S0003237
155085	U	0.8548	0.933816	0.200251	0.0616573	7.44097e-18	0.643994	0.000243531	54.525	185.296	3.39836	FBgn0037652		CG11980		85C1--2
143018	U	0.57202	0.433443	0.600514	0.407665	4.80471e-13	0.291035	0.247103	36.5167	124.013	3.39605	FBgn0003714	technical knockout	tko	CG7925, CG7925, l(1)tko, mt-rps12, rps12, EG:BACH59J11.1, MRP-S12, S12, l(1)3Ab, mitoribosomal protein S12	3A3	structural constituent of ribosome; GO:0003735 | inferred from sequence similarity with SWISS-PROT:O15235; structural constituent of ribosome; GO:0003735 | inferred from sequence similarity with SWISS-PROT:O35680; structural constituent of ribosome; GO:0003735 | non-traceable author statement	protein biosynthesis; GO:0006412 | inferred from sequence similarity with SWISS-PROT:O15235; protein biosynthesis; GO:0006412 | inferred from sequence similarity with SWISS-PROT:O35680	mitochondrial small ribosomal subunit; GO:0005763 | inferred from sequence similarity with SWISS-PROT:O15235; mitochondrial small ribosomal subunit; GO:0005763 | inferred from sequence similarity with SWISS-PROT:O35680
153235	U	0.00805525	0.00805525	0.210408	0.210408	1.11038e-15	1.26092e-08	1.26092e-08	30	101.792	3.39306	FBgn0023184	Nucleolar protein at 60B	Nop60B	CG3333, mfl: minifly, minifly, l(2)k05318, mfl	60C2	pseudouridylate synthase; GO:0004730 ; EC:4.2.1.70 | inferred from sequence similarity	rRNA processing; GO:0006364 | non-traceable author statement	nucleolus; GO:0005730 | inferred from sequence similarity with NCBI_gi:1083739
154082	U	0.556874	0.556874	0.906698	0.906698	4.09319e-08	0.0106508	0.0106508	30	101.65	3.38833	FBgn0027511		BcDNA:LD22117	CG1619	9D3
148466	U	0.196425	0.171146	0.0642513	0.228913	1.8787e-15	0.257183	0.941684	32.75	110.963	3.38817	FBgn0035998		CG3437		67B6
154838	U	0.00163532	0.0361539	0.0425887	0.0269512	1.10621e-20	0.00295427	1.78542e-06	54.5167	184.704	3.38803	FBgn0026597	Axin	Axn	CG7926, 0442/30, din, d-axin, l(3)S044230, D-Axin, Daxin, axin, D-axin, DAxin, axn, dAxin, Axin, daxin	99D3	beta-catenin binding; GO:0008013 | non-traceable author statement	Wnt receptor signaling pathway; GO:0016055 | inferred from genetic interaction with FLYBASE:pan; FB:FBgn0019664; Wnt receptor signaling pathway; GO:0016055 | inferred from sequence similarity with SWISS-PROT:O35625	cytoplasm; GO:0005737 | non-traceable author statement
144250	U	0.845491	0.132704	0.106599	0.763566	5.47207e-14	0.996248	0.00512834	45.5292	154.121	3.3851	FBgn0028708		Mst85C	CG11993	85C3
143698	U	0.0389714	0.0304794	0.441942	0.444915	1.83111e-09	0.000247522	4.74624e-05	32.7125	110.713	3.38441	FBgn0011832	Serine protease 12	Ser12	CG17240	22D5	serine-type endopeptidase; GO:0004252 ; EC:3.4.21.- | inferred from sequence similarity with NCBI_gi:223665; serine carboxypeptidase; GO:0004185 ; EC:3.4.16.- | non-traceable author statement
147112	U	0.00491746	0.146899	0.0770591	0.251191	4.65256e-17	0.0171323	0.000294145	33.1	111.942	3.38192	FBgn0033766		CG8771		49C1--2
146263	U	0.62345	0.625112	0.423146	0.421144	6.68611e-13	0.000372979	0.000369951	30.0083	101.471	3.38142	FBgn0032390		CG16969		33B5
141207	U	0.425438	0.448905	0.0899419	0.372292	3.81745e-14	0.904317	0.0887213	45.775	154.783	3.38139	FBgn0030762		CG4453		14F2			nuclear pore; GO:0005643 | inferred from sequence similarity with EMBL:AF045567
154647	U	0.355047	0.348412	0.504105	0.461493	2.37107e-15	0.341667	0.349799	71.8125	242.708	3.37975	FBgn0033688		CG8877		48E3--4	pre-mRNA splicing factor; GO:0008248 | inferred from sequence similarity with SGD_LOCUS:PRP8; SGD:S0001208	mRNA splicing; GO:0006371 | inferred from sequence similarity with NCBI_NP:006436; mRNA splicing; GO:0006371 | inferred from sequence similarity with NCBI_NP:012035; mRNA splicing; GO:0006371 | inferred from sequence similarity with SGD_LOCUS:PRP8; SGD:S0001208	small nuclear ribonucleoprotein complex; GO:0030532 | inferred from sequence similarity with NCBI_NP:006436; small nuclear ribonucleoprotein complex; GO:0030532 | inferred from sequence similarity with NCBI_NP:012035; snRNP U5; GO:0005682 | inferred from sequence similarity with NCBI_NP:006436; snRNP U5; GO:0005682 | inferred from sequence similarity with NCBI_NP:012035; spliceosome complex; GO:0…
153870	U	0.214556	0.623734	0.369897	0.260762	1.0808e-15	0.0117036	3.84462e-06	53.95	182.071	3.37481	FBgn0003882	tube	tub	CG10520	82B1		antifungal humoral response (sensu Invertebrata); GO:0006966 | inferred from mutant phenotype	cytoplasm; GO:0005737 | non-traceable author statement; cytoplasm; GO:0005737 | non-traceable author statement
141274	U	0.216325	0.296565	0.290294	0.229203	1.61077e-12	0.00681764	0.0117505	32.6667	110.217	3.37398	FBgn0037920		CG14710		86E16	nucleic acid binding; GO:0003676 | inferred from sequence similarity with PIR:I48668
144548	U	0.0521458	0.0317972	0.159749	0.284276	1.57526e-18	0.000367448	3.88202e-07	48.4708	163.5	3.37316	FBgn0029800		CG15929		5B7--8
152217	U	0.237105	0.694002	0.542611	0.545484	2.56699e-13	0.669665	0.245437	41.5208	139.85	3.36819	FBgn0033273		CG2183		44B9		mismatch repair; GO:0006298 | inferred from sequence similarity with EMBL:U80054
142904	U	0.208522	0.29394	0.516041	0.590782	3.51266e-13	0.0222986	0.14683	32.5583	109.596	3.36614	FBgn0028683		spt4	CG12372, CG12372, l(2)k05316, Dspt4, SPT4	49B10	chromatin binding; GO:0003682 | inferred from sequence similarity	non-covalent chromatin modification; GO:0016582 | inferred from sequence similarity with SGD_LOCUS:SPT4; SGD:S0003295	nucleus; GO:0005634 | inferred from sequence similarity with SGD_LOCUS:SPT4; SGD:S0003295
154033	U	0.535973	0.474846	0.534702	0.43799	6.04249e-12	0.000146294	1.55004e-05	32.7625	110.254	3.36525	FBgn0027523		BcDNA:LD21623	CG32763, CG4129	5A8
144162	U	0.525423	0.321458	0.5511	0.469629	3.11704e-14	7.58147e-05	0.000822588	36.5333	122.408	3.35059	FBgn0026871		EG:80H7.11	CG14781, CG14781	2B1
149182	U	0.7569	0.829749	0.749176	0.720713	4.16464e-13	0.362893	0.959737	32.3625	108.354	3.34814	FBgn0037087		CG7519		78D4
146025	U	0.949188	0.853567	0.706018	0.999584	6.19994e-15	0.125613	0.480445	44.4708	148.842	3.34695	FBgn0005776	Protein phosphatase 2A at 29B	Pp2A-29B	CG13383	29B2	protein phosphatase type 2A, regulator	protein amino acid dephosphorylation	protein phosphatase type 2A complex; protein serine/threonine phosphatase complex
154447	U	0.0873048	0.0556477	0.000369095	0.000535579	9.45028e-14	0.957697	0.928281	33.0208	110.471	3.34549	FBgn0039566		CG4849	eEF2	98B6	translation elongation factor; GO:0003746 | inferred from sequence similarity	mRNA splicing; GO:0006371 | inferred from sequence similarity with NCBI_NP:004238; mRNA splicing; GO:0006371 | inferred from sequence similarity with NCBI_NP:012748	small nuclear ribonucleoprotein complex; GO:0030532 | inferred from sequence similarity with NCBI_NP:004238; small nuclear ribonucleoprotein complex; GO:0030532 | inferred from sequence similarity with NCBI_NP:012748; snRNP U5; GO:0005682 | inferred from sequence similarity with NCBI_NP:004238; snRNP U5; GO:0005682 | inferred from sequence similarity with NCBI_NP:012748
154013	U	0.0167832	0.145674	0.205837	0.491168	6.49624e-15	0.0907299	3.24708e-05	96.1125	321.479	3.34482	FBgn0031148		CG1753		19E7	cystathione beta-synthase; GO:0004122 ; EC:4.2.1.22 | inferred from sequence similarity with EMBL:L19501; protein_id:AAA19874.1
154456	U	0.247486	0.802739	0.495539	0.33378	1.03917e-14	0.0817193	0.252746	38.1	127.35	3.34252	FBgn0039828		CG1542		100B6--7	molecular_function unknown; GO:0005554 | no biological data available	processing of 27S pre-rRNA; GO:0030489 | inferred from sequence similarity	nucleolus; GO:0005730 | inferred from sequence similarity
141630	U	0.105673	0.0866223	0.710948	0.867092	2.24014e-13	0.13884	1.72202e-06	65.0167	217.025	3.33799	FBgn0034728		rad50	CG6339, Dmrad50	58E1		DNA repair; GO:0006281 | inferred from sequence similarity with SGD_LOCUS:RAD50; SGD:S0005194; larval development (sensu Insecta); GO:0002168 | inferred from mutant phenotype
141730	U	0.657624	0.610844	0.775808	0.753688	5.25256e-13	0.673633	0.936443	31.775	106.046	3.3374	FBgn0032698		CG10336		37A1
144376	U	0.170897	0.172885	0.0738408	0.0230014	4.12178e-10	2.12142e-09	1.21534e-11	55.2417	183.829	3.32773	FBgn0029568		CG11381		1E4
154835	U	0.508687	0.508687	0.594016	0.594016	4.43495e-11	0.587077	0.587077	30	99.5958	3.31986	FBgn0024698	cleavage and polyadenylation specificity factor	cpsf	CG10110	51A4	mRNA binding	mRNA cleavage; mRNA polyadenylation	mRNA cleavage and polyadenylation specificity factor complex
154853	U	0.292172	0.292172	0.142543	0.142543	1.34158e-15	0.197883	0.197883	30	99.5875	3.31958	FBgn0036578		CG5018		72D10
144467	U	0.00572937	0.00585305	0.00585305	0.00572937	1.28594e-09	1.28594e-09	1.20076e-09	30.125	99.9417	3.31757	FBgn0029697		CG15570		4B3
153657	U	0.414292	0.469426	0.523361	0.691913	1.06861e-14	0.0159054	0.00562483	30.9875	102.787	3.31706	FBgn0011260		Sema-2a	CG4700, Sema2a, D-Sema II, D-semaII, D-Semaphorin II, semaII, SemaII, dSema-II, D-SemaII, 112/40, sema II, sema-II: semaphorin II, semaphorin, Semaphorin II, Dsema-II, l(2)03021, CT14922, D-Sema2a, D-Sema-II, BcDNA:LD09561, semaphorin II, sema-II	53C6--7		axon guidance; GO:0007411 | inferred from sequence similarity with MGD:Sema3a; MGI:MGI:107558; synaptic target inhibition; GO:0016201 | inferred from mutant phenotype	extracellular; GO:0005576 | non-traceable author statement; extracellular; GO:0005576 | non-traceable author statement
154996	U	0.10086	0.812137	0.382107	0.445209	5.18976e-19	0.38604	0.0402034	77.2042	256.033	3.31631	FBgn0005674	Glutamyl-prolyl-tRNA synthetase	Aats-glupro	CG5394, aminoacyl-tRNA synthetase, GluPro-RS, GluProRS, ERS, GluRS, glutamyl-prolyl-tRNA synthetase, AATs-GluPro, AATS, Aa-tRNA-syn-glupro, Aats-glu, Glutamyl-tRNA synthetase, glutamyl-prolyl-tRA synthetase	95D1	proline-tRNA ligase; GO:0004827 ; EC:6.1.1.15 | non-traceable author statement; glutamate-tRNA ligase; GO:0004818 ; EC:6.1.1.17 | inferred from sequence similarity with NCBI_gi:4758294; proline-tRNA ligase; GO:0004827 ; EC:6.1.1.15 | inferred from sequence similarity with NCBI_gi:4758294; glutamate-tRNA ligase; GO:0004818 ; EC:6.1.1.17 | non-traceable author statement	glutamyl-tRNA aminoacylation; GO:0006424 | inferred from sequence similarity with EMBL:X54326; protein_id:CAA38224.1; prolyl-tRNA aminoacylation; GO:0006433 | inferred from sequence similarity with EMBL:X54326; protein_id:CAA38224.1	aminoacyl-tRNA synthetase multienzyme complex; GO:0017101 | non-traceable author statement
153632	U	0.0130049	0.0078862	0.00077697	0.00302671	4.17521e-20	2.48176e-09	3.38443e-10	31.7458	105.263	3.31579	FBgn0033117		CG3358		42D6--E1
143364	U	0.0731913	0.63913	0.505385	0.0904691	6.50282e-13	0.018229	0.000773877	176.375	584.483	3.31387	FBgn0003498	squid	sqd	CG16901, CG17791, CG16901, CG17791, hrp40, Hrb87, rrm3, HRP40, l(3)EP3631, RRM3, Squid, hnRNP 1, Hrp40, Hrb87Fb: heterogeneous-nuclear-ribonucleoprotein-87Fb, Rbp3, fs(3)00048, l(3)j6E3, heterogeneous-nuclear-ribonucleoprotein-87Fb, RNA-binding protein 3	87F5--6	RNA binding; GO:0003723 | inferred from sequence similarity; RNA binding; GO:0003723 | non-traceable author statement		chromatin; GO:0005717 | inferred from direct assay; nuclear speck; GO:0016607 | inferred from direct assay; nucleus; GO:0005634 | inferred from direct assay; ribonucleoprotein complex; GO:0030529 | inferred from sequence similarity with EMBL:AF026126
153702	U	0.119609	0.179901	0.724256	0.681403	3.65872e-13	0.92348	0.219123	76.3083	252.85	3.31353	FBgn0031046		CG12238		18D8--10
141487	U	0.419494	0.491274	0.998682	0.99421	3.32175e-11	0.16452	0.21429	30.4875	101.017	3.31338	FBgn0003278	RNA polymerase I 135kD subunit	RpI135	CG4033, DmRP135, RP135, RNA polymerase I, RpIII135, l(2)k16513	21C4	DNA-directed RNA polymerase I; GO:0003900 ; EC:2.7.7.6 | inferred from sequence similarity with SWISS-PROT:O54888	transcription from Pol I promoter; GO:0006360 | inferred from sequence similarity with SWISS-PROT:O54888; transcription from Pol I promoter; GO:0006360 | non-traceable author statement	DNA-directed RNA polymerase I complex; GO:0005736 | inferred from sequence similarity with SWISS-PROT:O54888; nucleus; GO:0005634 | non-traceable author statement
148373	U	0.101185	0.162824	0.535307	0.458633	3.61224e-12	0.0374366	0.0231145	30.6208	101.317	3.30875	FBgn0035842		CG7504		66B7--8	ATP dependent RNA helicase; GO:0004004 ; EC:3.6.1.3 | inferred from sequence similarity with SGD_LOCUS:SEN1; SGD:S0004422
143036	U	0.31957	0.15797	0.289696	0.0771034	4.53928e-13	0.0404898	0.117374	31.5542	104.379	3.30794	FBgn0038746	Surfeit 6	Surf6	CG4510, Surfeit 6	92B6	heme transporter; GO:0015232 | non-traceable author statement	cytochrome c oxidase biogenesis; GO:0008535 | non-traceable author statement; ribosome biogenesis; GO:0007046 | inferred from sequence similarity with MGD:Surf6; MGI:MGI:98447	nucleolus; GO:0005730 | inferred from sequence similarity; nucleolus; GO:0005730 | inferred from sequence similarity with MGD:Surf6; MGI:MGI:98447
154296	U	0.0760246	0.0250629	0.150739	0.36908	7.55519e-19	0.861333	0.9423	295.938	976.958	3.30123	FBgn0010774		Aly	CG1101	84B4	RNA binding; transcription co-activator
142488	U	0.039747	0.796821	0.407618	0.687683	1.1635e-16	0.141723	0.0359666	101.175	333.762	3.29886	FBgn0037930		CG14715	BcDNA:GM09283, BcDNA:RH50927	86E18	FK506 binding; GO:0005528 | inferred from sequence similarity with EMBL:AF090334; peptidyl-prolyl cis-trans isomerase; GO:0003755 ; EC:5.2.1.8 | inferred from sequence similarity with SGD_LOCUS:FKB2; SGD:S0002927
153144	U	0.0521915	0.429798	0.859807	0.0981562	2.15656e-14	0.250339	0.976361	329.738	1087.03	3.29666	FBgn0014455	Adenosylhomocysteinase at 13	Ahcy13	CG11654, CG11654, AdoHcyase, SAHH, ahcY, Ahcy13, S-Adenosyl-L-homocysteine hydrolase	13C3	adenosylhomocysteinase; GO:0004013 ; EC:3.3.1.1 | non-traceable author statement; adenosylhomocysteinase; GO:0004013 ; EC:3.3.1.1 | inferred from sequence similarity with MGD:Ahcy; MGI:MGI:87968; adenosylhomocysteinase; GO:0004013 ; EC:3.3.1.1 | inferred from sequence similarity with EMBL:M61832; protein_id:AAA51682; adenosylhomocysteinase; GO:0004013 ; EC:3.3.1.1 | inferred from sequence similar…
146897	U	0.434778	0.683827	0.637112	0.410481	6.18035e-09	0.793439	0.951126	41.0333	135.258	3.2963	multiple hits				45F6
143424	U	0.759819	0.794436	0.834585	0.74628	4.98836e-11	0.0503603	0.00924308	47.1125	155.221	3.29468	FBgn0004101	blistered	bs	CG3411, ba: balloon, px, DSRF, pruned, dSRF, pruned/DSRF, SRF, DSrf, Srf, dsrf, D-SRF, Serum Response Factor, DSrf/bs, Group IIc, DmSRF, BS, Serf, l(2)03267, ba, Serum response factor, serum response factor, balloon	60C6--7	RNA polymerase II transcription factor; GO:0003702 | non-traceable author statement	terminal branching of trachea, cytoplasmic projection extension (sensu Insecta); GO:0007430 | inferred from mutant phenotype; terminal branching of trachea, cytoplasmic projection extension (sensu Insecta); GO:0007430 | inferred from mutant phenotype	nucleus; GO:0005634 | inferred from direct assay; nucleus; GO:0005634 | non-traceable author statement
148962	U	0.273202	0.508095	0.0944597	0.181474	4.74264e-15	3.22629e-07	7.75631e-10	37.9542	125.037	3.29443	FBgn0036735		CG6311		74D2
154626	U	0.530989	0.996599	0.207092	0.315161	2.03793e-13	0.0250089	1.90218e-05	48.1583	158.575	3.29278	FBgn0026418		Hsc70Cb	CG6603, 0041/12, 0318/20, 1342/17, 1348/02, 1485/13, LD32772, l(3)07621, l(3)70Cb, l(3)00082, hsc70Cb, l(3)134217, l(3)148513, l(3)70Ca, HSC70, BEST:LD32772, l(3)S134217, l(3)S134802, l(3)S148513	70C15	co-chaperone; GO:0003767 | inferred from sequence similarity with SGD_LOCUS:SSE1; SGD:S0006027	protein folding; GO:0006457 | inferred from sequence similarity with SGD_LOCUS:SSE1; SGD:S0006027
145858	U	0.188889	0.127693	0.127885	0.188722	1.92965e-07	1.92592e-07	1.03182e-07	31.3625	103.237	3.29175	FBgn0031755		CG9050		26A4
153800	U	0.264909	0.46356	0.299519	0.107738	7.38753e-15	0.538815	0.0143513	99.9125	328.35	3.28638	FBgn0010083	Small ribonucleoprotein particle protein B	SmB	CG5352, CG5352, snRNP B, Sm B, B, polypeptide B	31E1		mRNA splicing; GO:0006371 | inferred from sequence similarity with NCBI_NP:003082; mRNA splicing; GO:0006371 | inferred from sequence similarity with NCBI_NP:010946	small nuclear ribonucleoprotein complex; GO:0030532 | inferred from sequence similarity with NCBI_NP:003082; small nuclear ribonucleoprotein complex; GO:0030532 | inferred from sequence similarity with NCBI_NP:010946; spliceosome complex; GO:0005681 | inferred from sequence similarity with NCBI_NP:003082; spliceosome complex; GO:0005681 | inferred from sequence similarity with NCBI_NP:010946
152178	U	0.262424	0.64688	0.104723	0.349738	2.27546e-17	4.90903e-05	1.22812e-08	134.654	442.254	3.28437	FBgn0037723		CG8327		85E1--2	spermidine synthase; GO:0004766 ; EC:2.5.1.16 | inferred from sequence similarity with MGD:Srm; MGI:MGI:102690
154953	U	0.0660076	0.222816	0.46565	0.190222	4.08976e-17	0.420108	0.00108692	42.3833	139.179	3.28382	FBgn0028529		BG:DS01068.6	CG7516	35A4
154911	U	0.00996184	0.36153	0.486754	0.579542	4.31611e-19	0.47162	0.0443235	200.879	659.333	3.28224	FBgn0040284		SF2	CG6987	89B19	RNA binding; pre-mRNA splicing factor	mRNA splice site selection; mRNA splicing	spliceosome complex
141251	U	0.220821	0.584608	0.269504	0.180101	5.61891e-17	0.0763748	0.744206	223.454	732.462	3.27791	FBgn0038149		CG9796		87E9
148914	U	0.787241	0.836131	0.479657	0.515216	2.07016e-13	0.000807171	0.00143057	31.2833	102.346	3.27158	FBgn0036660		CG13025		73C4
144387	U	0.557717	0.557717	0.352996	0.352996	1.90207e-09	0.00158199	0.00158199	30	98.1292	3.27097	FBgn0029588		CG14798		2B7
142653	U	0.131338	0.0650011	0.754977	0.145506	2.44096e-16	0.580074	0.0326747	101.487	331.879	3.27015	FBgn0034058		CG8315		52D9		peroxisome organization and biogenesis; GO:0007031 | inferred from sequence similarity with EMBL:AF093671
142840	U	0.174119	0.645367	0.654493	0.430655	1.59102e-15	0.144052	0.603807	79.1083	258.633	3.26936	FBgn0000212	brahma	brm	CG18438, CG5942, CG18438, l(3)72Aa, Brm, BRM, E(E2F)3A, dBRM	72C1	DNA dependent adenosinetriphosphatase; GO:0008094 ; EC:3.6.1.3 | non-traceable author statement; transcription co-activator; GO:0003713 | non-traceable author statement; general RNA polymerase II transcription factor; GO:0016251 | inferred from sequence similarity with SGD_LOCUS:SNF2; SGD:S0005816; transcription co-activator; GO:0003713 | inferred from sequence similarity with SGD_LOCUS:SNF2; SGD…	positive regulation of transcription by homeotic gene (trithorax group); GO:0006339 | non-traceable author statement	nucleosome remodeling complex; GO:0005679 | inferred from sequence similarity with SGD_LOCUS:SNF2; SGD:S0005816; nucleus; GO:0005634 | non-traceable author statement
154822	U	0.00841902	0.0709471	0.151097	0.20824	1.4423e-17	1.15131e-06	0.000304677	81.2417	265.583	3.26905	FBgn0036842		CG3797		75F6	glucuronosyltransferase; GO:0015020 ; EC:2.4.1.- ; EC:2.4.1.17 | inferred from sequence similarity with MGD:Ugt1a1; MGI:MGI:98898
146974	U	0.273642	0.90737	0.258156	0.459022	3.80887e-15	0.0643989	0.155322	63.8542	208.6	3.26682	FBgn0033571		Rpb5	CG11979, CG11979, RPB5	47C3--4	DNA-directed RNA polymerase II; GO:0003901 ; EC:2.7.7.6 | inferred from sequence similarity with HUGO:POLR2E; OMIM:180664; DNA-directed RNA polymerase II; GO:0003901 ; EC:2.7.7.6 | inferred from sequence similarity with SGD_LOCUS:RPB5; SGD:S0000358	transcription from Pol II promoter; GO:0006366 | inferred from sequence similarity with HUGO:POLR2E; OMIM:180664; transcription from Pol II promoter; GO:0006366 | inferred from sequence similarity with SGD_LOCUS:RPB5; SGD:S0000358	DNA-directed RNA polymerase II, core complex; GO:0005665 | inferred from sequence similarity with HUGO:POLR2E; OMIM:180664; DNA-directed RNA polymerase II, core complex; GO:0005665 | inferred from sequence similarity with SGD_LOCUS:RPB5; SGD:S0000358
148082	U	0.382297	0.473075	0.746207	0.439074	2.72866e-19	0.977866	0.000514938	55.6417	181.767	3.26674	FBgn0024194	rasp	rasp	CG11495	63B8	acyltransferase	patched receptor ligand processing; segment polarity determination	plasma membrane
154892	U	0.126728	0.600924	0.454054	0.255753	1.2995e-13	0.000190209	1.72938e-07	75.4208	246.367	3.26656	FBgn0034488		CG11208		56F11	oxalyl-CoA decarboxylase; GO:0008949 ; EC:4.1.1.8 | inferred from sequence similarity with EMBL:AL034352; protein_id:CAA22176.2
144709	U	0.00319542	0.00443349	0.0417855	0.0248906	2.33345e-18	0.564877	0.00486278	80.325	262.379	3.26647	FBgn0030056		CG11284		8A2	carbonate dehydratase; GO:0004089 ; EC:4.2.1.1 | inferred from sequence similarity with EMBL:M81022
144051	U	0.475496	0.567258	0.204416	0.493073	5.17248e-10	0.0284716	0.0995988	56.9833	186.071	3.26536	FBgn0025186	ariadne 2	ari-2	CG5709, CG5709, l(2)07768, ari2, ariadne-2	58D2	ubiquitin-protein ligase; GO:0004842 ; EC:6.3.2.19 | non-traceable author statement		cytoplasm; GO:0005737 | non-traceable author statement
146575	U	0.563798	0.464372	0.38765	0.155408	1.95169e-16	0.401846	0.00377181	83.4792	272.579	3.26524	FBgn0032924		CG9247		39A6--7
155019	U	0.0210172	0.0863589	0.501039	0.524661	6.01745e-18	0.582082	0.28487	35.05	114.408	3.26415	FBgn0038410		CG12785		89B15--16
145889	U	0.0069265	0.00621138	0.2587	0.444175	7.90623e-16	0.366206	0.022744	35.0417	114.263	3.26076	FBgn0031799		Pez	CG9493, CG9493, CG9493, CG9493, PTPD1	26C3	protein tyrosine phosphatase; GO:0004725 ; EC:3.1.3.48 | inferred from sequence similarity; protein tyrosine phosphatase; GO:0004725 ; EC:3.1.3.48 | non-traceable author statement; cytoskeletal protein binding; GO:0008092 | inferred from sequence similarity; protein tyrosine phosphatase; GO:0004725 ; EC:3.1.3.48 | inferred from sequence similarity with FLYBASE:Dsil\Pez; FB:FBgn0029254; protein ty…	protein amino acid dephosphorylation; GO:0006470 | non-traceable author statement
154497	U	0.239205	0.333101	0.220823	0.235595	8.09676e-14	0.755211	0.730386	30.3083	98.8042	3.25997	FBgn0035025		CG11416		60D5
146026	U	0.944059	0.944059	0.31331	0.31331	1.45171e-08	0.0186706	0.0186706	30	97.7875	3.25958	FBgn0032031		CG13390		29B3	GTP binding; GO:0005525 | inferred from sequence similarity with MGD:Nedd3; MGI:MGI:97296; hydrolase, acting on acid anhydrides, in phosphorus-containing anhydrides; GO:0016818 ; EC:3.6.1.- | inferred from electronic annotation
142503	U	0.323608	0.0620886	0.572586	0.426401	4.29577e-16	0.135276	0.0247887	67.6958	220.458	3.2566	FBgn0001612	lethal (1) discs degenerate 4	l(1)dd4	CG10988	12B6-8	microtubule binding	microtubule nucleation; microtubule-based process	gamma-tubulin small complex
153438	U	0.101236	0.587251	0.323418	0.580268	4.3638e-16	0.398904	0.0248896	66.9375	217.871	3.25484	FBgn0003410	seven in absentia	sina	CG9949, CG9949, CG9949, anon-EST:fe2H7, anon-fast-evolving-2H7	73D3		R7 cell fate commitment; GO:0007465 | traceable author statement; sensory organ development; GO:0007423 | inferred from mutant phenotype	nucleus; GO:0005634 | non-traceable author statement
142581	U	0.538367	0.538367	0.122902	0.122902	2.01064e-11	0.407271	0.407271	30	97.5417	3.25139	FBgn0024921	Transportin	Trn	CG7398, dTRN, TRN, Tm, Trn1, transportin	65A8	protein carrier; GO:0008320 | inferred from sequence similarity with SGD_LOCUS:KAP104; SGD:S0000221	protein-nucleus import; GO:0006606 | inferred from sequence similarity with SGD_LOCUS:KAP104; SGD:S0000221	nuclear pore; GO:0005643 | inferred from sequence similarity with SGD_LOCUS:KAP104; SGD:S0000221
143126	U	0.287401	0.720269	0.119192	0.132937	8.16887e-14	0.248191	1.61365e-08	76.6	248.929	3.24973	FBgn0000472	diminutive	dm	CG10798, CG10798, myc, dMyc, dMyc1, dmyc1, d-myc, dmyc, DMYc, Myc, dMYC, Dmyc, D-Myc, EG:BACN5I9.1	3D2	DNA binding; GO:0003677 | inferred from direct assay; transcription factor; GO:0003700 | inferred from direct assay; transcription factor; GO:0003700 | inferred from sequence similarity with EMBL:L00039	oogenesis; GO:0007292 | traceable author statement; positive regulation of body size; GO:0040018 | traceable author statement; positive regulation of cell growth; GO:0030307 | traceable author statement; positive regulation of cell growth; GO:0030307 | traceable author statement; positive regulation of cell growth; GO:0030307 | traceable author statement; regulation of cell cycle; GO:0000074 | tr…	nucleus; GO:0005634 | inferred from sequence similarity with EMBL:L00039
141565	U	0.344818	0.359986	0.935427	0.926794	2.77499e-08	0.026932	0.0382141	30.7	99.6958	3.24742	FBgn0003701	three rows	thr	CG5785, ana, anch, anarchist	54F3--4		peripheral nervous system development; GO:0007422 | inferred from mutant phenotype
147380	U	0.120026	0.17838	0.0517718	0.0361473	1.49096e-14	0.000163302	6.96058e-05	30.7042	99.6792	3.24644	FBgn0034249		RhoGAP54D	CG6477, CG6477	54C11--12
141616	U	0.0304872	0.396218	0.161177	0.651933	6.28758e-16	0.479471	0.00182352	71.2958	231.408	3.24575	FBgn0015763	licorne	lic	CG12244, CG12244, DMEK3, Mek3, D-MKK3, DMKK3/lic, MKK3, p38MAPKK, DMKK3, MEK3/MKK3, Mpk3, MEK-kinase 3, Drosophila MAP kinase kinase 3, MAP kinase kinase 3	11D10	protein kinase; GO:0004672 | inferred from direct assay; protein serine/threonine kinase; GO:0004674 ; EC:2.7.1.37 | non-traceable author statement; receptor signaling protein serine/threonine kinase; GO:0004702 ; EC:2.7.1.- | non-traceable author statement; MAP kinase kinase; GO:0004708 ; EC:2.7.1.- | inferred from sequence similarity; MAP kinase kinase; GO:0004708 ; EC:2.7.1.- | non-traceable a…	activation of MAPK; GO:0000187 | inferred from direct assay; oocyte axis determination; GO:0007309 | inferred from mutant phenotype
154924	U	0.780766	0.98942	0.547317	0.928237	2.26552e-11	0.178907	0.00708681	64.5292	209.392	3.24492	FBgn0033013		Tra1	CG2905, CG10549	41F1	protein kinase; GO:0004672 | non-traceable author statement		SAGA complex; GO:0000124 | non-traceable author statement
153152	U	0.0316965	0.867765	0.225253	0.733443	5.6513e-14	0.0129736	0.611546	42.3917	137.5	3.24356	FBgn0039274		CG11920		96B20			small nuclear ribonucleoprotein complex; GO:0030532 | inferred from sequence similarity with SGD_LOCUS:IMP4; SGD:S0005019
154020	U	0.00492721	0.0938411	0.326293	0.168731	9.86818e-17	0.0183147	0.00122955	67.0792	217.283	3.23921	FBgn0033475		CG12129	cg12129	46D7
150476	U	0.173395	0.212205	0.599455	0.415342	1.50921e-13	0.352859	0.117103	33.9333	109.825	3.23649	multiple hits				95D5
154620	U	0.950607	0.310597	0.0606711	0.0892535	5.67398e-15	0.833882	0.110635	50.8417	164.429	3.23414	FBgn0032340		CG6181		32D3--4
144703	U	0.00256236	0.00110487	0.000495001	0.000474685	3.03665e-11	6.37357e-11	3.39849e-12	38.2167	123.421	3.2295	FBgn0030043		CG15349		7F1
155128	U	0.76061	0.778593	0.914205	0.870757	2.47913e-12	0.0669537	0.139958	112.625	363.675	3.22908	FBgn0029941		CG1677		7A8			nucleus; GO:0005634 | inferred from sequence similarity
155047	U	0.00496042	0.00117216	0.029422	0.0311858	1.83421e-14	0.383036	0.898793	32.6583	105.425	3.22812	FBgn0003687	TATA binding protein	Tbp	CG9874, CG9874, TFIID, dTFIID, 42kDa polypeptide, dTBP, TBP, TFIIDtau, dTbp, TfIID, TBP38	57F8	DNA binding; GO:0003677 | non-traceable author statement; general RNA polymerase II transcription factor; GO:0016251 | inferred from sequence similarity with HUGO:TBP; OMIM:600075; general RNA polymerase II transcription factor; GO:0016251 | inferred from sequence similarity with HUGO:TBPL1; OMIM:605521; general RNA polymerase II transcription factor; GO:0016251 | inferred from sequence similarit…	transcription initiation from Pol II promoter; GO:0006367 | inferred from sequence similarity with HUGO:TBP; OMIM:600075; transcription initiation from Pol II promoter; GO:0006367 | inferred from sequence similarity with HUGO:TBPL1; OMIM:605521; transcription initiation from Pol II promoter; GO:0006367 | inferred from sequence similarity with SGD_LOCUS:SPT15; SGD:S0000950; transcription initiatio…	transcription factor TFIID complex; GO:0005669 | inferred from sequence similarity with HUGO:TBP; OMIM:600075; transcription factor TFIID complex; GO:0005669 | inferred from sequence similarity with HUGO:TBPL1; OMIM:605521; transcription factor TFIID complex; GO:0005669 | inferred from sequence similarity with SGD_LOCUS:SPT15; SGD:S0000950; transcription factor TFIID complex; GO:0005669 | inferre…
152689	U	0.216606	0.071592	0.655102	0.851736	5.88889e-15	0.225362	0.169677	44.4875	143.554	3.22684	FBgn0034925		CG5339		60A9
141584	U	0.339566	0.3	0.521893	0.403213	1.24876e-16	0.10167	0.0234218	47.4083	152.967	3.22658	FBgn0025864	Calmodulin-binding protein related to a Rab3 GDP/GTP exchange protein	Crag	CG12737, CRAG, Calmodulin-binding protein related to a Rab3 GDP/GTP exchange protein	7F7--8	calmodulin binding; GO:0005516 | inferred from direct assay; guanyl-nucleotide exchange factor; GO:0005085 | non-traceable author statement; guanyl-nucleotide exchange factor; GO:0005085 | inferred from sequence similarity with EMBL:U72995
141747	U	0.115859	0.438086	0.330264	0.35678	3.35768e-17	0.665767	0.0125206	72.2667	232.838	3.22192	FBgn0030606		CG9053		13A8
154678	U	0.552613	0.626671	0.0828777	0.216896	4.64205e-14	0.0900068	0.0169235	34.1458	109.987	3.22111	FBgn0003444	smoothened	smo	CG11561, smooth, dSmo, Smo	21B7	transmembrane receptor; GO:0004888 | inferred from sequence similarity; G-protein coupled receptor; GO:0004930 | inferred from sequence similarity; G-protein coupled receptor; GO:0004930 | non-traceable author statement; patched receptor; GO:0008158 | non-traceable author statement	eye-antennal disc metamorphosis; GO:0007455 | inferred from genetic interaction with FLYBASE:ptc; FB:FBgn0003892	integral to membrane; GO:0016021 | inferred from sequence similarity; integral to membrane; GO:0016021 | inferred from sequence similarity
154387	U	0.00353245	0.00567782	0.0509952	0.0398091	9.00902e-21	0.00379966	0.646125	125.371	403.704	3.22008	FBgn0027086	Isoleucyl-tRNA synthetase	Aats-ile	CG11471	79D4-E1	isoleucine-tRNA ligase	isoleucyl-tRNA aminoacylation
142508	U	0.448325	0.152377	0.103988	0.0332832	1.00603e-15	0.00057881	4.04137e-06	212.117	680.867	3.20987	FBgn0034802		CG3800	CG11716, CG11716, anon-EST:fe2B6, anon-fast-evolving-2B6	59B6	nucleic acid binding; GO:0003676 | inferred from sequence similarity with PIR:I48297; nucleic acid binding; GO:0003676 | non-traceable author statement
143859	U	0.175029	0.0114645	0.144841	0.532348	9.04983e-18	0.00553093	0.000145952	48.3292	155.062	3.20847	FBgn0015925	capsuleen	csul	CG3730, JBP1, capsuleen	53A2	protein methyltransferase; GO:0008276 ; EC:2.1.1.- | non-traceable author statement	mitosis; GO:0007067 | non-traceable author statement; pole plasm assembly; GO:0007315 | non-traceable author statement	cytoplasm; GO:0005737 | non-traceable author statement
153805	U	0.46742	0.544391	0.720352	0.983385	4.76944e-14	0.0124195	0.361039	52.0625	166.85	3.2048	FBgn0038601		CG18600		91A2
154119	U	0.17014	0.593728	0.865163	0.594585	2.7818e-11	0.220814	0.956974	40.8375	130.821	3.20345	FBgn0027507		BcDNA:LD22679	CG1344	41F7	protein kinase; GO:0004672 | non-traceable author statement
154278	U	0.497252	0.209148	0.632726	0.281084	7.03253e-14	0.0478767	0.0917347	37.3667	119.683	3.20294	FBgn0051453		CG31453	CG31453	85A3	ATP binding; protein binding
152295	U	0.14264	0.0957106	0.809737	0.250135	3.90611e-13	0.0974182	0.00285581	38.3042	122.633	3.20157	FBgn0027553		BcDNA:GH10333	CG32721, CG12152	7B7
152034	U	0.0684052	0.307242	0.938624	0.940664	4.58918e-14	1.75593e-05	3.12927e-08	36.9333	118.192	3.20014	FBgn0033951		CG10139		51B10
153355	U	0.0171763	0.0166881	0.106706	0.592487	9.12723e-17	0.950805	0.0468216	50.8292	162.358	3.1942	FBgn0039877		CG2118		100D2	methylcrotonyl-CoA carboxylase; GO:0004485 ; EC:6.4.1.4 | inferred from sequence similarity with EMBL:U08469
154878	U	0.0539071	0.0185254	0.122892	0.100685	2.0546e-14	0.439661	0.716399	32.7792	104.688	3.19372	FBgn0035027		CG3511		60D5	peptidyl-prolyl cis-trans isomerase; GO:0003755 ; EC:5.2.1.8 | inferred from sequence similarity with EMBL:AL023704; protein_id:CAA19257.1
146745	U	0.0727937	0.0932276	0.413231	0.248122	8.02465e-13	0.00424462	0.00021769	37.4208	119.283	3.18762	FBgn0033183		CG1620		43D1	ATP dependent DNA helicase; GO:0004003 ; EC:3.6.1.3 | inferred from sequence similarity with MGD:Mcmd4; MGI:MGI:103199	DNA replication; GO:0006260 | inferred from sequence similarity with MGD:Mcmd4; MGI:MGI:103199	pre-replicative complex; GO:0005656 | inferred from sequence similarity with MGD:Mcmd4; MGI:MGI:103199; replication fork; GO:0005657 | inferred from sequence similarity with MGD:Mcmd4; MGI:MGI:103199
154959	U	0.000370839	0.000166277	0.833473	0.304186	5.60198e-18	0.291005	0.664374	153.012	487.646	3.18697	FBgn0039182		CG5728		95F12--13	RNA binding; GO:0003723 | inferred from sequence similarity with SGD_LOCUS:RRP5; SGD:S0004842	rRNA processing; GO:0006364 | inferred from sequence similarity with SGD_LOCUS:RRP5; SGD:S0004842	nucleolus; GO:0005730 | inferred from sequence similarity with SGD_LOCUS:RRP5; SGD:S0004842
153035	U	0.00750223	0.0114137	0.00479457	0.00266729	1.36542e-17	0.00285985	5.04751e-11	61.0542	194.55	3.18651	FBgn0030028		CG10965		7E1
153483	U	0.246104	0.215557	0.206574	0.15658	4.39071e-16	0.022152	0.00298896	147.637	470.417	3.1863	FBgn0037434		CG1249		83E4		mRNA splicing; GO:0006371 | inferred from sequence similarity with NCBI_NP:004588; mRNA splicing; GO:0006371 | inferred from sequence similarity with NCBI_NP:013377	small nuclear ribonucleoprotein complex; GO:0030532 | inferred from sequence similarity with EMBL:U15008; protein_id:AAC13776.1; small nuclear ribonucleoprotein complex; GO:0030532 | inferred from sequence similarity with NCBI_NP:004588; small nuclear ribonucleoprotein complex; GO:0030532 | inferred from sequence similarity with NCBI_NP:013377; spliceosome complex; GO:0005681 | inferred from sequ…
154205	U	2.24322e-05	0.00636435	0.446987	0.872412	1.7392e-11	0.0576403	0.0184727	46.4708	148.046	3.18578	FBgn0039141	spastin	spas	CG5977, D-spastin, spastin	95D9	adenosinetriphosphatase; GO:0004002 ; EC:3.6.1.3 | inferred from sequence similarity with SGD_LOCUS:AFG2; SGD:S0004389
151701	U	0.424912	0.240605	0.271346	0.196804	7.06112e-17	0.809159	0.0012998	39.0375	124.362	3.18572	FBgn0030969		CG7288		17F1	ubiquitin-specific protease; GO:0004843 | inferred from sequence similarity	protein deubiquitination; GO:0016579 | inferred from sequence similarity
148540	U	0.0237709	0.145813	0.0258303	0.154458	1.42706e-13	0.017808	3.8947e-06	78.7958	250.988	3.18529	FBgn0036111		CG6391		67F3	diphosphoinositol-polyphosphate diphosphatase; GO:0008486 ; EC:3.6.1.52 | inferred from sequence similarity with EMBL:AF062529
153897	U	0.63665	0.463278	0.30827	0.571999	5.39672e-20	0.313476	0.0126075	95.1083	302.908	3.18488	FBgn0000183	Bicaudal D	BicD	CG6605, Bic-D, Bic[D], BIC-D, anon-EST:fe2A11, anon-fast-evolving-2A11	36C9		egg chamber formation; GO:0007293 | inferred from mutant phenotype; oocyte determination; GO:0007294 | inferred from mutant phenotype; oogenesis; GO:0007292 | inferred from mutant phenotype; polarization of the oocyte microtubule cytoskeleton; GO:0008103 | inferred from mutant phenotype	microtubule cytoskeleton; GO:0015630 | inferred from electronic annotation
154068	U	0.0280269	0.00854367	0.247416	0.427598	1.82092e-15	0.0165375	0.00106223	32.2292	102.546	3.18177	FBgn0036886		CG9300		76B7
152936	U	0.169587	0.334318	0.743912	0.476308	9.15008e-12	0.0615193	0.0196999	31.5333	100.287	3.18036	FBgn0000289	combgap	cg	CG8367	50E1	transcription factor	wing morphogenesis	nucleus
154008	U	0.0965824	0.387513	0.366397	0.175979	2.54103e-17	0.838313	0.0993203	74.4917	236.896	3.18017	FBgn0027529		BcDNA:LD21403	CG8920	56F16
153718	U	0.858692	0.440668	0.234217	0.417412	5.49032e-16	0.876635	0.82208	34.2333	108.537	3.17052	FBgn0020245	tout-velu	ttv	CG10117, CG10117, CG10117, CG10117, l(2)05282, l(2)k03617, P1.15, tout velu, l(2)00681, DEXT1, l(2)k00115, tout-velu	51A7--B4	acetylglucosaminyltransferase; GO:0008375 ; EC:2.4.1.- | inferred from sequence similarity with EMBL:AF089748; acetylglucosaminyltransferase; GO:0008375 ; EC:2.4.1.- | non-traceable author statement; glucuronosyltransferase; GO:0015020 ; EC:2.4.1.- ; EC:2.4.1.17 | non-traceable author statement	heparan sulfate proteoglycan biosynthesis; GO:0015012 | inferred from mutant phenotype; heparan sulfate proteoglycan biosynthesis; GO:0015012 | non-traceable author statement
151557	U	0.0386351	0.286716	0.0261505	0.000620193	3.39229e-17	1.14565e-06	6.15646e-07	34.45	109.129	3.16776	FBgn0029918		CG14433		6D4--7
148444	U	0.230475	0.783635	0.723672	0.246764	5.71819e-11	0.146798	0.00372927	38.6083	122.2	3.16512	FBgn0035959		CG4911		66F4
143335	U	0.0991134	0.110558	0.512395	0.589608	9.66343e-14	0.612544	0.0643715	72.0125	227.771	3.16293	FBgn0003334	Sex comb on midleg	Scm	CG9495, CG9495, Su(z)302, SCM, Sex combs on midleg, l(3)85Ef	85E2	specific RNA polymerase II transcription factor; GO:0003704 | non-traceable author statement	gene silencing; GO:0016458 | inferred from genetic interaction with FLYBASE:ph-p; FB:FBgn0004861; gene silencing; GO:0016458 | inferred from mutant phenotype	nucleus; GO:0005634 | non-traceable author statement
154736	U	0.900244	0.837386	0.0645914	0.897889	2.208e-14	0.000324239	0.000149669	64.625	204.283	3.16106	FBgn0032476		CG5439		34A8
149129	U	0.605486	0.433417	0.0375215	0.0894305	2.50502e-15	0.016367	0.00357053	31.7667	100.362	3.15937	FBgn0036994		CG5199		77C3
154486	U	0.121965	0.160151	0.332538	0.0822161	9.63374e-15	6.7443e-05	0.000648934	62.4458	197.179	3.1576	FBgn0034216		CG6546		54B13	structural constituent of cytoskeleton; GO:0005200 | inferred from sequence similarity	cytoskeleton organization and biogenesis; GO:0007010 | inferred from sequence similarity	actin filament; GO:0005884 | inferred from sequence similarity
145163	U	0.837602	0.718076	0.356531	0.17862	1.89106e-12	0.396784	0.0725648	44.7	140.842	3.15082	FBgn0030711		CG8928		14A1
154770	U	0.646257	0.594054	0.926734	0.114716	8.89166e-13	0.233347	0.923482	55.1792	173.75	3.14883	FBgn0030854		CG8289		16B10
151647	U	0.0257219	0.0257219	0.121097	0.121097	1.66003e-16	0.000111638	0.000111638	30	94.4625	3.14875	FBgn0033974		CG10220	CG10220	51C5
153812	U	0.157766	0.483873	0.980807	0.539324	1.29723e-09	0.821121	0.041396	84.5083	266.012	3.14777	FBgn0010292	by S6	bys	CG1430, bystin	7C2
154194	U	0.0130707	0.049844	0.17711	0.0142669	6.74628e-15	0.870152	0.000179109	44.375	139.65	3.14704	FBgn0030720		CG8939		14A5	rRNA methyltransferase; GO:0008649 ; EC:2.1.1.- | inferred from sequence similarity with SWISS-PROT:O42832	rRNA processing; GO:0006364 | inferred from sequence similarity with SWISS-PROT:O42832	nucleolus; GO:0005730 | inferred from sequence similarity with SWISS-PROT:O4283
142452	U	0.75993	0.994044	0.245206	0.0654643	5.92432e-14	0.858427	0.0182289	196.442	617.692	3.1444	FBgn0003498	squid	sqd	CG16901	87F5-6	RNA binding		chromatin; nuclear speck; nucleus; ribonucleoprotein complex
154074	U	0.792775	0.540846	0.508953	0.520761	1.30265e-13	0.856382	0.0890677	62.1333	195.279	3.14291	FBgn0027513		BcDNA:LD22033	CG8262	44F3
154680	U	0.83558	0.497585	0.306321	0.190215	1.36906e-11	0.858514	0.303794	42.1708	132.508	3.14218	FBgn0027492		BcDNA:LD34343	CG5643, CG5643, CG5643, EP3559, PP2A B subunit	98A6	protein serine/threonine phosphatase; GO:0004722 ; EC:3.1.3.16 | inferred from sequence similarity with EMBL:U37769		protein phosphatase type 2A complex; GO:0000159 | inferred from sequence similarity with EMBL:U37769
146370	U	0.0225262	0.140487	0.20258	0.0505025	5.23141e-11	0.00568082	0.000193478	47.8042	150.204	3.14207	FBgn0011598	grapes	grp	CG17161	36A10	protein serine/threonine kinase; protein kinase	DNA damage checkpoint; cell cycle checkpoint; protein amino acid phophorylation
153909	U	0.287773	0.0398129	0.603805	0.20149	1.09373e-12	0.0390954	0.120479	71.3	223.908	3.14037	FBgn0030177		CG2972		9B1
154480	U	0.0110471	0.0186571	0.355724	0.149039	8.56543e-18	0.278329	0.000146282	106	332.742	3.13907	FBgn0027660	bloated tubules	blot	CG3897, l(3)1658	74B1	neurotransmitter transporter; GO:0005326 | non-traceable author statement	morphogenesis of an epithelium; GO:0002009 | traceable author statement	integral to membrane; GO:0016021 | non-traceable author statement
152607	U	0.224714	0.392268	0.539009	0.700752	2.54405e-12	0.0206652	0.0236905	31.0167	97.2458	3.13528	FBgn0035769		CTCF	CG8591	65F6	transcription factor; GO:0003700 | inferred from sequence similarity with SGD_LOCUS:TFC2; SGD:S0006390		nucleus; GO:0005634 | inferred from sequence similarity with SGD_LOCUS:TFC2; SGD:S0006390
149217	U	0.402161	0.784097	0.175596	0.286364	3.52918e-12	0.706933	0.00724108	65.3667	204.708	3.13169	FBgn0037144		CG7458		79A4--5	organic cation porter; GO:0008513 ; TC:2.A.1.19.- | inferred from sequence similarity with EMBL:AF078750; protein_id:AAD20978
152941	U	0.0841646	0.00617557	0.545974	0.395564	3.33987e-19	0.130812	0.000538798	143.546	449.05	3.12827	FBgn0019972	Ice	Ice	CG7788, CG7788, drICE, DrICE, ice, Drice, DrIce, drice, DRICE	99C1	effector caspase; GO:0004207 ; EC:3.4.22.- | traceable author statement; effector caspase; GO:0004207 ; EC:3.4.22.- | inferred from sequence similarity with HUGO:CASP3; OMIM:600636; effector caspase; GO:0004207 ; EC:3.4.22.- | inferred from sequence similarity with HUGO:CASP6; OMIM:601532; caspase; GO:0004199 ; EC:3.4.22.36 | non-traceable author statement; effector caspase; GO:0004207 ; EC:3.4.2…	apoptosis; GO:0006915 | traceable author statement	caspase complex; GO:0008303 | non-traceable author statement
153607	U	0.914629	0.810711	0.214228	0.215772	3.38175e-12	0.0398042	0.00218141	53.85	167.958	3.119	FBgn0052016		CG32016	CG32016	102C6
151752	U	0.0220531	0.821368	0.981865	0.58112	5.96001e-16	0.179048	0.86688	37.6458	117.4	3.11854	multiple hits				23F6
142148	U	0.823261	0.628094	0.76621	0.922182	2.07003e-10	0.0661814	8.01749e-05	57.0667	177.829	3.11617	FBgn0040322	Gram-negative bacteria binding protein 2	GNBP2	CG4144	75D6	pattern recognition receptor; Gram-negative bacterial binding	defense response
153114	U	0.0225205	0.55955	0.247878	0.181354	2.03229e-13	0.500036	0.932134	70.5958	219.475	3.10889	FBgn0025629		EG:22E5.4	CG4045, CG4045	2C10
151665	U	0.252809	0.065979	0.606536	0.152999	1.60082e-16	0.00241043	0.017918	54.425	169.167	3.10825	FBgn0029903		CG4532	BcDNA:LD08951	6D3	actin binding; GO:0003779 | inferred from sequence similarity
153749	U	0.34667	0.0421535	0.125344	0.454027	6.82275e-14	0.57236	0.294866	47.5625	147.721	3.10583	FBgn0030010		CG10959		7D16
141266	U	0.0382998	0.0165659	0.0350548	0.0292501	1.14811e-14	0.00104994	0.000715769	32.3292	100.371	3.10465	FBgn0035414		CG14965	63BC-T3, ORF1, anon-63BC-T3	63B10--11
154001	U	0.00180694	0.284218	0.00478501	0.0327643	1.1017e-14	0.14513	0.0284494	45.0458	139.646	3.10008	FBgn0030607		CG5560		13A8
143422	U	0.00141474	0.0159168	0.0707532	0.00258401	1.83653e-17	0.0308834	0.461343	129.742	401.325	3.09326	FBgn0004066	Proteasome 28kD subunit 1	Pros28.1	CG3422, PROS-28.1, PROS-Dm28.1, Pros28, alpha4_dm, PROSA-28.1, 20S proteasome, pros28.1, a4, Pros-Dm28.1	14B3	proteasome endopeptidase; GO:0004299 ; EC:3.4.25.1 | non-traceable author statement; proteasome endopeptidase; GO:0004299 ; EC:3.4.25.1 | inferred from sequence similarity with EMBL:AF019662	ATP-dependent proteolysis; GO:0006510 | non-traceable author statement; ubiquitin-dependent protein catabolism; GO:0006511 | non-traceable author statement	20S core proteasome complex; GO:0005839 | inferred from sequence similarity with EMBL:AF019662; 26S proteasome; GO:0005837 | non-traceable author statement
153710	U	0.0273713	0.00785796	0.150005	0.239812	8.58413e-19	1.4576e-05	2.06602e-05	34.775	107.567	3.09322	FBgn0036555		CG6017	CG 6017, ankyrin domain	72C1
143794	U	0.896438	0.918632	0.790802	0.307657	5.37855e-14	0.476158	0.530076	88.1833	272.758	3.09308	FBgn0015299	Single stranded-binding protein c31A	Ssb-c31a	CG8396, p11, C31A	28F2	single-stranded DNA binding; GO:0003697 | non-traceable author statement
154024	U	0.226795	0.2395	0.111753	0.312633	9.95166e-17	0.572173	4.41866e-09	625.258	1931.52	3.08915	FBgn0015268	Nucleosome assembly protein 1	Nap1	CG5330, dNAP-1, NAP1, NAP-1, dNap1, p56/dCAF-4, dNAP1	60A9	histone-specific chaperone; GO:0003762 | inferred from sequence similarity with SGD_LOCUS:NAP1; SGD:S0001756; histone-specific chaperone; GO:0003762 | non-traceable author statement	nucleosome assembly; GO:0006334 | non-traceable author statement	chromatin assembly complex; GO:0005678 | non-traceable author statement
154710	U	0.31609	0.31609	0.197353	0.197353	1.92664e-08	0.000249489	0.000249489	30	92.6667	3.08889	FBgn0030787		CG9609		15A8	RNA polymerase III transcription factor; GO:0003709 | inferred from sequence similarity with EMBL:U14134		nucleus; GO:0005634 | inferred from sequence similarity with EMBL:U14134
154209	U	0.0436684	0.972909	0.779888	0.0583814	1.0712e-14	0.386604	0.107334	59.7125	184.375	3.08771	FBgn0037707	RNA-binding protein S1	RnpS1	CG16788, CG16788, cg16788, RRM-domain protein	85D24	RNA binding; GO:0003723 | inferred from sequence similarity; RNA binding; GO:0003723 | non-traceable author statement	mRNA catabolism, nonsense-mediated; GO:0000184 | non-traceable author statement
142621	U	0.350948	0.367085	0.911618	0.434021	7.57777e-15	0.762807	0.326708	33.25	102.575	3.08496	FBgn0033974		CG10220		51C5
154946	U	0.0184767	0.174957	0.113399	0.06731	8.92589e-15	0.00032482	0.0121227	76.8208	236.725	3.08152	FBgn0036761		CG5546		75A6
154246	U	0.436012	0.211857	0.648542	0.511182	1.08348e-15	0.00616588	0.522518	45.85	141.183	3.07924	FBgn0030891	diskette	dik	CG7098, diskette	16F6			histone acetyltransferase complex; GO:0000123 | inferred from sequence similarity with EMBL:AF069733
141764	U	0.422698	0.350452	0.202631	0.0170496	8.69608e-15	0.0221257	0.173959	58.25	179.225	3.07682	FBgn0036733		CG6322		74D2	pre-mRNA splicing factor; GO:0008248 | inferred from sequence similarity with EMBL:Z80215	RNA splicing; GO:0008380 | inferred from sequence similarity with EMBL:Z80215; mRNA splicing; GO:0006371 | inferred from sequence similarity with NCBI_NP:004688; mRNA splicing; GO:0006371 | inferred from sequence similarity with NCBI_NP:015504	small nuclear ribonucleoprotein complex; GO:0030532 | inferred from sequence similarity with NCBI_NP:004688; small nuclear ribonucleoprotein complex; GO:0030532 | inferred from sequence similarity with NCBI_NP:015504; snRNP U4; GO:0005687 | inferred from sequence similarity with EMBL:Z80215; snRNP U6; GO:0005688 | inferred from sequence similarity with EMBL:Z80215; spliceosome complex; GO:0005681…
144091	U	0.0380631	0.102442	0.707309	0.31073	5.33803e-13	0.335749	0.228762	63.3083	194.704	3.07549	FBgn0025743	mushroom bodies tiny	mbt	CG18582, CG18582, CG18582, Ste20, STE20, dPAK2, Pak2, anon-EST:fe1G7, anon-fast-evolving-1G7	14F2	protein serine/threonine kinase; GO:0004674 ; EC:2.7.1.37 | non-traceable author statement; receptor signaling protein serine/threonine kinase; GO:0004702 ; EC:2.7.1.- | non-traceable author statement; protein serine/threonine kinase; GO:0004674 ; EC:2.7.1.37 | inferred from sequence similarity with SWISS-PROT:Q62829	protein amino acid phosphorylation; GO:0006468 | non-traceable author statement; protein amino acid phosphorylation; GO:0006468 | non-traceable author statement
142540	U	0.853415	0.986966	0.381222	0.211716	1.78088e-11	0.0257778	0.072075	82.9625	255.025	3.07398	multiple hits				26B9
154355	U	0.10038	0.110929	0.638671	0.0243219	3.79773e-13	1.08754e-05	5.69167e-07	40.1958	123.525	3.07308	FBgn0010282	Transcription factor IIFalpha	TfIIFalpha	CG10281, CG10281, TFIIF, factor 5a, TfIIF, F5a, TFIIFalpha, large subunit of transcription factor 5, TFIIF-L, factor 5	83E5	general RNA polymerase II transcription factor; GO:0016251 | non-traceable author statement; general RNA polymerase II transcription factor; GO:0016251 | inferred from sequence similarity with HUGO:GTF2F1; OMIM:189968; transcription initiation factor; GO:0016986 | non-traceable author statement; general RNA polymerase II transcription factor; GO:0016251 | inferred from sequence similarity with SG…	transcription initiation from Pol II promoter; GO:0006367 | inferred from sequence similarity with HUGO:GTF2F1; OMIM:189968; transcription initiation from Pol II promoter; GO:0006367 | inferred from sequence similarity with SGD_LOCUS:TFG1; SGD:S0003418	transcription factor TFIIF complex; GO:0005674 | inferred from sequence similarity with HUGO:GTF2F1; OMIM:189968; transcription factor TFIIF complex; GO:0005674 | inferred from sequence similarity with SGD_LOCUS:TFG1; SGD:S0003418
142748	U	0.0792012	0.516917	0.651707	0.212925	4.77895e-12	0.548864	0.0939114	40.4667	124.342	3.07269	FBgn0037027		CG3680		77E8
142524	U	0.0860685	0.563305	0.484937	0.175252	1.83099e-14	0.0977928	0.013707	58.2958	179.088	3.07205	FBgn0030330		CG1841		10D8
153192	U	0.00052002	0.00121721	4.77293e-06	1.35687e-05	1.38823e-20	0.00719314	0.00386453	30.4375	93.2625	3.06407	FBgn0034528		CG11180		57A7--8
141499	U	0.0476927	0.0546641	0.00661942	0.00673491	5.49346e-16	0.0182286	0.0207772	30.0958	92.1958	3.06341	FBgn0002948	no distributive disjunction	nod	CG1763, CG1763, l(1)TW6, Nod, DmNod, DnMod, KIF22	10C9	kinesin motor; GO:0016326 | inferred from sequence similarity; kinesin motor; GO:0016326 | non-traceable author statement; kinesin motor; GO:0016326 | inferred from mutant phenotype	meiotic chromosome segregation; GO:0045132 | inferred from mutant phenotype; microtubule-based movement; GO:0007018 | inferred from sequence similarity	kinesin complex; GO:0005871 | inferred from expression pattern; kinesin complex; GO:0005871 | inferred from sequence similarity
152788	U	0.481959	0.567838	0.773506	0.912334	2.95086e-16	0.0199803	0.00141158	92.6625	283.817	3.06291	FBgn0027081	Threonyl-tRNA synthetase	Aats-thr	CG5353	33C4	threonine-tRNA ligase	threonyl-tRNA aminoacylation
141491	U	0.0469028	0.198074	0.155246	0.315998	2.39785e-18	0.642913	1.64187e-10	109.483	335.308	3.06264	FBgn0030845		CG8465		16B6
141680	U	0.0132877	0.0971954	0.205018	0.0112142	2.95786e-16	0.021867	3.65794e-08	71.0667	217.504	3.06057	FBgn0032815		CG10462		38A3
146402	U	0.0134001	0.785961	0.988785	0.812896	1.27051e-15	0.921153	0.0846298	90.55	276.933	3.05835	FBgn0032634		Rpb11	CG6840, CG6840, RPB11	36C7	DNA-directed RNA polymerase; GO:0003899 ; EC:2.7.7.6 | non-traceable author statement; DNA-directed RNA polymerase II; GO:0003901 ; EC:2.7.7.6 | inferred from sequence similarity with HUGO:POLR2A; OMIM:1806631; DNA-directed RNA polymerase II; GO:0003901 ; EC:2.7.7.6 | inferred from sequence similarity with SGD_LOCUS:RPB11; SGD:S0005365	transcription from Pol II promoter; GO:0006366 | inferred from sequence similarity with HUGO:POLR2A; OMIM:1806631; transcription from Pol II promoter; GO:0006366 | inferred from sequence similarity with SGD_LOCUS:RPB11; SGD:S0005365	DNA-directed RNA polymerase II, core complex; GO:0005665 | inferred from sequence similarity with HUGO:POLR2A; OMIM:1806631; DNA-directed RNA polymerase II, core complex; GO:0005665 | inferred from sequence similarity with SGD_LOCUS:RPB11; SGD:S0005365
143813	U	0.864294	0.989565	0.7521	0.509442	2.10927e-15	0.328082	0.936897	62.6083	191.458	3.05803	FBgn0015522		olf186-M	CG14489, CG14489	54F1
153252	U	0.310812	0.0249611	0.958288	0.506463	3.03275e-17	0.275887	0.00852416	68.3167	208.821	3.05666	FBgn0029867		CG3847		5F2
143963	U	0.047056	0.115702	0.0950688	0.0691755	1.03781e-15	0.00295367	0.000112693	33.4208	102.129	3.05585	FBgn0022724	TBP-associated factor 8	Taf8	CG7128, CG7128, pds: prodos, HL-VIII, pro, prod, TAF8, TFIID, l(1)16Fg, pds, prodos	16F7		cell growth and/or maintenance; GO:0008151 | inferred from mutant phenotype
149420	U	0.676464	0.0977111	0.53767	0.410902	5.67602e-19	0.351767	6.73623e-05	216.3	660.975	3.05583	FBgn0037468		CG1943		84B2
153915	U	0.561069	0.714158	0.870534	0.787827	1.34783e-08	0.0379625	0.0145652	31.6958	96.8333	3.05508	FBgn0033267		CG11508		44B4			snRNA-activating protein complex; GO:0019185 | inferred from sequence similarity with NCBI_gi:4507105
155036	U	0.785664	0.993382	0.206439	0.210897	1.77702e-15	0.155956	0.000143466	100.662	307.092	3.05071	FBgn0032961		CG1416		40A2
146134	U	0.817237	0.577305	0.447182	0.060572	2.38494e-14	0.687976	0.0658941	59.475	181.4	3.05002	FBgn0032203		CG4946		31C1
154144	U	0.341602	0.163453	0.46113	0.656427	1.1598e-14	0.127728	0.166557	33.5542	102.283	3.0483	FBgn0030142		CG3004		8F1	heterotrimeric G-protein GTPase; GO:0003927 ; EC:3.6.1.46 | inferred from sequence similarity with EMBL:AF051155		heterotrimeric G-protein complex; GO:0005834 | inferred from sequence similarity with EMBL:AF051155
152741	U	0.425331	0.425331	0.820587	0.820587	1.59713e-10	0.135941	0.135941	30	91.4375	3.04792	FBgn0011659		Mlh1	CG11482, dmlh-1, dmlh1	44B9		mismatch repair; GO:0006298 | inferred from sequence similarity; mismatch repair; GO:0006298 | inferred from sequence similarity with EMBL:U80054
143816	U	0.549402	0.352651	0.869995	0.75871	2.30715e-14	0.267787	0.10273	31.1083	94.6083	3.04125	FBgn0015546	spellchecker1	spel1	CG4215, CG4215, spel-1, SPEL1, BG:DS01068.9, Msh2	35A4--B1		mismatch repair; GO:0006298 | inferred from sequence similarity; mismatch repair; GO:0006298 | inferred from sequence similarity with EMBL:U21011
153983	U	0.171515	0.571267	0.0843165	0.176947	2.15162e-13	0.572281	0.0465962	87.1708	265.087	3.04101	FBgn0030803		CG4880		15B4
148981	U	1.1724e-05	0.000226949	5.51084e-05	3.06898e-06	4.59479e-09	4.09178e-08	1.67482e-09	36.2375	110.146	3.03955	FBgn0036767		CG16775		75A8
154361	U	0.0454049	0.323349	0.833718	0.909239	1.06564e-10	0.598181	0.957483	43.1833	130.912	3.03155	FBgn0042185		CG18769	CG18769	65B4-5
153789	U	0.686546	0.652592	0.659109	0.607694	3.18429e-14	0.0634425	0.00160044	107.121	324.712	3.03127	FBgn0029882		CG3226	Q9W3Y3	6C3
143269	U	0.163695	0.113309	0.0104909	0.00882877	1.42757e-16	0.0138296	0.00151798	33.4667	101.379	3.02926	FBgn0002781	modifier of mdg4	mod(mdg4)	CG7836, CG32491, CG15500, CG15501, CG15802, CG18151, CG8076, CG7859, CG7836, E-var(3)1, E(var)3-93D, l(3)L3101, doom, mod(mdg-4), Mod[mdg4], Doom, bpd, E-(var)3-93D, Mod(mdg)4, modifier of midget4, Mod(mdg4), E(var)129, E(var)93D: Enhancer of variegation 93D, E-var(3)3, l(3)03852, l(3)j2B7, mod(gypsy), mod2.2, Enhancer of variegation 93D, branch point disrupted	93D8--9	phosphatidate phosphatase; GO:0008195 ; EC:3.1.3.4 | inferred from sequence similarity; RNA polymerase II transcription factor; GO:0003702 | non-traceable author statement	germ-cell migration; GO:0008354 | inferred from genetic interaction with FLYBASE:wun2; FB:FBgn0041087	nucleus; GO:0005634 | inferred from direct assay; polytene chromosome; GO:0005700 | inferred from direct assay
154417	U	0.431729	0.171566	0.142574	0.159616	2.22436e-12	0.000165329	9.96955e-08	39.2542	118.825	3.02707	FBgn0052697		CG32697	CG32697	8F2-6	protein tyrosine phosphatase; non-membrane spanning protein tyrosine phosphatase; receptor signaling protein tyrosine phosphatase	protein amino acid dephosphorylation
153773	U	0.253304	0.896838	0.204754	0.127616	4.65611e-14	0.000227589	3.49133e-06	70.1083	212.029	3.02431	FBgn0034282	Mapmodulin	Mapmodulin	CG5784, CG5784, CT18148, CT42180, anon-EST:fe3A2, anon-fast-evolving-3A2, Mapmodulin	54F4	microtubule binding; GO:0008017 | inferred from sequence similarity; phosphatase inhibitor; GO:0019212 | inferred from sequence similarity with HUGO:ANP32A; OMIM:600832	microtubule-based process; GO:0007017 | inferred from sequence similarity	microtubule associated complex; GO:0005875 | inferred from sequence similarity
144654	U	0.142637	0.235041	0.622862	0.702219	2.40836e-14	0.000572208	6.22085e-08	68.375	206.408	3.01877	FBgn0016041		Tom40	CG12157	7B7	carrier		mitochondrial outer membrane translocase complex
141660	U	0.358146	0.483117	0.518447	0.658826	3.69168e-12	0.0165545	0.0237967	44.8458	135.162	3.01394	FBgn0036844	Mitogen-activated protein kinase phosphatase 3	Mkp3	CG14080, CG14081, MKP-like, DMKP-3, MKP-3-like, Mitogen-activated protein kinase phosphatase 3	75F6	protein tyrosine/serine/threonine phosphatase; GO:0008138 ; EC:3.1.3.- | non-traceable author statement; MAP kinase phosphatase; GO:0017017 ; EC:3.1.3.- | inferred from sequence similarity with EMBL:U43223; protein tyrosine/serine/threonine phosphatase; GO:0008138 ; EC:3.1.3.- | inferred from sequence similarity with EMBL:U43223; phosphoric monoester hydrolase; GO:0016791 ; EC:3.1.3.- | inferred …	protein amino acid dephosphorylation; GO:0006470 | non-traceable author statement
154598	U	0.0501193	0.172581	0.298888	0.4169	2.53938e-09	0.507205	0.144922	39.9417	120.167	3.00855	FBgn0001085	frizzled	fz	CG17697, CG3646, Dfz1, Fz1, DFZ1, Fz, frz, FZ, DFz, Frizzled, Frizzled 1	70D4--5	transmembrane receptor; GO:0004888 | inferred from sequence similarity; frizzled receptor; GO:0004928 | traceable author statement; Wnt-protein binding; GO:0017147 | inferred from sequence similarity	determination of sensory organ precursor cell fate; GO:0016360 | inferred from mutant phenotype; establishment and/or maintenance of cell polarity; GO:0007163 | inferred from mutant phenotype; establishment of cell polarity; GO:0030010 | inferred from mutant phenotype; establishment of epithelial cell polarity; GO:0045198 | inferred from mutant phenotype; establishment of ommatidial polarity (sen…	cell cortex; GO:0005938 | inferred from direct assay; plasma membrane; GO:0005886 | inferred from direct assay
142039	U	0.8825	0.673666	0.257925	0.224028	5.22473e-15	0.142831	0.949489	107.15	322.283	3.00778	multiple hits				Unk
149333	U	0.813589	0.765718	0.641662	0.566813	7.73376e-09	0.028729	0.0371461	30.7625	92.4875	3.0065	FBgn0037327		PEK	CG2087, CG2087, DmPEK, EIF2-like, DPERK	83A4	protein kinase; GO:0004672 | non-traceable author statement; eukaryotic elongation factor-2 kinase; GO:0004686 ; EC:2.7.1.- | non-traceable author statement; eukaryotic elongation factor-2 kinase; GO:0004686 ; EC:2.7.1.- | inferred from sequence similarity with NCBI_gi:4758892	protein amino acid phosphorylation; GO:0006468 | non-traceable author statement; response to ER-overload; GO:0006983 | non-traceable author statement	endoplasmic reticulum; GO:0005783 | non-traceable author statement
146236	U	0.867584	0.917942	0.922023	0.928734	5.64329e-09	0.217093	0.156438	30.6833	92.2167	3.00543	FBgn0032354		CG4788		32E1
145563	U	0.027365	0.027365	0.0478343	0.0478343	1.25731e-11	2.94409e-07	2.94409e-07	30	90.1375	3.00458	FBgn0031312		l(2)k00619	CG4775, BcDNA:SD10843	21F2
153255	U	0.113832	0.033196	0.0372643	0.0895764	5.91367e-21	2.83317e-07	6.06971e-11	360.196	1082	3.00392	FBgn0031145		Ntf-2	CG1740, CG1740, DNTF-2, NTF-2, dmNTF2, ntf2, BcDNA:GM08921	19E7	protein carrier; GO:0008320 | inferred from sequence similarity with SGD_LOCUS:NTF2; SGD:S0000811	protein-nucleus import; GO:0006606 | inferred from sequence similarity with SGD_LOCUS:NTF2; SGD:S0000811; protein-nucleus import; GO:0006606 | non-traceable author statement
153810	U	0.568417	0.825169	0.704737	0.234913	2.8283e-10	0.353113	0.662922	40.275	120.971	3.00362	FBgn0027053	COP9 complex homolog subunit 5	CSN5	CG14884, l(3)L4032, DCH5, JadBp, Dch5, dch5, BcDNA.LD14392, Jab1, Csn5, JAB1/CSN5, quo: quo vadis, csn5, BcDNA:LD14392, CH5, Drosophila COP9 signalosome homolog 5, Jun activation domain binding protein, quo, JUN activation domain-binding protein-1	89D1--2		axonogenesis; GO:0007409 | inferred from mutant phenotype; glia cell migration; GO:0008347 | inferred from mutant phenotype; oocyte axis determination; GO:0007309 | inferred from mutant phenotype; photoreceptor differentiation (sensu Drosophila); GO:0007467 | inferred from mutant phenotype	cytoplasm; GO:0005737 | inferred from direct assay; signalosome complex; GO:0008180 | inferred from mutant phenotype
143845	U	0.0906855	0.178158	0.330061	0.413627	2.44229e-11	0.00348692	0.00168932	30.7833	92.4375	3.00284	FBgn0015797	Rab-protein 6	Rab6	CG6601, CG6601, CG6601, l(2)08323, rab6, wrt, DRab6, 136/6, Drab6, warthog, dRab6, drab6	33C4	RAB small monomeric GTPase; GO:0003928 ; EC:3.6.1.47 | inferred from sequence similarity; RAB small monomeric GTPase; GO:0003928 ; EC:3.6.1.47 | inferred from sequence similarity with NCBI_gi:4506373
152861	U	0.42026	0.717958	0.354369	0.523482	2.61269e-15	0.00366235	0.05849	78.4875	235.354	2.99862	FBgn0033391		CG8026		45B3	carrier; GO:0005386 | inferred from sequence similarity		mitochondrial membrane; GO:0005740 | inferred from sequence similarity
146610	U	0.325377	0.346593	0.722259	0.813296	6.25068e-12	0.0085088	0.000845008	34.3625	102.862	2.99345	FBgn0032974		CG3651		40E4
144706	U	0.0974742	0.0575885	0.385189	0.00878857	2.28373e-16	0.513002	2.82217e-08	70.4875	210.787	2.99042	multiple hits				Unk
154257	U	0.0500977	0.353696	0.13044	0.919382	6.39629e-13	0.0396249	0.289051	41.5958	124.383	2.99028	FBgn0035916		CG5978		66D8
152467	U	0.058112	0.190738	0.14617	0.147411	5.25449e-14	0.122547	0.000413237	41.0792	122.742	2.98793	FBgn0033676		CG17509		48D7--8
153466	U	0.00303095	0.00201469	0.18091	0.629333	1.77319e-14	0.388854	0.573612	36.05	107.675	2.98682	FBgn0003416	small wing	sl	CG4200, plc-gammad, PLC-gamma, PLC-gammaD, PLCgamma, p145, PLC, Plcgamma: Phospholipase C gamma, PLC-gamma D, phospholipase Cgamma, Plcgamma, Phospholipase C gamma	14B16--17	1-phosphatidylinositol-4,5-bisphosphate phosphodiesterase; GO:0004435 ; EC:3.1.4.11 | non-traceable author statement
155140	U	0.0754685	0.180921	0.148877	0.434799	3.48602e-19	0.0913913	0.00408255	211.729	632.217	2.98597	FBgn0029133		REG	CG1591	11E3			26S proteasome; NOT nucleolus; nucleus
141755	U	0.0740002	0.508064	0.0726814	0.102904	1.94449e-17	0.00253564	8.49846e-08	49.6792	148.338	2.98591	FBgn0034579	mitochondrial ribosomal protein L54	mRpL54	CG9353, MRP-L54, mitochondrial ribosomal protein L54	57B16	structural constituent of ribosome; GO:0003735 | inferred from sequence similarity with EMBL:AK004194; protein_id:BAB23216		mitochondrial large ribosomal subunit; GO:0005762 | inferred from sequence similarity with EMBL:AK004194; protein_id:BAB23216
153243	U	0.552892	0.71272	0.442567	0.421263	1.21282e-13	0.00738733	1.28483e-08	179.55	535.942	2.98492	FBgn0010602	lesswright	lwr	CG3018, Lwr, Ubc9, hbl, DmUbc9, Dmubc9, semi, ubc9, UBC9, dUbc9, dip4, DUbc9, l(2)01519, l(2)02858, l(2)05486, l(2)05487, ubiquitin-conjugating enzyme 9, hunchback-like, Ubiquitin conjugating enzyme 9, Lesswright, semushi	21D1	protein tagging; GO:0008638 | inferred from physical interaction with FLYBASE:dl; FB:FBgn0000462; protein tagging; GO:0008638 | inferred from genetic interaction with FLYBASE:dl; FB:FBgn0000462; protein tagging; GO:0008638 | inferred from genetic interaction with FLYBASE:smt3; FB:FBgn0026170; protein tagging; GO:0008638 | inferred from physical interaction with FLYBASE:smt3; FB:FBgn0026170; SUMO …	female meiosis; GO:0007143 | inferred from genetic interaction with FLYBASE:Axs; FB:FBgn0000152; female meiosis; GO:0007143 | inferred from genetic interaction with FLYBASE:mei-218; FB:FBgn0002709; female meiosis; GO:0007143 | inferred from genetic interaction with FLYBASE:ncd; FB:FBgn0002924; female meiosis chromosome segregation; GO:0016321 | inferred from genetic interaction with FLYBASE:nod; …	nucleus; GO:0005634 | inferred from direct assay
145784	U	0.757545	0.198315	0.814697	0.225184	7.4909e-15	0.000114443	2.61305e-08	57.8958	172.746	2.98374	FBgn0031639	mitochondrial ribosomal protein S2	mRpS2	CG2937, MRP-S2, mitochondrial ribosomal protein S2	25B1	structural constituent of ribosome; GO:0003735 | inferred from sequence similarity with SWISS-PROT:Q9Y399; structural constituent of ribosome; GO:0003735 | inferred from sequence similarity with SGD_LOCUS:MRP4; SGD:S0000996	protein biosynthesis; GO:0006412 | inferred from sequence similarity with SGD_LOCUS:MRP4; SGD:S0000996; protein biosynthesis; GO:0006412 | inferred from sequence similarity with SWISS-PROT:Q9Y399	mitochondrial small ribosomal subunit; GO:0005763 | inferred from sequence similarity with SGD_LOCUS:MRP4; SGD:S0000996; mitochondrial small ribosomal subunit; GO:0005763 | inferred from sequence similarity with SWISS-PROT:Q9Y399
148477	U	0.295229	0.227239	0.107253	0.11521	2.07434e-12	0.363508	0.764338	33.075	98.475	2.97732	FBgn0036018		CG3335	cg3335	67C2	RNA binding; GO:0003723 | inferred from sequence similarity; helicase; GO:0004386 | inferred from sequence similarity
149589	U	0.515678	0.633702	0.731603	0.560185	6.69515e-15	0.629468	0.146179	34.2208	101.854	2.97638	FBgn0037755		CG12945		85E9
155043	U	0.413279	0.806437	0.526538	0.602823	3.55592e-11	0.121655	0.0296933	33.2833	98.8792	2.97083	FBgn0001179	haywire	hay	CG8019, CG8019, ERCC3, nc2, DmXPB, DhR25, DhXPB, hwr, TFIIH, ms(3)nc2	67E5	helicase; GO:0004386 | inferred from sequence similarity; ATP dependent DNA helicase; GO:0004003 ; EC:3.6.1.3 | non-traceable author statement; general RNA polymerase II transcription factor; GO:0016251 | inferred from sequence similarity with HUGO:ERCC3; OMIM:133510; general RNA polymerase II transcription factor; GO:0016251 | inferred from sequence similarity with SGD_LOCUS:SSL2; SGD:S0001405	transcription initiation from Pol II promoter; GO:0006367 | inferred from sequence similarity with HUGO:ERCC3; OMIM:133510; transcription initiation from Pol II promoter; GO:0006367 | inferred from sequence similarity with SGD_LOCUS:SSL2; SGD:S0001405	transcription factor TFIIH complex; GO:0005675 | inferred from sequence similarity with HUGO:ERCC3; OMIM:133510; transcription factor TFIIH complex; GO:0005675 | inferred from sequence similarity with SGD_LOCUS:SSL2; SGD:S0001405
154100	U	0.0373429	0.336789	0.169672	0.153493	8.4813e-13	7.53865e-05	0.000146413	70.2667	208.742	2.97071	FBgn0035357		CG1244		62E8
154634	U	0.000195537	0.00406238	0.00240415	0.000199507	4.3405e-16	0.000444373	2.30852e-06	46.475	137.975	2.9688	FBgn0046704		Liprin-a	CG11199	27A1		photoreceptor morphogenesis (sensu Drosophila); synaptogenesis	synaptic junction
154180	U	0.231027	0.618647	0.517132	0.528793	6.05566e-13	0.117188	0.94235	45.3458	134.6	2.9683	FBgn0028474		BcDNA:LD23634	CG4119, cg4119	5A10	RNA binding; GO:0003723 | inferred from sequence similarity
145539	U	0.175167	0.266902	0.422548	0.656972	2.01323e-11	0.571306	0.0788549	56.5125	167.592	2.96557	FBgn0031267		CG13688		21D1
154502	U	0.615552	0.610222	0.561861	0.353754	1.47413e-11	2.43187e-05	4.30378e-06	37.5042	111.204	2.96511	FBgn0031988		CG8668		28E7	UDP-galactose beta-N-acetylglucosamine beta-1,3-galactosyltransferase; GO:0008499 | inferred from sequence similarity with EMBL:AF029790; transferase, transferring glycosyl groups; GO:0016757 ; EC:2.4.-.- | inferred from sequence similarity with FLYBASE:brn; FB:FBgn0000221
153815	U	0.346248	0.453052	0.378751	0.188956	4.50851e-15	0.697358	0.0245779	47.525	140.717	2.9609	FBgn0027453	DNZDHHC/NEW1 zinc finger protein 11	Dnz1	CG6627, DNZ1	32B1
153502	U	0.0229523	0.220336	0.00517705	0.000552813	1.7449e-16	0.188158	0.0712529	166.325	492.008	2.95811	FBgn0011586	enhancer of rudimentary	e(r)	CG1871, CG1871, ER	8B7	transcription regulator; GO:0030528 | non-traceable author statement	regulation of transcription from Pol II promoter; GO:0006357 | non-traceable author statement
152191	U	0.519336	0.519336	0.454325	0.454325	5.09466e-12	0.0477943	0.0477943	30	88.7375	2.95792	FBgn0029755		Sas10	CG4202, CG4202, dSAS10, sas-10	4F5
149774	U	0.256017	0.524956	0.154859	0.680954	4.20634e-11	0.181694	0.00049572	52.7583	156.033	2.95751	FBgn0038043		CG17202		87B9	protein binding; GO:0005515 | non-traceable author statement		nucleus; GO:0005634 | non-traceable author statement
153958	U	0.0292373	0.0291634	0.0953996	0.0924861	5.26807e-17	0.0627913	0.055002	30.0917	88.8583	2.95292	FBgn0027864		Ogg1	CG1795, dOGG1, BcDNA:LD19945	8A2	DNA-(apurinic or apyrimidinic site) lyase; GO:0003906 ; EC:4.2.99.18 | inferred from sequence similarity; purine-specific oxidized base lesion DNA N-glycosylase; GO:0008534 ; EC:3.2.2.- ; EC:3.2.2.23 | inferred from sequence similarity with EMBL:AF029690; purine-specific oxidized base lesion DNA N-glycosylase; GO:0008534 ; EC:3.2.2.- ; EC:3.2.2.23 | inferred from sequence similarity	DNA repair; GO:0006281 | non-traceable author statement	nucleus; GO:0005634 | non-traceable author statement
145384	U	0.145031	0.021501	0.540583	0.296796	6.75729e-13	0.00741811	1.31083e-05	36.8375	108.704	2.95091	FBgn0031048		CG12237		18D11
144584	U	0.11739	0.188345	0.0592764	0.378419	3.98176e-15	5.95751e-05	1.8698e-06	73.5708	217.092	2.95078	FBgn0040918	Longevity assurance gene 1	Lag1	CG3576	5E3-4			plasma membrane
148431	U	0.643608	0.671964	0.0286058	0.0107645	3.46067e-09	0.753587	0.173525	35.6625	105.225	2.95058	FBgn0035936	Tetraspanin 66E	Tsp66E	CG4999, CG4999, CG4999, Dm.Tsp66E, Tetraspanin 66E	66E3			integral to membrane; GO:0016021 | inferred from sequence similarity
146211	U	0.112726	0.851189	0.114156	0.242752	1.74002e-13	0.78533	0.247175	151.308	446.387	2.95018	FBgn0053129		CG33129	CG33129	32C1
153833	U	0.339834	0.527198	0.452294	0.280332	1.97868e-15	0.173202	0.0181235	107.529	317.208	2.94997	FBgn0029873		CG3918		6B1
141493	U	0.119524	0.302106	0.0379734	0.12757	1.59481e-19	8.43091e-07	1.72822e-09	74.8417	220.717	2.94911	FBgn0000719	folded gastrulation	fog	CG9559, l114, M67, l(1)114, 114, l(1)20Ba	20C3		posterior midgut invagination; GO:0007374 | inferred from direct assay; terminal region determination; GO:0007362 | inferred from genetic interaction with FLYBASE:tor; FB:FBgn0003733; torso receptor signaling pathway; GO:0008293 | inferred from genetic interaction with FLYBASE:tor; FB:FBgn0003733; ventral furrow formation; GO:0007370 | inferred from direct assay	extracellular; GO:0005576 | non-traceable author statement
149020	U	0.592772	0.529521	0.343464	0.395353	3.64499e-10	0.00527312	0.00414314	30.2917	89.3208	2.94869	FBgn0036827		CG6843		75E4
142575	U	0.84465	0.935661	0.857826	0.493783	9.70499e-14	0.389451	0.839405	70.6875	208.375	2.94783	FBgn0035766		CG8598		65F5
154805	U	0.0191659	0.0545196	0.0257395	0.446056	1.03071e-15	0.333403	0.00333809	75.6875	223.029	2.94671	FBgn0038206	twinfilin	twf	CG3172, CG3172, A6, twinfilin	88A9	actin binding; GO:0003779 | non-traceable author statement; protein tyrosine kinase; GO:0004713 ; EC:2.7.1.112 | inferred from sequence similarity with EMBL:U82324
153642	U	0.361459	0.188932	0.0750648	0.335778	5.58978e-11	0.0937641	0.0204164	43.9458	129.488	2.94653	FBgn0038768		CG4936		92C1
154313	U	0.216127	0.216127	0.424955	0.424955	1.42504e-12	0.922743	0.922743	30	88.2792	2.94264	FBgn0030877		CG7846		16E2
152008	U	0.00412051	0.157404	0.943267	0.265945	3.41761e-16	0.119003	3.0674e-08	63.6083	187.042	2.94052	FBgn0039790		CG2246		99F10--11	ribose-phosphate pyrophosphokinase; GO:0004749 ; EC:2.7.6.1 | inferred from sequence similarity with EMBL:AB007851; protein_id:BAA25435.1
151461	U	0.230599	0.40696	0.146852	0.0239777	3.71972e-13	0.000147209	6.63837e-08	42	123.492	2.94028	FBgn0041005		CG13303	BcDNA:GM01028
154596	U	0.378056	0.297566	0.215583	0.455989	2.26289e-18	0.816966	0.165827	86.6333	254.725	2.94027	FBgn0015014	tango	tgo	CG11987, PRD gene 7, ARNT, darnt, DARNT, dARNT, Arnt, Tango, arnt, TGO, Hif1, HIF1b, prd7, paired-like 7	85C2	RNA polymerase II transcription factor; GO:0003702 | inferred from direct assay; DNA binding; GO:0003677 | non-traceable author statement; RNA polymerase II transcription factor; GO:0003702 | inferred from genetic interaction with FLYBASE:sim; FB:FBgn0004666; RNA polymerase II transcription factor; GO:0003702 | inferred from genetic interaction with FLYBASE:trh; FB:FBgn0003749; RNA polymerase II …	tracheal system development (sensu Insecta); GO:0007424 | traceable author statement	nucleus; GO:0005634 | inferred from sequence similarity with HUGO:ARNT; OMIM:126110
143730	U	0.145399	0.0169695	0.272871	0.0533386	6.03942e-20	0.0395452	0.127425	130.917	384.846	2.93962	FBgn0013969	GTP-binding-protein	Gbp	CG5519, GPB, BcDNA:LD02793	55C9	GTP binding; GO:0005525 | non-traceable author statement
141516	U	0.213068	0.388451	0.818482	0.853745	1.28638e-14	0.130815	0.706837	67.7875	199.162	2.93804	FBgn0038478		CG5148		89E12
151465	U	0.0197513	0.0233428	0.0233428	0.0197513	1.26308e-07	1.26308e-07	7.34583e-08	30.9667	90.9792	2.93797	multiple hits				3C8-9
141423	U	0.0122259	0.00727677	0.0147333	0.27337	9.99136e-17	0.603641	0.179676	42.275	124.183	2.93751	FBgn0026404	Nedd2-like caspase	Nc	CG8091, DRONC, Dronc, dronc	67D2	caspase-2; GO:0004202 ; EC:3.4.22.- | inferred from direct assay; signaling (initiator) caspase; GO:0004200 ; EC:3.4.22.- | traceable author statement; signaling (initiator) caspase; GO:0004200 ; EC:3.4.22.- | non-traceable author statement; caspase; GO:0004199 ; EC:3.4.22.36 | non-traceable author statement; caspase; GO:0004199 ; EC:3.4.22.36 | inferred from direct assay; caspase; GO:0004199 ; E…	apoptosis; GO:0006915 | inferred from genetic interaction with FLYBASE:th; FB:FBgn0003691; apoptosis; GO:0006915 | inferred from physical interaction with FLYBASE:th; FB:FBgn0003691; apoptotic program; GO:0008632 | inferred from physical interaction with FLYBASE:Ice; FB:FBgn0019972	NOT mitochondrion; GO:0005739 | inferred from direct assay; cytoplasm; GO:0005737 | inferred from direct assay
155110	U	0.588278	0.821622	0.611032	0.465276	5.032e-11	0.126636	0.00161184	69.7875	204.996	2.93743	FBgn0003449	sans fille	snf	CG4528, CG4528, fs(1)1621, liz, fs(1)A1621, snRNP B'', fs(1)A16121, snf1621, U2 snRNP B'' protein, SNF/D25, splicing necessary factor, SNF, Snf, D25, simply not fertile, snf	4F4	RNA binding; GO:0003723 | inferred from sequence similarity; pre-mRNA splicing factor; GO:0008248 | inferred from sequence similarity with HUGO:SNRPA; OMIM:182285; U1 snRNA binding; GO:0030619 | non-traceable author statement; pre-mRNA splicing factor; GO:0008248 | traceable author statement	mRNA splicing; GO:0006371 | inferred from sequence similarity with NCBI_NP:003083; mRNA splicing; GO:0006371 | inferred from sequence similarity with NCBI_NP:004587; mRNA splicing; GO:0006371 | inferred from sequence similarity with NCBI_NP:009677; mRNA splicing; GO:0006371 | inferred from sequence similarity with NCBI_NP:012274; mRNA splicing; GO:0006371 | inferred from sequence similarity with …	small nuclear ribonucleoprotein complex; GO:0030532 | inferred from direct assay; small nuclear ribonucleoprotein complex; GO:0030532 | inferred from sequence similarity with HUGO:SNRPA; OMIM:182285; small nuclear ribonucleoprotein complex; GO:0030532 | inferred from sequence similarity with NCBI_NP:003083; small nuclear ribonucleoprotein complex; GO:0030532 | inferred from sequence similarity wi…
149586	U	0.0524789	0.728799	0.244834	0.732551	1.48119e-15	0.509502	0.00133884	208.046	611.054	2.93711	FBgn0037752		CG8495	BcDNA:RH06643, anon-EST:fe3B4, anon-fast-evolving-3B4	85E8	structural constituent of ribosome; GO:0003735 | inferred from sequence similarity with NCBI_gi:4506717	protein biosynthesis; GO:0006412 | inferred from sequence similarity with NCBI_gi:4506717	cytosolic small ribosomal subunit (sensu Eukarya); GO:0005843 | inferred from sequence similarity with NCBI_gi:4506717
143120	U	0.025307	0.355909	0.189619	0.187078	1.69491e-15	0.00403881	0.353026	135.213	396.85	2.93501	FBgn0000426	Developmental embryonic B	DebB	CG16792, CG16792, Deb-B, Deb, deb-b	48E6		mRNA splicing; GO:0006371 | inferred from sequence similarity with NCBI_NP:003086; mRNA splicing; GO:0006371 | inferred from sequence similarity with NCBI_NP:015508	small nuclear ribonucleoprotein complex; GO:0030532 | inferred from sequence similarity with NCBI_NP:003086; small nuclear ribonucleoprotein complex; GO:0030532 | inferred from sequence similarity with NCBI_NP:015508; small nuclear ribonucleoprotein complex; GO:0030532 | inferred from sequence similarity with NCBI_gi:4507131; spliceosome complex; GO:0005681 | inferred from sequence similarity wit…
150721	U	0.305059	0.489832	0.366136	0.478248	1.8634e-14	0.75342	0.608396	60.5208	177.542	2.93356	FBgn0010328	without children	woc	CG5965	97E11-F1		ecdysone biosynthesis
154540	U	0.305141	0.454052	0.0976425	0.0509734	9.4394e-11	0.911061	0.622274	31.55	92.525	2.93265	FBgn0019637	Another transcription unit	Atu	CG1433, l(3)s1938	83B6
142493	U	0.830483	0.716686	0.460383	0.0288564	4.47598e-16	1.72593e-06	1.06524e-07	56.1208	164.433	2.92999	FBgn0039233		CG7006	BcDNA:GM12126	96B1
142823	U	0.534852	0.258146	0.266078	0.265879	7.33566e-16	0.804532	0.130646	63.1125	184.825	2.9285	FBgn0003200	retina aberrant in pattern	rap	CG3000	4C11-12		cyclin catabolism
152632	U	1.13407e-07	0.00637533	0.0343059	0.000259464	6.68352e-19	9.35211e-06	1.25852e-08	90.6542	265.3	2.92651	FBgn0040273		Spt5	CG7626	56D5-7	transcription elongation factor	transcription	nucleus
153013	U	0.0018466	0.22249	0.165255	0.511678	3.43946e-16	0.363117	0.865756	57.8167	169.171	2.92599	FBgn0028916		BG:DS01068.2	CG33090, CG15287, CG31837, CG7469	35A4
144766	U	0.872702	0.807779	0.756778	0.563394	1.69755e-11	0.944448	0.261737	116.092	339.279	2.92251	FBgn0030151		CG1354		9A1	GTP binding; GO:0005525 | inferred from sequence similarity with EMBL:AC007060; protein_id:AAD25745.1; hydrolase, acting on acid anhydrides, in phosphorus-containing anhydrides; GO:0016818 ; EC:3.6.1.- | inferred from electronic annotation
153324	U	0.116312	0.558113	0.735442	0.799204	3.29409e-13	0.925237	0.346208	44.3042	129.463	2.92213	FBgn0005355	Suppressor of fused	Su(fu)	CG6054, su(fu), Sufu, SuFu, suppressor of fused	87C5		smoothened receptor signaling pathway; GO:0007224 | traceable author statement	cytoplasm; GO:0005737 | traceable author statement
142675	U	0.00552061	0.00936202	0.235939	0.03595	7.69284e-19	0.0213339	0.788725	381.067	1113.04	2.92085	FBgn0027512		BcDNA:LD22087	CG10254	95A7	ubiquitin conjugating enzyme; GO:0004840 | inferred from sequence similarity with EMBL:Y17267
141602	U	0.363521	0.538338	0.542034	0.659947	9.08624e-13	0.856743	0.88	37.5042	109.513	2.92001	FBgn0032678		CG12750		36E3
145251	U	0.0117457	0.0160819	0.0769294	0.119085	1.51024e-17	0.0170553	0.0264141	30.35	88.6083	2.91955	FBgn0030855		CG5800	cg5800	16B10	RNA helicase; GO:0003724 ; EC:2.7.7.- | inferred from sequence similarity with SGD_LOCUS:HCA4; SGD:S0003570
141752	U	0.263337	0.202396	0.233008	0.481296	6.50923e-14	0.000614645	0.00107607	65.8667	192.175	2.91764	FBgn0040466	Dorsal interacting protein 2	Dip2	CG9771	82D1
150057	U	0.080298	0.72909	0.0246992	0.01769	1.40247e-16	5.6448e-06	1.44746e-06	34.3542	100.196	2.91656	FBgn0038489		CG12265		89F1	apoptosis inhibitor; GO:0008189 | inferred from sequence similarity with EMBL:AF007769
149571	U	0.0252442	0.208887	0.534927	0.194782	4.80501e-13	0.339082	0.594082	61.2792	178.7	2.91616	FBgn0037722		CG8319		85E1	transcription factor; GO:0003700 | inferred from sequence similarity with MGD:Tcf17; MGI:MGI:103172		nucleus; GO:0005634 | inferred from sequence similarity with MGD:Tcf17; MGI:MGI:103172
153644	U	0.0583731	0.208305	0.0207219	0.00617857	1.08543e-17	0.000225881	0.00129144	125.367	365.346	2.91422	FBgn0027889		BcDNA:LD09009	CG6386, CG6386, CG6386, VRK	97D5	protein kinase; GO:0004672 | non-traceable author statement; protein serine/threonine kinase; GO:0004674 ; EC:2.7.1.37 | inferred from sequence similarity with EMBL:AF080253	protein amino acid phosphorylation; GO:0006468 | non-traceable author statement
141707	U	0.60036	0.45022	0.760149	0.31322	1.3808e-16	0.0448042	0.000918233	107.121	312.087	2.91342	FBgn0011570	capping protein beta	cpb	CG17158, CG17158, CP beta subunit, J, capping protein, Ancpbeta, Capping-protein-beta	22B1	F-actin capping; GO:0003782 | inferred from direct assay; actin binding; GO:0003779 | inferred from sequence similarity; actin binding; GO:0003779 | inferred from sequence similarity with MGD:Cappb1; MGI:MGI:104652		actin capping protein complex; GO:0008290 | inferred from sequence similarity with MGD:Cappb1; MGI:MGI:104652; actin capping protein complex; GO:0008290 | non-traceable author statement
142433	U	0.500701	0.392997	0.654932	0.486511	1.88761e-12	0.437213	0.0138453	35.3292	102.858	2.91143	FBgn0035082		CG2811		60E7
154949	U	0.310188	0.082352	0.0146752	0.00645939	3.36875e-14	0.641448	0.00166404	40.4333	117.463	2.90509	FBgn0030456		CG4332		11E1
155147	U	0.000469271	0.105022	0.695998	0.272838	7.84261e-16	0.301014	0.00817916	147.975	429.792	2.90449	FBgn0026566		BG:DS00004.12	CG1307, hypothetical 23.1kd-like protein	84A1
153976	U	0.908583	0.939159	0.00862103	0.0243403	2.01743e-17	3.5607e-07	1.16187e-09	39.675	115.213	2.90391	FBgn0014001	PAK-kinase	Pak	CG10295, CG10295, p65[PAK], DPAK, PAK, PAK1, D-Pak, pak, Dpak1, PAK2, dPAK1, DPak, dPak, p21-associated kinase	83E4	protein serine/threonine kinase; GO:0004674 ; EC:2.7.1.37 | inferred from sequence similarity; protein serine/threonine kinase; GO:0004674 ; EC:2.7.1.37 | inferred from direct assay; protein serine/threonine kinase; GO:0004674 ; EC:2.7.1.37 | non-traceable author statement; receptor signaling protein serine/threonine kinase; GO:0004702 ; EC:2.7.1.- | non-traceable author statement; protein serine…	axon guidance; GO:0007411 | inferred from genetic interaction with FLYBASE:Dscam; FB:FBgn0033159; cell adhesion; GO:0007155 | inferred from direct assay	focal adhesion; GO:0005925 | inferred from direct assay
153933	U	0.772397	0.691848	0.629634	0.526279	2.84244e-13	0.00636554	0.000248987	41.3208	119.942	2.90269	FBgn0039115		CG10214		95B1	3'-5' exoribonuclease; GO:0000175 ; EC:3.1.13.- | non-traceable author statement
145072	U	0.312756	0.734491	0.13663	0.30373	1.74555e-12	0.0620223	0.0115862	32.3	93.75	2.90248	FBgn0030573		nmdyn-D6	CG5310	12F1	nucleoside-diphosphate kinase; GO:0004550 ; EC:2.7.4.6 | inferred from sequence similarity; nucleoside-diphosphate kinase; GO:0004550 ; EC:2.7.4.6 | inferred from sequence similarity with EMBL:AF051942
144245	U	0.108148	0.0594299	0.396813	0.323699	6.06974e-17	0.000778111	0.292196	118.875	345.029	2.90245	FBgn0028686		Rpt3	CG16916, p48A, Dmp48A, Dm_Rpt3a	10A6	proteasome endopeptidase; GO:0004299 ; EC:3.4.25.1 | inferred from direct assay; proteasome ATPase; GO:0008575 ; EC:3.6.4.8 | inferred from sequence similarity with SGD_LOCUS:RPT3; SGD:S0002802	proteolysis and peptidolysis; GO:0006508 | inferred from direct assay; proteolysis and peptidolysis; GO:0006508 | inferred from sequence similarity with HUGO:PSMC4; OMIM:602707; proteolysis and peptidolysis; GO:0006508 | inferred from sequence similarity with SGD_LOCUS:RPT3; SGD:S0002802	19S proteasome regulatory particle; GO:0005838 | inferred from direct assay; 19S proteasome regulatory particle; GO:0005838 | inferred from sequence similarity with HUGO:PSMC4; OMIM:602707; 19S proteasome regulatory particle, base subcomplex; GO:0008540 | inferred from sequence similarity with SGD_LOCUS:RPT3; SGD:S0002802
142507	U	0.156647	0.186037	0.035276	0.039717	9.63615e-18	0.199218	0.0126651	672.237	1950.6	2.90165	FBgn0034802		CG3800	CG3800	59B6	nucleic acid binding
154371	U	0.0746624	0.725953	0.788287	0.740157	3.90178e-15	0.0170505	0.43187	110.433	319.875	2.89654	FBgn0030431		CG4407		11D1	FMN adenylyltransferase; GO:0003919 ; EC:2.7.7.2 | inferred from sequence similarity with SGD_LOCUS:FAD1; SGD:S0002203
143992	U	0.772244	0.635535	0.662545	0.423625	9.02634e-10	0.875495	0.723741	32.2708	93.4708	2.89645	FBgn0023514		EG:63B12.7	CG14805, CG14805	2B14
142597	U	0.346343	0.276515	0.473957	0.288773	7.7299e-10	0.630504	0.278096	32.7167	94.7083	2.8948	FBgn0032191		CG5734		31B1
150001	U	0.297734	0.0589812	0.0519235	0.877386	4.83668e-15	0.000212086	7.81908e-06	98.275	284.175	2.89163	FBgn0024491	Bicoid interacting protein 1	Bin1	CG6046	89B12	transcription co-repressor	negative regulation of transcription from Pol II promoter
142720	U	0.454808	0.473812	0.126897	0.277721	2.36156e-12	0.241695	0.813939	32.2583	93.2417	2.89047	FBgn0036187		CG11660		68D1	protein kinase; GO:0004672 | non-traceable author statement
148666	U	0.907672	0.907672	0.340737	0.340737	4.58943e-11	0.556352	0.556352	30	86.7125	2.89042	FBgn0036295		CG10522	Citron, CITRON	69C4	protein serine/threonine kinase; GO:0004674 ; EC:2.7.1.37 | non-traceable author statement; protein serine/threonine kinase; GO:0004674 ; EC:2.7.1.37 | inferred from sequence similarity with EMBL:AF086824; diacylglycerol binding; GO:0019992 | inferred from sequence similarity with INTERPRO:IPR002219	protein amino acid phosphorylation; GO:0006468 | non-traceable author statement
154856	U	0.303659	0.991622	0.335987	0.320562	2.04715e-17	0.817174	0.0481405	86.7458	250.646	2.88943	FBgn0033236		CG14764	CG2923	43F4--6
143964	U	0.879395	0.12969	0.153533	0.287017	4.45815e-18	0.716114	0.000398174	59.3625	171.408	2.88749	FBgn0022786		Hira	CG12153, CG12153, Dhh: Drosophila hira homolog, dhira, HIRA, dHira, hira, Dhh, Drosophila homolog of HIRA, Drosophila hira homolog	7B7	transcription co-repressor; GO:0003714 | inferred from sequence similarity with SGD_LOCUS:HIR1; SGD:S0000104		nucleus; GO:0005634 | non-traceable author statement
143198	U	0.0796648	0.292258	0.213972	0.115941	9.66754e-19	0.954679	0.799375	945.217	2728.95	2.88712	FBgn0001233	Heat shock protein 83	Hsp83	CG1242, CG1242, CG1242, hsp83, 83K HSP, hsp82, 83, Hsp82, E(sev)3A: Enhancer of sevenless 3A, hsp84, l(3)j5C2, E(sina)2, HSP83, Hsp90, clone 2.53, HSP90, hsp90, DMHSP82, HSP82, ms(3)08445, ORF1, en(lz)3C/4C, anon-WO0068693, Su(Raf)3A, anon-EST:Liang-2.53, stc, E(sev)3A, scratch, Enhancer of seven in absentia 2, Enhancer of sevenless 3A	63B11	chaperone; GO:0003754 | traceable author statement; chaperonin ATPase; GO:0003763 ; EC:3.6.4.9 | inferred from sequence similarity with EMBL:J04988; heat shock protein; GO:0003773 | inferred from sequence similarity with EMBL:J04988	protein folding; GO:0006457 | inferred from sequence similarity with EMBL:J04988; response to heat; GO:0009408 | inferred from sequence similarity with EMBL:J04988	centrosome; GO:0005813 | inferred from direct assay; cytoplasm; GO:0005737 | inferred from sequence similarity with EMBL:J04988
144174	U	0.225969	0.312135	0.704934	0.62451	5.43535e-12	0.396194	0.391504	31.5542	91.0708	2.88617	FBgn0027108		inx2	CG4590, CG4590, prp33, Ix2, Dm-inx2, Dm-inx, inx-2, Inx2, pas related protein 33	6E4	innexin channel; GO:0015286 ; TC:1.A.25.-.- | non-traceable author statement		gap junction; GO:0005921 | inferred from sequence similarity with EMBL:AF115854; protein_id:AAD29306.1
142778	U	0.677019	0.958988	0.648779	0.635821	1.11115e-08	0.867406	0.549282	39.65	114.388	2.88493	FBgn0013432		bcn92	CG3717, CG3717, EG:87B1.6, BcDNA:RE57896	2D4
152947	U	0.0285977	0.0434676	0.203987	0.0131384	9.39569e-15	0.123596	0.0016632	84.1375	242.642	2.88387	FBgn0051232		CG31232	CG31232	91A5-6	cyclin-dependent protein kinase, regulator
154443	U	0.122863	0.42254	0.826353	0.106494	3.49258e-11	0.0642045	0.00710024	36.375	104.846	2.88236	FBgn0033453		CG1667		46B6--7
143575	U	0.537313	0.537313	0.62973	0.62973	5.54414e-08	0.890995	0.890995	30	86.4	2.88	FBgn0005696	DNA polymerase alpha 73kD	DNApol-alpha73	CG5923, CG5923, pol alpha, DNApol-alpha, DNA polymerase alpha, DNApolalpha, DNApol-alpha72, POLA, DNA-polymerase alpha, Polalpha, B subunit, polalpha, DNA polymerase alpha primase 73 kda subunit, DNA polymerase 73K	97E10	alpha DNA polymerase; GO:0003889 ; EC:2.7.7.7 | inferred from sequence similarity; alpha DNA polymerase; GO:0003889 ; EC:2.7.7.7 | inferred from sequence similarity with MGD:Pola2; MGI:MGI:99690	DNA dependent DNA replication; GO:0006261 | inferred from sequence similarity	alpha DNA polymerase:primase complex; GO:0005658 | inferred from sequence similarity; alpha DNA polymerase:primase complex; GO:0005658 | inferred from sequence similarity with MGD:Pola2; MGI:MGI:99690
151672	U	0.980623	0.818563	0.47912	0.44637	3.27106e-12	2.00845e-06	2.58413e-07	36.3542	104.483	2.87404	FBgn0037027		CG3680		77E8
154462	U	0.0271413	0.170977	0.0759217	0.418069	5.98617e-17	0.704157	1.37989e-05	61.0917	175.554	2.87362	FBgn0026313		X11L	CG5675	16B7-8		neurotransmitter secretion; synaptic vesicle docking; synaptic vesicle targeting
143488	U	0.0715352	0.0484134	0.0298885	0.036571	8.9081e-20	0.0736396	0.585545	85.1167	244.533	2.87292	FBgn0004584	Recombination repair protein 1	Rrp1	CG3178, strand transferase, rrp, RRP1	23C3	double-stranded DNA specific 3'-5' exodeoxyribonuclease; GO:0008311 | non-traceable author statement; DNA-(apurinic or apyrimidinic site) lyase; GO:0003906 ; EC:4.2.99.18 | inferred from sequence similarity with MGD:Apex; MGI:MGI:88042	DNA repair; GO:0006281 | inferred from sequence similarity with MGD:Apex; MGI:MGI:88042	nucleus; GO:0005634 | non-traceable author statement
151606	U	0.00720814	0.0654431	0.488085	0.175286	6.40625e-18	0.32502	0.757373	38.2542	109.829	2.87104	FBgn0030330		CG1841		10D8
141679	U	0.0250279	0.0208261	0.00556536	0.0290786	6.97478e-20	0.00838617	5.23188e-06	81.5875	234.146	2.86987	FBgn0025684		BEST:CK02623	CG15438	24F2	sodium-dependent phosphate transporter		integral to membrane
153634	U	0.105914	0.0804942	0.0794496	0.0223822	1.10369e-14	0.00545866	0.0160968	31.6667	90.7583	2.86605	multiple hits				Unk
147868	U	0.373691	0.486731	0.0908524	0.29824	1.03914e-12	0.0234376	0.0070966	36.9167	105.792	2.86569	FBgn0050169		CG30169	CG30169	60D4
142881	U	0.192352	0.071049	0.298609	0.728856	2.56369e-13	0.000207261	3.72793e-06	42.0583	120.521	2.86556	FBgn0010441	pelle	pll	CG5974, CG5974, CG5974, p11, PELLE/IL-1	97E11	protein serine/threonine kinase; GO:0004674 ; EC:2.7.1.37 | inferred from sequence similarity; protein kinase; GO:0004672 | non-traceable author statement; protein serine/threonine kinase; GO:0004674 ; EC:2.7.1.37 | non-traceable author statement	antifungal humoral response (sensu Invertebrata); GO:0006966 | inferred from mutant phenotype; zygotic determination of dorsal/ventral axis; GO:0007352 | inferred from mutant phenotype	cytoplasm; GO:0005737 | inferred from direct assay; plasma membrane; GO:0005886 | inferred from direct assay
153746	U	0.206445	0.206445	0.39561	0.39561	2.38019e-10	0.000145821	0.000145821	30	85.9625	2.86542	FBgn0005683	pineapple eye	pie	CG5354, rumpled	31E1		eye morphogenesis (sensu Drosophila); GO:0007456 | inferred from mutant phenotype
147605	U	0.928974	0.962156	0.466591	0.37585	4.66283e-13	0.251305	0.00898083	52.3458	149.963	2.86484	FBgn0034600		CG4279		57C7		mRNA splicing; GO:0006371 | inferred from sequence similarity with NCBI_NP:01241; mRNA splicing; GO:0006371 | inferred from sequence similarity with protein_id:CAB45865	small nuclear ribonucleoprotein complex; GO:0030532 | inferred from sequence similarity with EMBL:AF000177; small nuclear ribonucleoprotein complex; GO:0030532 | inferred from sequence similarity with NCBI_NP:01241; small nuclear ribonucleoprotein complex; GO:0030532 | inferred from sequence similarity with protein_id:CAB45865; spliceosome complex; GO:0005681 | inferred from sequence similarity w…
154726	U	0.0198887	0.489744	0.0209182	0.0397753	1.41708e-16	0.149043	0.0570211	44.2708	126.729	2.86259	FBgn0050020		CG30020	CG30020	47C3
141683	U	0.280192	0.0930425	0.540606	0.0829652	3.51495e-14	0.094714	0.810035	79.1042	226.396	2.862	FBgn0038872		CG5874		93C7--D1
153663	U	0.111481	0.371263	0.150159	0.0335737	1.15703e-13	0.2015	0.722947	33.8917	96.9542	2.86071	FBgn0001341	lethal (1) 1Bi	l(1)1Bi	CG6189, CG6189, HM-419, HM-52, l(1)Bi, EG:115C2.2, l(1)lBi	1B12			nucleolus; GO:0005730 | non-traceable author statement
146947	U	0.397535	0.567171	0.588223	0.534309	2.54693e-11	0.0143407	0.0073383	30.7125	87.85	2.8604	FBgn0033519		CG11825		47A7
150185	U	0.350028	0.323771	0.739311	0.662043	3.55072e-09	0.0166976	0.00878125	30.8917	88.35	2.85999	FBgn0038692		CG3773	anon-EST:fe2D10, anon-EST:fe2D12, anon-fast-evolving-2D10, anon-fast-evolving-2D12	91F12
142246	U	0.0343936	0.0609735	0.0761276	0.229485	1.85984e-12	4.89861e-07	2.92474e-06	32.2125	92.075	2.85836	FBgn0034918	within bgcn	wibg	CG30176, CG10330, UD3, BEST:HL05757, within bgcn, undefined 3	60A4	molecular_function unknown; GO:0005554 | no biological data available	biological_process unknown; GO:0000004 | no biological data available	cellular_component unknown; GO:0008372 | no biological data available
142970	U	0.30795	0.883168	0.237806	0.73647	3.89253e-13	0.222449	0.0100577	51.525	147.208	2.85703	FBgn0038244		CG7987		88C6
152530	U	0.330434	0.330434	0.728516	0.728516	6.86533e-12	0.696055	0.696055	30	85.7083	2.85694	FBgn0015270	Origin recognition complex subunit 2	Orc2	CG3041, l(3)k43, l(3)88Ab, l(3)K43, fs(3)293, DmORC2, Orc2p, k43, ORC, ORC2, orc2, DmORC 2, fs(3)293-19, l(3)A5, l(3)SG44, l(3)dsl5, lethal(3)88Ab	88A3	DNA binding; GO:0003677 | non-traceable author statement	DNA dependent DNA replication; GO:0006261 | inferred from sequence similarity with MGD:Orc2; MGI:MGI:1328306; DNA dependent DNA replication; GO:0006261 | inferred from sequence similarity with SGD_LOCUS:Orc2; SGD:S0000264; DNA replication initiation; GO:0006270 | inferred from direct assay	origin recognition complex; GO:0005664 | inferred from direct assay; origin recognition complex; GO:0005664 | inferred from sequence similarity with MGD:Orc2; MGI:MGI:1328306; origin recognition complex; GO:0005664 | inferred from sequence similarity with SGD_LOCUS:Orc2; SGD:S0000264
155154	U	0.899782	0.0285028	0.172697	0.113826	6.15788e-15	0.968847	0.000609683	45.7083	130.504	2.85515	FBgn0035617		CG5146		64D5
141735	U	0.282778	0.0737677	0.548132	0.135231	1.9013e-12	0.00194189	0.11669	44.175	126.088	2.85427	FBgn0013753	Big brother	Bgb	CG7959, Big-brother, bgb, rpbeta2, en(lz)D/9, runt domain partner beta2	62A9	transcription co-activator; GO:0003713 | inferred from direct assay; transcription co-activator; GO:0003713 | inferred from sequence similarity with MGD:Cbfb; MGI:MGI:99851; transcription co-activator; GO:0003713 | inferred from physical interaction with FLYBASE:run; FB:FBgn0003300; transcription co-activator; GO:0003713 | inferred from sequence similarity with HUGO:RUNX2; OMIM:600211	regulation of transcription from Pol II promoter; GO:0006357 | traceable author statement	core-binding factor complex; GO:0016513 | inferred from sequence similarity with MGD:Cbfb; MGI:MGI:99851; nucleus; GO:0005634 | inferred from direct assay
155088	U	0.430876	0.445486	0.418888	0.399198	1.35841e-09	0.208889	0.190266	30.1667	86.0375	2.85207	FBgn0002901	mutagen-sensitive 304	mus304	CG7347	75B10	ATP dependent DNA helicase	DNA damage checkpoint; DNA repair; female meiosis; female meiosis chromosome segregation; meiotic recombination; regulation of syncytial blastoderm mitotic cell cycle	cytoplasm
146905	U	0.951369	0.880097	0.487827	0.519668	1.48408e-08	0.224322	0.352286	32.9417	93.9333	2.85151	FBgn0033451		CG1665		46B4
154532	U	0.00254943	0.00893798	0.431665	0.132262	8.70217e-16	0.928127	0.329292	60.8875	173.412	2.84808	FBgn0000629	Enhancer of zeste	E(z)	CG6502, l(3)1902, Su(z)301, pco: polycombeotic, l(3)67Fa, E(z)1, polycombeotic, E[z], Ez, E(Z), EZ, l(3)B12, l(3)SG17, l(3)ds12, pco/E(z), pco	67E5		negative regulation of transcription by homeotic gene (Polycomb group); GO:0006340 | non-traceable author statement	nucleus; GO:0005634 | inferred from direct assay; nucleus; GO:0005634 | non-traceable author statement
143027	U	0.009816	0.0493138	0.192668	0.0799528	9.31677e-15	0.0542357	0.0901989	87.5792	249.238	2.84585	FBgn0039120		CG10198	CG10198	95B1-5			nuclear pore
144410	U	0.609817	0.609817	0.675749	0.675749	6.73624e-10	0.538036	0.538036	30	85.3208	2.84403	FBgn0040066	will die slowly	wds	CG17437	3A6
145484	U	0.322353	0.295851	0.168334	0.221956	1.01974e-13	0.160891	0.00899615	33.8958	96.325	2.84179	FBgn0031186		CG14614		20B1
153331	U	0.0209868	0.0209868	0.205126	0.205126	6.12506e-13	0.0267558	0.0267558	30	85.0792	2.83597	FBgn0036812		Nufip	CG4076, NUFIP	75D8	RNA binding; GO:0003723 | non-traceable author statement		nucleus; GO:0005634 | non-traceable author statement
155161	U	0.228335	0.832617	0.621299	0.709421	1.53485e-13	0.000254334	3.95232e-07	50.5292	143.271	2.83541	FBgn0003512	Serendipity delta	Sry-delta	CG17958, EH8, sry delta, Srydelta, srydelta, Sry-delta, sry, Sry delta, serendipity delta, anon-EH8, sry-delta	99D3	DNA binding; GO:0003677 | inferred from direct assay; transcriptional activator; GO:0016563 | non-traceable author statement	determination of anterior/posterior axis, embryo; GO:0008595 | inferred from genetic interaction with FLYBASE:bcd; FB:FBgn0000166; oogenesis; GO:0007292 | inferred from genetic interaction with FLYBASE:bcd; FB:FBgn0000166	nucleus; GO:0005634 | non-traceable author statement
154676	U	0.00726816	0.0065477	0.00638594	0.10737	1.24452e-14	0.00915024	0.0182241	66.025	186.921	2.83106	FBgn0030514		CG9941	A, x93	12B4
141521	U	0.322813	0.330087	0.73708	0.830679	6.42434e-12	0.23013	0.91077	54.5458	154.375	2.83019	FBgn0032391		CG5202		33B5
145022	U	0.0164282	0.011702	0.00630293	0.00588868	4.20063e-14	1.29267e-05	2.98038e-06	31.2625	88.4458	2.82914	FBgn0030507		CG11164		12B2
145056	U	0.0978487	0.264042	0.55087	0.0979414	2.16497e-15	0.404255	7.34967e-09	67.2667	190.3	2.82904	FBgn0030552	mitochondrial ribosomal protein L3a	mRpL3a	CG15871, CG15871, MRP-L3, mitochondrial ribosomal protein L3a	12E5	phosphatidylethanolamine binding; GO:0008429 | inferred from sequence similarity with EMBL:AF016423; structural constituent of ribosome; GO:0003735 | inferred from sequence similarity with EMBL:AI074410	protein biosynthesis; GO:0006412 | inferred from sequence similarity with EMBL:AI074410	mitochondrial large ribosomal subunit; GO:0005762 | inferred from sequence similarity with EMBL:AI074410
148378	U	0.989042	0.515325	0.572383	0.625179	2.08878e-14	0.528517	0.00634978	55.7708	157.754	2.82861	FBgn0035851		Trap100	CG7999, CG7999, dTRAP100	66B11--12	RNA polymerase II transcription mediator; GO:0016455 | inferred from sequence similarity with EMBL:AF055995; RNA polymerase II transcription mediator; GO:0016455 | inferred from sequence similarity	transcription from Pol II promoter; GO:0006366 | inferred from sequence similarity with EMBL:AF055995; transcription initiation from Pol II promoter; GO:0006367 | inferred from sequence similarity	mediator complex; GO:0000119 | inferred from sequence similarity with EMBL:AF055995; nucleus; GO:0005634 | inferred from sequence similarity with EMBL:AF055995
153336	U	0.356521	0.0471185	0.119017	0.525589	7.26076e-21	0.151487	3.67494e-08	346.858	981.029	2.82833	FBgn0002069	Aspartyl-tRNA synthetase	Aats-asp	CG3821, l(2)vr1, vr1, cDNA1, DRS, poney, AspRS, l(2)k04508, l(2)49Db: lethal(2)49Db, l(2)v27, l(2)49Db, lethal(2)49Db	49D7	aspartate-tRNA ligase; GO:0004815 ; EC:6.1.1.12 | inferred from sequence similarity with SGD_LOCUS:DPS1; SGD:S0003941	aspartyl-tRNA aminoacylation; GO:0006422 | inferred from sequence similarity with SGD_LOCUS:DPS1; SGD:S0003941
147122	U	0.181744	0.0663131	0.499914	0.181388	1.14861e-14	0.0477686	0.918237	77.0167	217.821	2.82823	FBgn0033781		CG13319		49E1
153716	U	0.327914	0.788021	0.417017	0.70944	2.54009e-12	0.537935	0.281673	42.7625	120.908	2.82744	FBgn0031216		CG11376	anon-EST:Posey54	21A5
153784	U	0.313094	0.5935	0.217186	0.393344	1.00151e-15	3.98422e-05	4.25642e-05	35.6792	100.821	2.82576	FBgn0023130		a6	CG3771, CG3771, EG:9D2.3	2B7	odorant binding; GO:0005549 | non-traceable author statement	embryonic development (sensu Insecta); GO:0001700 | inferred from expression pattern	cellular_component unknown; GO:0008372 | no biological data available
153523	U	0.229762	0.691183	0.317573	0.488953	1.47022e-14	0.889408	0.26711	66.4625	187.758	2.82503	FBgn0011826	Protein phosphatase 2B at 14D	Pp2B-14D	CG9842, CG9842, CG9842, D27, CnnA14D, PP2B 14D, PP2B, Calcineurin, calcium/calmodulin regulated protein phosphatase 2B, protein phosphatase from PCR fragment D27, CnnA14D(I), calcineurin, Pp12-14D, canA, CanA14D, Pp2B-14DF, PpD27, Protein phosphatase D27	14E1--3	protein serine/threonine phosphatase; GO:0004722 ; EC:3.1.3.16 | inferred from sequence similarity; protein serine/threonine phosphatase; GO:0004722 ; EC:3.1.3.16 | non-traceable author statement; calcium-dependent protein serine/threonine phosphatase, catalyst; GO:0008596 | inferred from sequence similarity; calmodulin binding; GO:0005516 | traceable author statement; calcium-dependent protein s…	protein amino acid dephosphorylation; GO:0006470 | inferred from sequence similarity; protein amino acid dephosphorylation; GO:0006470 | non-traceable author statement	calcineurin complex; GO:0005955 | inferred from sequence similarity; calcineurin complex; GO:0005955 | non-traceable author statement
154756	U	0.114049	0.226964	0.314688	0.521282	4.89319e-20	2.41635e-07	1.256e-06	169.412	478.071	2.82193	FBgn0003204	raspberry	ras	CG11485, CG1799, CG11485, IMPDH, raspberry/impd, inosine monophosphate dehydrogenase, raspberry-lethal, EP(X)1093, LD02673, LD06825, l(1)9Eb, ras-l: raspberry-lethal, IMP dehydrogenase	9E2	IMP dehydrogenase; GO:0003938 ; EC:1.1.1.205 | non-traceable author statement; IMP dehydrogenase; GO:0003938 ; EC:1.1.1.205 | inferred from sequence similarity with MGD:Impdh1; MGI:MGI:96567	GMP biosynthesis; GO:0006177 | non-traceable author statement; oogenesis; GO:0007292 | traceable author statement
153291	U	0.237347	0.820639	0.390886	0.541142	7.51374e-11	0.43482	0.014166	43.4708	122.642	2.82124	FBgn0037926		CG10535		86E18		defense response; GO:0006952 | non-traceable author statement; signal transduction; GO:0007165 | non-traceable author statement
141254	U	0.626815	0.19744	0.534408	0.966121	3.71194e-15	0.346666	1.96467e-06	125.367	353.679	2.82116	FBgn0037360		CG2182		83B8
153516	U	0.0274239	0.640358	0.780825	0.256383	3.30269e-13	0.836859	0.792798	60.1458	169.671	2.82099	FBgn0013773		Cyp6a22	CG10240, P-450, BF6-2, P450, 6a22, Cyt-P450-rBF6-2: Cytochrome P450 related BF6-2, Cytochrome P450 related BF6-2	51C7--D1	cytochrome P450; GO:0015034 | inferred from sequence similarity; cytochrome P450; GO:0015034 | non-traceable author statement		membrane; GO:0016020 | non-traceable author statement; microsome; GO:0005792 | non-traceable author statement
154864	U	0.42295	0.437643	0.185933	0.498537	2.02767e-13	0.33068	0.0130855	46.7333	131.812	2.82052	FBgn0039623		CG1951		98F5	protein kinase; GO:0004672 | non-traceable author statement
153346	U	0.289023	0.9041	0.487501	0.621045	4.39362e-13	0.00669229	0.00500837	118.542	334.333	2.82039	FBgn0038580		CG7187		90F1	single-stranded DNA binding; GO:0003697 | inferred from sequence similarity with EMBL:AF077048; protein_id:AAD27781.1
154939	U	0.813055	0.837369	0.507957	0.307214	2.31027e-15	0.240821	0.532837	57.8167	163.037	2.8199	FBgn0010269	Downstream of raf1	Dsor1	CG15793, CG15793, Dsor, D-mek, MEK, MAPKK, DMEK-1, D-sor-1, DSor, D-Mek, dsor1, DRODSOR1, D-MEK, Dmek, Su(Raf)34B, D-sor, DSOR1, D-SOR, Mek, sor, EK1-1, mek, SOR, sor/MEK1	8D10	receptor signaling protein serine/threonine kinase; GO:0004702 ; EC:2.7.1.- | non-traceable author statement; MAP kinase kinase; GO:0004708 ; EC:2.7.1.- | inferred from sequence similarity; MAP kinase kinase; GO:0004708 ; EC:2.7.1.- | non-traceable author statement; MAP kinase; GO:0004707 ; EC:2.7.1.- | non-traceable author statement; MAP kinase kinase; GO:0004708 ; EC:2.7.1.- | traceable author …	signal transduction; GO:0007165 | inferred from genetic interaction; signal transduction; GO:0007165 | inferred from mutant phenotype
154750	U	5.01001e-05	0.000146364	0.573662	0.82302	1.6093e-18	0.966542	0.0188255	42.4625	119.737	2.81984	FBgn0039627		CG11837		98F6	rRNA (adenine-N6,N6-)-dimethyltransferase; GO:0000179 ; EC:2.1.1.- | inferred from sequence similarity with SGD_LOCUS:DIM1; SGD:S0006187; rRNA (adenine-N6,N6-)-dimethyltransferase; GO:0000179 ; EC:2.1.1.- | inferred from sequence similarity with SPTREMBL:P41819	rRNA modification; GO:0000154 | inferred from sequence similarity with SPTREMBL:P41819	cellular_component unknown; GO:0008372 | inferred from sequence similarity with SPTREMBL:P41819
154955	U	0.653187	0.830631	0.220122	0.0509508	1.24796e-13	0.831552	0.704054	41.1375	115.933	2.81819	FBgn0030000		CG2260		7D12
142399	U	0.0350712	0.308907	0.0897649	0.0421836	1.1595e-18	0.55725	0.0233583	257.958	726.946	2.81807	FBgn0033631		CG9027		47F7--8	superoxide dismutase; GO:0004784 ; EC:1.15.1.1 | inferred from sequence similarity with MGD:Sod1; MGI:MGI:98351
151683	U	0.000706073	0.366876	0.118135	0.0787876	1.2531e-18	0.017791	4.49811e-05	221.983	625.396	2.81731	FBgn0037245		CG14648		82B1
143380	U	0.355564	0.366827	0.57191	0.553032	4.35784e-11	0.799265	0.85047	31.1208	87.6583	2.81671	FBgn0003732	Topoisomerase 2	Top2	CG10223, CG10223, CG10223, topoisomerase II, type II topoisomerase, topo II, TopII, topoII, CHRAC, TopoII, top2, TOP2, Topoisomerase II, Topo II, wind, type II DNA topoisomerase, dCHRAC, TOPOII, dTopoII, Top2	37E1	DNA binding; GO:0003677 | inferred from direct assay; RNA binding; GO:0003723 | inferred from direct assay; DNA topoisomerase (ATP-hydrolyzing); GO:0003918 ; EC:5.99.1.3 | inferred from direct assay; DNA topoisomerase (ATP-hydrolyzing); GO:0003918 ; EC:5.99.1.3 | non-traceable author statement	meiosis; GO:0007126 | traceable author statement; mitosis; GO:0007067 | traceable author statement	chromatin accessibility complex; GO:0008623 | inferred from direct assay; insoluble fraction; GO:0005626 | inferred from direct assay; metaphase chromosome; GO:0005710 | inferred from direct assay; nucleus; GO:0005634 | inferred from direct assay; nucleus; GO:0005634 | inferred from direct assay; soluble fraction; GO:0005625 | inferred from direct assay
146865	U	0.31078	0.666949	0.350957	0.496932	8.17822e-13	0.855828	0.770122	55.4583	156.179	2.81615	FBgn0033378	tsunagi	tsu	CG8781, cg8781, y14, Y14	45A7	RNA binding; GO:0003723 | inferred from sequence similarity; RNA binding; GO:0003723 | non-traceable author statement; RNA binding; GO:0003723 | inferred from sequence similarity with HUGO:RBM8A; OMIM:605313	regulation of pole plasm oskar mRNA localization; GO:0007317 | inferred from physical interaction with FLYBASE:mago; FB:FBgn0002736	cytoplasm; GO:0005737 | inferred from direct assay; nucleus; GO:0005634 | inferred from direct assay
153528	U	0.00809959	0.203697	0.660899	0.372829	4.36383e-15	0.27388	0.733431	191.596	539.129	2.81389	FBgn0002413	discs overgrown	dco	CG2048, CG2048, l(3)dco-1, l(3)dco, l(3)discs overgrown-1, l(3)discs overgrown, dbt, dco-1, 0538/13, 0915/10, 1396/02, 1447/01, 1460/09, l(3)S053813, l(3)S144701, Double-time, double-time, l(3)j3B9, DCO/CKIe, doubletime, Doubletime, Dbt, l(3)rK215	100B2	protein serine/threonine kinase; GO:0004674 ; EC:2.7.1.37 | non-traceable author statement; casein kinase I; GO:0004681 ; EC:2.7.1.- | inferred from sequence similarity; casein kinase I; GO:0004681 ; EC:2.7.1.- | non-traceable author statement	cell communication; GO:0007154 | inferred from mutant phenotype; circadian rhythm; GO:0007623 | inferred from mutant phenotype; circadian rhythm; GO:0007623 | inferred from mutant phenotype; circadian rhythm; GO:0007623 | inferred from physical interaction; imaginal disc growth; GO:0007446 | inferred from mutant phenotype; imaginal disc growth; GO:0007446 | inferred from mutant phenotype; regulat…
151999	U	0.375295	0.732725	0.918702	0.94605	1.86419e-11	0.245946	0.115843	58.9667	165.887	2.81324	FBgn0027587		BcDNA:GH04978	CG7028, CG7028, CG7028, CG7028, PRP4	61B2	protein kinase; GO:0004672 | non-traceable author statement; protein serine/threonine kinase; GO:0004674 ; EC:2.7.1.37 | inferred from sequence similarity with EMBL:AF033663	protein amino acid phosphorylation; GO:0006468 | non-traceable author statement
141471	U	0.097224	0.164006	0.565652	0.211797	2.05877e-13	0.767412	0.23701	61.8792	173.863	2.80971	FBgn0030486		CG1716		11F4--5	transcription factor binding; GO:0008134 | inferred from sequence similarity with SPTREMBL:O88491; transcription cofactor; GO:0003712 | inferred from sequence similarity with EMBL:AF064553
155052	U	0.779895	0.805549	0.289254	0.402401	3.82408e-10	0.0263404	0.0139327	32.8125	92.1875	2.80952	FBgn0038472		CG3995		89E10
146218	U	0.28933	0.321198	0.261221	0.411133	4.22812e-10	0.0566299	0.012212	32.0333	89.9417	2.80775	FBgn0032329		CG16840		32D1	protein-arginine N-methyltransferase; GO:0016274 ; EC:2.1.1.- | inferred from sequence similarity with SGD_LOCUS:HMT1; SGD:S0000238
146128	U	0.821119	0.248272	0.188763	0.833713	1.35221e-11	0.998578	0.508895	45.925	128.896	2.80666	FBgn0032189		CG18145		31B1
153052	U	0.780785	0.39699	0.529054	0.449742	7.20291e-11	0.496288	0.879348	56.6625	158.971	2.80557	FBgn0039296		CG10420		96C7
143982	U	0.0160233	0.418439	0.249485	0.144654	8.96141e-19	0.909579	0.383937	172.767	484.663	2.8053	FBgn0023395		Chd3	CG9594, CG9594, DmCHD3, chd3, CHD3	76B3	helicase; GO:0004386 | inferred from sequence similarity; ATP dependent DNA helicase; GO:0004003 ; EC:3.6.1.3 | inferred from sequence similarity with MGD:Chd1; MGI:MGI:88393; chromatin binding; GO:0003682 | inferred from sequence similarity with MGD:Chd1; MGI:MGI:88393; chromatin binding; GO:0003682 | inferred from sequence similarity with SPTREMBL:P40201; helicase; GO:0004386 | inferred from se…	chromatin assembly/disassembly; GO:0006333 | inferred from sequence similarity with SPTREMBL:P40201; chromatin assembly/disassembly; GO:0006333 | non-traceable author statement	nucleus; GO:0005634 | inferred from sequence similarity with SPTREMBL:P40201
153775	U	0.279249	0.269742	0.342968	0.337349	6.47138e-09	0.00803485	0.00850271	30.075	84.3375	2.80424	FBgn0024555	falafel	flfl	CG9351	87F11		RAC protein signal transduction; dorsal closure
146680	U	0.685032	0.551136	0.808585	0.469352	8.06528e-14	0.011034	0.82674	55.7083	156.204	2.80396	FBgn0033083	DNA polymerase interacting tpr containing protein of 47kD	Dpit47	CG3189, DNA polymerase interacting tpr containing protein of 47kD	42C3			nucleus; GO:0005634 | inferred from direct assay
154923	U	0.0239861	0.0346783	0.65524	0.415828	4.0994e-15	0.419207	0.034765	73.4458	205.867	2.80297	FBgn0034646		CG9862		57F6
154789	U	0.104659	0.0813509	0.944501	0.942773	4.12892e-12	6.41627e-05	8.16622e-05	30.2042	84.6583	2.80287	FBgn0004391	shattered	shtd	CG9198	13C3-4
154025	U	0.518555	0.669513	0.00458234	0.0923222	8.26639e-15	0.795614	0.00563728	53.9	151.008	2.80164	FBgn0010825	Grunge	Gug	CG6964	66D1	transcription co-repressor	leg morphogenesis (sensu Holometabola); negative regulation of transcription	cytoplasm; nucleus
154751	U	0.00135747	0.00100003	0.447528	0.143801	1.63685e-19	0.257216	0.0655463	90	252.142	2.80157	FBgn0002524	lace	lace	CG4162, CG4162, l(2)br36, br36, l35Dc, l(2)35Dc, BG:DS01845.3, SPT-II, Serine palmitoyltransferase subunit II	35D2	serine C-palmitoyltransferase; GO:0004758 ; EC:2.3.1.50 | inferred from sequence similarity; serine C-palmitoyltransferase; GO:0004758 ; EC:2.3.1.50 | non-traceable author statement; serine C-palmitoyltransferase; GO:0004758 ; EC:2.3.1.50 | inferred from sequence similarity with SGD_LOCUS:LCB2; SGD:S0002469
154719	U	0.631159	0.825309	0.84512	0.924698	6.47405e-13	0.211799	0.826169	36.2917	101.6	2.79954	FBgn0037489		CG1234		84D3
153670	U	0.977405	0.900098	0.995074	0.93368	2.60895e-07	0.636458	0.354321	36.6333	102.546	2.79925	FBgn0026616		alpha-Man-IIb	CG4606, alpha-M-II, Man'ase, GTD#24/1, DM-GII.2, alpha-mannosidase, mannosidase II	89A5	alpha-mannosidase; GO:0004559 ; EC:3.2.1.24 | non-traceable author statement; alpha-mannosidase; GO:0004559 ; EC:3.2.1.24 | inferred from sequence similarity with MGD:Man2a1; MGI:MGI:104669; mannosyl-oligosaccharide 1,3-1,6-alpha-mannosidase; GO:0004572 ; EC:3.2.1.114 | inferred from sequence similarity with MGD:Man2a1; MGI:MGI:104669		Golgi apparatus; GO:0005794 | inferred from sequence similarity with MGD:Man2a1; MGI:MGI:104669
150761	U	0.179324	0.211249	0.288483	0.111891	2.23976e-12	0.384172	0.724542	42.8167	119.85	2.79914	FBgn0039565		CG4884		98B6
154591	U	0.0517119	0.545094	0.855943	0.167259	1.17599e-13	0.00342695	0.00859496	92.0417	257.625	2.799	FBgn0003169	punt	put	CG7904, CG7904, TGF-beta, Atr-II, pun, STK-C, l(3)10460, activin receptor, TGF-B, punt, Punt, Act-r, Atr88CD, Atr: Activin-A-receptor-88CD, AtrII, Tgf-r: TGF-beta-type-receptor-like, dlhC: dorsal holes C, l(3)j5A5, Activin-A-receptor-88CD, dorsal holes C, TGF-beta-type-receptor-like, activin receptor type II	88C9	protein kinase; GO:0004672 | non-traceable author statement; activin receptor; GO:0017002 | inferred from physical interaction; activin receptor; GO:0017002 | inferred from sequence similarity; type II transforming growth factor-beta receptor; GO:0005026 | inferred from sequence similarity; transforming growth factor-beta receptor; GO:0005024 | inferred from genetic interaction with FLYBASE:dpp; …	TGFbeta receptor signaling pathway; GO:0007179 | inferred from genetic interaction with FLYBASE:dpp; FB:FBgn0000490	plasma membrane; GO:0005886 | inferred from sequence similarity; plasma membrane; GO:0005886 | inferred from sequence similarity
154665	U	0.102924	0.778922	0.0920498	0.245033	6.95986e-15	0.0335797	0.000842028	275.021	769.612	2.79838	FBgn0004401	Protein on ecdysone puffs	Pep	CG6143, 74F gene, PEP, X4/PEP, p100, PEP/X4	74F1			nucleus; GO:0005634 | non-traceable author statement
152413	U	0.280847	0.0578915	0.13913	0.249942	3.30457e-17	0.443372	0.0264552	89.2042	249.617	2.79826	FBgn0022153		l(2)k05819	CG3054	24E5--F1
149488	U	0.0118071	0.00128665	0.0276987	0.00294327	5.99335e-17	0.220506	0.0263505	33.6208	94.025	2.79663	FBgn0037574		CG9613		84F11	4-hydroxybenzoate octaprenyltransferase; GO:0008412 ; EC:2.5.1.- | inferred from sequence similarity with SGD_LOCUS:COQ2; SGD:S0005324	ubiquinone metabolism; GO:0006743 | inferred from sequence similarity with SGD_LOCUS:COQ2; SGD:S0005324
153645	U	0.00292615	0.126799	0.102027	0.00435821	1.66067e-24	0.0377283	0.887355	197.658	552.642	2.79594	FBgn0003600	Suppressor of variegation 3-9	Su(var)3-9	CG6476, CG6476, Su-var(3)9, Su-var(3)902, Suvar(3)9, Su(var)3-902, Su(Var)3-9, eIF2gamma, dIF2, caa56376 Suvar39 Dm, Su(var)306, Su(var)310, Su(var)328, eIF-2gamma, Suppressor of variegation 310, Suppressor of variegation 328, Suppressor of variegation 306	88E6--8	translation initiation factor; GO:0003743 | inferred from sequence similarity; chromatin binding; GO:0003682 | non-traceable author statement; GTP binding; GO:0005525 | non-traceable author statement; tRNA binding; GO:0000049 | non-traceable author statement	translational initiation; GO:0006413 | inferred from sequence similarity; translational initiation; GO:0006413 | non-traceable author statement	cytosol; GO:0005829 | inferred from sequence similarity; eukaryotic translation initiation factor 2 complex; GO:0005850 | inferred from sequence similarity
154963	U	0.0404563	0.569424	0.20713	0.33259	2.0984e-13	0.000187248	0.161824	287.238	802.008	2.79214	FBgn0032783		CG10237		37E1	retinal binding; GO:0016918 | inferred from sequence similarity with EMBL:AF084642; tocopherol binding; GO:0008431 | inferred from sequence similarity with SWISS-PROT:P41034
142644	U	0.0366197	0.0303436	0.165694	0.17125	9.59139e-12	0.16679	0.0645496	31.175	87.0083	2.79096	FBgn0037217		CG14636		82A1
154437	U	0.0908223	0.694627	0.455597	0.428823	8.3834e-13	0.0379026	0.189032	36.3917	101.492	2.78887	multiple hits				94E1
149696	U	0.474906	0.175067	0.673234	0.714706	3.15351e-17	0.00213973	0.00217144	67.4333	187.925	2.78683	FBgn0037922		CG14711		86E16
153920	U	0.0181586	0.0349545	0.0536414	0.0851096	4.88947e-17	7.23233e-07	5.5107e-07	32.925	91.6458	2.78347	FBgn0003502	Btk family kinase at 29A	Btk29A	CG8049, CG18355, src-4, src28C, Dsrc28C, dsrc29A, c-src/fps, Dsrc29A, fic, fickle, Dm SRC2, Tec29, Src29A: Src oncogene 29A, Tec29A, Tec, DSrc28, DTec29, CT2415, CT41718, SRC 29A, tec29, C-src2, C-src4, S13, Src2, src2, src4, Src oncogene 29A, Src29A	29A1	protein tyrosine kinase; GO:0004713 ; EC:2.7.1.112 | inferred from direct assay; protein tyrosine kinase; GO:0004713 ; EC:2.7.1.112 | non-traceable author statement; receptor signaling protein tyrosine kinase; GO:0004716 ; EC:2.7.1.- | inferred from sequence similarity with MGD:Tec; MGI:MGI:98662; protein tyrosine kinase; GO:0004713 ; EC:2.7.1.112 | inferred from sequence similarity with SWISS-PR…	male genital morphogenesis (sensu Holometabola); GO:0007485 | inferred from direct assay; protein amino acid phosphorylation; GO:0006468 | inferred from sequence similarity with SWISS-PROT:Q06187	cytoplasm; GO:0005737 | inferred from direct assay; plasma membrane; GO:0005886 | inferred from direct assay
154471	U	0.282442	0.149841	0.39515	0.536199	4.4059e-17	0.0346692	0.135859	87.8292	244.442	2.78315	FBgn0026192		par-6	CG5884, DmPAR-6, dmPar-6, dPAR-6, DmPar-6, DPar-6, Dm-Par-6, Par6, par	16C1		border cell migration; GO:0007298 | inferred from mutant phenotype; maintenance of oocyte identity; GO:0016350 | traceable author statement	apical cortex; GO:0045179 | non-traceable author statement
155049	U	0.000967958	0.00131135	0.000444061	0.165454	3.42394e-23	0.0710771	0.0633008	155.321	432.192	2.78257	FBgn0010877		l(3)05822	CG7129	91A1
154904	U	0.00622768	0.00284103	0.170008	0.0143702	3.41329e-15	0.0890496	0.836643	83.8333	233.25	2.78231	FBgn0051132		CG31132	CG31132	95F12-13
151869	U	0.0942683	0.13151	0.153399	0.135006	1.71501e-11	0.0016674	0.00299727	31.6	87.8042	2.77861	FBgn0030328		CG2446	EP1503	10D6
146154	U	0.000210601	0.00882136	0.543414	0.253793	4.11214e-16	0.728284	0.0885121	201.358	559.479	2.77853	FBgn0051990		CG31990	CG31990	31E1	U6 snRNA binding
154132	U	0.59042	0.624706	0.0393112	0.436306	3.15541e-13	0.178195	0.179943	34.7292	96.4583	2.77744	FBgn0027378		MRG15	CG6363, l(3)j6A3, DmMRG15, Dmrg15	88E11			nucleus; GO:0005634 | non-traceable author statement; nucleus; GO:0005634 | non-traceable author statement
141571	U	0.711177	0.557142	0.0842623	0.0353278	1.52112e-08	0.322566	0.460025	45.7458	126.946	2.77503	FBgn0039211		CG13620		96A11--12
142557	U	0.125913	0.745269	0.788687	0.626675	3.76101e-11	0.2314	0.639764	51.1417	141.917	2.77497	FBgn0027066		Eb1	CG3265	42C7	microtubule binding	microtubule-based process	microtubule associated complex
142599	U	0.247578	0.532379	0.0330415	0.111307	2.73569e-11	0.339322	0.17868	62.0792	172.079	2.77193	FBgn0051151		CG1151	CG1151	94C2-3
153449	U	0.00729672	0.491297	0.102548	0.0209421	2.62319e-19	0.809881	0.312469	284.325	787.146	2.76847	FBgn0032198		eEF1delta	CG4912, CG4912	31B1	translation elongation factor; GO:0003746 | inferred from sequence similarity; guanyl-nucleotide exchange factor; GO:0005085 | non-traceable author statement; translation elongation factor; GO:0003746 | non-traceable author statement	translational elongation; GO:0006414 | inferred from sequence similarity; translational elongation; GO:0006414 | non-traceable author statement	eukaryotic translation elongation factor 1 complex; GO:0005853 | inferred from sequence similarity; eukaryotic translation elongation factor 1 complex; GO:0005853 | non-traceable author statement
149578	U	0.90296	0.902234	0.722721	0.722473	1.99994e-11	0.355158	0.354235	30.0042	83.0333	2.76739	FBgn0037739		CG12948		85E6
154931	U	0.102402	0.102402	0.0937384	0.0937384	6.74071e-10	0.115489	0.115489	30	83.0167	2.76722	FBgn0033581		CG12391		47D5
143940	U	0.318856	0.311408	0.819337	0.427116	9.66203e-17	0.296482	2.00285e-06	89.5208	247.579	2.7656	FBgn0020655	GTPase-activating protein 69C	Gap69C	CG4237, ARF1-GAP	69B5	GTP binding; GO:0005525 | non-traceable author statement; ARF GTPase activator; GO:0008060 | inferred from sequence similarity with EMBL:U35776		cytosol; GO:0005829 | inferred from sequence similarity with EMBL:U35776
141478	U	0.0106344	0.168818	0.535528	0.118628	1.12245e-20	0.056636	0.562579	1367.15	3780.59	2.7653	FBgn0004432	Cyclophilin 1	Cyp1	CG9916, Cyp-1, CyP-1, Cpy1, cyp-1, cyp1	14B12	cyclin-dependent protein kinase, regulator; GO:0016538 ; EC:2.7.1.- | non-traceable author statement; cyclophilin-type peptidy-prolyl cis-trans isomerase; GO:0042027 ; EC:5.2.1.8 | non-traceable author statement; cyclophilin-type peptidy-prolyl cis-trans isomerase; GO:0042027 ; EC:5.2.1.8 | inferred from sequence similarity	protein folding; GO:0006457 | non-traceable author statement	cytosol; GO:0005829 | inferred from sequence similarity
154012	U	0.131816	0.105252	0.282426	0.218867	3.27778e-10	0.0663371	0.0548869	30.625	84.6458	2.76395	FBgn0034114		CG4282		53B3
152845	U	0.710699	0.0047496	0.871137	0.480289	1.00193e-15	0.441107	0.194795	56.8042	156.963	2.76322	FBgn0036405		CG6833		70D1
148295	U	0.0838201	0.270763	0.955463	0.323725	2.5015e-14	0.556772	0.0980176	170.379	470.462	2.76127	FBgn0035726		CG9953		65D5	lysosomal pro-X carboxypeptidase; GO:0004188 ; EC:3.4.16.2 | inferred from sequence similarity
141451	U	0.128009	0.360668	0.153202	0.163805	2.18769e-13	0.555032	0.575216	40.625	112.096	2.75928	FBgn0035026		CG12252		60D5	CTD phosphatase; GO:0008420 ; EC:3.1.3.16 | inferred from sequence similarity with SWISS-PROT:Q9Y6F5
142788	U	0.174859	0.521737	0.301535	0.671082	2.08075e-17	0.965321	0.317911	43.875	121.004	2.75793	FBgn0031043		CG14222		18D7	acyl-CoA N-acyltransferase; GO:0019186 ; EC:2.3.1.- | inferred from sequence similarity with EMBL:AF085355; protein_id:AAD40190.1
142624	U	0.969267	0.801368	0.812205	0.966265	8.12697e-07	0.220365	0.0212378	39.3458	108.479	2.75707	FBgn0037731		CG18542		85E4
149507	U	0.183779	0.454766	0.443337	0.208289	2.41587e-07	4.08354e-05	1.79921e-05	31.2542	86.1625	2.75683	multiple hits				85A3
153135	U	0.000706674	0.0687748	0.939429	0.00380898	3.74586e-20	0.00960224	5.36828e-08	84.05	231.642	2.756	FBgn0000231	bang senseless	bss	bas, bang sensitive			mechanosensory behavior; GO:0007638 | inferred from mutant phenotype; response to mechanical stimulus; GO:0009612 | inferred from mutant phenotype
152411	U	0.0905296	0.0381008	0.339066	0.650418	2.68104e-14	4.24734e-06	2.13364e-05	31.1042	85.7042	2.75539	FBgn0037439		CG10286		83E4
154990	U	0.12306	0.430058	0.403787	0.735926	1.06165e-14	0.0160685	0.000210564	111.967	308.492	2.75521	FBgn0037680		CG8121		85D11
143161	U	0.742632	0.683812	0.579793	0.667055	2.89265e-14	0.258422	0.216097	30.1875	83.125	2.75362	FBgn0000709	flightless I	fliI	CG1484, CG1484, CG1484, CG1484, 15, lDCB2-19, lgluful-2, W2, fltO, sdby: standby, l(1)W-2, w-2, fltI, fli, flightless, EN3, DCA3-19, gluful-2, FLI-I, CT3691, BcDNA:LD21753, l(1)18-80, l(1)19Fd, l(1)ESHS53, sdby, section 15, standby	19F5	actin binding; GO:0003779 | inferred from sequence similarity; actin binding; GO:0003779 | non-traceable author statement; actin binding; GO:0003779 | inferred from sequence similarity with FLYBASE:Gel; FB:FBgn0010225; actin binding; GO:0003779 | inferred from sequence similarity with HUGO:VIL1; OMIM:193040; calcium ion binding; GO:0005509 | inferred from sequence similarity with HUGO:VIL1; OMIM:…
141292	U	0.79782	0.298336	0.117278	0.375314	6.33692e-12	0.588446	0.69852	34.675	95.4292	2.7521	FBgn0037370		CG1236		83C1	phosphoglycerate dehydrogenase; GO:0004617 ; EC:1.1.1.95 | inferred from sequence similarity with EMBL:AF006043
151693	U	0.780784	0.404525	0.380024	0.575014	2.36783e-17	0.379311	0.00045583	113.117	311.175	2.75092	multiple hits				88F1
153682	U	0.763583	0.988862	0.3965	0.911944	5.98694e-13	0.852117	0.376347	69.4917	191.162	2.75087	FBgn0032901		CG9339	CG14399, CG9340	38F3--4
152826	U	0.0970241	0.631217	0.145434	0.113157	5.36694e-13	7.26687e-06	4.52813e-08	38.5333	105.9	2.74827	FBgn0020496	C-terminal Binding Protein	CtBP	CG7583, l(3)G9, G9, dCtBP, 0256/16, 256/16, EP(3)3528, RE01030, RE61183, l(3)03463, l(3)03464, l(3)87De, lethal(3)87De	87D9	transcription co-repressor; GO:0003714 | non-traceable author statement; protein C-terminus binding; GO:0008022 | non-traceable author statement; transcription co-repressor; GO:0003714 | traceable author statement	negative regulation of transcription from Pol II promoter; GO:0000122 | traceable author statement	nucleus; GO:0005634 | non-traceable author statement
154039	U	0.00220235	0.305828	0.291218	0.115729	1.06744e-12	0.09162	0.92654	69.3833	190.646	2.74772	FBgn0031105		CG11738		19C5	RNA binding; GO:0003723 | inferred from sequence similarity
145760	U	0.0777807	0.486123	0.430803	0.757062	7.82547e-19	0.0335815	0.294339	65.3667	179.521	2.74637	FBgn0031604		CG15433		24F2
154102	U	0.58291	0.842761	0.863729	0.418665	5.58165e-13	0.122304	0.0589785	52.1125	143.092	2.74582	FBgn0011232	scattered	scat	CG3766	30B5
148548	U	0.00503988	0.183615	0.0448049	0.890323	3.15285e-22	0.00131251	0.177509	125.704	345.054	2.74497	FBgn0010741		l(3)01239	CG6302	68A4	co-chaperonin	de novo' protein folding	prefoldin complex
141236	U	4.1465e-05	4.1465e-05	0.159161	0.159161	3.87273e-10	0.885248	0.885248	30	82.3375	2.74458	FBgn0020312		CG4050	anon-DM192, anon-j	57C2	UDP-N-acetylglucosamine-peptide N-acetylglucosaminyltransferase; GO:0016253 ; EC:2.4.1.- | inferred from sequence similarity with NCBI_gi:4505499		UDP-N-acetylglucosamine-peptide N-acetylglucosaminyltransferase complex; GO:0017122 | inferred from sequence similarity with NCBI_gi:4505499
142776	U	0.270808	0.146136	0.316196	0.358414	2.76308e-11	0.338779	7.87788e-06	65.1083	178.675	2.74427	FBgn0062440		BcDNA:RE55001	CG17680	55B9
152264	U	0.394176	0.544428	0.0508198	0.0546869	2.99474e-11	0.724373	0.376553	99.0292	271.625	2.74288	FBgn0033988	parcas	pcs	CG7761, CG7761, CG7761, prt, poirot, parcas	51D6--7	SH3-domain binding; GO:0017124 | inferred from sequence similarity with EMBL:AB016835; protein_id:BAA75641.1; SH3-domain binding; GO:0017124 | inferred from sequence similarity; protein tyrosine kinase inhibitor; GO:0030292 | inferred from sequence similarity	programmed cell death; GO:0012501 | inferred from sequence similarity	cytoplasm; GO:0005737 | inferred from sequence similarity
150487	U	0.763227	0.723506	0.256801	0.256516	2.73139e-09	0.0752925	0.0565886	30.4167	83.4167	2.74247	FBgn0039159	mitochondrial ribosomal protein S24	mRpS24	CG13608, CG13608, MRP-S24, MrpS24, mitochondrial ribosomal protein S24, Mitochondrial ribosomal protein S24	95E6	structural constituent of ribosome; GO:0003735 | inferred from sequence similarity with EMBL:AI086409; structural constituent of ribosome; GO:0003735 | inferred from sequence similarity with EMBL:AI870515; structural constituent of ribosome; GO:0003735 | inferred from sequence similarity with EMBL:AW022634; structural constituent of ribosome; GO:0003735 | inferred from sequence similarity with EM…	protein biosynthesis; GO:0006412 | inferred from sequence similarity with EMBL:AI086409; protein biosynthesis; GO:0006412 | inferred from sequence similarity with EMBL:AI870515; protein biosynthesis; GO:0006412 | inferred from sequence similarity with EMBL:AW022634; protein biosynthesis; GO:0006412 | inferred from sequence similarity with EMBL:W46469; protein biosynthesis; GO:0006412 | inferred f…	mitochondrial small ribosomal subunit; GO:0005763 | inferred from sequence similarity with EMBL:AI086409; mitochondrial small ribosomal subunit; GO:0005763 | inferred from sequence similarity with EMBL:AI870515; mitochondrial small ribosomal subunit; GO:0005763 | inferred from sequence similarity with EMBL:AW022634; mitochondrial small ribosomal subunit; GO:0005763 | inferred from sequence simila…
141670	U	0.0106272	0.199877	0.256502	0.612719	7.96624e-13	0.0918857	0.0265965	48.1292	131.9	2.74054	FBgn0033901	O-fucosyltransferase 1	O-fut1	CG12366, CG12366, CG12366, CG12366, O-FUT1, AAF58290.1, OFUT1, ntc, 4R6, Ofut1, O-fucosyltransferase 1, neurotic	50E1	fucosyltransferase; GO:0008417 ; EC:2.4.1.- | inferred from sequence similarity; fucosyltransferase; GO:0008417 ; EC:2.4.1.- | inferred from sequence similarity with SWISS-PROT:Q9H488; fucosyltransferase; GO:0008417 ; EC:2.4.1.- | inferred from direct assay; fucosyltransferase; GO:0008417 ; EC:2.4.1.- | non-traceable author statement	O-linked glycosylation; GO:0006493 | inferred from sequence similarity; neurogenesis; GO:0007399 | inferred from mutant phenotype	integral to Golgi membrane; GO:0030173 | inferred from sequence similarity
146964	U	0.63168	0.647301	0.00861439	0.00620421	5.61713e-12	0.183238	0.047149	32.8375	89.975	2.74001	FBgn0033549		CG12936		47C1
154673	U	0.941208	0.503394	0.400798	0.836379	2.25407e-10	0.110182	0.321444	52.3	143.25	2.73901	FBgn0020616	Stromalin	SA	CG3423, DSA, SCC3, DmSA, ESTS:92H2T	27C7			nucleus; GO:0005634 | inferred from sequence similarity; nucleus; GO:0005634 | inferred from sequence similarity with MGD:Stag1; MGI:MGI:1098658
148261	U	0.00441392	0.230527	0.0634129	0.227835	1.42388e-15	0.136899	0.406824	86.75	237.562	2.73847	FBgn0035675		CG6610		65A5		mRNA splicing; GO:0006371 | inferred from sequence similarity with NCBI_NP:011073; mRNA splicing; GO:0006371 | inferred from sequence similarity with NCBI_NP:036454	small nuclear ribonucleoprotein complex; GO:0030532 | inferred from sequence similarity with NCBI_NP:011073; small nuclear ribonucleoprotein complex; GO:0030532 | inferred from sequence similarity with NCBI_NP:036454; spliceosome complex; GO:0005681 | inferred from sequence similarity with NCBI_NP:011073; spliceosome complex; GO:0005681 | inferred from sequence similarity with NCBI_NP:036454
144244	U	0.309555	0.225496	0.19053	0.0601053	6.4558e-16	0.0119423	0.00104172	142.067	388.992	2.73809	FBgn0028685		Rpt4	CG3455, p42D, Dmp42D, Dm_Rpt4a, Dm_Rpt4b	5E5	proteasome endopeptidase; GO:0004299 ; EC:3.4.25.1 | inferred from direct assay; proteasome ATPase; GO:0008575 ; EC:3.6.4.8 | inferred from sequence similarity with SGD_LOCUS:RPT4; SGD:S0005785	proteolysis and peptidolysis; GO:0006508 | inferred from direct assay; proteolysis and peptidolysis; GO:0006508 | inferred from sequence similarity with HUGO:PSMC6; OMIM:602708; proteolysis and peptidolysis; GO:0006508 | inferred from sequence similarity with SGD_LOCUS:RPT4; SGD:S0005785	19S proteasome regulatory particle; GO:0005838 | inferred from direct assay; 19S proteasome regulatory particle; GO:0005838 | inferred from sequence similarity with HUGO:PSMC6; OMIM:602708; 19S proteasome regulatory particle, base subcomplex; GO:0008540 | inferred from sequence similarity with SGD_LOCUS:RPT4; SGD:S0005785
143279	U	0.485585	0.485585	0.57821	0.57821	1.72793e-13	0.000122387	0.000122387	30	82.125	2.7375	FBgn0002906	mutagen-sensitive 309	mus309	CG6920	86F4	ATP dependent DNA helicase; helicase; DNA helicase	DNA repair synthesis; double-stranded break repair	nucleus
149607	U	0.0984292	0.306544	0.144777	0.216607	3.91411e-14	0.711994	0.0290527	56.8125	155.5	2.73707	FBgn0037779		CG12811		85F8
154547	U	0.413202	0.129715	0.808626	0.952435	2.95134e-16	0.963291	0.0287015	67.6125	185.05	2.73692	FBgn0030890		CG7536		16F6
152363	U	2.33695e-05	2.13863e-05	0.0994968	0.13675	4.25723e-18	0.849562	0.00715434	35.375	96.7917	2.73616	FBgn0033917		CG8503		50E5--6
146894	U	0.0785153	0.115007	0.150655	0.695004	2.70863e-14	0.766154	0.00151291	68.7417	187.842	2.73257	FBgn0033432		CG12928		45F5
142234	U	0.739684	0.530945	0.281193	0.246818	4.12555e-11	0.0726121	0.850043	42.5375	116.096	2.72926	FBgn0004581	benign gonial cell neoplasm	bgcn	CG10330, CG10331, CG30170, CG10330, CG10331, b(2)gcn, b(2)cgn, pep: peppercorn, PNBP, cg10331, ben(2)gcn: benign-(2)-gonial-cell-neoplasm, fs(2)eo-C, fs(2)eo6, fs(2)eoQS2, gcn: gonial-cell-neoplasm, Putative nuclear binding protein, gonial-cell-neoplasm, benign-(2)-gonial-cell-neoplasm, pep, peppercorn	60A4	helicase; GO:0004386 | inferred from sequence similarity; helicase; GO:0004386 | inferred from sequence similarity with MGD:Ddx9; MGI:MGI:108177	oogenesis; GO:0007292 | inferred from mutant phenotype
141739	U	0.942172	0.831626	0.572988	0.514942	3.43586e-10	0.544318	0.0285026	48.3208	131.875	2.72915	FBgn0029957		CG12155		7B7
151635	U	0.514463	0.774821	0.177248	0.0430343	1.56694e-11	4.51271e-05	6.59603e-05	134.65	367.475	2.72911	FBgn0004889	twins	tws	CG6235	85f13	protein phosphatase type 2A; protein phosphatase type 2A, regulator	imaginal disc pattern formation; mitotic anaphase; regulation of mitosis; sensory organ development	cytoplasm; protein phosphatase type 2A complex
141204	U	0.0289949	0.330342	0.443766	0.274318	5.0301e-14	0.442437	0.133911	49.1042	133.988	2.72864	FBgn0032643		CG6453		36C10	alpha-glucosidase; GO:0004558 ; EC:3.2.1.20 | inferred from sequence similarity with SWISS-PROT:O08795		alpha-glucosidase complex; GO:0017177 | inferred from sequence similarity with SWISS-PROT:O08795
154186	U	0.00680887	0.0367611	0.194073	0.0775152	3.33418e-12	0.0581275	0.293485	34.2958	93.5125	2.72664	FBgn0033935		CG10105		51A2
152912	U	0.128482	0.122142	0.4706	0.327837	6.21726e-08	0.0970696	0.0529797	31.075	84.6542	2.72419	FBgn0042092		BEST:GH23590	CG13773	27C4
149034	U	0.0221201	0.00784485	0.46741	0.23649	1.90594e-14	0.0375929	0.867633	35.4125	96.4625	2.72397	FBgn0036853	mitochondrial ribosomal protein L21	mRpL21	CG9730, MRP-L21, mitochondrial ribosomal protein L21	76A3	structural constituent of ribosome; GO:0003735 | inferred from sequence similarity with SGD_LOCUS:MRPL49; SGD:S0003632		cytosolic large ribosomal subunit (sensu Eukarya); GO:0005842 | inferred from sequence similarity with EMBL:Z46937; protein_id:CAA87060; mitochondrial large ribosomal subunit; GO:0005762 | inferred from sequence similarity with SGD_LOCUS:MRPL49; SGD:S0003632
154986	U	0.311831	0.028028	0.267765	0.416441	8.40508e-13	0.0261731	0.00014296	75.4583	205.267	2.72027	FBgn0039125		CG5857		95C12--13
153788	U	0.373384	0.544784	0.462942	0.807272	2.31418e-11	0.719706	0.888026	44.2083	120.254	2.72017	FBgn0031868		CG10354	dhp1	27C4	5'-3' exoribonuclease; GO:0004534 ; EC:3.1.13.- | inferred from sequence similarity with SWISS-PROT:P40848
154369	U	0.23522	0.0188496	0.267243	0.236945	1.17294e-13	0.223393	0.542932	489.983	1331.77	2.71798	FBgn0000615	exuperantia	exu	CG8994, CG8994, Exu, bs30h09.y1	57A9--10		pole plasm bicoid mRNA localization; GO:0045450 | inferred from mutant phenotype	cytoplasm; GO:0005737 | inferred from direct assay; cytoplasm; GO:0005737 | inferred from direct assay
153111	U	0.0136756	0.00712329	0.174676	0.499543	4.92242e-18	2.42446e-07	9.33073e-08	43.9917	119.271	2.71121	FBgn0037848	Tetraspanin 86D	Tsp86D	CG4591, CG4591, CG4591, Dm.Tsp86D, Tetraspanin 86D	86C7			integral to membrane; GO:0016021 | inferred from sequence similarity
153302	U	0.291223	0.125377	0.669836	0.875548	3.17628e-11	0.0494354	0.336127	37.275	101.05	2.71093	FBgn0036691		CG7842		73E4--5	[acyl-carrier protein] S-malonyltransferase; GO:0004314 ; EC:2.3.1.39 | inferred from sequence similarity		mitochondrion; GO:0005739 | inferred from sequence similarity
151655	U	0.107393	0.264034	0.383852	0.213448	7.83557e-15	0.00018815	2.65678e-11	74.8167	202.767	2.71018	FBgn0034087		CG8443		52F6--7	translation initiation factor; GO:0003743 | inferred from sequence similarity with SGD_LOCUS:CLU1; SGD:S0004614	translational initiation; GO:0006413 | inferred from sequence similarity with SGD_LOCUS:CLU1; SGD:S0004614	eukaryotic translation initiation factor 3 complex; GO:0005852 | inferred from sequence similarity with SGD_LOCUS:CLU1; SGD:S0004614
142932	U	0.0411263	0.375834	0.0399081	0.736962	3.13404e-14	8.03182e-05	1.3915e-09	60.0792	162.754	2.709	FBgn0043903	domeless	dome	CG14226	18D13-E1	protein tyrosine phosphatase; interleukin receptor; transmembrane receptor; cytokine binding	JAK-STAT cascade	plasma membrane
144632	U	0.0107874	0.452416	0.414734	0.0414977	1.19498e-11	0.15512	0.110916	56.3917	152.725	2.70829	FBgn0052732		CG32732	CG32732	6E3-4
141500	U	0.255154	0.0833853	0.092094	0.0767046	3.12528e-16	0.0796554	0.000284434	53.4833	144.733	2.70614	FBgn0014269	proliferation disrupter	prod	CG18608	56A2	chromatin binding		chromosome
152281	U	0.00133796	0.108642	0.0584322	0.684846	1.19013e-11	0.271897	0.0426033	69.8083	188.892	2.70586	FBgn0036004		CG3654		67B8			nucleus; GO:0005634 | inferred from sequence similarity with SWISS-PROT:Q62315
142710	U	0.616545	0.944683	0.0177645	0.0262177	1.21605e-10	0.509392	0.475712	32.525	88.0042	2.70574	FBgn0011566	Buzidau	Bzd	CG13761	3A7
153491	U	0.000532494	0.290158	0.00613734	0.108707	1.6801e-16	0.00910229	0.00153899	48.2583	130.55	2.70523	FBgn0039846		CG11337		100C3	polyribonucleotide nucleotidyltransferase; GO:0004654 ; EC:2.7.7.8 | inferred from sequence similarity with SUBTILIST:BG11491
152218	U	0.125167	0.0865521	0.0577219	0.312049	3.02254e-15	0.0359058	0.404356	53.5458	144.821	2.70461	FBgn0033783		CG17019		49E1--3	apoptosis inhibitor; GO:0008189 | inferred from sequence similarity with MGD:Api1; MGI:MGI:119700
141427	U	0.174811	0.0793144	0.338662	0.192848	1.60953e-14	0.00783973	0.0179352	51.7625	139.988	2.70442	FBgn0031098		CG17068		19C1
151583	U	0.135802	0.228899	0.184247	0.119588	2.0835e-10	0.00319162	1.83352e-06	40.7833	110.196	2.70198	FBgn0029899		CG14438		6C12--13
154622	U	0.811567	0.52037	0.284469	0.841266	9.08317e-11	0.843571	0.653147	48.0083	129.662	2.70083	FBgn0033616		CG7745		47F1--2
142460	U	0.228245	0.478545	0.807119	0.238484	1.68026e-09	0.544458	0.204386	48.1417	129.979	2.69993	FBgn0035558		CG11357		64B11	UDP-galactose beta-N-acetylglucosamine beta-1,3-galactosyltransferase; GO:0008499 | inferred from sequence similarity with EMBL:AF029792; transferase, transferring glycosyl groups; GO:0016757 ; EC:2.4.-.- | inferred from sequence similarity with FLYBASE:brn; FB:FBgn0000221
141225	U	0.431584	0.176219	0.238876	0.158683	1.91452e-09	0.212727	0.286252	32.0792	86.5833	2.69905	FBgn0039013		CG4813		94C3--4
154564	U	0.104022	0.199385	0.138404	0.0250779	5.02261e-18	0.00202678	8.1299e-05	103.517	279.354	2.69864	FBgn0022942	cap binding protein 80	Cbp80	CG7035, CG7035, CBP80, EG:84H4.3	4C11	RNA cap binding; GO:0000339 | inferred from sequence similarity with NCBI_NP:002477; RNA cap binding; GO:0000339 | inferred from sequence similarity with PIR:A54748	mRNA splicing; GO:0006371 | inferred from sequence similarity with NCBI_NP:002477	nucleus; GO:0005634 | inferred from sequence similarity with NCBI_NP:002477; snRNA cap binding complex; GO:0005846 | inferred from sequence similarity with PIR:A54748; spliceosome complex; GO:0005681 | inferred from electronic annotation
153237	U	0.0460458	0.00847406	0.281114	0.209069	4.37489e-20	0.887647	0.00123216	152.983	412.492	2.69632	FBgn0030037		CG12125		7E9
141205	U	0.0166533	0.83226	0.437059	0.691833	6.1973e-13	0.147041	0.550007	71.9625	193.975	2.6955	FBgn0036039		CG18177		67C5
141275	U	0.763471	0.943002	0.607582	0.507198	6.88765e-13	0.993083	0.626684	30.9542	83.3542	2.69283	FBgn0030790		CG4768		15A8
148173	U	0.725608	0.14918	0.041193	0.730945	4.01556e-15	0.0787473	3.68374e-05	81.3917	218.708	2.68711	FBgn0035541		CG15019		64B6
149207	U	0.591621	0.579076	0.965008	0.509389	7.63499e-09	0.108742	0.000804386	61.1208	164.092	2.68471	FBgn0037127		CG14566		78E6
153284	U	0.877642	0.762186	0.56696	0.42647	4.91325e-11	0.554897	0.415928	30.5833	82.0542	2.68297	FBgn0038275		CG3817		88D6
143989	U	0.28308	0.469823	0.0358772	0.036583	5.05765e-15	0.612263	0.692381	56.6875	151.942	2.68034	FBgn0023509	twilight	twit	CG3480, CG3480, 86E4.4, EG:86E4.4, twilight	2B15--16
152830	U	0.333114	0.0407195	0.150644	0.00416506	1.1642e-10	8.28763e-07	1.80572e-12	69.2583	185.608	2.67994	FBgn0035154		CG3344		61C8	carboxypeptidase C; GO:0004186 ; EC:3.4.16.5 | inferred from sequence similarity with MGD:Ppgb; MGI:MGI:97748; serine carboxypeptidase; GO:0004185 ; EC:3.4.16.- | inferred from sequence similarity with EMBL:AF282618; protein_id:AAG16692; serine carboxypeptidase; GO:0004185 ; EC:3.4.16.- | inferred from sequence similarity with MGD:Risc-pending; MGI:MGI:1921867
152507	U	0.504796	0.0871867	0.398225	0.827843	4.04069e-18	0.0190225	0.0016746	80.5583	215.808	2.67891	FBgn0003317	saxophone	sax	CG1891, CG1891, Sax, Brk43E, Bkr43E, STK-B	43E18	protein kinase; GO:0004672 | non-traceable author statement; protein serine/threonine kinase; GO:0004674 ; EC:2.7.1.37 | non-traceable author statement; type I transforming growth factor-beta receptor; GO:0005025 | inferred from direct assay; type I transforming growth factor-beta receptor; GO:0005025 | non-traceable author statement	anterior/posterior pattern formation, imaginal disc; GO:0007448 | inferred from mutant phenotype; maternal determination of anterior/posterior axis, embryo; GO:0008358 | inferred from genetic interaction; maternal determination of anterior/posterior axis, embryo; GO:0008358 | inferred from mutant phenotype; oogenesis; GO:0007292 | inferred from mutant phenotype; wing morphogenesis; GO:0007476 | i…	plasma membrane; GO:0005886 | inferred from sequence similarity with HUGO:TGFBR2; OMIM:190182; plasma membrane; GO:0005886 | inferred from sequence similarity with MGD:AcvrI; MGI:MGI:87911; plasma membrane; GO:0005886 | inferred from sequence similarity with WB:daf-1
143303	U	2.04264e-05	0.0155994	0.0717628	0.00533846	1.75401e-12	0.090444	5.79268e-08	63.8417	170.983	2.67824	FBgn0003082	photorepair	phr	CG11205, Phl: Photolyase, C2PHR, Dm CPD, photolyase, CPD photolyase, anon-OV1, anonOV1, anonymous ovarian cDNA 1, Photolyase, Phl	43E18	deoxyribodipyrimidine photolyase; GO:0003904 ; EC:4.1.99.3 | inferred from sequence similarity with PIR:S50083; deoxyribodipyrimidine photolyase; GO:0003904 ; EC:4.1.99.3 | non-traceable author statement	DNA repair; GO:0006281 | inferred from sequence similarity with PIR:S50083
151758	U	0.49032	0.808494	0.118568	0.122933	2.50016e-15	2.01263e-05	1.51603e-06	31.8875	85.3958	2.67803	FBgn0037207		Mes2	CG11100, CG11100	80C1
152075	U	0.454463	0.890019	0.469516	0.839197	1.46353e-10	0.456494	0.572664	38.2833	102.496	2.6773	FBgn0034796		CG3700		59B4	serine-type endopeptidase; GO:0004252 ; EC:3.4.21.- | inferred from sequence similarity with MGD:Klk3; MGI:MGI:102849
143117	U	0.860828	0.997028	0.746007	0.599399	1.9865e-10	0.261043	0.0377738	136.383	364.746	2.67442	FBgn0000413	daughterless	da	CG5102, CG5102, l(2)31Ea	31D11--E1	transcription factor; GO:0003700 | non-traceable author statement; DNA binding; GO:0003677 | traceable author statement; transcriptional activator; GO:0016563 | traceable author statement; specific RNA polymerase II transcription factor; GO:0003704 | inferred from sequence similarity with MGD:Tcf4; MGI:MGI:98506	oogenesis; GO:0007292 | inferred from mutant phenotype	nucleus; GO:0005634 | inferred from sequence similarity with MGD:Tcf4; MGI:MGI:98506; nucleus; GO:0005634 | non-traceable author statement
146627	U	0.876894	0.971699	0.440697	0.997754	5.70687e-12	0.334527	8.12926e-05	48.4125	129.442	2.67372	FBgn0032999		CG17528	CAMK-like		protein serine/threonine kinase; GO:0004674 ; EC:2.7.1.37 | non-traceable author statement; microtubule binding; GO:0008017 | inferred from sequence similarity	microtubule-based process; GO:0007017 | inferred from sequence similarity; protein amino acid phosphorylation; GO:0006468 | non-traceable author statement	microtubule associated complex; GO:0005875 | inferred from sequence similarity
153232	U	0.36545	0.590827	0.508407	0.663559	4.8611e-18	0.000294534	2.65742e-06	87.9708	235.075	2.67219	FBgn0032121		CG18419		30B9--10	calcium-transporting ATPase; GO:0005388 ; EC:3.6.3.8 ; TC:3.A.3.2.1 ; TC:3.A.3.2.3 | inferred from sequence similarity with EMBL:AL033388; protein_id:CAA21897
151670	U	0.760771	0.760771	0.336928	0.336928	1.22802e-12	0.0181857	0.0181857	30	80.1625	2.67208	FBgn0014931		CG2678	transcript B, B, anon-84Eb	84E5	transcription factor; GO:0003700 | non-traceable author statement	regulation of transcription, DNA-dependent; GO:0006355 | non-traceable author statement	nucleus; GO:0005634 | non-traceable author statement
143744	U	0.744947	0.772785	0.190863	0.335545	2.45873e-12	0.832405	0.00773788	56.6792	151.408	2.67132	FBgn0014023		Rlc1	CG9378, MRP-L47	85D21	structural constituent of ribosome; GO:0003735 | inferred from sequence similarity with SWISS-PROT:Q9HD33		mitochondrial large ribosomal subunit; GO:0005762 | inferred from sequence similarity with SWISS-PROT:Q9HD33
150689	U	0.343746	0.367344	0.0290998	0.235608	2.44706e-12	0.00320637	0.0130895	37.2667	99.4875	2.66961	FBgn0039459		CG5491		97D5
153499	U	0.759552	0.932996	0.452902	0.463143	1.3745e-15	0.00183206	5.71434e-10	70.95	189.392	2.66937	FBgn0000611	extradenticle	exd	CG8933, Dpbx, td48, EXD, DExd, Pbx1: Pbx1-oncogene-like, anon-EST:fe1H3, l(1)IV, Pbx1-oncogene-like, anon-fast-evolving-1H3	14A5	specific RNA polymerase II transcription factor; GO:0003704 | non-traceable author statement	brain development; GO:0007420 | inferred from mutant phenotype; oenocyte development; GO:0007438 | inferred from mutant phenotype	nucleus; GO:0005634 | inferred from direct assay
148137	U	0.0221731	0.0717057	0.281278	0.0271077	7.14651e-13	0.16716	2.33116e-05	55.4292	147.904	2.66835	FBgn0035482		CG14985		64A3
154325	U	0.076224	0.0188131	0.180084	0.0113646	6.55558e-16	0.00132546	0.00318019	31.1792	83.0583	2.6639	FBgn0031398		CG10880		22D4
148051	U	0.211549	0.311808	0.790298	0.678659	1.91456e-13	0.010228	0.129636	36.425	97.025	2.66369	FBgn0010909	misshapen	msn	CG16973	62E6-7	protein serine/threonine kinase; receptor signaling protein serine/threonine kinase; MAP kinase kinase kinase kinase	JNK cascade; dorsal closure
151692	U	0.0976437	0.152665	0.0362283	0.0589077	3.79253e-19	0.67951	0.0174075	120.867	321.712	2.66171	multiple hits				88F1
146250	U	0.1473	0.1473	0.551114	0.551114	2.57289e-09	5.37059e-06	5.37059e-06	30	79.8042	2.66014	FBgn0032374		CG14931		33A1
153963	U	0.178822	0.650168	0.279338	0.0218545	3.00692e-14	0.0572926	0.875282	127.121	338.1	2.65967	FBgn0035114		CG16971	BcDNA:GH06422	61B2
153102	U	0.354735	0.451747	0.599197	0.794172	4.71372e-13	0.86648	0.0447234	78.725	209.308	2.65873	FBgn0051224		CG31224	CG31224	91B8
154742	U	0.00520666	0.201902	0.47199	0.0248192	7.26225e-20	0.961598	0.00151351	97.1542	258.225	2.65789	FBgn0011744	Actin-related protein 66B	Arp66B	CG7558, CG7558, Actr66B, arp3, arp66B, ARP3, Arp3, AcTr66B, Actin-related protein	66B6	structural constituent of cytoskeleton; GO:0005200 | inferred from sequence similarity; actin binding; GO:0003779 | inferred from sequence similarity with SGD_LOCUS:ARP3; SGD:S0003826	cell cycle dependent actin filament reorganization; GO:0030037 | inferred from physical interaction with FLYBASE:Sop2; FB:FBgn0001961; cytoskeleton organization and biogenesis; GO:0007010 | inferred from sequence similarity with SGD_LOCUS:ARP3; SGD:S0003826; pseudocleavage (sensu Insecta); GO:0030589 | inferred from physical interaction with FLYBASE:Sop2; FB:FBgn0001961	Arp2/3 protein complex; GO:0005885 | inferred from sequence similarity with SGD_LOCUS:ARP3; SGD:S0003826; actin filament; GO:0005884 | inferred from sequence similarity with EMBL:M81068
148367	U	0.671685	0.278358	0.701592	0.683639	9.20574e-18	0.011327	0.660691	127.733	339.108	2.65481	FBgn0035827		CG8268		66A20	RNA binding; GO:0003723 | inferred from sequence similarity; 7S RNA binding; GO:0008312 | inferred from sequence similarity with NCBI_gi:4507217	SRP-dependent, co-translational membrane targeting; GO:0006614 | inferred from sequence similarity; SRP-dependent, co-translational membrane targeting; GO:0006614 | inferred from sequence similarity with NCBI_gi:4507217	signal recognition particle; GO:0005786 | inferred from sequence similarity; signal recognition particle; GO:0005786 | inferred from sequence similarity with NCBI_gi:4507217
151774	U	0.232553	0.965644	0.409335	0.20025	5.3062e-15	0.68196	0.12104	35.1292	93.1875	2.65271	FBgn0026318	TNF-receptor-associated factor 2	Traf2	CG10961, DTRAF2, dTRAF6, TRAF2, dTraf2, dTRAF2, TRAF, dtraf2	7D16		dorsal closure; GO:0007391 | traceable author statement
153605	U	0.0021984	0.0379063	0.0220057	0.00415775	1.43302e-14	0.000368966	1.10299e-07	169.863	450.542	2.65239	FBgn0039869		CG1890		100D2	tubulin-specific chaperone; GO:0017072 | inferred from sequence similarity with MGD:Tbca; MGI:MGI:107549
154047	U	0.0978739	0.055431	0.376587	0.181047	4.53021e-17	9.51031e-05	1.13228e-06	140.363	372.225	2.65188	FBgn0025674	Cyclin K	CycK	CG15218	40E4	cyclin-dependent protein kinase, regulator	nuclear cyclin-dependent protein kinase holoenzyme complex
143634	U	0.0221101	0.0209767	0.590595	0.04001	8.91147e-12	0.898941	0.101345	47.2583	125.263	2.65059	FBgn0010770	peter pan	ppan	CG5786, l(3)02231, Peter Pan, l(3)j6B6, peter pan	93B13
144216	U	3.12095e-05	0.0320575	0.487908	0.508613	1.06514e-06	0.798081	0.887437	55.4583	146.963	2.64996	FBgn0011509	Signal recognition particle receptor b	SrpRb	CG33162	66D11	signal recognition particle receptor	SRP-dependent, co-translational membrane targeting	signal recognition particle receptor complex
153556	U	0.00108689	0.00255225	0.20998	0.184511	2.08607e-11	0.153951	0.186466	33.1958	87.9583	2.64968	FBgn0025874	Meiotic central spindle	Meics	CG8474, zinc-finger-motif-protein, Meiotic central spindle	70C7	transcription factor; GO:0003700 | inferred from sequence similarity with PIR:A29942	male meiosis; GO:0007140 | inferred from expression pattern; spermatogenesis; GO:0007283 | inferred from expression pattern	cytoplasm; GO:0005737 | inferred from direct assay; nucleus; GO:0005634 | inferred from direct assay; nucleus; GO:0005634 | inferred from sequence similarity with PIR:A29942; spindle microtubule; GO:0005876 | inferred from direct assay
148326	U	0.000138337	0.000178193	0.000292487	8.64648e-05	4.11812e-11	2.59398e-11	1.91587e-11	31.5875	83.6625	2.6486	FBgn0035768		CG14834	CT34650	65F5
148366	U	0.004581	0.103184	0.0840041	0.74353	1.73427e-14	0.0129677	0.00913586	45.7	121.013	2.64798	FBgn0035825		CG8111		66A19
145354	U	0.911133	0.717095	0.171946	0.233072	6.9264e-11	0.629176	0.688982	35.2042	93.2083	2.64765	FBgn0030996		CG14194		18A7
142342	U	0.0104729	0.102605	0.0950025	0.327291	1.06485e-14	0.0656749	0.064845	92.2375	244.154	2.64702	FBgn0023094	cycle	cyc	CG8727, dbmal1, dBMAL1, dBMAL, CYCLE, dBmal, bMAL1, MOP3, BMAL1, Cyc, dBma1, bmal1, Bmal1, Mop3, brain and muscle ARNT-like 1	76C6	specific RNA polymerase II transcription factor; GO:0003704 | non-traceable author statement	circadian rhythm; GO:0007623 | traceable author statement; regulation of sleep; GO:0045187 | inferred from mutant phenotype	nucleus; GO:0005634 | non-traceable author statement; nucleus; GO:0005634 | non-traceable author statement
152117	U	0.28975	0.513239	0.200818	0.147236	1.16672e-10	0.0852577	0.0154094	32.2042	85.2	2.64562	FBgn0026373	RNA polymerase II 33kD subunit	RpII33	CG7885, CG7885, l(2)br17, br17, RNA polymerase II, l(2)34Dg, l34Dg, l(2)k05605, polII, BG:DS00941.10, RPB3, RNA polII, RNA pol II, rpII33, RNA Pol II, lethal 17 in the black-reduced region, lethal(2)34Dg	34D6	DNA-directed RNA polymerase II; GO:0003901 ; EC:2.7.7.6 | inferred from sequence similarity; DNA-directed RNA polymerase; GO:0003899 ; EC:2.7.7.6 | non-traceable author statement; DNA-directed RNA polymerase II; GO:0003901 ; EC:2.7.7.6 | inferred from sequence similarity with HUGO:POLR2C; OMIM:180663; DNA-directed RNA polymerase II; GO:0003901 ; EC:2.7.7.6 | inferred from sequence similarity with…	transcription from Pol II promoter; GO:0006366 | inferred from sequence similarity with HUGO:POLR2C; OMIM:180663; transcription from Pol II promoter; GO:0006366 | inferred from sequence similarity with SGD_LOCUS:RPB3; SGD:S0001283	DNA-directed RNA polymerase II, core complex; GO:0005665 | inferred from sequence similarity with HUGO:POLR2C; OMIM:180663; DNA-directed RNA polymerase II, core complex; GO:0005665 | inferred from sequence similarity with SGD_LOCUS:RPB3; SGD:S0001283
155017	U	0.188975	0.173753	0.38026	0.401242	7.85369e-12	0.0240905	0.00345143	60.575	160.125	2.64342	FBgn0036828		CG6841	BcDNA:LD43276	75E4--5	pre-mRNA splicing factor; GO:0008248 | inferred from sequence similarity with SGD_LOCUS:PRP6; SGD:S0000259	mRNA splicing; GO:0006371 | inferred from sequence similarity with NCBI_NP:009611; mRNA splicing; GO:0006371 | inferred from sequence similarity with SGD_LOCUS:PRP6; SGD:S0000259; mRNA splicing; GO:0006371 | inferred from sequence similarity with protein_id:BAA37140	major (U2-dependent) spliceosome; GO:0005684 | inferred from sequence similarity with SGD_LOCUS:PRP6; SGD:S0000259; small nuclear ribonucleoprotein complex; GO:0030532 | inferred from sequence similarity with NCBI_NP:009611; small nuclear ribonucleoprotein complex; GO:0030532 | inferred from sequence similarity with protein_id:BAA37140; snRNP U5; GO:0005682 | inferred from sequence similarity wit…
152067	U	0.028243	0.968615	0.860049	0.753283	1.72557e-14	0.0115748	0.273538	74.6667	197.363	2.64325	FBgn0004913	Germ line transcription factor 1	Gnf1	CG1119, GTF-1, ONF-CAACAA, RF-C 140, RFC, dRF-Cp140, germline transcription factor, Gnf-1, Gtf1: Germ line transcription factor 1, RfC140, gtf1, Replication-factor-C 140kD subunit	82E2	DNA binding; GO:0003677 | inferred from direct assay; DNA binding; GO:0003677 | non-traceable author statement	DNA replication; GO:0006260 | non-traceable author statement; DNA replication; GO:0006260 | non-traceable author statement; DNA replication; GO:0006260 | non-traceable author statement	nucleus; GO:0005634 | inferred from direct assay
154373	U	0.297613	0.410574	0.110195	0.477572	8.14657e-10	0.00582255	6.03903e-06	122.942	324.75	2.6415	FBgn0035773		CG8580	EP(3)0906	65F7
142811	U	0.346236	0.424193	0.565345	0.697034	2.91431e-10	0.0164771	0.0211594	35.4333	93.5292	2.63958	FBgn0033233		CG15835		43F2
142510	U	0.156973	0.0764369	0.710058	0.695814	7.94027e-13	0.000296196	5.63183e-09	81.2167	214.342	2.63913	FBgn0024556	Elongation factor Tu mitochondrial	EfTuM	CG6050	50A14	translation elongation factor	translational elongation	mitochondrion
143423	U	0.449466	0.517911	0.716224	0.288345	6.32357e-09	0.474743	0.203251	40.0667	105.683	2.63769	FBgn0004087	Dihydrofolate reductase	Dhfr	CG14887, DHFR, dhfr	89D2	dihydrofolate reductase; GO:0004146 ; EC:1.5.1.3 | inferred from sequence similarity with MGD:Dhfr; MGI:MGI:94890; dihydrofolate reductase; GO:0004146 ; EC:1.5.1.3 | non-traceable author statement	'de novo' IMP biosynthesis; GO:0006189 | non-traceable author statement; folic acid and derivative metabolism; GO:0006760 | non-traceable author statement; glycine biosynthesis; GO:0006545 | non-traceable author statement; nucleobase, nucleoside, nucleotide and nucleic acid metabolism; GO:0006139 | non-traceable author statement; pyrimidine deoxyribonucleotide interconversion; GO:0015955 | non-tr…
141705	U	0.662493	0.808491	0.742893	0.112611	9.10351e-14	0.171054	0.29744	65.3833	172.458	2.63765	FBgn0010660		Nup214	CG3820	59B6			nuclear pore
153611	U	0.868567	0.882303	0.482039	0.533265	1.37631e-10	0.169687	0.00559079	512.688	1351.62	2.63634	FBgn0026170		smt3	CG4494, l(2)04493, dSmt3, DmSmt3, Smt3, Dmsmt3, Dm0342, DmSUMO-1, SUMO, anon-EST:Posey240	27C7	protein tagging; GO:0008638 | inferred from genetic interaction with FLYBASE:lwr; FB:FBgn0010602; protein tagging; GO:0008638 | inferred from physical interaction with FLYBASE:dl; FB:FBgn0000462; protein tagging; GO:0008638 | inferred from sequence similarity with SGD_LOCUS:SMT3; SGD:S0002918	protein-nucleus import; GO:0006606 | inferred from genetic interaction with FLYBASE:lwr; FB:FBgn0010602; protein-nucleus import; GO:0006606 | inferred from physical interaction with FLYBASE:dl; FB:FBgn0000462
154288	U	0.0875477	0.782198	0.740619	0.528117	1.30735e-12	0.000153929	2.53267e-07	36.2792	95.6208	2.6357	FBgn0031492		CG3542		23C5	FH1-domain binding; GO:0017058 | inferred from sequence similarity with EMBL:AF135439; protein_id:AAD39463.1	mRNA splicing; GO:0006371 | inferred from sequence similarity with NCBI_NP:012913; mRNA splicing; GO:0006371 | inferred from sequence similarity with protein_id:AAD39463	small nuclear ribonucleoprotein complex; GO:0030532 | inferred from sequence similarity with NCBI_NP:012913; small nuclear ribonucleoprotein complex; GO:0030532 | inferred from sequence similarity with protein_id:AAD39463; snRNP U1; GO:0005685 | inferred from sequence similarity with NCBI_NP:012913; snRNP U1; GO:0005685 | inferred from sequence similarity with protein_id:AAD39463
152691	U	0.0109862	0.625529	0.108011	0.15669	3.48871e-17	0.00136189	4.35904e-06	81.6208	214.85	2.63229	FBgn0030061		CG1785		8A2
141759	U	3.73496e-05	0.025139	0.907997	0.154647	1.94205e-16	0.112824	0.703949	90.7542	238.879	2.63216	FBgn0003969	vacuolar peduncle	vap	CG9209	14A5-6	RAS GTPase activator
152297	U	0.0180274	0.251805	0.477013	0.21745	1.09004e-11	0.000160129	0.000698928	36.125	95	2.62976	FBgn0034453		CG11228	MST2	56D13	receptor signaling protein serine/threonine kinase; GO:0004702 ; EC:2.7.1.- | non-traceable author statement; receptor signaling protein serine/threonine kinase; GO:0004702 ; EC:2.7.1.- | inferred from sequence similarity with EMBL:U28726	protein amino acid phosphorylation; GO:0006468 | non-traceable author statement
148753	U	0.00100573	0.0102644	0.27543	0.712608	3.60901e-16	0.514114	1.44828e-07	51.8833	136.429	2.62954	FBgn0036428		CG9238		70E1	protein phosphatase 1 binding; GO:0008157 | inferred from sequence similarity with EMBL:U89924; protein phosphatase type 1, regulator; GO:0008599 | inferred from sequence similarity with NCBI_gi:4885559
152058	U	0.0113638	0.757305	0.0265287	0.204857	7.64326e-19	0.275003	2.44061e-07	383.325	1007.44	2.62817	FBgn0003261	Rm62	Rm62	CG10279, CG10279, RM62, Dmp68	83D1--2	RNA binding; GO:0003723 | inferred from sequence similarity; ATP dependent RNA helicase; GO:0004004 ; EC:3.6.1.3 | non-traceable author statement; ATP dependent RNA helicase; GO:0004004 ; EC:3.6.1.3 | inferred from sequence similarity with MGD:Ddx5; MGI:MGI:105037
146028	U	0.0115214	0.00594893	0.0460801	0.203171	2.29558e-13	0.000759728	5.5198e-05	48.0333	126.1	2.62526	FBgn0032034		CG17295		29B4
148216	U	0.461463	0.768414	0.693411	0.680273	1.38931e-13	0.0105109	1.40946e-06	112.938	296.446	2.62487	FBgn0035601		Uev1A	CG10640, dUev1A, UEV, DmUEV, dUEV1a	64D1	ubiquitin conjugating enzyme; GO:0004840 | inferred from sequence similarity with EMBL:U39361; protein_id:AAB72016.1
146687	U	0.528861	0.455572	0.360486	0.736586	8.65003e-14	0.514024	0.319726	52.7667	138.479	2.62437	FBgn0033092		CG9422		42C4
143981	U	0.538723	0.493324	0.773717	0.814454	9.69722e-13	0.156611	0.281217	37.0917	97.325	2.6239	FBgn0023395		Chd3	CG9594, CG9594, DmCHD3, chd3, CHD3	76B3	helicase; GO:0004386 | inferred from sequence similarity; ATP dependent DNA helicase; GO:0004003 ; EC:3.6.1.3 | inferred from sequence similarity with MGD:Chd1; MGI:MGI:88393; chromatin binding; GO:0003682 | inferred from sequence similarity with MGD:Chd1; MGI:MGI:88393; chromatin binding; GO:0003682 | inferred from sequence similarity with SPTREMBL:P40201; helicase; GO:0004386 | inferred from se…	chromatin assembly/disassembly; GO:0006333 | inferred from sequence similarity with SPTREMBL:P40201; chromatin assembly/disassembly; GO:0006333 | non-traceable author statement	nucleus; GO:0005634 | inferred from sequence similarity with SPTREMBL:P40201
154075	U	0.778785	0.793172	0.457106	0.400796	2.19046e-10	0.00736664	0.00398918	30.6125	80.3208	2.62379	FBgn0034629	acyl-Coenzyme A oxidase at 57D distal	Acox57D-d	CG9709, acyl co-enzyme A oxidase, D-acox, acox, Acox57Dd, acyl-Coenzyme A oxidase at 57D distal	57E1	acyl-CoA oxidase; GO:0003997 ; EC:1.3.3.6 | inferred from sequence similarity; palmitoyl-CoA oxidase; GO:0016401 ; EC:1.3.3.- | inferred from sequence similarity with SWISS-PROT:P07872		peroxisome; GO:0005777 | inferred from sequence similarity with SWISS-PROT:P07872
150553	U	0.826372	0.824261	0.204185	0.179052	1.96991e-09	0.0528535	0.0227118	31.0792	81.5417	2.62368	FBgn0039281		CG11847		96C1
142643	U	0.497743	0.884629	0.99387	0.888857	5.39293e-11	0.723282	0.820109	56.75	148.887	2.62357	FBgn0032078		CG9520		29F5
149137	U	0.0556941	0.351145	0.50266	0.204355	8.2848e-13	0.404257	0.730839	53.1833	139.475	2.62253	FBgn0037010		CG4825	Phosphatidylserine synthase	77C6--7	CDP-diacylglycerol-serine O-phosphatidyltransferase; GO:0003882 ; EC:2.7.8.8 | inferred from sequence similarity with SWISS-PROT:P48651
142671	U	0.707752	0.629401	0.470252	0.525926	6.63425e-07	7.64481e-05	6.40065e-05	30.4417	79.7833	2.62086	FBgn0039098		CG13822		95A7
153409	U	0.146137	0.344371	0.479103	0.466578	1.12317e-19	0.00505228	0.00367961	391.071	1024.8	2.6205	FBgn0004587		B52	CG10851, CG10851, SR55: serine-arginine protein 55, E726, SRp55: Serine/arginine rich protein 55, rrm8, l(3)s2249, B52/dSRp55, E(Dfd): Enhancer of Deformed, dSRp55, RRM8, MabB52: Monoclonal-antibody-B52, RSp55, Rbp8, SRp55, RNA-binding protein 8, Serine/arginine rich protein 55, E(Dfd), serine-arginine protein 55, Enhancer of Deformed, Monoclonal-antibody-B52, SR55	87F7	RNA binding; GO:0003723 | inferred from sequence similarity; RNA binding; GO:0003723 | non-traceable author statement; pre-mRNA splicing factor; GO:0008248 | inferred from sequence similarity with NCBI_NP:005617	mRNA splice site selection; GO:0006376 | inferred from sequence similarity with NCBI_NP:005617; mRNA splicing; GO:0006371 | inferred from genetic interaction	nuclear speck; GO:0016607 | inferred from direct assay; nucleus; GO:0005634 | inferred from direct assay; spliceosome complex; GO:0005681 | inferred from electronic annotation
148825	U	0.584242	0.420809	0.605702	0.519567	7.70792e-13	0.000385964	0.00127804	37.9667	99.3875	2.61776	FBgn0036533		CG6151		72A1
152638	U	0.289736	0.380635	0.933996	0.635185	2.13299e-12	0.649655	0.364743	43.375	113.513	2.617	FBgn0034987		CG3363		60C2
141526	U	0.780362	0.370532	0.388672	0.531521	1.32273e-14	0.000159325	5.78145e-05	110.592	289.358	2.61646	FBgn0001222	Heat shock factor	Hsf	CG5748, HSF, D-HSF, l(2)03091, dHSF, hsf, DmHSF, Dm-Hsf	55B7--8	DNA binding; GO:0003677 | inferred from direct assay; specific RNA polymerase II transcription factor; GO:0003704 | inferred from direct assay; DNA binding; GO:0003677 | non-traceable author statement; DNA binding; GO:0003677 | traceable author statement; transcriptional activator; GO:0016563 | non-traceable author statement; specific RNA polymerase II transcription factor; GO:0003704 | inferred …	response to heat; GO:0009408 | inferred from direct assay; response to heat; GO:0009408 | traceable author statement	nucleus; GO:0005634 | inferred from direct assay; nucleus; GO:0005634 | inferred from sequence similarity with SGD_LOCUS:HSF1; SGD:S0003041; polytene chromosome; GO:0005700 | inferred from direct assay
150989	U	0.286062	0.101866	0.169654	0.312162	5.19181e-15	2.51211e-08	4.8657e-15	125.604	328.475	2.61516	FBgn0039923		Arc70	CG1793, CG1823, CG1793, dARC70	102C3	transcription factor; GO:0003700 | inferred from sequence similarity; RNA polymerase II transcription mediator; GO:0016455 | inferred from sequence similarity	transcription initiation from Pol II promoter; GO:0006367 | inferred from sequence similarity	mediator complex; GO:0000119 | inferred from sequence similarity
147233	U	0.17607	0.303606	0.26392	0.496202	7.33252e-14	0.772625	0.723158	41.6917	108.979	2.61393	FBgn0033995		CG8090		51E5
153162	U	0.307383	0.593317	0.526603	0.461218	3.10994e-12	5.37164e-05	0.713302	67.7958	177.183	2.61348	FBgn0037121		Rpb8	CG11246, CG11246, RPB8	78E5	DNA-directed RNA polymerase II; GO:0003901 ; EC:2.7.7.6 | inferred from sequence similarity with WB:RPB8; DNA-directed RNA polymerase II; GO:0003901 ; EC:2.7.7.6 | inferred from sequence similarity with HUGO:POLR2H; OMIM:606023; DNA-directed RNA polymerase II; GO:0003901 ; EC:2.7.7.6 | inferred from sequence similarity with SGD_LOCUS:RPB8; SGD:S0005750	transcription from Pol II promoter; GO:0006366 | inferred from sequence similarity with HUGO:POLR2H; OMIM:606023; transcription from Pol II promoter; GO:0006366 | inferred from sequence similarity with SGD_LOCUS:RPB8; SGD:S0005750; transcription from Pol II promoter; GO:0006366 | inferred from sequence similarity with WB:RPB8	DNA-directed RNA polymerase II, core complex; GO:0005665 | inferred from sequence similarity with HUGO:POLR2H; OMIM:606023; DNA-directed RNA polymerase II, core complex; GO:0005665 | inferred from sequence similarity with SGD_LOCUS:RPB8; SGD:S0005750
153912	U	0.701313	0.885249	0.540045	0.628336	2.54203e-14	0.0304983	0.00774084	30.9458	80.875	2.61344	FBgn0032691		CG10414		36F7
152073	U	0.346181	0.370673	0.162826	0.123178	9.07334e-11	0.0130283	0.00650631	30.675	80.0208	2.60867	FBgn0029861		CG3815		5E6--7	transcription factor; GO:0003700 | inferred from sequence similarity with EMBL:AY030283; protein_id:AAK38349
153536	U	0.376666	0.246581	0.18344	0.650171	5.17579e-13	0.834483	0.00069881	75.475	196.863	2.60831	FBgn0024978		EG:95B7.3	CG2713, CG2713	3B4
147946	U	0.0651842	0.782703	0.510911	0.340453	1.87167e-13	0.259237	0.177618	37.3625	97.4417	2.60801	FBgn0035169		CG13890		61D2	dodecenoyl-CoA delta-isomerase; GO:0004165 ; EC:5.3.3.8 | inferred from sequence similarity with EMBL:AF153613; protein_id:AAD34174.1
146271	U	0.210978	0.172578	0.247415	0.1461	4.56554e-12	0.0173447	0.022235	31.0292	80.8792	2.60655	FBgn0032409		Ced-12	CG5336	33C4	site-specific DNA-methyltransferase (cytosine-specific); GO:0008326 ; EC:2.1.1.73 | inferred from sequence similarity with EMBL:AF012129
153314	U	0.403626	0.270229	0.771918	0.629121	1.36061e-15	0.134216	1.8446e-05	343.467	895.25	2.60651	FBgn0040227	Eukaryotic initiation factor 3 p66 subunit	eIF-3p66	CG10161	95A7	translation initiation factor	translational initiation	cytosol; eukaryotic translation initiation factor 3 complex
151697	U	0.286575	0.816221	0.3929	0.206428	1.93619e-12	0.229399	0.217363	36.525	95.2	2.60643	FBgn0040080	rapsynoid	raps	CG5692	98A8		asymmetric cytokinesis	apical cortex; apical part of cell
153251	U	0.107097	0.405128	0.839943	0.611557	2.20497e-14	0.366104	0.847749	32.3542	84.3042	2.60567	FBgn0036930		fat2	CG7749, CG7749, fat-like, CT23445, Cad76E, DCad76E	76E1	cell adhesion receptor; GO:0004895 | inferred from sequence similarity; calcium-dependent cell adhesion molecule; GO:0008014 | inferred from sequence similarity; calcium-dependent cell adhesion molecule; GO:0008014 | inferred from sequence similarity with SPTREMBL:P33450	calcium-dependent cell-cell adhesion; GO:0016339 | inferred from sequence similarity with SPTREMBL:P33450	integral to plasma membrane; GO:0005887 | inferred from sequence similarity with SPTREMBL:P33450
149050	U	0.412922	0.505385	0.405821	0.931971	9.2192e-07	0.0553179	0.094982	97.0042	252.733	2.60539	FBgn0036873		CG18294		76B3
153691	U	0.0334255	0.110055	0.0226093	0.26074	4.79717e-12	0.00636553	8.2838e-05	45.1833	117.671	2.6043	FBgn0038853		RhoGAP93B	CG3421, CG3421	93B10--12
144345	U	0.635044	0.708594	0.151553	0.131856	6.55072e-10	0.00042844	0.00763067	34.5458	89.9583	2.60403	FBgn0029526		CG18166		1B4
150100	U	0.48811	0.562771	0.976086	0.775718	4.68182e-09	0.877147	0.740375	32.5333	84.6667	2.60246	FBgn0038545		CG7713		90C5
152300	U	0.00434946	0.241016	0.204955	0.553441	4.95378e-18	0.00630349	4.82226e-08	178.463	464.404	2.60225	FBgn0036237	viral iap associated factor	viaf1	CG18593	68F1
143991	U	0.445325	0.433858	0.555615	0.847373	8.17122e-13	0.313924	8.90076e-05	50.7	131.933	2.60224	FBgn0023513		EG:63B12.9	CG14803, CG14803	2B13
155111	U	0.458073	0.529937	0.199771	0.0814035	4.85769e-09	0.139789	0.166463	34.9917	91.0542	2.60217	FBgn0038860		CG10825		93C1
153683	U	0.578211	0.84768	0.58673	0.979555	1.40902e-15	0.0737178	0.0012331	209.771	545.583	2.60085	FBgn0026777		Rad23	CG1836, rad23, DHR23	102B5	damaged DNA binding; GO:0003684 | inferred from sequence similarity with SGD_LOCUS:RAD23; SGD:S0000763	nucleotide-excision repair; GO:0006289 | inferred from sequence similarity with SGD_LOCUS:RAD23; SGD:S0000763; nucleotide-excision repair; GO:0006289 | non-traceable author statement
154551	U	0.654537	0.349269	0.187758	0.952289	1.30029e-12	0.0126291	0.000925936	33.9708	88.3042	2.59941	FBgn0033478		CG2264	CT7504	46D9--E1
150468	U	0.322503	0.718231	0.754087	0.355849	6.55287e-15	0.184018	3.90564e-05	69.1542	179.713	2.59872	FBgn0039113		CG10217		95B1
154403	U	0.00639871	0.0491557	0.402363	0.0659192	2.70335e-17	3.17415e-06	2.76923e-10	39.2208	101.892	2.5979	FBgn0038815		CG5466		92F3
154943	U	0.237413	0.477185	0.745054	0.787408	1.27757e-12	0.146971	0.0703887	64.8458	168.454	2.59776	FBgn0030141		CG3002	GGA	8F1
[truncated: 5,431 more rows]
