# Supplementary material for: Quantitative genomics of starvation stress resistance in Drosophila
Source: Genome Biol. 2005 Mar 24;6(4):R36. doi: 10.1186/gb-2005-6-4-r36 (PMC1088964; doi:10.1186/gb-2005-6-4-r36)
Supplement: Additional File 2 — The file includes the mean expression levels under control and starved conditions, averaged over sexes and lines, as well as the information given for each probe set in Additional data file 1 [file gb-2005-6-4-r36-S2.xls]

## Sheet: Sheet1
Probe Set No.	Up/Down Regulated	p(L)	p(L*S)	p(L*S*T)	p(L*T)	p(S)	p(S*T)	p(T)	Ctrl Avg AD	Starve Avg AD	Ratio (S/C)	Flybase ID	Gene Name	Symbol	Synonym	Cytological Location	Molecular Function	Biological Process	Cell Location
143404	D	0.00461353	0.00472414	0.00502164	0.00509691	3.28239e-18	4.08629e-18	1.19731e-18	1471.57	36.4958	0.0248007	FBgn0003979	Vitelline membrane 26Aa	Vm26Aa	CG9048, TU-2, Vm26A, Vm26A1, VM26A.1, sV17, Vm26A.1	26A3	structural constituent of vitelline membrane (sensu Insecta); GO:0008316 | non-traceable author statement	oogenesis; GO:0007292 | inferred from mutant phenotype; vitelline membrane formation; GO:0007305 | non-traceable author statement
141369	D	0.0353415	0.364353	0.260771	0.0699231	1.66057e-06	2.89774e-06	6.80537e-15	1536.77	40.6917	0.0264787	FBgn0039778		CG18030		99F6	chymotrypsin; GO:0004263 ; EC:3.4.21.1 | inferred from sequence similarity with EMBL:U03760
143112	D	0.0672919	0.0790958	0.0464308	0.039345	6.01655e-12	9.0573e-12	8.17027e-12	1441.54	43.7833	0.0303726	FBgn0000360	Chorion protein 38	Cp38	CG11213, E3, s38-1, s38, S38: Shell-38, Dms38, CP38, ACE1, Shell-38, S38	7F1	structural constituent of chorion (sensu Insecta); GO:0005213 | non-traceable author statement	insect chorion formation; GO:0007306 | non-traceable author statement
143944	D	0.00511918	0.0114023	0.00898732	0.00706435	0.326057	0.187801	8.33859e-17	1370.35	54.475	0.0397526	FBgn0020906	Serine protease 4	Ser4	CG8867, CG8867	25B4	serine-type endopeptidase; GO:0004252 ; EC:3.4.21.- | inferred from sequence similarity with NCBI_gi:223665; pancreatic elastase; GO:0008132 ; EC:3.4.21.- | non-traceable author statement
143110	D	0.000220936	0.000228338	0.000251615	0.00021618	2.67913e-11	2.67387e-11	2.12016e-11	735.358	31.9917	0.0435049	FBgn0000358	Chorion protein 19	Cp19	CG6524, CG6524, s19-1, s19, C.s19, cp19, Dms19, CP19, S19: Shell-19, Shell-19	66D12	structural constituent of chorion (sensu Insecta); GO:0005213 | non-traceable author statement	insect chorion formation; GO:0007306 | non-traceable author statement
143108	D	0.00241193	0.00277335	0.00303095	0.00262449	1.94332e-11	2.04973e-11	1.30496e-11	664.296	30.8042	0.0463712	FBgn0000356	Chorion protein 16	Cp16	CG6533, s16-1, s16, cp16, Dms16, CP16, X16715, S16	66D12	structural constituent of chorion (sensu Insecta); GO:0005213 | non-traceable author statement	insect chorion formation; GO:0007306 | non-traceable author statement
143405	D	0.164354	0.26308	0.287263	0.138443	3.95117e-13	4.25403e-13	1.71998e-14	1332.22	66.0375	0.0495695	FBgn0003980	Vitelline membrane 26Ab	Vm26Ab	CG9046, TU-4, Vm26A, Sv23, sV26, fs(2)QJ42, sV23, Dm sV23, VM26A.2, sv23	26A3	structural constituent of vitelline membrane (sensu Insecta); GO:0008316 | non-traceable author statement	eggshell formation; GO:0007304 | inferred from mutant phenotype; vitelline membrane formation; GO:0007305 | non-traceable author statement
143406	D	0.00554	0.0347856	0.0392544	0.0081095	9.60911e-17	1.00037e-16	4.16966e-18	2063.98	105.9	0.0513086	FBgn0003983	Vitelline membrane 34Ca	Vm34Ca	CG9271, Vm34C, VM34C.1, VM34C, VM26A.1	34B11	structural constituent of vitelline membrane (sensu Insecta); GO:0008316 | non-traceable author statement	vitelline membrane formation; GO:0007305 | non-traceable author statement
141435	D	0.00833299	0.293429	0.286495	0.0106504	0.041766	0.0328207	1.96749e-10	648.237	36.2417	0.055908	FBgn0031249		CG11911		21C1	serine-type endopeptidase; GO:0004252 ; EC:3.4.21.- | inferred from sequence similarity with MGD:Klk3; MGI:MGI:102849
150699	D	3.8005e-06	0.0592424	0.15514	2.51532e-06	0.665718	0.176253	1.09408e-19	936.917	59.375	0.0633728	FBgn0039471		CG6295		97D13	triacylglycerol lipase; GO:0004806 ; EC:3.1.1.3 | inferred from sequence similarity with PIR:A34671
143109	D	0.00221939	0.00162721	0.00115453	0.00214977	3.50205e-11	6.93095e-11	5.88391e-12	1142.48	73.8542	0.0646438	FBgn0000357	Chorion protein 18	Cp18	CG6517, s18, E5, s18-1, cp18, S18: Shell-18, Dms18, ACE3, CP18, S-18, S18, Shell-18	66D11	structural constituent of chorion (sensu Insecta); GO:0005213 | non-traceable author statement; structural constituent of chorion (sensu Insecta); GO:0005213 | traceable author statement	insect chorion formation; GO:0007306 | non-traceable author statement
152265	D	0.0145598	0.320809	0.138004	0.11129	9.79435e-05	7.82564e-05	2.29878e-17	697.425	48.4833	0.0695176	FBgn0039313		CG11892		96C9
147406	D	3.16859e-07	0.00062343	0.00119641	1.35554e-06	0.677052	0.0741042	4.56493e-22	2170.15	154.121	0.0710184	FBgn0034289		CG10910		55B1
145796	D	0.00426483	0.00795584	0.00365998	0.0263024	0.321833	0.860139	3.22825e-18	2620.28	187.279	0.0714731	FBgn0031654		CG8869		25B4	chymotrypsin; GO:0004263 ; EC:3.4.21.1 | inferred from sequence similarity with EMBL:U03760
143121	D	0.0902865	0.0755568	0.0823224	0.0835674	7.45995e-13	6.81066e-13	1.65299e-13	410.233	30.9042	0.0753331	FBgn0000427	defective chorion 1	2003-12-01	CG2175, fs(1)384, fs(1)1501, fs(1)A384, dec[[1]], fs(1)C1, fs(1)M102, Fc1, Fc, dec1, dec, Fcp7C: Follicle cell protein 7C, fs(1)11-549, fs(1)12-1873, fs(1)12-2514, fs(1)12-3512, fs(1)12-365, fs(1)12-3907, fs(1)12-403, fs(1)12-4860, fs(1)13-453, fs(1)13C-57, fs(1)13C-73, fs(1)14-963, fs(1)14A-114, fs(1)14E19, fs(1)5, fs(1)A257, fs(1)M1021, Follicle cell protein 7C	7C1		eggshell formation; GO:0007304 | traceable author statement; insect chorion formation; GO:0007306 | traceable author statement; insect chorion formation; GO:0007306 | traceable author statement	extracellular; GO:0005576 | inferred from direct assay
148255	D	0.00276395	0.024405	0.0450822	0.00881462	0.0336577	0.105474	4.03431e-18	596.196	48.3	0.0810136	FBgn0035667		CG10475		65A4	serine-type endopeptidase; GO:0004252 ; EC:3.4.21.- | inferred from sequence similarity with MGD:Klk3; MGI:MGI:102849
145061	D	0.0381446	0.0249051	0.0576404	0.0869825	3.41847e-10	2.14253e-09	1.23258e-09	708.913	61.3542	0.0865469	FBgn0052602			CG32602	12E7-8
147118	D	7.93082e-05	0.00186771	0.0271667	0.000162628	0.108852	0.47847	1.64983e-19	3898.87	344.262	0.088298	FBgn0033774		CG12374		49D2	carboxypeptidase A; GO:0004182 ; EC:3.4.17.1 | inferred from sequence similarity with MGD:Cpa3; MGI:MGI:88479
143111	D	0.0328933	0.0363074	0.00228991	0.00150809	2.77916e-14	2.91193e-13	1.96263e-13	1389.41	127.383	0.0916814	FBgn0000359	Chorion protein 36	Cp36	CG1478, dec[[2]], fs(1)C2, E4, s36-1, s36, s365, cp36, S36: Shell-36, dec2: defective chorion 2, Dms36, dec-2, S36, dec2, defective chorion 2, Shell-36	7F1	structural constituent of chorion (sensu Insecta); GO:0005213 | non-traceable author statement	insect chorion formation; GO:0007306 | traceable author statement; oogenesis; GO:0007292 | traceable author statement
150369	D	0.226556	0.462601	0.451036	0.300594	1.46375e-06	7.17681e-06	1.22787e-14	894.388	82.3417	0.0920649	FBgn0038973		CG18594		94A16
143749	D	0.207933	0.250371	0.274657	0.250949	4.40484e-08	8.52441e-08	5.17903e-08	424.758	39.6583	0.0933668	FBgn0014076	Vitelline membrane 32E	Vm32E	CG16874, CG16874, VMP32E, VM32E, Vm32Ec, Vm3, Vm32Ea	32E1	structural constituent of vitelline membrane (sensu Insecta); GO:0008316 | traceable author statement	vitelline membrane formation; GO:0007305 | non-traceable author statement
150576	D	0.0448824	0.38706	0.17992	0.15728	0.000117716	9.40402e-05	2.15324e-14	415.45	41.9292	0.100925	FBgn0039312		CG10514		96C9
142419	D	0.378674	0.0880849	0.13588	0.543341	0.0365705	0.0273612	1.03017e-07	933.867	100.383	0.107492	FBgn0030098		CG12057		8D8
143107	D	0.173636	0.0270764	0.0448883	0.151158	3.49601e-11	3.2597e-09	2.00991e-10	2428.82	274.742	0.113117	FBgn0000355	Chorion protein 15	Cp15	CG6519, E6, s15-1, s15, Cs15, C.s15, s-15, cp15, S15: Shell-15, Dms15, S15, s15 chorion gene, Shell-15	66D12	structural constituent of chorion (sensu Insecta); GO:0005213 | non-traceable author statement	insect chorion formation; GO:0007306 | non-traceable author statement
146826	D	0.0954017	0.154042	0.188309	0.0381558	0.00107801	0.0197855	6.1879e-14	550.492	64.0292	0.116313	FBgn0033319		CG8579		44E2	chymotrypsin; GO:0004263 ; EC:3.4.21.1 | inferred from sequence similarity with EMBL:U03760
150700	D	9.43197e-08	0.0960557	0.0960557	9.43197e-08	0.0025487	0.0025487	1.13527e-16	251.754	30	0.119164	FBgn0039472		CG17192		97D14	triacylglycerol lipase; GO:0004806 ; EC:3.1.1.3 | inferred from sequence similarity with PIR:A34671
141418	D	0.000112029	0.170499	0.129925	0.000350131	0.0711811	0.014303	6.02823e-17	1758.22	214.963	0.122262	FBgn0036024		CG18180		67C3
144705	D	0.0190213	0.0595153	0.0595153	0.0190213	2.35353e-10	2.35353e-10	8.49412e-11	245.363	30	0.122268	FBgn0030045		CG15351		7F1
146587	D	0.000107903	0.287433	0.410215	0.000636121	0.869958	0.653618	2.31931e-12	794.742	98.1542	0.123504	FBgn0032947		CG17571		38C3	serine-type endopeptidase; GO:0004252 ; EC:3.4.21.- | inferred from sequence similarity with SWISS-PROT:P51588
143920	D	0.234549	0.0952399	0.0477086	0.388795	0.0637471	0.390871	5.39596e-12	369.425	48.3708	0.130935	FBgn0020309	crooked legs	crol	CG14938, CG14938, CG14938, crol alpha, crol beta, crol gamma, l(2)04418, l(2)s2346, crooked legs	33A1	RNA polymerase II transcription factor; GO:0003702 | inferred from sequence similarity with EMBL:AF082568; protein_id:AAD38426.1
143624	D	0.00207114	0.0368337	0.0369147	0.000202403	0.0341722	0.77548	9.77844e-20	3015.72	398.2	0.132041	FBgn0010425	epsilonTrypsin	epsilonTry	CG18681, epsilon, DmEpsilonTry, Try	47F4	trypsin; GO:0004295 ; EC:3.4.21.4 | non-traceable author statement	proteolysis and peptidolysis; GO:0006508 | non-traceable author statement	extracellular; GO:0005576 | non-traceable author statement
148035	D	0.00287361	0.00279437	0.00260733	0.00267728	1.15244e-10	1.21246e-10	9.83365e-11	225.963	30.2458	0.133853	FBgn0035328		yellow-g2	CG13804, CG13804	62D5
142657	D	0.000840964	0.0184077	0.00925125	0.000915627	0.145732	0.106381	1.36923e-09	312.904	43.2833	0.138328	FBgn0043578		PGRP-SB1	CG9681, CG9681, CG9681, CG9681	73C1	peptidoglycan recognition; GO:0016019 | non-traceable author statement; peptidoglycan recognition; GO:0016019 | inferred from sequence similarity with SWISS-PROT:O76537	defense response; GO:0006952 | non-traceable author statement; immune response; GO:0006955 | inferred from sequence similarity with SWISS-PROT:O76537	extracellular; GO:0005576 | inferred from sequence similarity; integral to plasma membrane; GO:0005887 | non-traceable author statement
146830	D	0.00580651	0.451451	0.788448	0.0224359	0.000603087	0.00206437	4.96166e-12	247.988	34.7042	0.139943	FBgn0043576		PGRP-SC1a	CG14746, PGRP-SC1A, PGRP-SC	Unk	peptidoglycan recognition; GO:0016019 | non-traceable author statement; peptidoglycan recognition; GO:0016019 | inferred from sequence similarity with SWISS-PROT:O76537	defense response; GO:0006952 | non-traceable author statement; immune response; GO:0006955 | inferred from sequence similarity with SWISS-PROT:O76537	extracellular; GO:0005576 | inferred from sequence similarity; integral to plasma membrane; GO:0005887 | non-traceable author statement
152118	D	0.036934	0.579578	0.658145	0.0511055	0.00130412	0.00185487	1.03319e-10	223.404	32.1125	0.143742	FBgn0033327		PGRP-SC1b	CG8577, CG8577, SC1B, PGRP-SC	44E2	peptidoglycan recognition; GO:0016019 | non-traceable author statement	defense response; GO:0006952 | non-traceable author statement; perception of bacteria; GO:0016045 | non-traceable author statement	integral to plasma membrane; GO:0005887 | non-traceable author statement
143929	D	0.00107584	0.00137781	0.017059	0.00262504	0.000707165	0.00156378	4.65799e-18	356.154	53.5458	0.150345	FBgn0020508	Antigen 5-related 2	Ag5r2	CG9540, Agr2, Antigen 5-related 2	12F4
150206	D	0.00442538	0.116813	0.116909	0.00440769	0.127152	0.128732	2.29504e-13	188.537	30.0375	0.159318	FBgn0038718		CG17752		92A10	organic cation porter; GO:0008513 ; TC:2.A.1.19.- | inferred from sequence similarity with EMBL:AB018436; protein_id:BAA78343.1
151094	D	6.40687e-07	0.00474009	0.00334508	8.48457e-07	4.61315e-09	3.26961e-08	3.76356e-18	270.017	43.4167	0.160793	FBgn0040609		CG3348		97F1
146093	D	0.00761046	0.00761046	0.00761046	0.00761046	8.92412e-10	8.92412e-10	8.92412e-10	182.65	30	0.164249	FBgn0032127		CG13114		30B10
150893	D	0.0545007	0.0660477	0.264312	0.0073135	0.13007	0.133142	1.83618e-19	4872.32	801.171	0.164433	FBgn0039777		CG2229		99F6	serine-type endopeptidase; GO:0004252 ; EC:3.4.21.- | inferred from sequence similarity with EMBL:U03760
144704	D	0.0778451	0.290732	0.289776	0.0784585	4.20888e-09	4.18532e-09	1.1665e-09	178.317	30.0208	0.168357	FBgn0030044		CG15350		7F1
152513	D	1.15572e-05	0.00329118	0.0059329	0.00145197	3.64317e-13	2.16384e-11	3.19303e-17	293.788	50.9208	0.173325	FBgn0039311		CG10513		96C8--9
150335	D	0.13978	0.17655	0.199477	0.171109	0.000612219	0.000847699	0.000707456	191.133	33.1958	0.173679	FBgn0038914		CG17820		93F8
151538	D	0.487129	0.259229	0.569583	0.365292	0.510669	0.601908	1.26235e-16	563.746	100.146	0.177644	FBgn0016724	Retinoid- and fatty-acid binding protein	RfaBp	CG11064, CG11064, RFABG, DRBP, RFBP, RfaBP, retinoid-fatty acid binding protein, Retinoid and Fatty Acid Binding Glycoprotein, retinoid- and fatty acid-binding gene, Retinoid- and fatty-acid binding glycoprotein	102D3--4	microtubule binding; GO:0008017 | inferred from direct assay; fatty acid binding; GO:0005504 | non-traceable author statement; retinoid binding; GO:0005501 | non-traceable author statement; structural molecule; GO:0005198 | inferred from sequence similarity with SWISS-PROT:Q25490	transport; GO:0006810 | traceable author statement
148034	D	0.0116042	0.0140056	0.0102323	0.00828114	3.54805e-10	4.75163e-10	3.34302e-10	194.617	34.7292	0.178449	FBgn0041709	yellow-g	yellow-g	CG5717, yellow-g	62D5
148253	D	0.0675054	0.0431517	0.0252368	0.282394	0.639951	0.313831	2.91745e-20	4586.48	839.367	0.183009	FBgn0035664		CG6467		65A3	serine-type endopeptidase; GO:0004252 ; EC:3.4.21.- | inferred from sequence similarity with MGD:Ela2; MGI:MGI:95316
143660	D	0.00780336	0.00761396	0.0314504	0.0131601	0.0206078	0.194256	1.53944e-16	448.933	85.4042	0.190238	FBgn0011555	thetaTrypsin	thetaTry	CG12385, CG12385, DmThetaTry, thetaTrypsin	47F3--4	trypsin; GO:0004295 ; EC:3.4.21.4 | inferred from sequence similarity with EMBL:X71877; protein_id:CAA50711.1; trypsin; GO:0004295 ; EC:3.4.21.4 | non-traceable author statement	proteolysis and peptidolysis; GO:0006508 | non-traceable author statement	extracellular; GO:0005576 | non-traceable author statement
146173	D	0.223791	0.223791	0.188594	0.188594	1.56783e-11	2.37398e-09	2.37398e-09	407.762	77.5833	0.190266	FBgn0051872			CG31872	32A2	triacylglycerol lipase
148254	D	0.116491	0.136378	0.0807313	0.0173783	3.34985e-07	5.65438e-05	1.75689e-17	1087.92	208.046	0.191232	FBgn0035666		CG6580		65A3--4	enteropeptidase; GO:0004275 ; EC:3.4.21.9 | inferred from sequence similarity with MGD:Prss7; MGI:MGI:1197523
143827	D	0.0081382	0.0081382	0.554372	0.554372	3.71973e-12	3.58318e-10	3.58318e-10	329.204	63.4125	0.192624	FBgn0015586	Accessory gland-specific peptide 76A	Acp76A	CG3801, CG3801, Accessory gland protein 76A, Acp76, Accessory gland-specific peptide 76A	75F5	serpin; GO:0004868 | inferred from sequence similarity; serpin; GO:0004868 | inferred from sequence similarity with EMBL:U04206
146103	D	0.00629432	0.18134	0.310381	0.0047319	8.64459e-07	0.00709286	7.05229e-17	1746.2	343.479	0.196701	FBgn0032144		CG17633		30C8	carboxypeptidase A; GO:0004182 ; EC:3.4.17.1 | inferred from sequence similarity with MGD:Cpa3; MGI:MGI:88479
152137	D	0.0188179	0.185303	0.393599	0.123159	6.56394e-10	1.58762e-08	1.69146e-13	186.883	39.1125	0.209288	FBgn0039754		CG9747		99E1--2	acyl-CoA delta(11)-desaturase; GO:0017105 | inferred from sequence similarity with EMBL:AF035375
143603	D	1.16226e-06	0.0917011	0.126916	0.011642	0.707728	0.996223	3.34396e-07	986.117	209.567	0.212517	FBgn0010359	gammaTrypsin	gammaTry	CG30028, gamma, gamma, DmGammaTry	47F4	trypsin; GO:0004295 ; EC:3.4.21.4 | non-traceable author statement	proteolysis and peptidolysis; GO:0006508 | non-traceable author statement	extracellular; GO:0005576 | non-traceable author statement
153401	D	0.046057	0.16256	0.696101	0.0373264	1.80864e-05	0.000737865	9.72419e-10	789.271	171.925	0.217828	FBgn0031940		CG7214		28C2
141426	D	0.180964	0.476612	0.880572	0.0142613	0.393191	0.275035	2.77371e-10	232.537	50.925	0.218997	FBgn0036996		CG5932		77C4	triacylglycerol lipase; GO:0004806 ; EC:3.1.1.3 | inferred from sequence similarity with EMBL:Z31689; protein_id:CAA83494
144376	D	0.170897	0.172885	0.0738408	0.0230014	4.12178e-10	2.12142e-09	1.21534e-11	196.1	42.9708	0.219127	FBgn0029568		CG11381		1E4
146832	D	0.304006	0.260967	0.187769	0.00256453	1.83839e-05	0.00864422	6.21768e-13	211.325	46.3458	0.219311	FBgn0043575		PGRP-SC2	CG14745, CG14745, CG14745, CG14745, PGRP-SC	Unk	peptidoglycan recognition; GO:0016019 | non-traceable author statement; peptidoglycan recognition; GO:0016019 | inferred from sequence similarity with SWISS-PROT:O76537	defense response; GO:0006952 | non-traceable author statement; immune response; GO:0006955 | inferred from sequence similarity with SWISS-PROT:O76537	extracellular; GO:0005576 | inferred from sequence similarity; integral to plasma membrane; GO:0005887 | non-traceable author statement
146497	D	0.0135577	0.0140836	0.00445208	0.0148319	2.95973e-10	1.39982e-09	2.4687e-10	195.175	42.9958	0.220294	FBgn0032788		CG13084		37E3--4
146016	D	0.0201378	0.0201378	0.584069	0.584069	2.76839e-16	9.86369e-15	9.86369e-15	196.117	43.2083	0.22032	FBgn0028987	Serine protease inhibitor 2	Spn2	CG8137, CG8137, CG8137, sp2: serpin 2, Sp2, sp2, serpin 2	28F5	serpin; GO:0004868 | inferred from sequence similarity with PIR:A57488; serpin; GO:0004868 | non-traceable author statement
146498	D	0.00941197	0.00941197	0.00941197	0.00941197	1.39463e-10	1.39463e-10	1.39463e-10	135.117	30	0.22203	FBgn0032789		CG13083		37E4
151793	D	0.153937	0.0892158	0.0488951	0.350357	0.573718	0.481791	6.64384e-19	4779.36	1075.89	0.225112	FBgn0035665		CG6483		65A3	serine-type endopeptidase; GO:0004252 ; EC:3.4.21.- | inferred from sequence similarity with MGD:Klk3; MGI:MGI:102849
148544	D	0.521229	0.664112	0.839284	0.38791	0.00100023	0.000549886	5.80318e-12	139.808	31.6	0.226024	FBgn0036115		CG6327		68A2--3
143338	D	0.044203	0.115431	0.75099	0.0607894	0.628717	0.00937055	3.1462e-18	8939.8	2029.55	0.227025	FBgn0003356	Serine protease 1	Ser99Da	CG31034, CG7877, Serl, SER1, Ser1, Ser5, Serine protease 5	99C7	serine-type peptidase; GO:0008236 | non-traceable author statement; serine-type endopeptidase; GO:0004252 ; EC:3.4.21.- | inferred from sequence similarity with EMBL:U03760; serine-type endopeptidase; GO:0004252 ; EC:3.4.21.- | non-traceable author statement	digestion; GO:0007586 | non-traceable author statement
149767	D	0.0899658	0.350766	0.902058	0.836114	5.54662e-13	1.53732e-08	3.2608e-14	457.204	104.638	0.228864	FBgn0038033		CG10097		Unk
152794	D	0.00098087	0.0463039	0.452654	0.000602898	0.754541	0.0988071	1.55523e-14	388.358	89.0917	0.229406	FBgn0035781		CG8560		65F11	NOT carboxypeptidase; GO:0004180 | non-traceable author statement
155157	D	0.200306	0.335338	0.248777	0.584109	2.39847e-05	0.00399648	1.18283e-14	319.283	74.4708	0.233244	FBgn0039858	Cyclin G	CycG	CG11525, dCycG, CG 11525, Cyclin G	100C7	cyclin-dependent protein kinase, regulator; GO:0016538 ; EC:2.7.1.- | non-traceable author statement; cyclin-dependent protein kinase, regulator; GO:0016538 ; EC:2.7.1.- | inferred from sequence similarity with EMBL:U95826	DNA repair; GO:0006281 | non-traceable author statement
143770	D	0.0044739	0.198033	0.12864	0.00683682	0.747799	0.0441392	6.17227e-08	1640.5	387.192	0.23602	FBgn0014865	Metchnikowin	Mtk	CG8175, CG8175, CG8175, Metch, metchnikowin, metchnikowin-1, metchnikowin-2, mtk, metk, Metc	52A1	antifungal peptide; GO:0003799 | inferred from direct assay; antifungal peptide; GO:0003799 | inferred from expression pattern; Gram-positive antibacterial peptide; GO:0008224 | inferred from direct assay; Gram-positive antibacterial peptide; GO:0008224 | non-traceable author statement	antibacterial humoral response (sensu Invertebrata); GO:0006961 | inferred from expression pattern; antibacterial humoral response (sensu Invertebrata); GO:0006961 | inferred from expression pattern; antifungal humoral response (sensu Invertebrata); GO:0006966 | inferred from expression pattern
148479	D	0.0185289	0.499816	0.383447	0.0109362	0.949165	0.623482	6.68079e-10	136.704	32.2958	0.236246	FBgn0036023		CG18179		67C3
149710	D	0.206931	0.327885	0.430142	0.317782	1.07103e-05	6.07775e-05	5.78481e-06	155.983	37.0708	0.237659	FBgn0037953		CG14727		Unk
149899	D	0.000936458	0.00123718	0.0268243	0.0273538	5.12794e-13	9.8353e-10	8.92808e-13	319.55	76.2583	0.238643	FBgn0038236		Cyp313a1	CG3360, Cyp313a1p, 313a1	88C4	cytochrome P450; GO:0015034 | inferred from sequence similarity; cytochrome P450; GO:0015034 | non-traceable author statement	insecticide metabolism; GO:0017143 | non-traceable author statement	membrane; GO:0016020 | non-traceable author statement; microsome; GO:0005792 | non-traceable author statement
143759	D	0.0283658	0.166036	0.365987	0.00774346	1.11661e-06	0.00177015	2.92969e-10	2049.05	497.054	0.242578	FBgn0014454	Adult cuticle protein 1	Acp1	CG7216, Dacp-1	28C2	structural constituent of adult cuticle (sensu Insecta); GO:0008012 | non-traceable author statement
147150	D	0.00634237	0.0268597	0.0586591	0.0034093	0.862455	0.026532	1.58804e-07	414.379	100.817	0.243296	FBgn0041579	Attacin-C	AttC	CG4740, Attacin, attacin C, attacin, Attacin C, Attackin, Att, Attacin-C	50A3	antibacterial peptide; GO:0003797 | inferred from sequence similarity	antibacterial humoral response (sensu Invertebrata); GO:0006961 | inferred from sequence similarity; antibacterial humoral response (sensu Invertebrata); GO:0006961 | inferred from sequence similarity
152648	D	0.0114424	0.443235	0.356406	0.00209806	0.101521	0.0611601	2.95536e-13	350.892	85.375	0.243309	FBgn0035090		CG2736		60E10--11	scavenger receptor; GO:0005044 | non-traceable author statement	defense response; GO:0006952 | non-traceable author statement	integral to plasma membrane; GO:0005887 | non-traceable author statement
153440	D	0.00666211	0.00208428	0.0435696	0.0351467	3.11161e-16	2.39157e-11	2.39819e-12	2646.26	647.617	0.244729	FBgn0005391	Yolk protein 2	Yp2	CG2979, YP2, YPII, fs(1)K313, fs(1)m35, yp2, fs(1)M35, YP, VG2, YP[[2]], YP-2, yolk protein, yp, fs(1)A59, vitellogenin	9A5	structural molecule; GO:0005198 | inferred from sequence similarity with SWISS-PROT:P27878	oogenesis; GO:0007292 | traceable author statement
143340	D	0.0177027	0.0718158	0.353539	0.0149936	0.181688	0.00847181	3.70122e-19	9396.91	2331.6	0.248125	FBgn0003357	Serine protease 2	Ser99Db	CG15519, CG31362, CG15519, CG15519, SER2, Ser2, Ser5, Serine protease 5	99C7	serine-type peptidase; GO:0008236 | non-traceable author statement; serine-type endopeptidase; GO:0004252 ; EC:3.4.21.- | non-traceable author statement; serine-type endopeptidase; GO:0004252 ; EC:3.4.21.- | inferred from sequence similarity with EMBL:AE000664	digestion; GO:0007586 | non-traceable author statement
152176	D	0.229689	0.286014	0.189221	0.481744	0.169977	0.0482863	5.62526e-20	5392	1344.36	0.249325	FBgn0040060	yippee interacting protein 7	yip7	CG6457	65A3	serine type endopeptidase
148553	D	5.45088e-10	5.29629e-10	4.86578e-10	4.41819e-10	2.1562e-19	8.5467e-19	9.65143e-19	131.704	33.5333	0.254611	Multiple hits				68A6
152442	D	0.269955	0.193855	0.071269	0.0947274	0.0371366	0.511332	1.69788e-14	408.163	104.242	0.255393	Multiple hits				93F2
143930	D	0.113411	0.113411	0.626345	0.626345	8.08917e-16	2.02384e-11	2.02384e-11	863.496	221.354	0.256347	FBgn0020509	Accessory gland peptide 62F	Acp62F	CG1262, CG1262, Accessory gland protein 62F, CT2528, Acp62	62F2	serine protease inhibitor; GO:0004867 | inferred from direct assay; protease inhibitor; GO:0030414 | traceable author statement	determination of adult life span; GO:0008340 | non-traceable author statement; physiological processes; GO:0007582 | non-traceable author statement; post-mating behavior; GO:0045297 | non-traceable author statement
148963	D	0.00501545	0.0027631	0.698613	0.000478546	0.565391	0.855169	4.79157e-18	3797.94	975.479	0.256844	FBgn0036737		CG6298		74D3--4	chymotrypsin; GO:0004263 ; EC:3.4.21.1 | inferred from sequence similarity with EMBL:U03760
146323	D	0.0101473	0.0928639	0.134628	0.0443065	3.32252e-08	3.93725e-06	5.47758e-12	557.458	143.379	0.257202	FBgn0032494		CG5945		34A11
146388	D	0.755847	0.412455	0.0838321	0.275361	2.29086e-07	1.1459e-05	1.18932e-10	149.175	38.45	0.257751	FBgn0051781			CG31781	36B3
143272	D	0.0255887	0.0255887	0.75962	0.75962	2.14346e-18	3.95566e-14	3.95566e-14	531.121	137.238	0.258392	FBgn0002855	Accessory gland-specific peptide 26Aa	Acp26Aa	CG8982, mst355a, mst 355a, Mst26A, Acp26A, Mst26Aa, ovulin, Acp26Aab, Ovulin, msP355a	26A1	hormone; GO:0005179 | non-traceable author statement	oviposition; GO:0018991 | traceable author statement	extracellular; GO:0005576 | non-traceable author statement; extracellular; GO:0005576 | non-traceable author statement
141213	D	0.0154876	0.725207	0.727619	0.0126309	0.0354271	0.212179	1.12364e-09	515.783	134.633	0.261027	FBgn0033728		CG8505		49A2	structural constituent of cuticle (sensu Insecta); GO:0005214 | inferred from sequence similarity with SWISS-PROT:P21799
144703	D	0.00256236	0.00110487	0.000495001	0.000474685	3.03665e-11	6.37357e-11	3.39849e-12	128.162	33.475	0.261192	FBgn0030043		CG15349		7F1
145153	D	0.337099	0.0193405	0.0175606	0.0444313	0.0127527	0.00695057	1.5765e-15	144.008	37.7542	0.262167	Multiple hits				13E15-17
142465	D	0.540462	0.0782957	0.427227	0.380042	9.68203e-07	5.08951e-05	7.17558e-12	152.9	40.3125	0.263653	FBgn0003432	sallimus	sls	CG1915	62C2-4	myosin light chain kinase	mitotic chromosome condensation; myoblast fusion
142356	D	0.39601	0.3016	0.19186	0.344564	0.602404	0.227058	8.51685e-15	1587.02	425.208	0.267929	FBgn0016724	Retinoid- and fatty-acid binding protein	RfaBp	CG11064, CG11064, RFABG, DRBP, RFBP, RfaBP, retinoid-fatty acid binding protein, Retinoid and Fatty Acid Binding Glycoprotein, retinoid- and fatty acid-binding gene, Retinoid- and fatty-acid binding glycoprotein	102D3--4	microtubule binding; GO:0008017 | inferred from direct assay; fatty acid binding; GO:0005504 | non-traceable author statement; retinoid binding; GO:0005501 | non-traceable author statement; structural molecule; GO:0005198 | inferred from sequence similarity with SWISS-PROT:Q25490	transport; GO:0006810 | traceable author statement
147061	D	0.313667	0.36621	0.178239	0.278847	1.90971e-13	2.70187e-11	1.34671e-14	156.15	41.9833	0.268865	FBgn0033692		CG13176	p65, p63	48E6
145769	D	0.0657495	0.0909878	0.107727	0.129678	4.36695e-12	9.29086e-11	1.48233e-10	154.946	41.9417	0.270686	FBgn0031617		CG15635		25A2
152325	D	0.366319	0.508766	0.16175	0.871609	9.50053e-07	1.84261e-05	1.06442e-11	227.629	62.0542	0.272611	FBgn0039114	Lipid storage droplets surface binding protein	Lsdp1	CG10374, CG10374, LSDP1	95B1		lipid storage; GO:0019915 | non-traceable author statement
147407	D	0.000207731	0.0943001	0.401621	0.0499523	0.175376	0.359715	4.56215e-14	250.887	68.4292	0.272748	FBgn0034292		CG5767		55B1
153361	D	0.499094	0.716236	0.921526	0.333645	4.37054e-08	3.24365e-06	1.0176e-15	147.613	40.5417	0.274649	FBgn0025571	Splicing factor 1	SF1	CG5836, CG5836, p70, cg5836, Splicing factor 1	90B4	pre-mRNA splicing factor; GO:0008248 | non-traceable author statement; pre-mRNA splicing factor; GO:0008248 | inferred from sequence similarity with protein_id:CAA03883	mRNA splicing; GO:0006371 | inferred from sequence similarity with protein_id:CAA03883; mRNA splicing; GO:0006371 | non-traceable author statement	spliceosome complex; GO:0005681 | inferred from sequence similarity with protein_id:CAA03883; spliceosome complex; GO:0005681 | non-traceable author statement
145767	D	0.843618	0.378506	0.811089	0.309	2.30066e-11	1.98501e-10	4.61847e-10	153.754	42.4167	0.275873	FBgn0031615		CG11933		Unk
145235	D	0.00140933	0.0126028	0.00343845	0.00169318	1.17763e-15	1.0683e-12	2.26762e-15	260.979	73.7542	0.282606	FBgn0030828		CG5162		15F4	structural molecule; GO:0005198 | inferred from sequence similarity with PIR:S49012
152830	D	0.333114	0.0407195	0.150644	0.00416506	1.1642e-10	8.28763e-07	1.80572e-12	198.621	56.2458	0.283182	FBgn0035154		CG3344		61C8	carboxypeptidase C; GO:0004186 ; EC:3.4.16.5 | inferred from sequence similarity with MGD:Ppgb; MGI:MGI:97748; serine carboxypeptidase; GO:0004185 ; EC:3.4.16.- | inferred from sequence similarity with EMBL:AF282618; protein_id:AAG16692; serine carboxypeptidase; GO:0004185 ; EC:3.4.16.- | inferred from sequence similarity with MGD:Risc-pending; MGI:MGI:1921867
147903	D	0.00734078	0.0376436	0.0204797	0.0118748	3.72614e-12	8.2891e-12	1.30199e-11	131.104	37.1542	0.283394	FBgn0035089		CG9358	BcDNA:RE09339	60E10
146429	D	0.000186264	0.00619809	0.00619809	0.000186264	7.28141e-10	7.28141e-10	9.7683e-14	104.8	30	0.28626	FBgn0032669		CG15155		36D3
145858	D	0.188889	0.127693	0.127885	0.188722	1.92965e-07	1.92592e-07	1.03182e-07	104.596	30.0042	0.286858	FBgn0031755		CG9050		26A4
150207	D	0.00645809	0.306586	0.809964	0.027272	0.292746	0.791753	2.18993e-16	120.692	35.3083	0.29255	FBgn0038719		CG16727		92A10	organic cation transporter; GO:0015101 | inferred from sequence similarity with EMBL:AB018436; protein_id:BAA78343.1
144701	D	2.79604e-06	0.203237	0.0289024	0.0309989	5.16846e-07	0.00822977	3.79442e-15	279.267	82.025	0.293716	FBgn0030041		CG12116		7F1	sepiapterin reductase; GO:0004757 ; EC:1.1.1.153 | inferred from sequence similarity with SWISS-PROT:P18297
147473	D	0.0276437	0.0907373	0.135374	0.0066337	0.979041	0.0264568	6.51584e-07	743.608	219.133	0.294689	FBgn0034407	Diptericin B	DptB	CG10794, dptlp, Diptericin B, diptericin-like protein	55F8	antibacterial peptide; GO:0003797 | inferred from sequence similarity	antibacterial humoral response (sensu Invertebrata); GO:0006961 | inferred from sequence similarity
146569	D	0.13503	0.11727	0.675654	0.582156	7.87033e-08	0.000155706	1.04386e-14	392.992	115.833	0.294748	FBgn0032913		CG9259		39A1
148332	D	0.0024539	0.409733	0.373699	0.00121194	0.00740577	0.761805	6.63455e-11	353.538	104.321	0.295077	FBgn0035779		CG8562		65F11	metallocarboxypeptidase; GO:0004181 ; EC:3.4.17.- | inferred from sequence similarity with MGD:Cpa3; MGI:MGI:88479
145253	D	0.175636	0.13932	0.785558	0.836502	4.64358e-17	2.8437e-14	6.96297e-14	225.583	66.6083	0.295272	FBgn0030859		CG12990		16B12
148422	D	0.134446	0.0559061	0.0543722	0.0127872	0.00126543	0.230327	2.20425e-11	1054.53	312.383	0.296231	FBgn0035926		CG5804	BcDNA:RE05521	66E1	acyl-CoA binding; GO:0000062 | inferred from sequence similarity with SWISS-PROT:P45883; diazepam-binding inhibitor; GO:0008025 | inferred from sequence similarity with SWISS-PROT:P45883	acyl-CoA homeostasis; GO:0042049 | inferred from sequence similarity with SWISS-PROT:P45883
143825	D	0.000475395	0.000475395	0.345503	0.345503	1.07753e-17	7.8054e-13	7.8054e-13	448.192	132.85	0.296413	FBgn0015584	Accessory gland-specific peptide 53Ea	Acp53Ea	CG8622, Acp53E, Accessory gland protein 53Ea	53C14	hormone; GO:0005179 | non-traceable author statement	physiological processes; GO:0007582 | non-traceable author statement; post-mating behavior; GO:0045297 | non-traceable author statement; sperm displacement; GO:0007321 | non-traceable author statement	extracellular; GO:0005576 | non-traceable author statement
153029	D	0.511911	0.455985	0.0383842	0.0739753	0.00281909	0.140754	0.000908439	479.821	142.363	0.296699	FBgn0005633	flightin	fln	CG7445, mp27, Ftn: Flightin, Flightin	76D8			muscle fiber; GO:0030484 | non-traceable author statement; striated muscle thick filament; GO:0005863 | inferred from direct assay
150629	D	0.0333986	0.79976	0.166209	0.336482	9.94708e-05	0.0153288	9.0908e-16	213.358	63.3125	0.296743	FBgn0039391		CG8934		96F8	sodium:iodide symporter; GO:0008507 ; TC:2.A.21.5.1 | inferred from sequence similarity with NCBI_gi:4507035
149114	D	0.00367937	0.00367937	0.0337038	0.0337038	9.08488e-18	7.72275e-13	7.72275e-13	456.996	136.404	0.29848	FBgn0036969		CG6663	CG6266	77B4	serpin; GO:0004868 | inferred from sequence similarity with MGD:At3; MGI:MGI:88095
149610	D	0.197079	0.0858954	0.0858954	0.197079	0.00624275	0.00624275	5.97817e-09	100.229	30	0.299314	FBgn0037782		CG12813		85F8
144467	D	0.00572937	0.00585305	0.00585305	0.00572937	1.28594e-09	1.28594e-09	1.20076e-09	100.067	30	0.2998	FBgn0029697		CG15570		4B3
145795	D	0.53929	0.237516	0.2233	0.205598	0.00380999	0.262068	2.62307e-13	3436.81	1040.69	0.302806	FBgn0031653		CG8871		25B4	chymotrypsin; GO:0004263 ; EC:3.4.21.1 | inferred from sequence similarity with EMBL:U03760
148981	D	1.1724e-05	0.000226949	5.51084e-05	3.06898e-06	4.59479e-09	4.09178e-08	1.67482e-09	112.179	34.2042	0.304907	FBgn0036767		CG16775		75A8
150988	D	0.960627	0.16321	0.71341	0.954945	1.04003e-08	2.37212e-05	1.62796e-13	162.054	49.8375	0.307536	FBgn0005666	bent	bt	CG1479	102C2-3	protein serine/threonine kinase; myosin light chain kinase; structural constituent of cytoskeleton	protein amino acid phosphorylation	cytoplasm
143604	D	0.00068891	0.327319	0.203883	0.0179302	0.888924	0.89125	4.39104e-07	943.625	291.392	0.3088	FBgn0010359	gammaTrypsin	gammaTry	CG30028, gamma, gamma, DmGammaTry	47F4	trypsin; GO:0004295 ; EC:3.4.21.4 | non-traceable author statement	proteolysis and peptidolysis; GO:0006508 | non-traceable author statement	extracellular; GO:0005576 | non-traceable author statement
146645	D	0.464679	0.30292	0.0447208	0.0718376	0.00428733	0.291883	0.000901878	390.621	122.108	0.312601	FBgn0033027		CG12408		41F5	calcium ion binding; GO:0005509 | inferred from sequence similarity with SWISS-PROT:P02593
154772	D	0.221667	0.344184	0.202211	0.0600771	0.222692	0.521148	4.04714e-10	112.938	35.3167	0.31271	FBgn0033782		CG3850		49E1
141327	D	0.451186	0.218317	0.185252	0.32869	0.0427808	0.106809	1.83394e-10	108.846	34.05	0.312828	FBgn0038135		CG8773		87E4	glutamyl aminopeptidase; GO:0004230 ; EC:3.4.11.7 | inferred from sequence similarity with PIR:A47531
143443	D	0.00579109	0.023435	0.106138	0.00276382	0.314613	0.0221287	3.25681e-07	849.15	267.254	0.314731	FBgn0004240	Diptericin	Dpt	CG12763, CG12763, CG12763, diptericin, Dipt, dip, Dip, dipt, DptA, dpt	55F8	antibacterial peptide; GO:0003797 | inferred from sequence similarity; Gram-negative antibacterial peptide; GO:0008225 | inferred from expression pattern	antibacterial humoral response (sensu Invertebrata); GO:0006961 | inferred from expression pattern; antibacterial humoral response (sensu Invertebrata); GO:0006961 | inferred from expression pattern
146031	D	0.0540559	0.0540559	0.663884	0.663884	9.08254e-16	1.02982e-13	1.02982e-13	128.417	40.4625	0.315088	FBgn0040098		lectin-29Ca	CG17799, AC 004423A, AC004423a, Acp29AB-I	29C1	galactose binding; GO:0005534 | inferred from sequence similarity
148112	D	0.244639	0.351137	0.0100267	0.553121	0.0114731	0.00106099	6.96315e-16	139.017	43.8125	0.31516	FBgn0026259		cIF2	CG10840, CG14970, CG10840, A1, dIF2, yIF2, eIF5B, IF2	Unk	translation initiation factor; GO:0003743 | inferred from sequence similarity; translation initiation factor; GO:0003743 | inferred from sequence similarity with SGD_LOCUS:FUN12; SGD:S0000033	translational initiation; GO:0006413 | inferred from sequence similarity; translational initiation; GO:0006413 | inferred from sequence similarity with SGD_LOCUS:FUN12; SGD:S0000033	cytoplasm; GO:0005737 | inferred from sequence similarity; cytosol; GO:0005829 | inferred from sequence similarity with SGD_LOCUS:FUN12; SGD:S0000033
150030	D	0.291063	0.267227	0.684161	0.284336	6.29309e-06	5.48677e-05	1.19874e-12	124.958	39.3958	0.315272	FBgn0038449		CG17562		89D5
151687	D	0.116073	0.521186	0.64949	0.0796391	0.00599461	0.0143615	3.97518e-14	227.204	72.6458	0.319738	FBgn0017581		Lk6	CG17342, CG6929, CG17342, CG17342, LK6, MESR8, MNK/LK6	86F6	protein kinase; GO:0004672 | inferred from direct assay; protein serine/threonine kinase; GO:0004674 ; EC:2.7.1.37 | non-traceable author statement; protein serine/threonine kinase; GO:0004674 ; EC:2.7.1.37 | inferred from sequence similarity with EMBL:Y11092; protein_id:CAA71966	microtubule-based process; GO:0007017 | inferred from mutant phenotype; protein amino acid phosphorylation; GO:0006468 | non-traceable author statement	centrosome; GO:0005813 | inferred from direct assay; cytoplasm; GO:0005737 | inferred from direct assay; microtubule; GO:0005874 | inferred from direct assay; nuclear membrane; GO:0005635 | inferred from direct assay
143609	D	0.00127334	0.277643	0.0775051	0.00552791	0.897332	0.0119194	1.25578e-06	1005.29	321.892	0.320199	FBgn0010388	Drosocin	Dro	CG10816, CG10816, CG10816, drosocin, Drc, dro, Dros	51C1	Gram-positive antibacterial peptide; GO:0008224 | inferred from direct assay; Gram-negative antibacterial peptide; GO:0008225 | inferred from direct assay; Gram-negative antibacterial peptide; GO:0008225 | inferred from expression pattern; Gram-negative antibacterial peptide; GO:0008225 | non-traceable author statement	anti-Gram-negative bacterial polypeptide induction; GO:0006964 | non-traceable author statement; antibacterial humoral response (sensu Invertebrata); GO:0006961 | inferred from expression pattern
152779	D	0.104068	0.157372	0.186651	0.258689	0.0705703	0.154881	5.61626e-11	119.775	38.3792	0.320427	FBgn0038136		CG8774		87E4--5	glutamyl aminopeptidase; GO:0004230 ; EC:3.4.11.7 | inferred from sequence similarity with NCBI_gi:4503575
143341	D	0.0627019	0.000764714	0.0275966	0.00014629	0.000233519	0.000254442	5.20373e-14	619.921	198.792	0.320673	FBgn0003358	Serine protease 3	Ser99Dc	CG17951, CG31039, CG17951, SER3, Ser3, serine protease	99C7	serine-type endopeptidase; GO:0004252 ; EC:3.4.21.- | inferred from sequence similarity with EMBL:U03760; serine-type endopeptidase; GO:0004252 ; EC:3.4.21.- | non-traceable author statement	digestion; GO:0007586 | non-traceable author statement
150652	D	0.0944102	0.249502	0.283476	0.29606	0.0803076	0.0912135	6.53962e-10	127.492	40.9667	0.321328	Multiple hits				97A3-4
145979	D	0.0262064	0.347503	0.786562	0.0982307	1.00915e-05	0.00175396	2.8182e-11	3092.95	1005.44	0.325075	FBgn0031942		CG7203		28C2
145047	D	0.686655	0.435206	0.616711	0.914331	0.544228	0.00465295	8.79003e-10	156.075	50.9	0.326125	FBgn0030541		CG11584		12E2
151465	D	0.0197513	0.0233428	0.0233428	0.0197513	1.26308e-07	1.26308e-07	7.34583e-08	91.9458	30	0.326279	FBgn0000644	Follicle cell protein 3C	Fcp3C	CG4015, VMP3C, Ecp3C, EG:140G11.2	3C8--9
151145	D	0.774605	0.814462	0.840141	0.841834	0.333906	0.483121	9.06591e-08	95.3375	31.1667	0.326909	FBgn0040663		CG18679		59E1
142954	D	0.00351619	0.668302	0.415107	0.615339	0.041267	0.120299	4.21699e-12	258.6	85.2833	0.329789	FBgn0034290		CG5773		55B1
145378	D	0.00300678	0.0319095	0.485358	0.00391562	0.000141087	5.07779e-05	1.57812e-08	123.517	40.7667	0.33005	FBgn0031034		CG14205		18D3
147966	D	0.279255	0.130143	0.782498	0.559385	2.36957e-11	7.81437e-10	1.64031e-10	214.704	71.1625	0.331444	FBgn0035197		CG9130		Unk
152573	D	1.33156e-05	5.70105e-05	0.239556	0.126485	3.44052e-20	4.26074e-14	4.85599e-15	476.012	158.658	0.333307	FBgn0038032		CG10096		Unk
152743	D	0.229024	0.347193	0.430835	0.0786879	0.0083177	0.57224	7.10926e-11	289.992	97.5792	0.33649	FBgn0040398		EG:103E12.2	CG14629, CG14629	Unk
153019	D	0.0111789	0.113687	0.154911	0.273289	2.52206e-09	1.30738e-05	2.22742e-11	326.746	109.95	0.3365	FBgn0031294		ia2	CG31795, CG11344, CG4355, R-PTPX/1A2	21E2	protein tyrosine phosphatase; GO:0004725 ; EC:3.1.3.48 | non-traceable author statement; transmembrane receptor protein tyrosine phosphatase; GO:0005001 | non-traceable author statement; transmembrane receptor protein tyrosine phosphatase; GO:0005001 | inferred from sequence similarity with EMBL:U82439	protein amino acid dephosphorylation; GO:0006470 | non-traceable author statement	plasma membrane; GO:0005886 | inferred from sequence similarity with EMBL:U82439
143469	D	2.9819e-05	0.14056	0.0559901	0.000506578	6.65729e-07	0.336271	4.06339e-17	377.733	127.192	0.336723	FBgn0004430	Lysozyme S	LysS	CG1165, lysS	61F4	lysozyme; GO:0003796 ; EC:3.2.1.17 | inferred from sequence similarity; lysozyme; GO:0003796 ; EC:3.2.1.17 | non-traceable author statement	antimicrobial humoral response (sensu Invertebrata); GO:0006960 | non-traceable author statement
152289	D	0.490923	0.133564	0.145974	0.426629	0.288483	0.920704	4.04312e-12	98.2125	33.1542	0.337576	FBgn0030148		CG3106		8F6
153937	D	0.0151823	0.107633	0.0818656	0.414971	0.685593	0.674851	9.31014e-08	152.662	51.6833	0.338546	FBgn0038941		CG7080		94A5
146166	D	0.000946402	0.000946402	0.202964	0.202964	1.35186e-18	7.09634e-16	7.09634e-16	127.496	43.275	0.339423	FBgn0032265		CG18301		31F5
148383	D	0.843382	0.118005	0.737579	0.739826	1.46142e-05	4.99478e-05	2.2065e-14	820.392	278.779	0.339812	FBgn0035859		CG13678	BcDNA:RE24439	66C1
148228	D	2.73491e-08	0.270355	0.0749555	1.20272e-05	0.984944	0.842499	1.8676e-11	233.975	79.6833	0.340563	FBgn0035619		CG10592		64D5	alkaline phosphatase; GO:0004035 ; EC:3.1.3.1 | inferred from sequence similarity with EMBL:M24439
154890	D	0.000776032	0.0141589	0.00302166	0.00233536	3.73129e-11	5.41587e-13	3.05336e-13	105.967	36.2125	0.341735	FBgn0036289		CG10657		69C3	retinal binding; GO:0016918 | inferred from sequence similarity with EMBL:J04213; protein_id:AAA60251.1
152013	D	0.0287606	0.0448146	0.922543	0.0410348	1.472e-08	6.98788e-05	3.90842e-12	286.012	98.475	0.344303	FBgn0027586		BcDNA:GH05536	CG5867, CG5867	34A11
147144	D	0.000294998	0.0215121	0.119636	0.000377249	0.543298	0.398997	1.07465e-13	243.463	83.8458	0.344389	FBgn0033826		CG4734		50A1
143872	D	0.000861706	0.187078	0.959796	0.44682	3.07312e-10	3.48927e-06	1.0996e-14	300.954	104.312	0.346606	FBgn0016123	Alkaline phosphatase 4	Aph-4	CG1462, Aph, l(3)07028, Alkaline phosphatase, AP, alkaline phosphatase, pMY51	100B1	alkaline phosphatase; GO:0004035 ; EC:3.1.3.1 | non-traceable author statement; alkaline phosphatase; GO:0004035 ; EC:3.1.3.1 | inferred from sequence similarity with MGD:Akp5; MGI:MGI:108009
150136	D	0.512195	0.101276	0.0355729	0.183067	2.02217e-08	6.66076e-09	3.03807e-11	124.379	43.1167	0.346655	FBgn0038611		CG14309		91A4--5
144668	D	0.53245	0.520447	0.202521	0.597402	0.250892	0.268988	1.66561e-08	146.688	51.525	0.351257	FBgn0029985		CG1531		7C9--D1
150879	D	0.262606	0.665113	0.200444	0.0986297	1.86856e-09	0.00216359	1.21214e-12	292.679	103.037	0.352049	FBgn0039755		CG15531		99E2	stearoyl-CoA desaturase; GO:0004768 ; EC:1.14.19.1 | inferred from sequence similarity with MGD:Scd1; MGI:MGI:98239
142253	D	0.000221288	0.129121	0.555726	0.0865126	8.32859e-08	0.000713033	4.67469e-11	214.567	75.9292	0.353872	FBgn0039325		CG10560		96D1
151980	D	7.98675e-09	0.0136184	0.020515	2.19931e-06	0.194332	0.868948	7.90563e-11	133.142	47.125	0.353946	FBgn0035620		CG5150		64D5	alkaline phosphatase; GO:0004035 ; EC:3.1.3.1 | inferred from sequence similarity with MGD:Akp2; MGI:MGI:87983
154781	D	0.00298614	0.0096866	0.0389699	0.0351275	1.08026e-11	5.55982e-11	6.21841e-11	109.55	38.8958	0.355051	FBgn0043792		BEST:LD36843	CG30427	60E5
153006	D	0.141252	0.141057	0.733779	0.727292	3.16408e-06	0.00031666	0.000289741	137.921	49.1625	0.356454	FBgn0031406		CG17012		22D5--6	serine-type peptidase; GO:0008236 | inferred from sequence similarity with EMBL:X74305; protein_id:CAA52358
151287	D	0.29695	0.660794	0.674087	0.0383685	0.734409	0.070727	1.72593e-11	4675.04	1670.8	0.357387	FBgn0040813		CG11051		70A6	neuropeptide hormone; GO:0005184 | non-traceable author statement	neuropeptide signaling pathway; GO:0007218 | non-traceable author statement	extracellular; GO:0005576 | non-traceable author statement
141416	D	1.87115e-05	0.246866	0.419627	0.183014	0.215153	0.0852928	4.26699e-11	199.25	71.2208	0.357445	FBgn0036831		CG6839		75E5
148326	D	0.000138337	0.000178193	0.000292487	8.64648e-05	4.11812e-11	2.59398e-11	1.91587e-11	84.6542	30.5958	0.361421	FBgn0035768		CG14834	CT34650	65F5
150031	D	0.187723	0.313044	0.502503	0.185155	0.0789402	0.075889	7.48954e-11	424.8	153.792	0.362033	FBgn0038450		CG17560		89D5
142977	D	0.159794	0.124253	0.144953	0.171281	2.22695e-16	5.2473e-11	3.56584e-11	246.725	89.4458	0.362533	FBgn0030086		CG7033		8C8	chaperone; GO:0003754 | inferred from sequence similarity with MGD:Cct2; MGI:MGI:107186		chaperonine-containing T-complex; GO:0005832 | inferred from sequence similarity with MGD:Cct2; MGI:MGI:107186
148880	D	3.85707e-05	0.465867	0.485171	0.00240427	1.20877e-06	6.27615e-06	1.78319e-15	494.762	181.196	0.366228	FBgn0036606		CG13060	BcDNA:RE40431	72E1
153064	D	0.0332803	0.045987	0.602236	0.734811	5.4449e-13	1.86483e-07	1.39528e-08	507.262	188.338	0.371282	FBgn0032055		CG13091		29D4
143983	D	0.229267	0.229498	0.857141	0.856957	1.36501e-18	1.37367e-11	1.37721e-11	853.242	317.2	0.371759	FBgn0023414	Accessory gland-specific peptide 33A	Acp33A	Accessory gland protein 33A	33A	hormone; GO:0005179 | non-traceable author statement	negative regulation of female receptivity, post-mating; GO:0045434 | non-traceable author statement	extracellular; GO:0005576 | inferred from expression pattern
145814	D	8.95448e-06	8.95448e-06	0.000280496	0.000280496	1.00902e-17	8.35444e-14	8.35444e-14	137.242	51.25	0.373429	FBgn0031691		CG14034		25D1	phospholipase; GO:0004620 ; EC:3.1.1.- | inferred from sequence similarity with PIR:A49488
146506	D	0.370438	0.427125	0.20511	0.794938	0.0420714	0.570669	1.32905e-10	118.442	44.2667	0.373742	FBgn0032809		CG13078		37F1
142456	D	0.0959666	0.675135	0.294171	0.654874	0.00571849	0.0648162	1.65493e-12	94.7875	35.4667	0.37417	FBgn0038683		CG11779	BEST:GM03811	91F6--7	protein translocase; GO:0015450 ; TC:3.A.8.1.1 ; TC:3.A.9.1.1 | inferred from sequence similarity with EMBL:U69898	protein transport; GO:0015031 | inferred from sequence similarity with EMBL:U69898	mitochondrial inner membrane translocase complex; GO:0005744 | inferred from sequence similarity with EMBL:U69898
150492	D	0.626548	0.284971	0.79404	0.261961	6.07417e-06	0.00167915	9.16041e-08	112.725	42.1792	0.374178	FBgn0039168		CCR4	CG31137	95F1-2	transcription regulator	regulation of transcription from Pol II promoter	nucleus
150273	D	0.0527242	0.40261	0.83299	0.103283	0.0196288	0.0318533	3.02984e-05	118.371	44.3583	0.37474	FBgn0038819		CG5494		92F5--6	structural constituent of cuticle (sensu Insecta); GO:0005214 | inferred from sequence similarity with EMBL:AB017550; protein_id:BAA33195
146350	D	0.295448	0.754382	0.327969	0.420205	0.436015	0.0551473	1.159e-10	230.496	86.6083	0.375748	FBgn0032538			CG16885	34E4
146737	D	0.0011646	0.0011646	0.0925911	0.0925911	9.65237e-17	8.79089e-13	8.79089e-13	136.392	51.6042	0.378353	FBgn0033167		CG1701		43B3
152362	D	0.208939	0.208939	0.137812	0.137812	8.3989e-22	3.08541e-14	3.08541e-14	1140.65	432.633	0.379288	FBgn0011559	Accessory gland peptide 36DE	Acp36DE	CG7157, CG7157, Accessory gland protein, 36DE accessory gland protein	36E2	hormone; GO:0005179 | non-traceable author statement	sperm storage; GO:0046693 | traceable author statement	extracellular; GO:0005576 | inferred from expression pattern; extracellular; GO:0005576 | non-traceable author statement
146352	D	0.416565	0.0625447	0.0922545	0.96535	0.150221	0.296064	3.42383e-14	755.471	286.829	0.379669	FBgn0032538		CG16885	CG18634	34E4
152614	D	0.0531951	0.272505	0.760981	0.697385	2.40282e-08	1.42916e-05	1.37012e-13	112.492	42.7458	0.379991	FBgn0031702		CG14021		25D6
149134	D	7.60924e-07	1.29781e-06	9.24045e-05	0.000250592	1.07092e-20	7.19066e-16	1.01351e-15	170.692	64.9167	0.380315	FBgn0037004		CG17637		77C6	sugar porter; GO:0005351 ; TC:2.A.1.1.- | inferred from sequence similarity with MGD:Hiat1; MGI:MGI:1201609
150989	D	0.286062	0.101866	0.169654	0.312162	5.19181e-15	2.51211e-08	4.8657e-15	328.771	125.308	0.381142	FBgn0039923		Arc70	CG1793, CG1823, CG1793, dARC70	102C3	transcription factor; GO:0003700 | inferred from sequence similarity; RNA polymerase II transcription mediator; GO:0016455 | inferred from sequence similarity	transcription initiation from Pol II promoter; GO:0006367 | inferred from sequence similarity	mediator complex; GO:0000119 | inferred from sequence similarity
150986	D	0.26592	0.881342	0.857665	0.525682	1.63418e-08	2.56486e-07	1.47382e-12	87.6042	33.4083	0.381356	FBgn0051992			CG31992	102C2
144146	D	0.372927	0.179346	0.634191	0.625908	1.08082e-09	1.40496e-05	2.81011e-14	397.346	151.579	0.381479	FBgn0026439	Excitatory amino acid transporter 1	Eaat1	CG3747, dEAAT1, AF001784, glutamate transporter, Dglt-1, sodium-dependent glutamate transporter, Dglut-1, sodium-excitatory-glutamate-cotransporter, sodium-dependent excitatory amino acid transporter 1	30A9--B1	sodium/excitatory glutamate cotransporter; GO:0008027 | inferred from sequence similarity; sodium/excitatory glutamate cotransporter; GO:0008027 | non-traceable author statement		plasma membrane; GO:0005886 | inferred from sequence similarity
145426	D	5.27218e-05	4.71058e-05	0.000186338	8.20514e-06	3.70461e-12	4.13536e-13	1.14205e-14	84.3125	32.1667	0.381517	FBgn0031111	Odorant-binding protein 19c	Obp19c	CG15457, CG15457, 19c, Odorant-binding protein 19c	19D1
148877	D	0.0080706	0.332304	0.517978	0.00643998	1.86917e-07	0.0903354	3.98735e-11	2930.95	1118.25	0.381532	FBgn0042201			CG13061	72E1	neuropeptide hormone	neuropeptide signaling pathway	extracellular
148542	D	0.538391	0.503	0.380602	0.527567	4.4545e-10	4.00552e-05	2.23467e-05	351.462	134.283	0.38207	FBgn0029172		Fad2	CG7923, fad	68A1	stearoyl-CoA desaturase; GO:0004768 ; EC:1.14.19.1 | non-traceable author statement; stearoyl-CoA desaturase; GO:0004768 ; EC:1.14.19.1 | inferred from sequence similarity with EMBL:AF038050
147775	D	0.0106806	0.064257	0.731328	0.464746	0.00426362	0.000312207	5.34401e-15	258.758	99.05	0.38279	FBgn0034860		CG9812		59D10--11
151185	D	0.0016807	0.425805	0.135777	0.00238353	2.31648e-07	0.00189291	5.73591e-12	159.779	61.3667	0.384072	FBgn0040708		CG15421		Unk
143151	D	2.79698e-11	9.08973e-06	0.0117235	0.000109693	1.32714e-11	3.21317e-07	2.455e-11	507.579	194.983	0.384144	FBgn0000592	Esterase 6	Est-6	CG6917, Est-D, EST6, est-6, Est6, Est, EST-6, Esterase-6, est6, Est-5, Carboxyl ester hydrolase, Est-6	69A1	carboxylesterase; GO:0004091 ; EC:3.1.1.1 | traceable author statement; carboxylesterase; GO:0004091 ; EC:3.1.1.1 | non-traceable author statement	sexual reproduction; GO:0019953 | non-traceable author statement
147264	D	0.0125248	0.0462158	0.846976	0.0467902	0.799364	0.741817	5.35195e-13	113.883	43.8583	0.385116	FBgn0050084			CG30085	52C4-6
142955	D	0.000692234	0.00185799	0.00185799	0.000692234	1.47941e-07	1.47941e-07	6.09322e-08	77.6417	30	0.38639	FBgn0034291		CG5770	BcDNA:LP06072	55B1
148338	D	0.547943	0.9262	0.21839	0.13958	7.77791e-07	0.0119904	3.82769e-15	266.233	102.908	0.386534	FBgn0035787		CG8543		66A2	structural constituent of cuticle (sensu Insecta); GO:0005214 | inferred from sequence similarity with SWISS-PROT:P80231
141440	D	0.0832474	0.0893425	0.116245	0.0864618	3.76653e-09	3.51351e-07	1.04896e-09	93.1333	36.0708	0.387303	FBgn0000153	black	b	CG7811, GAD[[2]], cDNA 1, DGad2, BG:DS00941.5, Gad2, anon-34Db, Oregon-R glutamate decarboxylase, DmGad2, Glutamic acid decarboxylase 2	34D5	aspartate 1-decarboxylase; GO:0004068 ; EC:4.1.1.11 | inferred from sequence similarity; glutamate decarboxylase; GO:0004351 ; EC:4.1.1.15 | inferred from sequence similarity with MGD:Gad2; MGI:MGI:95634
145234	D	0.0149193	0.0149193	0.0149193	0.0149193	9.10093e-12	9.10093e-12	9.10093e-12	77.4458	30	0.387368	FBgn0030827		CG18258		15F4
151533	D	0.000832509	0.00890624	0.0180614	0.00171152	0.609459	0.208146	1.14486e-06	160.317	62.1167	0.387462	Multiple hits				95A8-10
144796	D	0.237908	0.0624198	0.0775177	0.370629	5.89778e-08	0.0785041	5.03157e-14	249.654	97.0167	0.388604	FBgn0000711	flap wing	flw	CG2096	9B14-C1	protein serine/threonine phosphatase; protein phosphatase type 1, catalyst	protein amino acid dephosphorylation	protein phosphatase type 1 complex
152650	D	0.0138778	0.00401601	0.544663	0.553972	1.32205e-14	3.01341e-11	9.27619e-14	117.508	45.7875	0.389653	FBgn0032495		CG16820		34B1
154354	D	0.388196	0.33645	0.568906	0.295201	9.86693e-10	4.07028e-08	3.96387e-12	140.262	54.6792	0.389835	FBgn0035621		CG10591		64D5
142951	D	0.0149273	0.00243826	0.662409	0.00451433	0.0200998	0.057356	7.01576e-10	593.221	231.458	0.390172	FBgn0028534		BG:DS00941.13	CG7916	34D7
149116	D	0.145751	0.145751	0.329373	0.329373	1.86617e-18	6.15274e-11	6.15274e-11	1182.22	461.796	0.390616	FBgn0036969			CG6663	77B4
150050	D	0.00604392	0.0975188	0.999882	0.613479	0.0205185	0.0686092	4.85114e-13	100.188	39.225	0.391516	FBgn0038481		CG17475		89F1	serine-type endopeptidase; GO:0004252 ; EC:3.4.21.- | inferred from sequence similarity with MGD:Try2; MGI:MGI:102759
144310	D	0.0561942	0.0222776	0.555032	0.0329955	0.0506867	0.170852	9.25173e-09	939.408	368.875	0.392667	FBgn0028920		BG:DS00941.12	CG8997, DS00941.12	34D7
152478	D	0.0179635	0.171405	0.0176689	0.0259861	1.40243e-08	5.0331e-05	5.1977e-15	723.558	284.913	0.393766	FBgn0035087		CG2765		60E8
144895	D	0.414328	0.75433	0.627871	0.0607581	3.19042e-05	0.169156	3.39921e-14	278.058	109.667	0.394402	FBgn0001218	Heat shock protein cognate 3	Hsc70-3	CG4147	10E3	heat shock protein; adenosinetriphosphatase	response to heat	endoplasmic reticulum
150250	D	0.612925	0.918765	0.474471	0.96928	3.67173e-05	0.0601084	1.43356e-08	108.167	42.8417	0.396071	FBgn0038786		CG5077		92E2	oxysterol binding; GO:0008142 | inferred from sequence similarity with EMBL:Y12693; protein_id:CAA73224
150530	D	0.106623	0.106623	0.280802	0.280802	1.11046e-09	2.00606e-07	2.00606e-07	101.537	40.2542	0.396446	FBgn0039236		CG13639		Unk
142855	D	0.104192	0.231887	0.0303127	0.444283	3.56722e-06	0.000120397	1.77921e-12	125.208	49.7125	0.397038	FBgn0031057		CG14224	clone 5.42, anon-18DEa	18E1
146272	D	0.00362873	0.702727	0.038399	0.170868	0.398061	0.468591	3.20421e-09	101.508	40.5583	0.399557	FBgn0032412		CG16996		33C4	serine-type endopeptidase; GO:0004252 ; EC:3.4.21.- | inferred from sequence similarity with SWISS-PROT:Q91674
144957	D	0.293809	0.945146	0.385311	0.171043	0.337698	0.0479623	1.82107e-06	308.408	124.362	0.40324	FBgn0030415		CG15726		Unk
153098	D	0.245205	0.0990419	0.237662	0.109161	0.0278052	0.420774	2.93927e-09	216.371	87.3167	0.403551	FBgn0039102		CG16705		95A7	monophenol monooxygenase activator; GO:0008439 | inferred from sequence similarity with EMBL:AB013088; protein_id:BAA34642
146432	D	0.138775	0.471172	0.287189	0.168867	0.0476894	0.53217	2.9068e-10	91.4333	36.9458	0.404074	FBgn0051746			CG31746	36E1	membrane dipeptidase
141420	D	0.301181	0.0161906	0.0762899	0.16212	8.52922e-05	0.111386	2.95971e-09	169.879	69.0542	0.40649	FBgn0025620		EG:34F3.5	CG13360, CG13360	1C4
152683	D	0.0433786	0.0104431	0.0465195	0.766249	0.00137125	0.181539	1.91172e-08	119.246	48.5083	0.406793	FBgn0034883		CG17664		59F4	water channel; GO:0015250 | inferred from sequence similarity with EMBL:X97159; protein_id:CAA65799
153391	D	0.418885	0.721886	0.44566	0.25951	0.000232334	0.00117038	3.58899e-05	86.5875	35.3208	0.407921	FBgn0028544		BG:DS00180.3	CG16884	34E4
147015	D	0.053051	0.00812756	0.470533	0.00567689	0.00187632	0.294213	1.03905e-08	130.204	53.2292	0.408813	FBgn0043471		kappaTry	CG12388	47F3	trypsin; GO:0004295 ; EC:3.4.21.4 | inferred from sequence similarity; trypsin; GO:0004295 ; EC:3.4.21.4 | non-traceable author statement		extracellular; GO:0005576 | inferred from sequence similarity
155046	D	0.405041	0.636774	0.0140909	0.0932556	0.000492502	0.639713	1.4511e-13	182.721	74.8833	0.409824	FBgn0029906		CG4542		6D3	oligosaccharyl transferase; GO:0004576 ; EC:2.4.1.- | inferred from sequence similarity with EMBL:AJ224875; protein_id:CAA12176; dolichyl pyrophosphate Glc1Man9GlcNAc2 alpha-1,3-glucosyltransferase; GO:0042283 ; EC:2.4.1.- | non-traceable author statement	N-linked glycosylation; GO:0006487 | non-traceable author statement	endoplasmic reticulum; GO:0005783 | non-traceable author statement; plasma membrane; GO:0005886 | non-traceable author statement
144572	D	0.0024219	0.344021	0.0503228	0.0928581	1.30562e-10	1.36101e-05	1.08927e-12	316.325	130.221	0.411668	FBgn0029838		CG4666		5D3
146175	D	0.215982	0.215982	0.0390134	0.0390134	9.414e-22	2.25303e-13	2.25303e-13	1442.2	594.013	0.411881	FBgn0032275		CG17097		32A2	triacylglycerol lipase; GO:0004806 ; EC:3.1.1.3 | inferred from sequence similarity with EMBL:Z31689; protein_id:CAA83494
150955	D	0.000573454	0.013113	0.0018844	0.0388625	5.44315e-10	2.0993e-05	1.41082e-12	280.496	115.754	0.412677	FBgn0039873		CG2191		100D2	sodium dependent multivitamin transporter; GO:0008523 ; TC:2.A.21.5.2 | inferred from sequence similarity with EMBL:AF069307; protein_id:AAD31727.1
154812	D	0.150996	0.678436	0.312865	0.0950456	0.000121523	0.000157082	3.23205e-11	93.4917	38.5917	0.412782	FBgn0003162	Punch	Pu	CG9441, CG9441, upi, GTPCH, GTPC, GTP cyclohydrolase, GTP cyclohydrolase I isoform c, Gr: Glutathione reductase, l(2)57Cf, p[Gr]: pink-Grape, unpigmented, Grape	57C7--8	GTP cyclohydrolase I; GO:0003934 ; EC:3.5.4.16 | inferred from sequence similarity with SWISS-PROT:P22288; GTP cyclohydrolase I; GO:0003934 ; EC:3.5.4.16 | non-traceable author statement	ommochrome biosynthesis; GO:0006727 | inferred from mutant phenotype; tetrahydrobiopterin biosynthesis; GO:0006729 | non-traceable author statement
152006	D	0.0161812	0.283824	0.379877	0.00690486	0.100239	0.610765	2.86349e-11	2518.68	1040.33	0.413046	FBgn0035670		CG10472		65A5	serine-type endopeptidase; GO:0004252 ; EC:3.4.21.- | inferred from sequence similarity with EMBL:U03760
150274	D	0.035035	0.805261	0.324604	0.0218617	3.51078e-05	0.00351751	8.76172e-10	2377.27	983.513	0.413716	FBgn0038820		CG4000		92F6
145730	D	0.58109	0.16808	0.396716	0.488091	0.386506	0.938595	1.34642e-06	130.521	54.0208	0.413887	FBgn0031560		CG16713		24B2--3
148912	D	0.191681	0.558615	0.26347	0.0330881	0.00320073	0.0351323	5.41607e-08	140.308	58.1042	0.414118	FBgn0036656		CG13026		73C1
142413	D	0.319209	0.265023	0.772946	0.00826868	0.00128956	0.00796787	7.63857e-10	722.829	299.429	0.414246	FBgn0039800		CG11314		100A3
141879	D	0.374762	0.265106	0.824854	0.761593	0.163216	0.849305	3.50483e-10	106.346	44.1042	0.414724	Multiple hits		CG15868; CG9487		29F4
151351	D	0.903715	0.116842	0.321162	0.938936	0.0780325	0.00346554	1.2038e-11	95.8333	39.8625	0.415957	FBgn0040878		CG15911		16F5
150467	D	0.128526	0.527189	0.737731	0.490704	2.18392e-07	0.000169743	5.43816e-12	818.621	341.154	0.416743	FBgn0039112		CG10219		95B1	succinate dehydrogenase; GO:0000104 ; EC:1.3.99.1 | inferred from sequence similarity with SWISS-PROT:Q95123
146489	D	0.00881419	0.214822	0.433375	0.122801	4.47312e-05	0.000231463	3.04951e-13	397.267	165.579	0.416796	FBgn0041789	Paxillin	Pax	CG18576	37D5-7	cytoskeletal anchor protein	cytoskeletal anchoring	focal adhesion
148275	D	2.27167e-06	2.2343e-06	1.3475e-05	4.49085e-06	4.20283e-18	7.72721e-14	3.54771e-14	117.533	49.0292	0.417151	FBgn0035694		CG13299		65A10
146076	D	0.0501414	0.0691512	0.47721	0.467965	5.31829e-21	1.60247e-13	1.45392e-13	399.929	166.921	0.417376	FBgn0040097		lectin-30A	CG17011, CG17011, AC 005889A, AC005889a	30A7	galactose binding; GO:0005534 | inferred from sequence similarity
142539	D	0.680307	0.353988	0.185489	0.638313	4.57893e-08	1.07286e-08	3.29532e-11	98.0958	41.0667	0.418638	FBgn0036518		RhoGAP71E	CG7396, CG16980, CG32149, CG7396, CG16980, l(3)j6B9, RhoGAP-71E1	71E1--2
151956	D	0.174117	0.602903	0.922287	0.220085	0.0709714	0.787506	1.1059e-10	149.446	62.5833	0.418769	FBgn0033423		CG1809		45F3	alkaline phosphatase; GO:0004035 ; EC:3.1.3.1 | inferred from sequence similarity with EMBL:AB013386; protein_id:BAA34926
148311	D	2.79933e-05	0.422513	0.46461	0.142297	0.734765	0.440591	2.33226e-06	174.233	73.1542	0.419863	FBgn0035744		CG8628		65E7	diazepam-binding inhibitor; GO:0008025 | inferred from sequence similarity with MGD:Dbi; MGI:MGI:94865; acyl-CoA binding; GO:0000062 | inferred from sequence similarity with SGD_LOCUS:ACB1; SGD:S0003269	acyl-CoA homeostasis; GO:0042049 | inferred from sequence similarity with SGD_LOCUS:ACB1; SGD:S0003269
152697	D	0.00517608	0.0859062	0.5193	0.268605	0.0197198	0.0147905	3.71605e-09	105.646	44.7167	0.42327	FBgn0032025		CG7778		29B1
152307	D	0.980847	0.980847	0.756915	0.756915	2.95141e-16	1.14612e-08	1.14612e-08	655.158	277.575	0.423676	FBgn0043825		BEST:GH10507	CG18284	32A2
148980	D	1.01988e-06	0.0295451	0.187056	0.00188195	0.000347404	0.00262177	3.2976e-07	642.225	272.229	0.423884	FBgn0036766		CG5506		75A8
152552	D	0.170968	0.0454575	0.475987	0.277023	7.0135e-09	3.50897e-05	2.08131e-12	203.35	86.3125	0.424453	FBgn0051085		CG31085	CG31085	97A9-10	ATP-binding casette (ABC) transporter
142950	D	0.0161506	0.0662199	0.770047	0.0557513	0.00770563	0.136504	1.62438e-07	699.725	297.238	0.424792	FBgn0028533		BG:DS00941.14	CG7953, DS00941.14	34D7--8
151061	D	0.424923	0.618402	0.493779	0.229471	0.121568	0.636567	8.85945e-10	134.508	57.1417	0.424819	FBgn0040573		CG17208		92E8
146180	D	0.165919	0.230267	0.110797	0.0863842	2.60384e-10	2.7991e-08	4.23667e-08	111.767	47.5708	0.425626	FBgn0032281		CG17107		32A2
150403	D	0.0739396	0.634074	0.0698514	0.552626	1.62476e-05	0.0282161	4.85559e-10	179.254	76.3125	0.425722	FBgn0039030		CG6660		94D3
151195	D	0.000507689	0.83054	0.258378	0.584888	2.22956e-05	0.00534053	5.97755e-13	385.45	164.363	0.426417	FBgn0040718		CG15353		22B8
151431	D	0.228406	0.627539	0.564532	0.0988813	0.0782688	0.487003	2.55579e-09	140.117	59.95	0.427858	FBgn0040970		CG15492		Unk
145779	D	0.0038327	0.970343	0.304539	0.803121	1.45801e-05	0.000423105	1.26566e-11	294.55	126.792	0.430459	FBgn0031629		CG3244		25A6
151022	D	0.983644	0.292119	0.0130608	0.347228	1.15358e-08	0.064447	3.40896e-11	501.358	217.3	0.433423	Multiple hits				85D11
147014	D	0.0922199	0.140428	0.517227	0.0141506	0.822177	0.254595	1.79139e-08	210.921	91.4417	0.433535	FBgn0043470		lambdaTry	CG12350	47F3	trypsin; GO:0004295 ; EC:3.4.21.4 | inferred from sequence similarity; trypsin; GO:0004295 ; EC:3.4.21.4 | non-traceable author statement		extracellular; GO:0005576 | inferred from sequence similarity
151413	D	0.128322	0.229964	0.939407	0.825701	0.0482959	0.7305	7.58046e-09	118.471	51.5	0.434706	FBgn0051646			CG31646	25F1-2
149156	D	0.00292975	0.00292975	0.10937	0.10937	1.18779e-18	2.46873e-11	2.46873e-11	268.571	116.8	0.434895	FBgn0037038		CG11037		78A1	serine-type endopeptidase; GO:0004252 ; EC:3.4.21.- | inferred from sequence similarity with MGD:Klk3; MGI:MGI:102849
150653	D	0.502444	0.502444	0.516144	0.516144	2.86764e-10	6.59004e-10	6.59004e-10	70.9792	30.8708	0.434928	FBgn0039418		CG6069		97A4	serine-type endopeptidase; GO:0004252 ; EC:3.4.21.- | inferred from sequence similarity with MGD:Klk3; MGI:MGI:102849
141428	D	3.37757e-05	6.44443e-06	1.08245e-05	5.3941e-05	3.17988e-15	1.10383e-14	6.44514e-15	71.5042	31.1333	0.435406	FBgn0035289		CG12026		62B9
151271	D	0.00505467	0.530347	0.235896	0.292544	7.27344e-05	0.309985	3.19075e-15	538.8	235.279	0.436673	FBgn0040799		CG13051		Unk
143551	D	0.203665	0.620632	0.379058	0.754784	1.27579e-08	0.000108175	4.76619e-12	156.896	68.5708	0.437047	FBgn0005596	yemanuclein alpha	yemalpha	CG14513, CG11879, yT4.5, yG4.5: yema-gene-4.5, yem-alpha, yem-alpha, yema, yema-gene-4.5, yG4.5	98F10	DNA binding; GO:0003677 | non-traceable author statement	oogenesis; GO:0007292 | non-traceable author statement	nucleus; GO:0005634 | non-traceable author statement
144231	D	0.0451559	0.00990371	0.0267807	0.00383396	0.519895	0.17606	5.29512e-09	134.642	58.8958	0.437427	FBgn0028532		BG:DS00941.15	CG7968, DS00941.15	34D8
143824	D	0.000388588	0.000388588	0.598089	0.598089	1.19734e-19	4.32454e-13	4.32454e-13	175.454	76.925	0.438434	FBgn0015583	Accessory gland-specific peptide 29AB	Acp29AB	CG17797, Acp29B, Accessory gland protein 29AB, AC 004423B, AC004423b, accessory gland protein, Acp29AB-II	29C1	hormone; GO:0005179 | non-traceable author statement; galactose binding; GO:0005534 | inferred from sequence similarity	physiological processes; GO:0007582 | non-traceable author statement; post-mating behavior; GO:0045297 | non-traceable author statement; sperm displacement; GO:0007321 | non-traceable author statement; sperm displacement; GO:0007321 | non-traceable author statement	extracellular; GO:0005576 | non-traceable author statement
147816	D	0.0840378	0.445609	0.12989	0.0794759	0.605859	0.687466	4.92499e-07	84.7958	37.2667	0.439487	FBgn0025698		BEST:CK01510	CG5594, CG2768, CG5594, CK01510	60A10--11	potassium:chloride symporter; GO:0015379 ; TC:2.A.30.5.- | inferred from sequence similarity with EMBL:AF047339; potassium:chloride symporter; GO:0015379 ; TC:2.A.30.5.- | inferred from sequence similarity with NCBI_gi:4826780	transport; GO:0006810 | inferred from sequence similarity with MGD:Slc12a4; MGI:MGI:1309465	integral to membrane; GO:0016021 | inferred from sequence similarity with MGD:Slc12a4; MGI:MGI:1309465
148599	D	0.05863	0.222312	0.00543582	0.131521	1.77996e-08	3.40908e-07	4.27841e-09	123.121	54.1917	0.44015	FBgn0041231	Gustatory receptor 68a	Gr68a	CG7303, 68D.1, Gr68D1, GR68D.1, Gustatory receptor 68a, Gustatory receptor 68D.1	68D4	taste receptor; GO:0008527 | non-traceable author statement; taste receptor; GO:0008527 | inferred from sequence similarity	taste; GO:0007607 | inferred from sequence similarity	integral to membrane; GO:0016021 | non-traceable author statement; integral to membrane; GO:0016021 | non-traceable author statement
143673	D	0.482376	0.482376	0.896669	0.896669	4.63943e-17	5.02074e-09	5.02074e-09	595.333	262.521	0.440964	FBgn0011670	Male-specific RNA 57Dc	Mst57Dc	CG4986, mst-1, Acp57Dc, Mst57dc for male accessory gland protein, male-specific RNA 57dc, male specific transcript 57D, mst(2)ag-1	96F3
143470	D	5.27143e-06	0.448911	0.994878	1.27419e-05	0.0674636	0.598691	0.000309699	85.5167	37.8625	0.44275	FBgn0004431	Lysozyme X	LysX	CG9120, lysX	61F3	lysozyme; GO:0003796 ; EC:3.2.1.17 | inferred from sequence similarity; lysozyme; GO:0003796 ; EC:3.2.1.17 | non-traceable author statement; defense/immunity protein; GO:0003793 | inferred from sequence similarity with PIR:PC4062; lysozyme; GO:0003796 ; EC:3.2.1.17 | inferred from sequence similarity with PIR:PC4062	antimicrobial humoral response (sensu Invertebrata); GO:0006960 | non-traceable author statement
146466	D	0.392532	0.597032	0.726131	0.761065	1.31916e-05	4.29876e-06	6.47027e-13	72.6333	32.275	0.444355	Multiple hits				37B9
147665	D	0.00820596	0.195118	0.00641906	0.00149878	4.04088e-07	7.74378e-06	1.22094e-13	142.096	63.2875	0.445386	FBgn0034711		CG3290		58D1	alkaline phosphatase; GO:0004035 ; EC:3.1.3.1 | inferred from sequence similarity with MGD:Akp2; MGI:MGI:87983
151704	D	0.912219	0.266489	0.322711	0.105864	1.2529e-07	4.38178e-07	9.04534e-12	78.6917	35.0625	0.445568	FBgn0016132	Chromodomain-helicase-DNA-binding protein	Chd1	CG3733, dCHD1, CHD-1, DmCHD1, chd1, chromo-ATPase/helicase-DNA-binding domain	23C4	chromatin binding; GO:0003682 | inferred from direct assay; helicase; GO:0004386 | inferred from sequence similarity; helicase; GO:0004386 | inferred from sequence similarity with MGD:Chd1; MGI:MGI:88393
145051	D	0.579267	0.190381	0.150437	0.543043	0.443524	0.268834	4.57864e-06	104.775	46.725	0.445956	FBgn0030545		CG11590		12E4
151511	D	0.695755	0.715866	0.20856	0.150838	9.62188e-14	5.68383e-07	8.17967e-13	220.604	98.4208	0.446142	FBgn0020306	domino	dom	CG9696, CG9696, CG9696, l(2)81/8, 27/4, domino, l(2)k02704, l(2)k08108	57D11--12	helicase; GO:0004386 | non-traceable author statement; DNA dependent adenosinetriphosphatase; GO:0008094 ; EC:3.6.1.3 | inferred from sequence similarity with FLYBASE:brm; FB:FBgn0000212; DNA dependent adenosinetriphosphatase; GO:0008094 ; EC:3.6.1.3 | inferred from sequence similarity with HUGO:SMARCA4; OMIM:603254; general RNA polymerase II transcription factor; GO:0016251 | inferred from seque…	gene silencing; GO:0016458 | inferred from genetic interaction with FLYBASE:E(z); FB:FBgn0000629; gene silencing; GO:0016458 | inferred from genetic interaction with FLYBASE:Pc; FB:FBgn0003042; gene silencing; GO:0016458 | inferred from genetic interactio	chromatin remodeling complex; GO:0016585 | inferred from sequence similarity with FLYBASE:brm; FB:FBgn0000212; chromatin remodeling complex; GO:0016585 | inferred from sequence similarity with HUGO:SMARCA4; OMIM:603254; nucleosome remodeling complex; GO:0
150424	D	7.39215e-08	0.0152349	0.80066	0.219404	0.000477293	0.0137318	5.61976e-09	177.904	79.3917	0.446261	FBgn0039052		CG6733		94D13	NOT aminoacylase; GO:0004046 ; EC:3.5.1.14 | non-traceable author statement
150627	D	0.797294	0.399976	0.394773	0.759914	0.696482	0.848454	3.11536e-08	85.4542	38.1375	0.446292	FBgn0051090			CG31090	96F7-8	sodium dependent multivitamin transporter
148443	D	0.647884	0.750333	0.750333	0.647884	4.54698e-06	4.54698e-06	3.30564e-07	66.975	30	0.447928	FBgn0000116	Arginine kinase	Argk	CG4929	66F2-3	arginine kinase	phosphorylation
149329	D	0.00185026	0.0046241	0.0046241	0.00185026	2.62349e-09	2.62349e-09	1.23642e-09	66.9667	30	0.447984	FBgn0037323		CG2663	alpha tocopherol transfer protein	83A1	tocopherol binding; GO:0008431 | inferred from sequence similarity with SWISS-PROT:P41034
147327	D	0.115676	0.115676	0.825575	0.825575	9.43776e-19	5.9466e-10	5.9466e-10	1269.31	568.846	0.448153	FBgn0034152		CG8626		53C14
148818	D	0.837516	0.122265	0.106658	0.376793	0.00415848	0.75248	1.5527e-10	188.65	84.8	0.44951	FBgn0036526		CG13450		Unk
148157	D	0.113994	0.296258	0.290365	0.41775	0.469846	0.0126048	2.98708e-08	194.721	87.5375	0.449554	FBgn0035513		CG1259		64A10	structural constituent of larval cuticle (sensu Insecta); GO:0008010 | inferred from sequence similarity with SWISS-PROT:P80683
151100	D	0.457932	0.174157	0.0884195	0.141081	7.95401e-05	0.648502	4.39768e-13	258.746	116.475	0.450152	FBgn0040614		CG12882		Unk
147328	D	0.0508985	0.0508985	0.484437	0.484437	2.32701e-19	1.97153e-10	1.97153e-10	1160.88	523.617	0.451053	FBgn0034153		CG15616		53C14
141409	D	0.000155804	0.638721	0.00329341	0.858497	0.331764	0.00903228	3.63999e-08	111.237	50.2208	0.451474	FBgn0039154		CG6164		95E5
151800	D	0.353483	0.0804863	0.317132	0.0876067	1.72094e-18	1.07258e-09	6.64921e-13	782.179	353.525	0.451974	FBgn0034229		CG4847		54C1	cathepsin K; GO:0004216 ; EC:3.4.22.38 | inferred from sequence similarity with EMBL:AJ006033; protein_id:CAA06825
152369	D	0.000257609	0.196952	0.0568141	0.068326	1.29448e-06	0.787083	5.75907e-11	2454.02	1110.79	0.45264	FBgn0032049		CG13095		29D2	aspartic-type endopeptidase; GO:0004190 ; EC:3.4.23.- | inferred from sequence similarity with SWISS-PROT:Q03168
144664	D	0.0889778	0.166545	0.0186465	0.00802885	0.255332	1.50932e-05	2.69726e-15	555.55	251.858	0.45335	FBgn0029975		CG1444		7C2	steroid dehydrogenase; GO:0016229 ; EC:1.1.1.- | inferred from sequence similarity with SWISS-PROT:O70503
148874	D	0.137775	0.674986	0.538923	0.697025	0.0133138	3.31091e-05	3.45696e-05	190.512	86.4375	0.45371	FBgn0036601		CG13063		72E1
149783	D	0.785716	0.578052	0.843244	0.487715	0.379688	0.208919	1.15426e-06	109.054	49.5583	0.454438	FBgn0038060		CG18554		87B15
147819	D	0.910833	0.845089	0.775126	0.304882	0.000103152	0.0257604	6.61952e-07	99.0208	45.0042	0.454492	FBgn0034938		CG3803		60A13		cytochrome c oxidase biogenesis; GO:0008535 | inferred from sequence similarity with SGD_LOCUS:COX15; SGD:S0000943	mitochondrial inner membrane; GO:0005743 | inferred from sequence similarity with SGD_LOCUS:COX15; SGD:S0000943
148851	D	0.940814	0.331149	0.28278	0.908702	0.0236694	0.0351082	1.32501e-05	67.2167	30.6208	0.455554	FBgn0036576		CG5151		72D9
152708	D	0.210426	0.451807	0.943264	0.182347	0.315811	0.339114	2.30094e-07	126.679	57.8292	0.456501	FBgn0029167	Hemolectin	Hml	CG7002, CG7002, CT21553, hml, d-hml	70C4	sugar binding; GO:0005529 | inferred from sequence similarity; sugar binding; GO:0005529 | inferred from sequence similarity with PIR:S52093	defense response; GO:0006952 | non-traceable author statement	extracellular; GO:0005576 | inferred from sequence similarity with PIR:S52093
148007	D	0.384502	0.336749	0.735858	0.464179	0.00542808	0.0212074	1.55004e-05	70.125	32.0833	0.457516	FBgn0035280		CG13935		62B6	structural constituent of cuticle (sensu Insecta); GO:0005214 | inferred from sequence similarity with SWISS-PROT:P45583
151147	D	0.73919	0.658467	0.920742	0.693868	0.771491	0.564734	7.2669e-07	258.496	118.396	0.458018	FBgn0040665		CG13593		Unk
152766	D	7.5201e-09	5.89985e-07	6.26561e-06	1.82864e-06	0.0032127	0.926606	3.08727e-07	104.921	48.2167	0.459553	FBgn0002563	Larval serum protein 1 beta	Lsp1beta	CG4178, CG4178, LSP-1beta, LSP-1 beta, LSP-1, Lsp1-beta, LSP1beta, Lsp-1beta, LSP 1, Lsp1, DmeLSP1b, Lsp-1b, Lsp1b	21D4--E1	nutrient reservoir; GO:0045735 | non-traceable author statement		extracellular; GO:0005576 | non-traceable author statement; larval serum protein complex; GO:0005616 | inferred from direct assay
155011	D	0.473981	0.506949	0.108003	0.462321	9.68169e-05	4.95121e-05	4.90639e-12	68.3	31.4458	0.460408	Multiple hits				15F3
149047	D	0.756987	0.850591	0.60563	0.195303	0.0105557	0.00440229	6.19032e-14	749.688	346.058	0.461603	FBgn0036871		CG14096		76B3
150821	D	0.890539	0.950396	0.947952	0.632806	1.75422e-09	0.0541583	9.59324e-10	156.217	72.1167	0.461645	FBgn0039665		CG2310		99B1
151306	D	0.705945	0.268571	0.21961	0.463046	5.63488e-07	0.0287077	4.31756e-13	188.85	87.2875	0.462205	FBgn0040832		CG8012		66C1
149115	D	0.000534103	0.000534103	0.00025056	0.00025056	5.62224e-24	2.04587e-14	2.04587e-14	886.888	409.95	0.462234	FBgn0036970		CG6289		77B4	serpin; GO:0004868 | inferred from sequence similarity with MGD:At3; MGI:MGI:88095
143826	D	0.0977266	0.0977266	0.700128	0.700128	1.65849e-21	5.6272e-12	5.6272e-12	1371.08	635.362	0.463403	FBgn0015585	Accessory gland peptide 63F	Acp63F	CG10852, CG10852, CG10852, Accessory gland protein 63F, Acp63F/64A, acp63F, Acp63f, Acp63	63F1		physiological processes; GO:0007582 | non-traceable author statement; post-mating behavior; GO:0045297 | non-traceable author statement
147334	D	0.000200582	0.256954	0.256954	0.000200582	1.75939e-05	1.75939e-05	3.66282e-08	64.6042	30	0.464366	FBgn0034160		CG5550		53D1			extracellular matrix; GO:0005578 | inferred from sequence similarity with SWISS-PROT:Q00546
142568	D	0.328962	0.368281	0.977728	0.358922	0.00205533	0.0519244	1.3719e-08	90.4292	42.0458	0.464959	FBgn0037258		CG12585		82C2
145191	D	0.430602	0.0588078	0.0638869	0.627193	1.66416e-05	6.95018e-05	3.11491e-11	75.4208	35.1333	0.465831	FBgn0030758	Calcineurin A at 14F	CanA-14F	CG9819, CG9819, PP2B, canA-14F, Calcineurin A at 14F	14E3--4	protein serine/threonine phosphatase; GO:0004722 ; EC:3.1.3.16 | non-traceable author statement; protein serine/threonine phosphatase; GO:0004722 ; EC:3.1.3.16 | inferred from sequence similarity with EMBL:X57115; protein_id:CAA40398.2	protein amino acid dephosphorylation; GO:0006470 | non-traceable author statement
147273	D	0.484268	0.781047	0.179507	0.37539	1.94347e-08	0.00509326	3.6909e-09	111.496	52.025	0.466609	FBgn0034065		Rrp42	CG8395, CG8395, dRrp42, anon-EST:Posey140, anon-EST:Posey187	52D14
147520	D	0.00249932	0.00328758	0.157901	0.165269	7.9095e-21	8.95837e-12	1.493e-11	1144.55	535.117	0.467533	FBgn0034474	Odorant-binding protein 56g	Obp56g	CG13873, CG13873, CG13873, OBP56g, 56g, Odorant-binding protein 56g	56F2	odorant binding; GO:0005549 | non-traceable author statement
142974	D	0.978462	0.354194	0.678881	0.435928	0.0218976	0.00246297	1.4092e-08	71.9	33.6208	0.467605	FBgn0039016	Dicer-1	Dcr-1	CG4792, CG4792, cg4792, dicer, Dicer, Dicer-1	94C4	double-stranded RNA binding; GO:0003725 | inferred from sequence similarity; bidentate ribonuclease III; GO:0016443 ; EC:3.1.26.- | inferred from direct assay	RNA interference; GO:0016246 | inferred from direct assay
142182	D	0.705684	0.926217	0.743568	0.375445	0.022872	0.00602063	2.65774e-06	114.783	53.725	0.468056	FBgn0003137	Papilin	Ppn	CG18436	98D304			basement membrane
142087	D	0.613032	0.518527	0.202966	0.911084	0.823808	0.0446593	8.50081e-11	197.325	92.3708	0.468115	Multiple hits		CG3108		5C2	metallocarboxypeptidase; GO:0004181 ; EC:3.4.17.- | inferred from sequence similarity with MGD:Cpa3; MGI:MGI:88479
143463	D	0.001963	0.00162245	0.934476	0.95265	1.18147e-14	1.46135e-06	4.66989e-07	532.125	249.317	0.46853	FBgn0004414	male-specific opa containing gene	msopa	CG14560, Dromsopa: Drosophila male specific opa containing gene, Drosophila male specific opa containing gene, Dromsopa	79B3
147644	D	0.673075	0.521021	0.0350838	0.88178	0.00572925	0.389911	1.02418e-07	106.404	49.875	0.468732	FBgn0034672		CG13489		58A4
147128	D	3.44334e-06	0.00157876	0.0530121	0.000187252	0.00188472	0.00364226	3.95364e-09	441.767	207.242	0.46912	FBgn0033789		CG13324		49F1
142416	D	0.42052	0.378686	0.0465485	0.00376262	0.241473	0.58855	7.0322e-10	158.021	74.1625	0.469321	FBgn0025692		BEST:CK02213	CG3814, CK02213	49D6	N-methyl-D-aspartate selective glutamate receptor; GO:0004972 | inferred from sequence similarity with PIR:S19586		N-methyl-D-aspartate selective glutamate receptor complex; GO:0017146 | inferred from sequence similarity with PIR:S19586
146547	D	0.686392	0.686392	0.547714	0.547714	4.67904e-16	1.31932e-07	1.31932e-07	669.217	314.35	0.469728	FBgn0032868		CG17472	38D.23	38D1
150686	D	0.372526	0.389194	0.433594	0.0177244	3.3248e-06	5.99446e-06	1.20907e-07	81.9208	38.4917	0.469864	FBgn0051072			CG31072	97D3-4
149394	D	0.0638694	0.186037	0.103312	0.641106	0.0071487	0.00559948	1.10712e-09	77.7083	36.5458	0.470295	FBgn0037429		CG15189		83E4
144851	D	0.00509372	0.70371	0.155069	0.414952	3.77738e-05	0.925728	1.18644e-10	135.575	63.8125	0.47068	FBgn0030270		CG15199		10A7
143608	D	0.344952	0.115345	0.370398	0.493025	8.34951e-10	9.10967e-06	4.97754e-11	1300.19	612.008	0.470706	FBgn0010387	Diazepam-binding inhibitor	Dbi	CG8627, CG8627, DBI, diazepam binding inhibitor, ACBP, endozepine, diazepam-binding protein, acyl-CoA binding protein	65E7	acyl-CoA or acyl binding; GO:0005541 | traceable author statement; acyl-CoA binding; GO:0000062 | inferred from sequence similarity; diazepam-binding inhibitor; GO:0008025 | inferred from sequence similarity with MGD:Dbi; MGI:MGI:94865; acyl-CoA binding; GO:0000062 | non-traceable author statement; acyl-CoA binding; GO:0000062 | inferred from sequence similarity with SGD_LOCUS:ACB1; SGD:S0003269	acyl-CoA homeostasis; GO:0042049 | inferred from sequence similarity; acyl-CoA homeostasis; GO:0042049 | inferred from sequence similarity with SGD_LOCUS:ACB1; SGD:S0003269
153411	D	0.172611	0.148953	0.53035	0.389768	4.89559e-12	4.84407e-10	5.09719e-11	72.9	34.375	0.471536	FBgn0027903		BcDNA:HL03874	CG12018	62B4	delta DNA polymerase; GO:0003891 ; EC:2.7.7.7 | non-traceable author statement; delta DNA polymerase; GO:0003891 ; EC:2.7.7.7 | inferred from sequence similarity with MGD:Pold2; MGI:MGI:1097163	DNA replication; GO:0006260 | non-traceable author statement	delta DNA polymerase complex; GO:0005659 | inferred from sequence similarity with MGD:Pold2; MGI:MGI:1097163; delta DNA polymerase complex; GO:0005659 | non-traceable author statement
147320	D	0.294389	0.202562	0.178208	0.1378	3.42184e-07	1.86946e-06	1.14007e-08	66.9583	31.575	0.471562	FBgn0034143		CG8303		53C9
146210	D	0.00453435	0.00437164	0.0285112	0.0303818	2.19522e-19	8.08319e-12	7.15607e-12	186.692	88.0667	0.471723	FBgn0032318		CG14072		32C1
142681	D	3.8526e-05	0.318362	0.0100554	0.00656594	0.000259501	0.27233	2.05016e-13	406.346	191.979	0.472453	FBgn0024315		Picot	CG8098, picot	53C10	high affinity inorganic phosphate:sodium symporter; GO:0005316 ; TC:2.A.20.2.2 | non-traceable author statement; high affinity inorganic phosphate:sodium symporter; GO:0005316 ; TC:2.A.20.2.2 | inferred from sequence similarity with NCBI_gi:4885441
152593	D	0.0129904	0.251916	0.127339	0.710868	5.62636e-08	3.44495e-05	1.95903e-10	224.938	106.725	0.474465	FBgn0038938		CG7084		94A4	organic cation porter; GO:0008513 ; TC:2.A.1.19.- | inferred from sequence similarity with EMBL:AB016257; protein_id:BAA36626.1
147607	D	0.0690889	0.928735	0.88375	0.426718	0.424874	0.149011	1.44938e-06	78.2125	37.1458	0.474935	FBgn0034603	Glycogenin	Glycogenin	CG9480, CG9480, CG9480, CG9480, Glycogenin	57D1	glycogenin glucosyltransferase; GO:0008466 ; EC:2.4.1.186 | inferred from sequence similarity with SWISS-PROT:P13280
149196	D	3.30497e-05	0.0580259	0.0942196	0.142539	0.000572269	0.0419328	0.000178987	248.596	118.383	0.476208	FBgn0043783		BcDNA:GH08902	CG12562	78E2	aldose 1-epimerase
146734	D	0.000416621	0.000448982	0.0220729	0.0237673	3.32155e-18	2.25292e-12	2.34773e-12	114.654	54.9	0.478831	FBgn0033164		CG11112		43B2
145857	D	0.24023	0.24023	0.24023	0.24023	4.85619e-07	4.85619e-07	4.85619e-07	62.6167	30	0.479106	FBgn0031754		CG13997		26A3
151496	D	0.119757	0.235277	0.4366	0.128008	0.00215007	0.0276437	9.078e-10	172.154	82.5208	0.479343	FBgn0039613		CG14527		98F1	metalloendopeptidase; GO:0004222 ; EC:3.4.24.- | inferred from sequence similarity with MGD:Phex; MGI:MGI:107489
151549	D	0.00186376	0.00186376	0.0405202	0.0405202	3.06767e-20	1.2424e-12	1.2424e-12	172.233	82.625	0.479727	"BDGP:GH21465.3p	.	CG9708	.	1A2-1A2	.	.	.
146537	D	0.426445	0.556251	0.882175	0.350082	0.00271877	0.00211365	1.20955e-08	65.9542	31.6417	0.479752	N/A	transposable element Helena			Unk
141619	D	0.461734	0.273606	0.25703	0.025581	1.87729e-07	5.14789e-06	3.75528e-15	292.975	140.721	0.480317	FBgn0021953	Fatty acid (long chain) transport protein	Fatp	CG7400, l(2)k10307, Fatty acid (long chain) transport protein	31F4--5	long-chain fatty acid transporter; GO:0005324 | inferred from sequence similarity; long-chain fatty acid transporter; GO:0005324 | inferred from sequence similarity with SWISS-PROT:P97849		plasma membrane; GO:0005886 | inferred from sequence similarity
151452	D	0.00719579	0.321323	0.0777513	0.0383213	0.681055	0.181599	1.25019e-07	309.1	148.825	0.481478	FBgn0040993		CG17325	BcDNA:RH02271	37A5
151297	D	0.804144	0.905651	0.17006	0.705644	0.000106273	0.00329981	3.19486e-09	70.45	33.9292	0.481606	FBgn0040823		CG14162		67D3--5
143339	D	0.0255393	0.106931	0.399742	0.0151194	0.298555	0.0122838	1.74049e-13	4565.6	2199.12	0.481671	FBgn0003357	Serine protease 2	Ser99Db	CG15519, CG31362, CG15519, CG15519, SER2, Ser2, Ser5, Serine protease 5	99C7	serine-type peptidase; GO:0008236 | non-traceable author statement; serine-type endopeptidase; GO:0004252 ; EC:3.4.21.- | non-traceable author statement; serine-type endopeptidase; GO:0004252 ; EC:3.4.21.- | inferred from sequence similarity with EMBL:AE000664	digestion; GO:0007586 | non-traceable author statement
144080	D	0.145108	0.669163	0.300809	0.987954	0.115789	0.28334	3.61745e-09	133.575	64.5792	0.483467	FBgn0025639		EG:115C2.10	CG13363, CG13363	1B13
141804	D	0.133056	0.261359	0.275195	0.130841	0.00208751	0.0029068	4.90246e-06	65.175	31.5458	0.484017	FBgn0033964		CG10155		51C2
147388	D	0.4162	0.980867	0.919346	0.584706	2.48488e-12	3.78706e-06	7.91899e-11	191.8	92.8708	0.484207	FBgn0034258		eIF3-S8	CG4954, CG4954	54D4	translation initiation factor; GO:0003743 | inferred from sequence similarity; translation initiation factor; GO:0003743 | inferred from sequence similarity with SGD_LOCUS:PRT1; SGD:S0005888	translational initiation; GO:0006413 | inferred from sequence similarity; translational initiation; GO:0006413 | inferred from sequence similarity with SGD_LOCUS:PRT1; SGD:S0005888	eukaryotic translation initiation factor 3 complex; GO:0005852 | inferred from sequence similarity with SGD_LOCUS:PRT1; SGD:S0005888
153069	D	0.191047	0.848689	0.292655	0.0552256	0.00906748	0.0193979	1.08427e-08	664.667	322.275	0.484867	FBgn0034394		CG15096		55F5	high affinity inorganic phosphate:sodium symporter; GO:0005316 ; TC:2.A.20.2.2 | inferred from sequence similarity with EMBL:AB020527; protein_id:BAA76663.1
149232	D	0.765296	0.99953	0.738711	0.43702	0.00109295	0.744845	5.55477e-07	97.6042	47.3708	0.485336	FBgn0037165		CG11437	WUN-like	79E4	phosphatidate phosphatase; GO:0008195 ; EC:3.1.3.4 | non-traceable author statement; phosphatidate phosphatase; GO:0008195 ; EC:3.1.3.4 | inferred from sequence similarity with MGD:Ppap2a; MGI:MGI:108412	dephosphorylation; GO:0016311 | non-traceable author statement
143976	D	0.716932	0.944704	0.193023	0.809239	4.21875e-11	8.96913e-07	1.32627e-09	89.4208	43.4042	0.485392	FBgn0023177	Protein phosphatase 19C	Pp4-19C	CG1459, CG32505, CG1596, CG18339, CG1459, PPX, PP4, PP4 19C, pp4, PpX, Protein phosphatase X	19D1	protein serine/threonine phosphatase; GO:0004722 ; EC:3.1.3.16 | inferred from sequence similarity; protein serine/threonine phosphatase; GO:0004722 ; EC:3.1.3.16 | non-traceable author statement	M-phase specific microtubule process; GO:0000072 | inferred from mutant phenotype; microtubule-based process; GO:0007017 | inferred from mutant phenotype; regulation of mitotic cell cycle; GO:0007346 | inferred from mutant phenotype	centrosome; GO:0005813 | inferred from direct assay; cytoplasm; GO:0005737 | inferred from direct assay; microtubule cytoskeleton; GO:0015630 | inferred from electronic annotation; nucleus; GO:0005634 | inferred from direct assay
152090	D	0.775748	0.885435	0.129091	0.292608	1.64626e-09	1.71232e-07	3.53015e-12	589.833	286.312	0.485413	FBgn0032394		CG6746		33B5--6
152885	D	0.0643276	0.0643276	0.0334507	0.0334507	2.63287e-10	2.13312e-08	2.13312e-08	71.5458	34.8167	0.486634	FBgn0038919		CG17843		93F9	flavin-linked sulfhydryl oxidase; GO:0016971 | inferred from sequence similarity with HUGO:QSCN6; OMIM:603120
143868	D	0.450391	0.779809	0.665225	0.530674	0.00414928	0.0534875	1.80858e-05	144.254	70.2833	0.487219	FBgn0016075	viking	vkg	CG16858, l(2)01209, 1209, 6072, Type IV collagen, DmColA2, alpha(IV)2/vkg, CT25584, collagen IV	25B10--C1			collagen; GO:0005581 | non-traceable author statement; collagen type IV; GO:0005587 | non-traceable author statement
144468	D	1.81699e-08	1.81699e-08	1.81699e-08	1.81699e-08	2.06218e-14	2.06218e-14	2.06218e-14	61.55	30	0.487409	FBgn0041252	Femcoat	Femcoat	CG15573, FEMCOAT, Femcoat	4B4	structural constituent of chorion (sensu Insecta); GO:0005213 | non-traceable author statement	insect chorion formation; GO:0007306 | inferred from mutant phenotype	cytoplasm; GO:0005737 | inferred from direct assay
143622	D	0.00458843	0.173297	0.152093	0.0403319	2.6732e-09	3.67606e-05	3.48111e-10	224.892	109.688	0.487735	FBgn0010423	Troponin C at 47D	TpnC47D	CG9073, CG9073, troponin C, TnC47D, TnC	47E3	calcium ion binding; GO:0005509 | non-traceable author statement
153864	D	0.148688	0.0765752	0.925551	0.187504	7.89294e-13	2.69133e-06	1.81662e-13	324.142	158.117	0.487801	FBgn0039594		CG9990		98E1--2	ATP-binding cassette (ABC) transporter; GO:0004009 ; EC:3.6.3.- | inferred from sequence similarity with EMBL:AF000149
149080	D	0.808322	0.87509	0.969695	0.387566	0.0731684	0.119404	1.08956e-05	91.8	44.8167	0.488199	FBgn0036922		CG14182		76D7
141873	D	0.748195	0.142012	0.0691563	0.300442	0.000108562	0.0894566	3.7904e-08	152.879	74.8542	0.48963	Multiple hits	mitochondrial ribosomal protein L13	mRpL13	CG10603, CG10603, L13, mitochondrial ribosomal protein L13	37B1	structural constituent of ribosome; GO:0003735 | non-traceable author statement; structural constituent of ribosome; GO:0003735 | inferred from sequence similarity with EMBL:AB049640	protein biosynthesis; GO:0006412 | inferred from sequence similarity with EMBL:AB049640; protein biosynthesis; GO:0006412 | non-traceable author statement	mitochondrial large ribosomal subunit; GO:0005762 | inferred from sequence similarity with EMBL:AB049640; mitochondrial large ribosomal subunit; GO:0005762 | non-traceable author statement
151473	D	0.325462	0.386865	0.180098	0.627623	0.00381584	0.520046	1.316e-08	102.383	50.1667	0.489989	FBgn0004242	synaptotagmin	syt	CG3139, CG3139, DSYT, l(2)23Ba, Syt, Synaptotagmin, D. Syt I, SYT I, l(2)k05909, SYT1, Synaptotagmin I, Syt1, SYT, synaptotagmin I, synaptotagmin, Dsyt2, sytI, l(2)23AB1	23A6--B1	calcium-dependent phospholipid binding; GO:0005544 | traceable author statement; calcium ion binding; GO:0005509 | inferred from sequence similarity	larval locomotory behavior; GO:0008345 | inferred from mutant phenotype; neurotransmitter secretion; GO:0007269 | inferred from mutant phenotype; neurotransmitter secretion; GO:0007269 | inferred from mutant phenotype; regulation of pole plasm oskar mRNA localization; GO:0007317 | inferred from mutant phenotype; synaptic vesicle fusion; GO:0016083 | inferred from mutant phenotype	synaptic vesicle; GO:0008021 | inferred from sequence similarity
152651	D	0.0541752	0.18466	0.18466	0.0541752	0.0370817	0.0370817	3.9548e-06	61.1542	30	0.490563	FBgn0039184		CG6432		95F14	acetate-CoA ligase; GO:0003987 ; EC:6.2.1.1 | inferred from sequence similarity with SGD_LOCUS:ACS1; SGD:S0000050
148638	D	0.195357	0.353849	0.252132	0.21175	0.01569	0.203297	9.65826e-06	121.642	59.7292	0.491026	FBgn0036261		CG6906		69A1	carbonate dehydratase; GO:0004089 ; EC:4.2.1.1 | inferred from sequence similarity with EMBL:M81022
150662	D	0.444644	0.0696827	0.185666	0.0920917	0.0313443	0.00690614	6.26103e-08	508.35	249.654	0.491107	FBgn0039434		CG5468		97C2
146660	D	0.0361382	0.726224	0.0491329	0.941278	7.06629e-05	0.399222	2.15354e-10	230.179	113.438	0.492823	FBgn0033047		CG7882		42A1	glucose transporter; GO:0005355 | inferred from sequence similarity with MGD:Slc2a1; MGI:MGI:95755
148310	D	2.74835e-06	0.084327	0.113756	0.0934956	0.33151	0.639925	7.51663e-06	166.463	82.1917	0.493755	FBgn0035744		CG8628		65E7	diazepam-binding inhibitor; GO:0008025 | inferred from sequence similarity with MGD:Dbi; MGI:MGI:94865; acyl-CoA binding; GO:0000062 | inferred from sequence similarity with SGD_LOCUS:ACB1; SGD:S0003269	acyl-CoA homeostasis; GO:0042049 | inferred from sequence similarity with SGD_LOCUS:ACB1; SGD:S0003269
148446	D	4.61881e-06	0.00787509	0.0307694	1.86293e-05	0.29705	0.423006	1.21703e-13	64.7833	32.0625	0.494919	FBgn0023479		Tequila	CG4821	66F4	serine-type endopeptidase; pancreatic elastase
142927	D	0.174222	0.873389	0.790004	0.0432583	0.101538	0.155676	4.2998e-07	76.45	37.85	0.495095	FBgn0033919		CG8547		50E6
148976	D	0.312502	0.85775	0.867748	0.284184	0.0018993	0.801462	2.73192e-08	131.475	65.125	0.495341	FBgn0036756		CG5582		75A4
143003	D	0.0560566	0.166823	0.771105	0.535369	1.01418e-08	0.00123748	1.19089e-11	79.6417	39.4542	0.495396	FBgn0004396	Cyclic-AMP response element binding protein A	CrebA	CG7450, BBF-2, Creb-A, dCREB-A, CREB, dCreb-A, CREB-a, BBF2_DROME, BOX B Binding Factor-2, creb, Creb, dCREBA, dCrebA, Bbbf2, l(3)03576, Box B-binding factor 2	71E1	DNA binding; GO:0003677 | inferred from direct assay; RNA polymerase II transcription factor; GO:0003702 | inferred from direct assay; transcription factor; GO:0003700 | non-traceable author statement; DNA binding; GO:0003677 | non-traceable author statement	salivary gland morphogenesis; GO:0007435 | non-traceable author statement; transcription from Pol II promoter; GO:0006366 | non-traceable author statement	nucleus; GO:0005634 | inferred from direct assay; nucleus; GO:0005634 | non-traceable author statement
147769	D	0.622489	0.674187	0.591668	0.593563	1.02007e-08	0.00345753	5.96366e-09	158.142	78.5	0.49639	FBgn0034853		CG13550		59D9
144349	D	0.131462	0.0671177	0.321019	0.0278438	0.28514	0.756851	4.06216e-06	76.9042	38.3333	0.498456	FBgn0029532		CG13361		1C3
150834	D	0.0178791	0.362069	0.740198	0.0259231	0.000119386	0.00163044	4.86423e-09	1423.72	710.212	0.498844	FBgn0039682	Odorant-binding protein 99c	Obp99c	CG7584, CG7584, CG7584, CG7584, 99c, Obp99b, Odorant-binding protein 99c	99B7
148909	D	0.0281642	0.0120412	0.18355	0.122572	6.36826e-13	1.63073e-05	2.00953e-08	131.525	65.6958	0.499493	FBgn0063485		Lasp	CG3849	73B6-C1			actin cytoskeleton
150324	D	0.0116519	0.0591259	0.0558507	0.387175	0.00011343	0.0039263	2.35438e-12	136.967	68.4875	0.50003	FBgn0038901		CG13419		93F3
149615	D	0.403875	0.0798273	0.14204	0.322653	0.0204946	7.51712e-07	1.68225e-10	135.717	67.9292	0.500522	FBgn0037788		CG3940		85F12	carbonate dehydratase; GO:0004089 ; EC:4.2.1.1 | inferred from sequence similarity with EMBL:AF079835
147796	D	0.981609	0.423241	0.455196	0.917619	0.278915	0.50472	0.00068743	86.9333	43.5167	0.500575	FBgn0050183			CG30183	59F6
143417	D	0.00625211	0.00539902	0.0497734	0.0418621	3.32154e-18	1.58926e-07	9.56e-09	4030.35	2017.86	0.500665	FBgn0004045	Yolk protein 1	Yp1	CG2985, fs(1)1163, YP1, YPI, yp1, YP, VG1, YP[[1]], YP-1, yolk protein, DmYP1, yp-1, yolk protein I, yp, fs(1)A1163, vitellogenin	9A5--B1	structural molecule; GO:0005198 | inferred from sequence similarity with SWISS-PROT:P27878	vitellogenesis; GO:0007296 | inferred from sequence similarity with SWISS-PROT:P27878
145965	D	0.0751912	0.0751912	0.0727956	0.0727956	2.00458e-13	1.05786e-12	1.05786e-12	62.4208	31.2542	0.500701	FBgn0031924		CG6717		28B3	serpin; GO:0004868 | inferred from sequence similarity with PIR:A57488
149307	D	0.209066	0.296846	0.304262	0.134907	4.06262e-06	0.518908	1.83605e-07	230.725	115.533	0.50074	FBgn0037292		CG2022		82E4			peroxisomal membrane; GO:0005778 | inferred from sequence similarity with EMBL:AC005396
147514	D	0.0426231	0.00466613	0.0667306	0.832431	0.00523909	0.0153702	1.0255e-07	92.1542	46.2583	0.501967	FBgn0034468	Odorant-binding protein 56a	Obp56a	CG11797, CG11797, 56a, Odorant-binding protein 56a	56E5
144592	D	0.0451712	0.00174309	0.26038	0.284523	0.78754	0.305062	9.39835e-11	114.567	57.5625	0.502437	FBgn0029863		CG3823		5E7--8	tocopherol binding; GO:0008431 | inferred from sequence similarity with SWISS-PROT:P41034
144046	D	0.323572	0.724405	0.0219436	0.32482	1.24814e-10	0.0265395	3.484e-13	159.996	80.4125	0.502591	FBgn0024995		EG:100G10.4	CG2680, CG2680	3B3	4-nitrophenylphosphatase; GO:0003869 ; EC:3.1.3.41 | inferred from sequence similarity; 4-nitrophenylphosphatase; GO:0003869 ; EC:3.1.3.41 | inferred from sequence similarity with PIR:S67800
142775	D	0.38285	0.440909	0.440909	0.38285	9.42071e-09	9.42071e-09	7.11669e-09	59.6875	30	0.502618	FBgn0000251	caudal	cad	CG1759, S67, Cad, 38E.19	38E6--7	specific RNA polymerase II transcription factor; GO:0003704 | non-traceable author statement; RNA polymerase II transcription factor; GO:0003702 | non-traceable author statement	Malpighian tubule morphogenesis; GO:0007443 | traceable author statement; analia morphogenesis (sensu Holometabola); GO:0007487 | traceable author statement; anterior/posterior axis specification; GO:0009948 | traceable author statement; hindgut morphogenesis; GO:0007442 | traceable author statement	cytoplasm; GO:0005737 | inferred from direct assay; nucleus; GO:0005634 | inferred from direct assay
143659	D	0.4683	0.722209	0.747205	0.225059	0.262158	0.803162	1.20759e-06	74.1917	37.3292	0.503145	FBgn0011554	etaTrypsin	etaTry	CG12386, 169C4S, DmEtaTry, ESTS:169C4S, anon-sts17	47F3	trypsin; GO:0004295 ; EC:3.4.21.4 | inferred from sequence similarity; trypsin; GO:0004295 ; EC:3.4.21.4 | non-traceable author statement	proteolysis and peptidolysis; GO:0006508 | non-traceable author statement	extracellular; GO:0005576 | non-traceable author statement
151336	D	0.562326	0.866557	0.853982	0.78656	9.63107e-06	5.85682e-05	5.46362e-06	69.2667	34.8542	0.503188	FBgn0040861		CG15722		Unk
151233	D	0.711505	0.478095	0.18299	0.450088	0.00114787	0.184528	0.000389135	134.708	67.8042	0.503341	FBgn0033764			CG8776	49C1	carbon monoxide oxygenase		transport vesicle
141793	D	0.03753	0.0814195	0.0489323	0.00488548	0.000175796	0.0254043	3.73493e-11	101.058	50.9	0.503669	FBgn0029147	NtR		CG6698	58B10-C1	excitatory extracellular ligand-gated ion channel
143261	D	0.712887	0.54144	0.311912	0.641423	0.917538	0.266648	2.52279e-07	139.317	70.1875	0.503798	FBgn0002735	E(spl) region transcript mgamma	HLHmgamma	CG8333, mB, HLH-mgamma, mgamma, E(spl)mgamma, E(spl)-mgamma, E(spl)gamma, E(spl) mgamma, E(spl)mB, clone 1.49, E(spl)Mgamma, Mgamma, split locus enhancer protein mB, E(Spl) HLH-m gamma, Enhancer of split mgamma, E(spl) m gamma, Dm-mB, HLHmB: Enhancer of split region transcript HLHmB, anon-EST:Liang-1.49, Enhancer of split region transcript HLHmB	96F9	transcription factor; GO:0003700 | traceable author statement; DNA binding; GO:0003677 | non-traceable author statement; transcription factor; GO:0003700 | inferred from sequence similarity with MGD:Hes1; MGI:MGI:104853; specific transcriptional repressor; GO:0016566 | non-traceable author statement	eye morphogenesis (sensu Drosophila); GO:0007456 | traceable author statement; negative regulation of transcription from Pol II promoter; GO:0000122 | traceable author statement	nucleus; GO:0005634 | inferred from sequence similarity with MGD:Hes1; MGI:MGI:104853; nucleus; GO:0005634 | non-traceable author statement
147263	D	0.78044	0.111045	0.531923	0.214533	0.994942	0.382478	2.65039e-06	144.012	72.5625	0.503863	FBgn0050084			CG30084	52C4-6
151490	D	0.272468	0.80011	0.429946	0.599648	6.93323e-10	0.00073735	4.49294e-10	1829.46	922.725	0.504369	Multiple hits				46C2-4
144560	D	0.0476769	0.32326	0.14915	0.534929	2.28787e-05	0.00407573	6.34687e-09	185.729	93.75	0.504767	FBgn0029821		CG4020		5C7
143418	D	0.0170785	0.00978399	0.0367128	0.0377414	4.71808e-15	1.61897e-05	2.77389e-06	2503.83	1264.17	0.504895	FBgn0004047	Yolk protein 3	Yp3	CG11129, YP3, yp3, YP, VG3, YP[[3]], YP-3, fs(1)1526, yolk protein, yp, fs(1)A1526, vitellogenin	12C1	structural molecule; GO:0005198 | inferred from sequence similarity with NCBI_gi:1079181	vitellogenesis; GO:0007296 | inferred from sequence similarity with NCBI_gi:1079181
146752	D	0.607958	0.0300312	0.204011	0.699093	5.53152e-07	1.09993e-06	7.671e-10	63.5583	32.1042	0.505113	FBgn0033196		CG1358		43E3--4
146555	D	0.000518497	0.000518497	0.840542	0.840542	1.2504e-18	6.21649e-09	6.21649e-09	568.971	288.1	0.506353	FBgn0028986	Serine protease inhibitor 3	Spn3	CG9334, CG9334, sp3: serpin 3, sp3, serpin 3	38F2	serpin; GO:0004868 | inferred from sequence similarity with PIR:A57488; serpin; GO:0004868 | non-traceable author statement
145230	D	0.0019957	0.018253	0.226673	0.0102964	0.927823	0.247446	5.9038e-15	252.8	128.117	0.506791	FBgn0030821		CG5010		15E7
144042	D	0.0065317	0.00123759	0.00348662	0.00181248	0.219624	0.373892	3.06147e-06	75.7958	38.4167	0.506844	FBgn0024989		EG:125H10.1	CG3777, CG3777	1A4
151845	D	0.646724	0.955897	0.491251	0.731994	2.97254e-07	0.0524606	1.92041e-10	141.071	71.5667	0.50731	FBgn0034718	windpipe	wdp	CG3413, CG30504, CT11415, CT39092, connectin-like, windpipe	58D3			plasma membrane; GO:0005886 | non-traceable author statement
153688	D	0.237349	0.315331	0.718179	0.854936	2.41821e-06	0.294227	5.32648e-13	107.05	54.3625	0.507823	FBgn0038721		CG16718		92A11
150474	D	5.94762e-06	2.02243e-05	0.0515019	0.0528437	8.04036e-15	1.78155e-10	4.18054e-10	91.75	46.6417	0.508356	FBgn0039131		CG12268		95D1
149788	D	3.77566e-09	3.77566e-09	4.48482e-05	4.48482e-05	4.36901e-13	5.76584e-07	5.76584e-07	123.938	63.1083	0.509195	FBgn0038067		CG11598		87C3	triacylglycerol lipase; GO:0004806 ; EC:3.1.1.3 | inferred from sequence similarity with EMBL:Z31689; protein_id:CAA83494
141646	D	0.450483	0.3386	0.181798	0.285728	0.586107	0.129877	4.7451e-09	100.179	51.0417	0.509504	FBgn0032775		CG17544		37D4	pristanoyl-CoA oxidase; GO:0016402 ; EC:1.3.3.- | inferred from sequence similarity with SWISS-PROT:Q63448
151550	D	0.845428	0.829149	0.634522	0.669039	1.9677e-07	1.18021e-05	1.03236e-05	68.875	35.1417	0.510224	"BDGP:GH21465.3p	.	CG9708	.	1A2-1A2	.	.	.
150870	D	0.85438	0.254395	0.0937212	0.777838	0.000208814	0.78986	9.26637e-10	141.029	72.0417	0.510828	FBgn0039742		CG15528	MKP-like	99D3	protein tyrosine/serine/threonine phosphatase; GO:0008138 ; EC:3.1.3.- | non-traceable author statement	protein amino acid dephosphorylation; GO:0006470 | non-traceable author statement
144852	D	0.326858	0.0130699	0.561294	0.25978	6.39559e-08	3.73461e-05	2.44575e-09	88.3833	45.2292	0.511739	FBgn0030271		CG15202		10A8
154944	D	0.748135	0.305402	0.494235	0.64476	8.78728e-05	0.00214849	9.10367e-06	72.6833	37.2792	0.512898	FBgn0026375		RhoGAPp190	CG8240	16B10	Rho GTPase activator	mushroom body development
146060	D	0.739936	0.511318	0.172602	0.0113023	0.607551	0.280681	2.96882e-09	467.1	239.579	0.512908	FBgn0032087		CG9568		29F7
151127	D	0.231901	0.630154	0.700921	0.329568	2.4862e-06	0.933997	1.1369e-13	228.196	117.158	0.513411	FBgn0040643		CG12566		Unk
144910	D	0.590109	0.806189	0.215481	0.501264	0.515741	0.0901285	0.000352905	66.6625	34.3042	0.514595	FBgn0030361		CG1492		11A1	gamma-glutamyl transferase; GO:0003840 ; EC:2.3.2.2 | inferred from sequence similarity with MGD:Ggtp; MGI:MGI:95706
144470	D	0.366128	0.0612444	0.812611	0.433142	6.90543e-10	3.79328e-07	3.24381e-08	375.925	193.458	0.514619	FBgn0052774			CG32774	4B4
143437	D	0.0330233	0.0330233	0.187735	0.187735	2.44434e-21	1.78193e-10	1.78193e-10	2587.47	1334.45	0.515733	FBgn0004181	Protein ejaculatory bulb	Peb	CG2668, CG2668, peb, PEB, PEB-me, P38, BcDNA:GH06048	60F5
147408	D	0.0349316	0.286473	0.860797	0.0228442	0.038751	0.0955152	5.86515e-09	79.7167	41.1417	0.516099	FBgn0034293		CG14495		55B2
153086	D	0.160578	0.333501	0.715986	0.591087	1.17526e-07	3.01558e-05	2.62862e-06	70.4875	36.3917	0.516285	FBgn0029814		CG15765		5C2--3
145356	D	0.709773	0.555341	0.418777	0.274537	0.000612655	0.102087	2.78989e-10	125.079	64.6292	0.516706	FBgn0030998		CG14195		18B1
150884	D	1.28372e-05	0.190906	0.171225	0.16896	0.00959888	0.618568	0.000248445	293.137	151.492	0.516794	FBgn0039761		CG18404		99E3
148175	D	0.0286949	0.0286949	0.0753883	0.0753883	1.76158e-05	0.000600145	0.000600145	69.4667	35.9125	0.516975	FBgn0035544		CG15021		64B6--7
145996	D	0.842215	0.366682	0.370051	0.955902	0.0615391	0.528973	2.47774e-07	139.296	72.0292	0.517095	FBgn0031966		CG14532		28D2
147008	D	0.307579	0.663211	0.985359	0.192159	8.16033e-07	0.000168297	4.5246e-07	70.4667	36.4542	0.517325	FBgn0033612		CG13210		47E4
150499	D	0.278417	0.828701	0.953202	0.178936	0.0170232	0.0166909	8.99594e-05	64.8	33.5375	0.517554	FBgn0039178		CG6356		95F9	organic cation porter; GO:0008513 ; TC:2.A.1.19.- | inferred from sequence similarity with EMBL:AB016257; protein_id:BAA36626.1
147125	D	0.0977377	0.0506996	0.0491259	0.000296804	0.000208791	0.00139773	4.95373e-10	347.408	180.188	0.518662	FBgn0033787		CG13321		49E4
153381	D	0.371783	0.240034	0.327838	0.234042	1.49583e-05	0.0844114	1.96337e-08	356.129	185.117	0.519802	FBgn0031914		CG5973		27F6	retinal binding; GO:0016918 | inferred from sequence similarity with EMBL:AF084642		Arp2/3 protein complex; GO:0005885 | inferred from sequence similarity with SWISS-PROT:O15509
148491	D	0.405345	0.579662	0.694608	0.891234	0.976449	0.555049	2.512e-05	68.0708	35.3917	0.519924	FBgn0036045		CG14173		67C8	insulin receptor binding; GO:0005158 | inferred from sequence similarity
147283	D	0.326772	0.350547	0.539796	0.179392	1.72292e-05	0.503924	2.38861e-07	110.287	57.3792	0.520269	FBgn0034081		CG10731		Unk
151655	D	0.107393	0.264034	0.383852	0.213448	7.83557e-15	0.00018815	2.65678e-11	182.575	95.0083	0.52038	FBgn0034087		CG8443		52F6--7	translation initiation factor; GO:0003743 | inferred from sequence similarity with SGD_LOCUS:CLU1; SGD:S0004614	translational initiation; GO:0006413 | inferred from sequence similarity with SGD_LOCUS:CLU1; SGD:S0004614	eukaryotic translation initiation factor 3 complex; GO:0005852 | inferred from sequence similarity with SGD_LOCUS:CLU1; SGD:S0004614
145187	D	0.540359	0.985492	0.16906	0.106082	2.39946e-07	0.0490092	4.24689e-12	209.725	109.167	0.520523	FBgn0030752		CG9947		14C6
151887	D	1.96221e-06	0.634978	0.00723658	0.891768	6.03838e-14	9.81748e-09	2.99238e-14	265.012	137.992	0.520699	FBgn0042627		v(2)k05816	CG3524	23D1	3-oxoacyl-[acyl-carrier protein] synthase; GO:0004315 ; EC:2.3.1.41 | inferred from sequence similarity with SWISS-PROT:P12785; [acyl-carrier protein] S-acetyltransferase; GO:0004313 ; EC:2.3.1.38 | inferred from sequence similarity with SWISS-PROT:P12785; [acyl-carrier protein] S-malonyltransferase; GO:0004314 ; EC:2.3.1.39 | inferred from sequence similarity with SWISS-PROT:P12785
145394	D	0.791988	0.264454	0.274968	0.689527	0.000541541	0.307875	3.39929e-07	112.142	58.4333	0.521067	FBgn0031068		CG12534		18F1	flavin-linked sulfhydryl oxidase; GO:0016971 | inferred from sequence similarity with SGD_LOCUS:ERV1; SGD:S0003261		mitochondrion; GO:0005739 | inferred from sequence similarity with SGD_LOCUS:ERV1; SGD:S0003261
142370	D	0.0942437	0.481088	0.156191	0.0764437	0.00361575	0.00377656	1.74346e-08	104.475	54.5625	0.522254	FBgn0023441	fusilli	fus	CG8205, E(cact[E10])7, cg8205, fusilli, Enhancer of cactus[E10], number 7	52B3--4	RNA binding; GO:0003723 | inferred from sequence similarity; RNA binding; GO:0003723 | non-traceable author statement	EGF receptor signaling pathway; GO:0007173 | inferred from genetic interaction with FLYBASE:Egfr; FB:FBgn0003731; EGF receptor signaling pathway; GO:0007173 | inferred from genetic interaction with FLYBASE:cact; FB:FBgn0000250
153378	D	0.0930507	0.354472	0.251458	0.24205	0.000139849	0.0589348	1.25253e-06	256.833	134.346	0.523086	FBgn0000299	Collagen type IV	Cg25C	CG4145 alpha1(IV), DCg1, collagen IV, gp125, Dcg1, alpha1, preprocollagen alpha alpha1(IV), Dcg alpha1(IV), DCg1 alpha1(IV), Type IV collagen alpha1(IV), collagen alpha1(IV), collagen type IV alpha1(IV), Cgc25C alpha1(IV), Laminin alpha3,5 alpha1(IV), collagen IV alpha1(IV), alpha(IV)1/Cg25C alpha1(IV), CT12803 alpha1(IV), Cg25C, Collagen IV, Type IV collagen, type IV collagen, Laminin alpha3,5	25C1		dorsal closure; GO:0007391 | traceable author statement	collagen type IV; GO:0005587 | traceable author statement
151018	D	0.770972	0.573151	0.19289	0.00733472	0.438852	0.989254	8.94382e-11	132.95	69.5625	0.523223	FBgn0040531		CG11741		Unk
148496	D	0.0202524	0.112329	0.0181164	0.0131074	7.20232e-09	0.0273027	3.49556e-08	544.621	285.188	0.523644	Multiple hits				76C8-10
146500	D	0.553278	0.900903	0.699265	0.552774	0.05358	0.0939385	4.29035e-06	68.6667	35.9583	0.523665	FBgn0032803		CG13082		37F1
150109	D	0.298142	0.098558	0.101379	0.996702	0.148167	0.0979654	1.95747e-08	65.7458	34.4667	0.524241	FBgn0038559		CG7301		90C10
149468	D	0.547929	0.566213	0.62509	0.319042	0.000911795	0.00806417	1.88074e-10	87.7417	46.0083	0.524361	FBgn0037534		CG2781		84E6--7	1,3-beta-glucan synthase; GO:0003843 ; EC:2.4.1.34 | inferred from sequence similarity
144525	D	0.626856	0.67798	0.835387	0.999364	0.0472781	0.881451	1.24998e-06	141.633	74.2833	0.524476	FBgn0029771		CG12730	BcDNA:RE01432	5A2
143958	D	0.0534359	0.0258774	0.256344	0.0225633	0.0565013	0.696296	3.95764e-06	1107.65	581.208	0.524722	FBgn0022355	Transferrin 1	Tsf1	CG6186, CG6186, CG6186, Trf, transferrin, Tf, DTAF-transferrin, Transferrin, anon-EST:Posey265, transferrin precursor, Transferrin 1	17A9	ferric iron binding; GO:0008199 | inferred from sequence similarity; ferric iron binding; GO:0008199 | inferred from sequence similarity with EMBL:J03298; iron ion transporter; GO:0005381 | non-traceable author statement; iron ion transporter; GO:0005381 | inferred from sequence similarity with EMBL:J03298	iron ion homeostasis; GO:0006879 | inferred from sequence similarity; iron ion homeostasis; GO:0006879 | inferred from sequence similarity with EMBL:J03298
150586	D	0.0365723	0.479144	0.0480828	0.0629497	9.75516e-08	0.00133588	1.25048e-07	206.954	108.879	0.526103	FBgn0039324		CG10553		96D1
142583	D	0.552129	0.523567	0.245046	0.219222	8.50773e-12	0.000147697	1.21201e-08	1607.18	846.254	0.526545	FBgn0034497		CG9090		56F15	carrier; GO:0005386 | inferred from sequence similarity		mitochondrial membrane; GO:0005740 | inferred from sequence similarity
147422	D	0.00337095	0.175731	0.480665	0.0159631	0.0391041	0.67885	1.48599e-08	260.879	137.367	0.526553	FBgn0034318		CG14500		55B12
141671	D	0.072234	0.124602	0.572974	0.843321	0.00103608	0.150658	8.02515e-10	268.592	141.529	0.526931	FBgn0032715		CG17597		37B1	acetyl-CoA C-acyltransferase; GO:0003988 ; EC:2.3.1.16 | inferred from sequence similarity with EMBL:D86473; protein_id:BAA20377; sterol carrier protein X-related thiolase; GO:0004770 | inferred from sequence similarity with MGD:Scp2; MGI:MGI:98254
151450	D	0.217511	0.661841	0.705888	0.117594	0.194975	0.861602	2.08945e-09	95.1042	50.1417	0.527229	FBgn0040990		CG15156		Unk
152422	D	0.0492726	0.187061	0.815862	0.0417284	8.01095e-10	0.000285607	4.824e-13	280.137	147.779	0.527524	FBgn0035030		CG3541		60D8
146819	D	0.216144	0.0384629	0.0766869	0.190922	0.00846785	0.0844383	1.07226e-06	119	62.7792	0.527556	FBgn0033307		CG14752		44D4
149595	D	0.000281762	0.535116	0.148259	0.637023	0.00211555	0.0622522	1.15396e-05	154.533	81.625	0.528203	FBgn0037765		CG9458		85E10
151325	D	0.114669	0.767715	0.898168	0.115713	3.92049e-05	0.11615	1.80926e-09	242.588	128.387	0.529242	FBgn0040852		CG15197		Unk
148504	D	0.437425	0.421351	0.088889	0.055208	0.499568	0.0975617	3.80928e-05	85.5292	45.2917	0.529546	FBgn0036061		CG12524		67D2
150712	D	0.141786	0.264272	0.255296	0.132715	0.00574336	0.0031447	8.70643e-13	164.275	87.025	0.529752	FBgn0039486		CG6074		97E2	carbonate dehydratase; GO:0004089 ; EC:4.2.1.1 | inferred from sequence similarity with SWISS-PROT:P27139
153091	D	0.117581	0.370612	0.596807	0.206108	0.0010473	0.0475331	6.95394e-09	145.554	77.1125	0.529786	FBgn0025455	Cyclin T	CycT	CG6292, P-TEFb, Dmcyclin T, p124, cyclin T, dT, cyclin T1, cyclin T2	74D4	transcription elongation factor; GO:0003711 | inferred from direct assay; [RNA-polymerase]-subunit kinase; GO:0008353 ; EC:2.7.1.141 | traceable author statement; positive transcription elongation factor; GO:0008159 | traceable author statement; cyclin-dependent protein kinase, regulator; GO:0016538 ; EC:2.7.1.- | inferred from sequence similarity with EMBL:AF048732; cyclin-dependent protein kina…	response to heat; GO:0009408 | inferred from direct assay; transcription; GO:0006350 | inferred from direct assay	nucleus; GO:0005634 | inferred from direct assay; polytene chromosome; GO:0005700 | inferred from direct assay; polytene chromosome puff; GO:0005703 | inferred from direct assay; transcription elongation factor complex b; GO:0008024 | inferred from physical interaction with FLYBASE:Cdk9; FB:FBgn0019949
146061	D	0.233722	0.119532	0.592273	0.245609	0.123289	0.244015	3.01977e-10	113.429	60.2125	0.530838	FBgn0032088		CG13102		29F7
152623	D	0.691564	0.218422	0.155231	0.938679	0.000995025	0.0279393	4.23173e-06	72.9708	38.8083	0.531833	FBgn0015570	alpha-Esterase-2	alpha-Est2	CG2505, alphaE2, B, aE2, fragment B	84D9	carboxylesterase; GO:0004091 ; EC:3.1.1.1 | non-traceable author statement; carboxylesterase; GO:0004091 ; EC:3.1.1.1 | inferred from sequence similarity with MGD:Ache; MGI:MGI:87876
145475	D	0.546677	0.303261	0.228054	0.354607	0.00317876	0.671432	1.13269e-06	258.817	137.742	0.532198	FBgn0031177		CG14582		Unk
149098	D	0.257935	0.156609	0.17597	0.233012	0.0932334	0.729969	1.91069e-07	64.9167	34.5708	0.532542	FBgn0036946		CG13812		Unk
142293	D	0.629625	0.656692	0.859482	0.416387	1.56749e-06	0.00119972	5.65632e-09	153.283	81.8208	0.533788	FBgn0001296	karmoisin	kar	CG12286	87C5	monocarboxylic acid transporter; GO:0008028 | inferred from sequence similarity with EMBL:AF059258; monocarboxylic acid transporter; GO:0008028 | traceable author statement	ommochrome biosynthesis; GO:0006727 | inferred from mutant phenotype	plasma membrane; GO:0005886 | inferred from sequence similarity
145004	D	0.272451	0.911135	0.352514	0.472121	0.0573976	0.7342	3.91349e-08	132.562	70.8292	0.534308	FBgn0030479		Rbp1-like	CG1987, CG1987, RBP1-like	11F1	pre-mRNA splicing factor; GO:0008248 | inferred from sequence similarity; pre-mRNA splicing factor; GO:0008248 | inferred from sequence similarity with NCBI_NP:003008	mRNA splice site selection; GO:0006376 | inferred from sequence similarity with NCBI_NP:003008; mRNA splicing; GO:0006371 | inferred from sequence similarity	spliceosome complex; GO:0005681 | inferred from sequence similarity
149732	D	0.0551171	0.0551171	0.58731	0.58731	5.16025e-10	1.17824e-08	1.17824e-08	60.7375	32.5417	0.535776	FBgn0051361			CG31361	87A8-9
143739	D	0.0431487	0.466459	0.505547	0.169334	0.00187553	0.0334987	3.09332e-14	961.117	514.983	0.535818	FBgn0014002	Protein disulfide isomerase	Pdi	CG6988, CG6988, dpdi, pdi, PDI, protein disulfide isomerase, EP(3)1022, Dpdi	71B5	protein disulfide isomerase; GO:0003756 ; EC:5.3.4.1 | inferred from sequence similarity with PIR:ISMSSS	protein folding; GO:0006457 | inferred from sequence similarity with PIR:ISMSSS; protein folding; GO:0006457 | non-traceable author statement	endoplasmic reticulum; GO:0005783 | inferred from direct assay; endoplasmic reticulum lumen; GO:0005788 | non-traceable author statement
153490	D	6.3093e-07	0.230114	0.589804	0.897778	0.0178072	0.166241	4.14971e-09	205.387	110.121	0.536161	FBgn0032884		CG9324	38E.20	38E7
148962	D	0.273202	0.508095	0.0944597	0.181474	4.74264e-15	3.22629e-07	7.75631e-10	106.096	56.8958	0.536268	FBgn0036735		CG6311		74D2
144048	D	0.631437	0.685356	0.458674	0.756442	2.6958e-09	8.95361e-05	1.46393e-07	75.6583	40.65	0.537284	FBgn0024998		EG:100G10.1	CG2685, CG2685	3B3
151996	D	0.000344633	0.498497	0.913017	0.0133617	9.60574e-13	7.04308e-07	2.02251e-12	183.492	98.6625	0.537695	FBgn0034797	nahoda	nahoda	CG12781, CT36793, nahoda	59B4--6
150043	D	0.0568143	0.0568143	0.0568143	0.0568143	5.35983e-07	5.35983e-07	5.35983e-07	55.7875	30	0.537755	FBgn0038469		CG4009		89E10	peroxidase; GO:0004601 ; EC:1.11.1.7 | inferred from sequence similarity with MGD:Epx; MGI:MGI:107569
148077	D	0.692019	0.94495	0.86595	0.175247	0.784383	0.106522	6.08118e-07	104.321	56.1083	0.537844	FBgn0052486			CG32486	63A5-6
153120	D	0.326324	0.326324	0.477023	0.477023	2.22369e-11	4.14388e-06	4.14388e-06	95.3125	51.3458	0.53871	FBgn0005390	female sterile (1) M3	fs(1)M3	CG4790, fs(1)K646, Fs(1)K646, fs(1)ph, fs(1)pole hole, fs(1)polehole, fs(1)phl	5D1		eggshell formation; GO:0007304 | non-traceable author statement
153526	D	0.0296543	0.0294692	0.0140696	0.0141216	4.27418e-19	1.03327e-10	1.04405e-10	139.738	75.3	0.538868	FBgn0034417		CG15117		56B5	beta-glucuronidase; GO:0004566 ; EC:3.2.1.31 | inferred from sequence similarity with PIR:I49692
152897	D	1.14205e-05	0.166348	0.589916	0.681673	0.0753005	0.193505	8.09775e-07	724.092	390.229	0.538922	FBgn0036422		CG3868		70D6
149030	D	0.295643	0.417156	0.501117	0.801887	0.0272879	0.342499	6.45392e-06	94.2042	50.8	0.539254	FBgn0036844	Mitogen-activated protein kinase phosphatase 3	Mkp3	CG14080	75F6	protein tyrosine/serine/threonine phosphatase; MAP kinase phosphatase; phosphoric monoester hydrolase	protein amino acid dephosphorylation
142443	D	0.566321	0.0517828	0.62461	0.490523	4.50608e-07	4.51804e-06	6.87302e-10	61.9792	33.4417	0.539563	FBgn0029979		CG10777	cg10777	7C3--4	RNA helicase; GO:0003724 ; EC:2.7.7.- | inferred from sequence similarity with MGD:Ddx5; MGI:MGI:105037; RNA helicase; GO:0003724 ; EC:2.7.7.- | inferred from sequence similarity with SGD_LOCUS:DBP2; SGD:S0005056
154252	D	0.519222	0.103273	0.553645	0.450541	5.56943e-09	9.70429e-06	1.18861e-08	78.45	42.4625	0.541268	FBgn0002526	Laminin A	LanA	CG10236, CG10236, CG10236, laminin, laminin A, lamA, LamA, hdln, laminin alpha, laminin alpha-chain, Lam-A, lanA, Laminin alpha3,5, LamininA, alpha3/5, LM-A/alpha1, CT28769, lamin Dm[[0]], headline, laminin alpha3,5	65A8--9		female meiosis chromosome segregation; GO:0016321 | inferred from mutant phenotype	basal lamina; GO:0005605 | inferred from direct assay; basement membrane; GO:0005604 | inferred from sequence similarity with MGD:Lama1; MGI:MGI:99892
143281	D	0.262911	0.424368	0.789763	0.636336	3.81664e-08	1.58779e-07	1.97401e-08	57.9	31.3583	0.541595	FBgn0002926	nudel	ndl	CG10129, nud, Ndl, mat(3)2, mel(3)5	65B5	serine-type peptidase; GO:0008236 | non-traceable author statement; serine-type endopeptidase; GO:0004252 ; EC:3.4.21.- | non-traceable author statement; serine-type peptidase; GO:0008236 | traceable author statement; peptidase; GO:0008233 ; EC:3.4.-.- | traceable author statement	protein processing; GO:0016485 | inferred from genetic interaction with FLYBASE:ea; FB:FBgn0000533	extracellular; GO:0005576 | non-traceable author statement
146525	D	0.0758613	0.485096	0.502352	0.175805	1.70979e-07	0.387987	3.71077e-09	358.804	194.35	0.54166	FBgn0032835		CG16772		38A8
142402	D	0.206535	0.0392646	0.185846	0.00618951	0.000476616	0.669377	1.95355e-07	241.254	130.917	0.54265	FBgn0037678		CG16749		85D11	serine-type endopeptidase; GO:0004252 ; EC:3.4.21.- | inferred from sequence similarity with MGD:Klk3; MGI:MGI:102849
149960	D	0.748828	0.836506	0.863786	0.724825	0.000203685	0.000512151	0.000159332	57.425	31.1833	0.543027	FBgn0038341		CG14869		88F5
145190	D	0.174229	0.539263	0.699366	0.494391	0.764981	0.166311	0.000477762	90.0125	48.8833	0.543073	FBgn0030756		CG9903		14E1	bile acid:sodium symporter; GO:0008508 ; TC:2.A.28.-.- | inferred from sequence similarity with EMBL:AJ131361; protein_id:CAA10360
146174	D	0.111677	0.111677	0.165874	0.165874	5.8936e-22	2.25396e-10	2.25396e-10	1895.7	1030.6	0.543651	FBgn0051872			CG31872	32A2	triacylglycerol lipase
145452	D	0.208821	0.93699	0.347645	0.021177	0.967917	0.646425	1.9604e-09	135.929	73.9083	0.543727	FBgn0031146		CG15449		19E7
150555	D	0.247385	0.977507	0.267981	0.249528	0.0097562	0.361043	2.0034e-07	139.887	76.1042	0.544038	FBgn0039284		CG13652		96C2
151442	D	0.45868	0.45868	0.45868	0.45868	2.32794e-07	2.32794e-07	2.32794e-07	55.1125	30	0.544341	FBgn0028528		BG:DS0129.1	CG4482	35B7-8
152748	D	0.0889681	0.499518	0.682349	0.035986	0.0513408	0.064109	8.01831e-06	133.567	72.8	0.545046	FBgn0030157		CG1468		9A3
145213	D	0.861539	0.00367786	0.127372	0.541519	4.57279e-14	1.40058e-07	2.14494e-12	77.7333	42.3833	0.54524	FBgn0052566		CG32566	CG32566	15A8-9
154494	D	0.000520094	0.0111326	0.321476	0.266576	1.52047e-11	0.000717974	9.31436e-06	164.762	89.9292	0.545811	FBgn0039207		CG5789		96A6--7	ATP-binding cassette (ABC) transporter; GO:0004009 ; EC:3.6.3.- | inferred from sequence similarity with EMBL:AF027302; xenobiotic-transporting ATPase; GO:0008559 ; EC:3.6.3.44 ; TC:3.A.1.201.1 | inferred from sequence similarity with EMBL:AF022908
147852	D	0.00188846	0.273367	0.537547	0.0495027	0.0732642	0.910158	3.50713e-06	79.1458	43.2625	0.546618	FBgn0034999		CG3394		60C6	long-chain fatty acid transporter; GO:0005324 | inferred from sequence similarity with SWISS-PROT:P97849
145537	D	0.0864464	0.613289	0.80295	0.0974197	0.00065529	0.00588776	4.25052e-09	66.2375	36.2625	0.547462	FBgn0031265		CG2794		21D1
146311	D	0.127381	0.0352368	0.160432	0.463178	0.0521974	0.317569	3.34193e-07	225.354	123.592	0.548433	FBgn0032472		CG9928		34A6
146192	D	0.203742	0.792857	0.407533	0.431866	0.966908	0.000930162	1.78332e-07	151.287	82.975	0.548459	FBgn0032299		CG17127		32A5
144827	D	0.550782	0.394784	0.922546	0.383219	0.545786	0.153532	1.48025e-11	196.517	107.817	0.548639	FBgn0030234		CG15211		9E8--10
149601	D	0.879957	0.64307	0.310011	0.33002	0.287045	0.31939	1.86685e-07	62.8917	34.5083	0.548695	FBgn0037771		CG11676		85F4
151273	D	0.152355	0.349361	0.90857	0.747009	0.453172	0.0261067	3.91325e-08	126.283	69.4958	0.550317	FBgn0040801		CG13053		72D10
148861	D	0.330383	0.564773	0.213934	0.319677	0.116571	0.212287	7.94264e-12	761.538	419.204	0.550471	FBgn0036588		CG13068		72D10
147295	D	0.0654001	0.801329	0.0574748	0.422401	1.6094e-05	0.000846707	2.67159e-07	226.304	124.583	0.550513	FBgn0034103		CG15704		53A4
142510	D	0.156973	0.0764369	0.710058	0.695814	7.94027e-13	0.000296196	5.63183e-09	190.592	104.967	0.550741	FBgn0024556	Elongation factor Tu mitochondrial	EfTuM	CG6050	50A14
151117	D	0.756113	0.673001	0.629229	0.144352	2.12116e-09	0.000143421	7.19415e-07	105.675	58.2292	0.551021	FBgn0052428			CG32428	77C4
145024	D	0.185857	0.679757	0.738194	0.70402	0.0888994	0.170634	2.86797e-08	112.196	61.825	0.551045	FBgn0030509		CG11162		12B2	C-4 methyl sterol oxidase; GO:0000254 | inferred from sequence similarity with SGD_LOCUS:ERG25; SGD:S0003292
150739	D	0.0400879	0.0116659	0.0814163	0.209965	5.69495e-15	5.39487e-06	5.86517e-09	131.117	72.2708	0.551195	FBgn0039529		CG5612		98A11--12
148654	D	0.684816	0.853808	0.548894	0.682594	0.727709	0.853269	0.000298475	121.492	66.9792	0.551307	FBgn0036278		GRHRII	CG10698, CG10698, CG10698, DGRHRII, DCR, Drosophila Corazonin Receptor	69B2	G-protein coupled receptor; GO:0004930 | inferred from sequence similarity; G-protein coupled receptor; GO:0004930 | non-traceable author statement; neuropeptide receptor; GO:0008188 | inferred from sequence similarity; gonadotropin-releasing hormone receptor; GO:0004968 | inferred from sequence similarity with FLYBASE:GRHR; FB:FBgn0025595; protein-hormone receptor; GO:0016500 | inferred from seq…	G-protein coupled receptor protein signaling pathway; GO:0007186 | inferred from sequence similarity with FLYBASE:GRHR; FB:FBgn0025595	integral to membrane; GO:0016021 | inferred from sequence similarity with FLYBASE:GRHR; FB:FBgn0025595
150421	D	0.00368359	0.743679	0.223062	0.646783	1.15887e-06	0.0060889	3.17642e-11	515.75	284.346	0.551325	FBgn0039049		CG6726		94D13	NOT aminoacylase; GO:0004046 ; EC:3.5.1.14 | non-traceable author statement
148336	D	0.934002	0.836876	0.787706	0.237294	0.000494915	0.115219	1.01501e-06	80.2333	44.2375	0.551361	FBgn0035785		CG8546		66A1	amiloride-sensitive sodium channel; GO:0015280 ; TC:1.A.6.1.1 | inferred from sequence similarity with MGD:Accn1; MGI:MGI:1100867
142052	D	0.893329	0.379236	0.976374	0.527228	0.186201	0.172887	1.1702e-07	150.667	83.1667	0.551991	Multiple hits		CG9034/Zpr1	GH20078, BcDNA:RH45008/CG9060, CG9060, CG9060	8D8		transcription from Pol I promoter; GO:0006360 | inferred from sequence similarity with SGD_LOCUS:ZPR1; SGD:S0003443	nucleolus; GO:0005730 | inferred from sequence similarity with SGD_LOCUS:ZPR1; SGD:S0003443
150405	D	0.336249	0.707269	0.660578	0.71884	1.42534e-05	0.000434539	1.05683e-06	65.8292	36.3417	0.55206	FBgn0051052			CG31052	94D6-7
145331	D	0.225424	0.174432	0.837183	0.929651	0.140999	0.105336	7.53684e-06	82.8542	45.75	0.552175	FBgn0030965		CG7274		17E6
151194	D	0.738078	0.320302	0.314644	0.428224	4.6229e-05	0.0379572	1.73611e-12	963.658	532.6	0.552686	FBgn0040717		CG15361		22B8	neuropeptide hormone; GO:0005184 | non-traceable author statement	neuropeptide signaling pathway; GO:0007218 | non-traceable author statement	extracellular; GO:0005576 | non-traceable author statement
143698	D	0.0389714	0.0304794	0.441942	0.444915	1.83111e-09	0.000247522	4.74624e-05	92.3708	51.0542	0.552709	FBgn0011832	Serine protease 12	Ser12	CG17240	22D5	serine-type endopeptidase; GO:0004252 ; EC:3.4.21.- | inferred from sequence similarity with NCBI_gi:223665; serine carboxypeptidase; GO:0004185 ; EC:3.4.16.- | non-traceable author statement
147065	D	0.559072	0.0514727	0.288514	0.771077	0.000427163	0.000889517	6.64275e-07	57.7292	31.9125	0.552797	FBgn0033696		Cyp6g2	CG8859, 6g2	48E7	cytochrome P450; GO:0015034 | inferred from sequence similarity; cytochrome P450; GO:0015034 | non-traceable author statement		membrane; GO:0016020 | non-traceable author statement; microsome; GO:0005792 | non-traceable author statement
144995	D	0.0802739	0.517924	0.183751	0.736318	0.638306	0.0828055	8.68302e-07	73.7375	40.9417	0.555235	FBgn0041210		HDAC4	CG1770, CG1770, CG1770, dHDAC4, HDAC	Unk	histone deacetylase; GO:0004407 ; EC:3.5.1.- | non-traceable author statement; histone deacetylase; GO:0004407 ; EC:3.5.1.- | inferred from sequence similarity; histone deacetylase; GO:0004407 ; EC:3.5.1.- | inferred from sequence similarity with EMBL:AF006602
151113	D	0.909528	0.511427	0.362021	0.700928	4.07542e-05	0.00010657	1.56211e-06	59.1375	32.8375	0.555274	FBgn0051005			CG31005	100B8	trans-hexaprenyltransferase
150901	D	0.167797	0.391005	0.79412	0.311105	2.62831e-07	1.21649e-06	1.45809e-08	55.6583	30.9542	0.556146	FBgn0039787		CG9702		99F9	high affinity sulfate permease; GO:0015381 ; TC:2.A.53.1.1 | inferred from sequence similarity with SGD_LOCUS:SUL1; SGD:S0000498
143602	D	8.04758e-06	0.121836	0.471243	0.65937	0.339841	0.949461	1.03395e-08	5311.2	2953.86	0.556156	FBgn0010357	betaTrypsin	betaTry	CG18211, beta, beta, DmBetaTry, Try	47F4	trypsin; GO:0004295 ; EC:3.4.21.4 | non-traceable author statement	proteolysis and peptidolysis; GO:0006508 | non-traceable author statement	extracellular; GO:0005576 | non-traceable author statement; extracellular; GO:0005576 | non-traceable author statement
141323	D	0.902363	0.459472	0.431429	0.322897	0.185905	0.920627	6.61293e-06	67.3292	37.4458	0.556161	FBgn0033968		CG10200		51C3--4
141687	D	0.56884	0.489814	0.621189	0.571611	0.0117148	0.000253998	1.62447e-08	78.3042	43.5625	0.556324	FBgn0003507	serpent	srp	CG3992, CG3992, spt: spermatheca, ABF, dGATAb, A7.1, l(3)01549, GATAb, DmGATAb, Srp, GATA, Abf: A-box-binding factor, abf, l(3)89B2, l(3)neo45, spt, A-box-binding factor	89A13--B1	DNA binding; GO:0003677 | inferred from direct assay; transcriptional activator; GO:0016563 | inferred from direct assay; general RNA polymerase II transcription factor; GO:0016251 | non-traceable author statement; RNA polymerase II transcription factor; GO:0003702 | inferred from sequence similarity with FLYBASE:pnr; FB:FBgn0003117; RNA polymerase II transcription factor; GO:0003702 | inferred f…	positive regulation of transcription, DNA-dependent; GO:0045893 | inferred from direct assay; regulation of transcription, DNA-dependent; GO:0006355 | inferred from sequence similarity with FLYBASE:pnr; FB:FBgn0003117; regulation of transcription, DNA-dependent; GO:0006355 | inferred from sequence similarity with WB:elt-1	nucleus; GO:0005634 | non-traceable author statement
151283	D	0.402588	0.590249	0.519492	0.564688	0.91595	0.324859	0.000279655	86.4625	48.1083	0.556407	FBgn0040808		CG12487		71A2
147533	D	0.0999432	0.692243	0.0221195	0.506435	0.000624393	0.00367006	7.36282e-10	111.929	62.3167	0.556751	FBgn0034490		CG9864		56F11	high affinity inorganic phosphate:sodium symporter; GO:0005316 ; TC:2.A.20.2.2 | inferred from sequence similarity with MGD:Slc17a1; MGI:MGI:103209
148777	D	0.975581	0.239577	0.230163	0.978352	0.937985	0.950166	1.24976e-07	53.9125	30.025	0.556921	FBgn0036463		CG5392		71B1
148039	D	0.00284776	0.171347	0.0591334	0.00392435	0.0752045	0.273237	2.25612e-07	59.4083	33.0875	0.55695	FBgn0035332		CG13801		62D6--7
145333	D	0.141346	0.140144	0.084507	0.143153	4.2076e-11	0.000233485	1.75478e-09	79.325	44.1917	0.557096	FBgn0030970		CG7326		17F1
149593	D	0.191811	0.142836	0.15408	0.275985	1.68862e-11	0.000467574	0.000100575	287.35	160.192	0.557479	FBgn0037762		CG16905		85E10
145243	D	0.00604064	0.177381	0.0916108	0.000800933	5.35997e-08	0.0350171	5.06835e-06	282.288	157.483	0.557883	FBgn0030837		CG8661		15F9--16A1
143040	D	0.0471376	0.430938	0.836146	0.0221038	0.377497	0.423046	1.00508e-07	65.4875	36.5625	0.558313	FBgn0034909		CG4797		60A2	glucose transporter; GO:0005355 | inferred from sequence similarity with MGD:Slc2a3; MGI:MGI:95757
147108	D	0.277074	0.0262896	0.0530556	0.133664	0.000117938	0.877136	6.9437e-08	77.1375	43.0833	0.558526	FBgn0033760		CG8785		49B10--11
151495	D	0.131184	0.713671	0.194329	0.657658	3.11885e-06	0.632295	8.91455e-10	909.633	508.117	0.558595	FBgn0028491		BcDNA:GH06717	CG2930, CG32780, CG32787	3F4	proton-dependent oligopeptide transporter; GO:0005427 ; TC:2.A.17.-.- | inferred from sequence similarity with EMBL:D50306; protein_id:BAA08844
151955	D	0.364759	0.0149531	0.00473995	0.159168	0.00155691	0.068096	3.22372e-06	68.3917	38.2333	0.559035	FBgn0000165	Black cells	Bc	CG5779, Dox-A1: Diphenol oxidase A1 subunit, Diphenol oxidase, Monophenol oxidase, DPO, MPO, phenol oxidase, PHOX, Mox: Monophenol oxidase, Phox: Phenol oxidase, pro-POA[[1]], A[[1]], PO, prophenoloxidase A[[1]], pro-PO, proPO, phenoloxidase, DmePPOA1, pro-A, Dox-A1, Mox, pro-phenol oxidase A1., Phenol oxidase, Diphenol oxidase A1 subunit, Phox	54F6	monophenol monooxygenase; GO:0004503 ; EC:1.14.18.1 | inferred from sequence similarity; monophenol monooxygenase; GO:0004503 ; EC:1.14.18.1 | non-traceable author statement	defense response; GO:0006952 | non-traceable author statement
152049	D	0.0642135	0.0642135	0.0414891	0.0414891	3.66715e-20	1.47377e-08	1.47377e-08	1860.56	1040.17	0.559064	FBgn0004181	Protein ejaculatory bulb	Peb	CG2668	60F5
146676	D	0.0224652	0.461745	0.0738053	0.00923379	0.134444	0.544349	9.87334e-07	219.621	122.817	0.559221	FBgn0050431			CG30431	42A14
144527	D	0.321014	0.975203	0.396774	0.253059	0.367574	0.339704	8.85512e-07	84.4167	47.2125	0.559279	FBgn0029773		CG15782		5A3--4	transcription factor; GO:0003700 | inferred from sequence similarity with MGD:Chx10; MGI:MGI:88401		nucleus; GO:0005634 | inferred from sequence similarity with MGD:Chx10; MGI:MGI:88401
152950	D	0.744691	0.316013	0.300775	0.179828	0.759478	0.557472	1.80238e-06	72.6458	40.6375	0.559392	FBgn0029769		CG3239		5A1	endothelin-converting enzyme; GO:0016511 | inferred from sequence similarity with EMBL:D49471; protein_id:BAA08442.1
141360	D	0.00334477	0.194466	0.417778	0.281485	0.00290232	0.00048197	8.11494e-08	97.95	54.8875	0.560362	FBgn0036659		CG9701		73C2
144576	D	0.600786	0.660204	0.0101265	0.139921	0.0213789	0.27077	3.48944e-08	87.55	49.0625	0.560394	FBgn0029843	Neprilysin 1	Nep1	CG5905	5D4-5	metalloendopeptidase; metallopeptidase; enothelin-converting enzyme
146592	D	0.0610773	0.00939573	2.71563e-05	7.174e-05	1.54406e-14	4.99941e-10	5.72444e-11	70.975	39.8	0.560761	FBgn0016919	no mechanoreceptor potential B	nompB	CG14465, CG12548, CG15190, CG4137, CG14465, CG12548, nomp, osm-5, no mechanoreceptor potential B	Unk		hearing; GO:0007605 | inferred from mutant phenotype; intraflagellar transport; GO:0042073 | non-traceable author statement
152083	D	2.83962e-08	0.0850766	0.0882981	0.150202	3.16854e-06	0.802635	5.68852e-08	429.142	240.762	0.561033	FBgn0034390		CG15093		55F2	3-hydroxyisobutyrate dehydrogenase; GO:0008442 ; EC:1.1.1.31 | non-traceable author statement; 3-hydroxyisobutyrate dehydrogenase; GO:0008442 ; EC:1.1.1.31 | inferred from sequence similarity with SWISS-PROT:P29266		mitochondrion; GO:0005739 | non-traceable author statement
148353	D	0.0688144	0.0797682	0.294513	0.393692	1.30415e-06	2.42678e-05	6.17475e-07	58.0375	32.5833	0.561419	FBgn0035808		SP2523	CG18768	66A8-10
146619	D	0.0257003	0.0958403	0.145653	0.110498	0.15458	2.92815e-06	2.60172e-11	319.542	179.404	0.561442	FBgn0032985		CR12628	CG12628	40F5	glutathione transferase; GO:0004364 ; EC:2.5.1.18 | inferred from sequence similarity with SWISS-PROT:P08011
144556	D	0.0606411	0.0587717	0.027317	0.199446	0.00421297	0.00815364	3.66134e-08	101.121	56.7833	0.561539	FBgn0029815		CG11462	BcDNA:GH09844	5C3
153243	D	0.552892	0.71272	0.442567	0.421263	1.21282e-13	0.00738733	1.28483e-08	458.179	257.312	0.561598	FBgn0010602	lesswright	lwr	CG3018, Lwr, Ubc9, hbl, DmUbc9, Dmubc9, semi, ubc9, UBC9, dUbc9, dip4, DUbc9, l(2)01519, l(2)02858, l(2)05486, l(2)05487, ubiquitin-conjugating enzyme 9, hunchback-like, Ubiquitin conjugating enzyme 9, Lesswright, semushi	21D1	protein tagging; GO:0008638 | inferred from physical interaction with FLYBASE:dl; FB:FBgn0000462; protein tagging; GO:0008638 | inferred from genetic interaction with FLYBASE:dl; FB:FBgn0000462; protein tagging; GO:0008638 | inferred from genetic interaction with FLYBASE:smt3; FB:FBgn0026170; protein tagging; GO:0008638 | inferred from physical interaction with FLYBASE:smt3; FB:FBgn0026170; SUMO …	female meiosis; GO:0007143 | inferred from genetic interaction with FLYBASE:Axs; FB:FBgn0000152; female meiosis; GO:0007143 | inferred from genetic interaction with FLYBASE:mei-218; FB:FBgn0002709; female meiosis; GO:0007143 | inferred from genetic interaction with FLYBASE:ncd; FB:FBgn0002924; female meiosis chromosome segregation; GO:0016321 | inferred from genetic interaction with FLYBASE:nod; …	nucleus; GO:0005634 | inferred from direct assay
148010	D	0.526418	0.859287	0.958173	0.522946	0.696858	0.974955	2.16564e-05	55.15	30.9792	0.561726	FBgn0035285		CG12025		62B7
146723	D	0.331523	0.204641	0.36332	0.794042	9.97171e-19	1.63223e-10	3.69532e-10	172.738	97.0667	0.561932	FBgn0033145		CG12828		Unk
145395	D	0.601946	0.565612	0.532826	0.7225	0.120205	0.0023555	7.09492e-09	247.254	138.996	0.562158	FBgn0031069		CG12703		18F1	ATP-binding cassette (ABC) transporter; GO:0004009 ; EC:3.6.3.- | inferred from sequence similarity with SWISS-PROT:P16970	peroxisome organization and biogenesis; GO:0007031 | inferred from sequence similarity with SWISS-PROT:P16970	integral peroxisomal membrane; GO:0005779 | inferred from sequence similarity with SWISS-PROT:P16970
148384	D	0.666962	0.864548	0.370018	0.899102	0.00304571	0.0780391	2.13315e-07	182.004	102.329	0.562235	FBgn0035859		CG13678	BcDNA:RE24439	66C1
151387	D	0.325941	0.21132	0.1605	0.951276	1.55389e-09	0.164354	1.95795e-08	129.808	73	0.562368	FBgn0040918	Longevity assurance gene 1	Lag1	CG3576, CG15898, DLAG1, lon, longevity	5E3--4			plasma membrane; GO:0005886 | inferred from sequence similarity with SGD_LOCUS:LAG1; SGD:S0000995
152454	D	0.0189135	0.053274	0.798415	0.48967	1.18888e-10	0.927862	1.43455e-10	113.05	63.6083	0.562657	FBgn0014075	UDP-glucose-glycoprotein glucosyltransferase	Ugt	CG6850, DUGT, UGT, UDP-glucose:glycoprotein glucosyltransferase, GT	75E3	UDP-glucose:glycoprotein glucosyltransferase; GO:0003980 ; EC:2.4.1.- | non-traceable author statement	protein amino acid glycosylation; GO:0006486 | non-traceable author statement	nuclear membrane; GO:0005635 | inferred from direct assay; rough endoplasmic reticulum; GO:0005791 | inferred from direct assay
153050	D	8.75155e-05	0.00101384	0.804728	0.106458	1.57618e-09	0.0195019	5.12972e-08	147.625	83.1125	0.562997	FBgn0036910		Cyp305a1	CG8733, 305a1, AAF49108.1	76C6	cytochrome P450; GO:0015034 | inferred from sequence similarity; cytochrome P450; GO:0015034 | non-traceable author statement		membrane; GO:0016020 | non-traceable author statement; microsome; GO:0005792 | non-traceable author statement
148658	D	0.039647	0.782189	0.301412	0.275921	0.0887384	0.0224264	8.55159e-07	58.4792	32.9292	0.563092	FBgn0052103			CG32103	69B4-5
150309	D	0.0141381	0.948289	0.280027	0.0168178	0.894108	0.255833	2.64944e-10	126.654	71.3583	0.563411	FBgn0038879		CG17298	BcDNA:RH37844	93D4
150759	D	0.0745312	0.07984	0.134152	0.0533868	0.381376	0.547769	0.000538482	57.5417	32.4208	0.563432	FBgn0039561		CG4963	anon-EST:fe2H5, anon-fast-evolving-2H5	98B6	carrier; GO:0005386 | inferred from sequence similarity		mitochondrial membrane; GO:0005740 | inferred from sequence similarity
152778	D	0.000122576	0.0105328	0.0326477	0.00196417	0.000123667	0.706329	6.67533e-08	273.008	153.908	0.56375	FBgn0039872		CG2196		100D2	sodium:iodide symporter; GO:0008507 ; TC:2.A.21.5.1 | inferred from sequence similarity with EMBL:D87920; protein_id:BAA24835
144992	D	0.822574	0.298812	0.46992	0.65643	0.644738	0.532705	0.000298806	60.7417	34.2458	0.563795	FBgn0030459		CG12723		11E3
150667	D	0.242695	0.000989989	0.000980912	0.173628	0.0470757	0.312877	1.9118e-08	62.5625	35.325	0.564635	FBgn0039439		CG6460		97C2
142024	D	0.416801	0.887943	0.561176	0.3954	0.177717	0.0264998	2.15136e-05	59.1583	33.4125	0.564798	Multiple hits		CG8461/CG8464		88C3	serine-type peptidase; GO:0008236 | inferred from sequence similarity with EMBL:AF020760
148045	D	0.15584	0.492894	0.873408	0.102614	0.249334	0.393879	1.94324e-07	64.0375	36.1958	0.565229	FBgn0052306			CG32306	62E2-3
149790	D	0.287042	0.00789391	0.00527841	0.024326	1.00058e-09	1.0784e-07	8.71863e-09	73.0875	41.325	0.565418	FBgn0038069		CG11608		87C3	triacylglycerol lipase; GO:0004806 ; EC:3.1.1.3 | inferred from sequence similarity with EMBL:Z31689; protein_id:CAA83494
152859	D	0.0230719	0.822471	0.0628755	0.164477	0.00147969	1.45268e-05	2.24793e-08	62.0583	35.15	0.566403	FBgn0036939		CG7365		76F2	phospholipase; GO:0004620 ; EC:3.1.1.- | inferred from sequence similarity with SWISS-PROT:Q05017
144773	D	0.587551	0.575292	0.00308735	0.690618	1.29768e-05	0.00351035	5.03978e-10	90.4417	51.2333	0.566479	FBgn0030162		CG1986		9A3	lipoprotein lipase; GO:0004465 ; EC:3.1.1.34 | inferred from sequence similarity with EMBL:AF118768; protein_id:AAD30435.1
151776	D	0.390075	0.869754	0.472192	0.241191	9.93441e-10	0.00112234	2.04505e-07	1200.91	680.429	0.566595	FBgn0037763		CG16904		85E10
141394	D	0.163714	0.707817	0.0069406	0.00200963	6.87137e-11	1.18105e-06	4.91098e-08	68.4667	38.825	0.567064	FBgn0035656		CG10479		65A1--2
147793	D	0.0920352	0.576406	0.654334	0.174369	7.92039e-08	0.317464	7.98958e-09	715.013	406.021	0.567851	FBgn0034885		CG4019		59F4	water channel; GO:0015250 | inferred from sequence similarity with PIR:I39178
150956	D	0.267869	0.336663	0.160505	0.300369	9.35488e-09	3.76665e-05	5.67283e-08	66.8333	37.9667	0.56808	FBgn0039876		CG2126		100D2
142714	D	0.0967671	0.708386	0.0180642	0.0832098	0.58438	0.940397	3.77141e-08	65.75	37.3625	0.568251	FBgn0032172		CG5850		30F4
146986	D	0.801682	0.516287	0.180463	0.870908	0.771595	0.0853959	5.05102e-06	91.7458	52.2083	0.569054	FBgn0033588		CG13228		47E1
148000	D	0.469794	0.395067	0.994006	0.231233	5.41233e-06	0.0656031	7.68798e-08	83.2917	47.4	0.569085	FBgn0035265		CG18173		62B1
142407	D	0.835913	0.644065	0.31695	0.49259	8.82576e-12	0.198809	2.55392e-08	235.675	134.204	0.569446	FBgn0036622		CG4753		72E4	1-acylglycerol-3-phosphate O-acyltransferase; GO:0003841 ; EC:2.3.1.51 | inferred from sequence similarity with EMBL:Z95637
146168	D	0.606637	0.83342	0.697465	0.485536	0.311682	0.531076	6.54235e-08	53.75	30.6083	0.569457	FBgn0051721			CG31721	31F5-32A1
151779	D	0.0395915	0.650728	0.0507012	0.56436	2.03043e-06	0.00470079	6.65208e-09	189.271	107.883	0.569994	FBgn0032029		CG17292		29B2	triacylglycerol lipase; GO:0004806 ; EC:3.1.1.3 | inferred from sequence similarity with EMBL:AF061274; protein_id:AAC15774.1
150307	D	0.954557	0.516637	0.125279	0.705118	0.00245042	0.711914	2.07553e-09	119.729	68.3083	0.570524	FBgn0038874		CG5911		93D2	neuropeptide receptor; GO:0008188 | inferred from sequence similarity; amine receptor; GO:0008227 | inferred from sequence similarity; peptide receptor, G-protein coupled; GO:0008528 | inferred from sequence similarity with FLYBASE:Takr86C; FB:FBgn0004841; peptide receptor, G-protein coupled; GO:0008528 | non-traceable author statement	G-protein coupled receptor protein signaling pathway; GO:0007186 | inferred from sequence similarity; G-protein coupled receptor protein signaling pathway; GO:0007186 | inferred from sequence similarity with FLYBASE:Takr86C; FB:FBgn0004841	integral to membrane; GO:0016021 | inferred from sequence similarity; integral to membrane; GO:0016021 | inferred from sequence similarity with FLYBASE:Takr86C; FB:FBgn0004841
152915	D	0.396175	0.418046	0.382816	0.406119	1.1999e-11	1.74276e-11	1.86483e-11	53.0667	30.2833	0.570666	FBgn0030589		CG9519		12F6	choline dehydrogenase; GO:0008812 ; EC:1.1.99.1 | inferred from sequence similarity with EMBL:Z66494; protein_id:CAA91263
146010	D	0.515233	0.48321	0.381218	0.818708	0.00763522	0.0306012	3.60285e-06	56.0958	32.1083	0.572384	FBgn0031997		CG8455		28F1
153063	D	0.635048	0.559215	0.451044	0.249449	5.34965e-09	6.78881e-06	4.73988e-06	128.588	73.6083	0.572438	FBgn0032713		CG17323		37B1	glucuronosyltransferase; GO:0015020 ; EC:2.4.1.- ; EC:2.4.1.17 | inferred from sequence similarity with MGD:Ugt2b5; MGI:MGI:98900
143970	D	0.12916	0.149303	0.0401383	0.653668	3.18368e-11	1.15e-05	8.66634e-10	67.975	38.9125	0.572453	FBgn0023076	Clock	Clk	CG7391, jrk, Jrk, dClock, dclock, dCLOCK, dCLK, dClk, clk, Jerk, dClck, CLOCK, clock, PAS1	66A12	DNA binding; GO:0003677 | non-traceable author statement; RNA polymerase II transcription factor; GO:0003702 | non-traceable author statement	positive regulation of transcription, DNA-dependent; GO:0045893 | inferred from genetic interaction with FLYBASE:per; FB:FBgn0003068; positive regulation of transcription, DNA-dependent; GO:0045893 | inferred from genetic interaction with FLYBASE:per; FB:FBgn0003068; positive regulation of transcription, DNA-dependent; GO:0045893 | inferred from genetic interaction with FLYBASE:tim; FB:FBgn001439…	nucleus; GO:0005634 | non-traceable author statement; nucleus; GO:0005634 | non-traceable author statement
146212	D	0.845251	0.941017	0.911047	0.796346	0.762867	0.310006	1.4581e-06	56.9833	32.6292	0.572609	FBgn0053129			CG33129	32C1
146049	D	0.000888767	0.178169	0.0542799	0.000203974	0.385672	0.685119	0.000856756	59.8875	34.3417	0.573436	FBgn0032066		CG9463		29F1	alpha-mannosidase; GO:0004559 ; EC:3.2.1.24 | inferred from sequence similarity with EMBL:AF044192		lysosome; GO:0005764 | inferred from sequence similarity with EMBL:AF044192
153348	D	0.104166	0.107246	0.234174	0.245282	0.00115693	0.00714431	6.19935e-10	1203.28	690.175	0.573578	FBgn0035600		CG4769	anon-EST:Posey141	64D1	electron transporter, transferring electrons within CoQH2-cytochrome c reductase complex; GO:0045153 | inferred from sequence similarity with NCBI_gi:4503185	oxidative phosphorylation; GO:0006119 | inferred from sequence similarity with NCBI_gi:4503185
145729	D	0.127473	0.766999	0.333758	0.55529	5.96554e-08	1.47642e-05	2.16225e-08	59.4625	34.1375	0.574101	FBgn0031559		CG3513		24B1
141888	D	0.263255	0.847656	0.002315	0.81368	0.00248708	0.000103365	2.08241e-09	156.6	89.9458	0.574367	FBgn0052333		CG32333	CG32333	61F5
149092	D	0.0323916	0.0155858	0.0576463	0.0260863	2.11145e-06	4.4117e-06	4.89807e-06	57.3083	33.1042	0.57765	FBgn0036938		CG14187		76F1
147618	D	0.361307	0.472375	0.293771	0.869815	0.299041	0.647753	3.95749e-08	77.3125	44.6667	0.577742	FBgn0050394			CG30394	57D11
149303	D	0.00066111	0.438238	0.803107	0.703333	0.014627	0.272287	2.29309e-05	406.288	234.787	0.577885	FBgn0037288		CG14661		82E4
151672	D	0.980623	0.818563	0.47912	0.44637	3.27106e-12	2.00845e-06	2.58413e-07	89.2542	51.5833	0.577938	FBgn0037027		CG3680		77E8
149489	D	0.0642608	0.00918419	0.00579092	0.0238052	0.682701	0.817644	0.000398663	55.7	32.1917	0.577947	FBgn0037575		CG7459		84F11	copper ion transporter; GO:0005375 | inferred from sequence similarity with NCBI_gi:4507015
153033	D	0.277319	0.0612871	0.999963	0.0983296	7.78728e-10	0.029745	1.71417e-10	152.321	88.0708	0.578193	FBgn0038610		CG7675		91A4	oxidoreductase, acting on CH-OH group of donors; GO:0016614 ; EC:1.1.-.- | inferred from sequence similarity with EMBL:U44389
152579	D	0.0110561	0.233929	0.696461	0.523021	3.26042e-05	0.100931	2.3071e-06	100.15	57.9083	0.578216	FBgn0031461	Activin Like Protein at 23B	Alp23B	CG16987, CG16987, ALP23B, Alp, Activin Like Protein at 23B, Activin-Like Protein	23B2	activin; GO:0016915 | inferred from sequence similarity with MGD:Inhba; MGI:MGI:96570
149244	D	0.266155	0.364498	0.341431	0.26884	8.19408e-07	0.0293465	2.04532e-07	330.075	190.887	0.578316	FBgn0037177		CG14454	BcDNA:RE01153	79F6
153197	D	0.770446	0.826632	0.84696	0.717282	0.302502	0.510477	5.63229e-07	145.196	83.9917	0.578472	FBgn0000568	Ecdysone-induced protein 75B	Eip75B	CG8127, l(3)neo25, E75, E75A, E75B, E75C, dE75, DmE75A, DmE75B, E75-C, 57B, l(3)07041, NR1D3, EP1121b, Eip75, l(3)j11A6, l(3)j12E8, l(3)j3A6, l(3)j5E1	75B1--6	ligand-dependent nuclear receptor; GO:0004879 | inferred from sequence similarity with EMBL:U09504; specific RNA polymerase II transcription factor; GO:0003704 | inferred from sequence similarity with EMBL:U09504; ligand-dependent nuclear receptor; GO:0004879 | non-traceable author statement	molting cycle (sensu Insecta); GO:0007591 | non-traceable author statement; molting cycle (sensu Insecta); GO:0007591 | non-traceable author statement; molting cycle (sensu Insecta); GO:0007591 | non-traceable author statement; regulation of transcription, DNA-dependent; GO:0006355 | non-traceable author statement	nucleus; GO:0005634 | inferred from sequence similarity with EMBL:U09504
144322	D	0.353337	0.518422	0.0363417	0.350816	1.57346e-05	0.000784146	2.9523e-05	107.35	62.1042	0.57852	FBgn0028939		BG:DS00180.14	CG18146, DS00180.14, CT40902	34E5
145731	D	0.143225	0.256358	0.539364	0.217568	0.177717	0.918674	4.71445e-08	1665.54	963.917	0.578741	FBgn0031561		CG16712	BcDNA:RH05411, BcDNA:RH38008	24B3	serine protease inhibitor; GO:0004867 | inferred from sequence similarity with SPTREMBL:O14895
152208	D	0.393442	0.25828	0.631167	0.775009	0.863953	0.895641	4.94856e-08	72.1542	41.7625	0.578795	FBgn0010470		Fkbp13	CG9847, l(2)00734, GM07659, BcDNA.GM07659, BcDNA:GH08925, BcDNA:GM07659	57E5--6	FK506 binding; GO:0005528 | inferred from sequence similarity; peptidyl-prolyl cis-trans isomerase; GO:0003755 ; EC:5.2.1.8 | inferred from sequence similarity
151227	D	0.476286	0.511007	0.207712	0.145229	0.00377881	0.240793	4.46137e-07	63.7292	36.8958	0.578947	FBgn0040750		CG13945		50E6
151461	D	0.230599	0.40696	0.146852	0.0239777	3.71972e-13	0.000147209	6.63837e-08	104.792	60.7	0.579245	FBgn0041005		CG13303	BcDNA:GM01028	Unk
149211	D	0.169165	0.193002	0.144137	0.801449	0.0240942	0.413226	2.69929e-06	125.733	72.85	0.579401	FBgn0037131		CG14564		78F1
147736	D	0.558542	0.265087	0.390272	0.283342	3.87431e-10	2.03135e-09	2.96063e-10	55.5083	32.1958	0.580018	FBgn0050194			CG30194	59C2	long-chain fatty acid transporter
151482	D	0.00129569	0.127112	0.750663	0.0389174	0.00113554	0.00197401	5.37174e-08	60.2333	34.9458	0.580174	FBgn0031192		CG14616	CG32502	20B1
142912	D	0.51265	0.906609	0.703069	0.864963	0.047744	0.111982	1.64256e-06	63.3917	36.8125	0.580715	FBgn0052043			CG32043	67B6-7
150924	D	0.350837	0.709645	0.902586	0.815694	0.0526513	0.00785451	2.07427e-06	105.025	60.9958	0.580774	FBgn0039818		CG11318		100B2--3	G-protein coupled receptor; GO:0004930 | inferred from sequence similarity	G-protein coupled receptor protein signaling pathway; GO:0007186 | inferred from sequence similarity	integral to membrane; GO:0016021 | inferred from sequence similarity
148989	D	0.908583	0.363376	0.829822	0.321326	0.00503833	0.0185656	2.35691e-08	163.512	94.9917	0.580944	FBgn0036780		CG7330		75B13--C1
145126	D	0.0457466	0.14309	0.775498	0.074224	0.0111549	0.843281	3.23995e-06	67.0958	38.9792	0.580948	FBgn0052587			CG33206	Unk
149514	D	0.458311	0.0639286	0.812348	0.82411	1.99906e-07	0.598072	3.96317e-09	190.971	110.979	0.581131	FBgn0000171	belle	bel	CG9748, L3, l(3)85Ac, cap, ms(3)neo30, cg9748, BEL: BEL element, l(3)L3, ms(3)Pneo85A, anon-85Ab, capon, BEL	85A5	ATP dependent helicase; GO:0008026 ; EC:3.6.1.3 | inferred from sequence similarity; ATP dependent RNA helicase; GO:0004004 ; EC:3.6.1.3 | inferred from sequence similarity with SGD_LOCUS:DED1; SGD:S0005730
145342	D	0.615115	0.0821887	0.442059	0.122439	6.19438e-07	7.6263e-08	9.25739e-09	193.338	112.362	0.581173	FBgn0030981		CG14191		18A3
144233	D	0.0715327	0.0400341	0.327116	0.00181717	0.129622	0.087919	1.46779e-05	1541.54	897.617	0.582287	FBgn0028536		BG:DS00810.3	CG15281, CG18456, DS00810.3	35B5
151201	D	0.718188	0.985221	0.186874	0.359958	0.0540071	0.529418	1.0093e-09	124	72.2208	0.582426	FBgn0040722		CG14349		Unk
145590	D	0.95273	0.53485	0.919075	0.0671334	0.660241	0.169271	1.63566e-05	106.079	61.8458	0.583016	FBgn0051935			CG31935	22A3
151408	D	0.00621784	0.360263	0.592551	0.0548712	0.618564	0.79687	3.84179e-13	263.188	153.554	0.58344	FBgn0040941		CG15308		9B4
145120	D	0.0714349	0.128194	0.516622	0.168637	0.0326516	0.97331	4.01995e-09	76.9042	44.8833	0.583627	FBgn0030640		CG6294		13C4
149070	D	0.216904	0.569	0.569	0.216904	0.00190177	0.00190177	0.000251589	51.3833	30	0.583847	FBgn0052209		CG32209	CG32209	76C2
145498	D	0.239347	0.426577	0.92915	0.661343	0.0632324	0.222962	8.20037e-06	77.1292	45.0542	0.584139	FBgn0031204		CG9562	CT16794, tartan/capricious-like	Unk
152826	D	0.0970241	0.631217	0.145434	0.113157	5.36694e-13	7.26687e-06	4.52813e-08	91.1667	53.2667	0.584278	FBgn0020496	C-terminal Binding Protein	CtBP	CG7583, l(3)G9, G9, dCtBP, 0256/16, 256/16, EP(3)3528, RE01030, RE61183, l(3)03463, l(3)03464, l(3)87De, lethal(3)87De	87D9	transcription co-repressor; GO:0003714 | non-traceable author statement; protein C-terminus binding; GO:0008022 | non-traceable author statement; transcription co-repressor; GO:0003714 | traceable author statement	negative regulation of transcription from Pol II promoter; GO:0000122 | traceable author statement	nucleus; GO:0005634 | non-traceable author statement
143967	D	0.390101	0.159859	0.134167	0.278615	1.34572e-10	6.19695e-07	9.66385e-08	63.2125	36.9542	0.584602	FBgn0022985	quaking related 58E-2	qkr58E-2	CG5821, qrk58E-2	58D8--E1	RNA binding; GO:0003723 | non-traceable author statement
141819	D	7.15773e-05	0.136213	0.446934	0.140279	5.17505e-08	2.96296e-05	1.18005e-09	93.6667	54.7792	0.584831	Multiple hits		CG14667		83A1
153282	D	0.190387	0.317422	0.725345	0.815892	4.47068e-05	0.0053885	4.96539e-07	66.7542	39.0542	0.585045	FBgn0035896		CG6983		66C13
153035	D	0.00750223	0.0114137	0.00479457	0.00266729	1.36542e-17	0.00285985	5.04751e-11	161.225	94.3792	0.585388	FBgn0030028		CG10965		7E1
144369	D	0.376597	0.550282	0.964176	0.709519	0.270963	0.729796	8.07783e-05	66.8375	39.1542	0.585811	FBgn0040364		EG:BACR42I17.2	CG11378, CG11378	Unk
147433	D	1.37011e-11	0.0589306	0.123186	0.00219916	0.140644	0.662279	1.56941e-07	304.879	178.771	0.586366	FBgn0034331		CG15067	anon-EST:Posey85	55C6
143333	D	0.0568141	0.00802488	0.000754284	0.0036494	3.20548e-10	2.31024e-09	2.05113e-11	52.7375	30.925	0.586395	FBgn0003326	scabrous	sca	CG17579, Sca1b, Sca	49D3	signal transducer; GO:0004871 | traceable author statement	eye morphogenesis (sensu Drosophila); GO:0007456 | inferred from genetic interaction with FLYBASE:hh; FB:FBgn0004644; neurogenesis; GO:0007399 | inferred from genetic interaction with FLYBASE:N; FB:FBgn0004647	fibrinogen complex; GO:0005577 | inferred from sequence similarity with NCBI_gi:4758348
153211	D	0.665651	0.665651	0.570179	0.570179	4.60865e-20	1.33572e-09	1.33572e-09	176.613	103.567	0.586406	FBgn0004872	piwi	piwi	CG6122, P-element induced wimpy testis	32C4--5		stem cell renewal; GO:0017145 | inferred from mutant phenotype
149473	D	0.275473	0.986042	0.000519757	0.0138879	2.77825e-16	5.68265e-07	4.27266e-11	594.042	348.475	0.586617	FBgn0037547		CG7910		84E10	fatty acid amide hydrolase; GO:0017064 | inferred from sequence similarity with EMBL:U82536
151095	D	0.353572	0.619738	0.770114	0.289559	0.0997303	0.767053	3.53422e-05	114.871	67.4042	0.586782	FBgn0040610		CG14263		Unk
143724	D	0.486742	0.256286	0.891726	0.94962	6.53755e-13	0.000303843	3.65307e-08	168.133	98.6667	0.586836	FBgn0013809	Dynein heavy chain at 16F	Dhc16F	CG7092, CG7092, Dhc, dynein-related heavy chain polypeptide, DHC	16F6	dynein ATPase; GO:0008567 ; EC:3.6.4.2 | inferred from sequence similarity; motor; GO:0003774 | inferred from sequence similarity with SGD_LOCUS:DYN1; SGD:S0001762	microtubule-based movement; GO:0007018 | inferred from sequence similarity	axonemal dynein complex; GO:0005858 | inferred from sequence similarity with EMBL:Z83814; protein_id:CAB06068; microtubule associated complex; GO:0005875 | inferred from sequence similarity with SGD_LOCUS:DYN1; SGD:S0001762
155028	D	0.0218479	0.156368	0.333448	0.485736	5.85532e-17	1.08233e-08	5.11714e-09	110.342	64.7917	0.587191	FBgn0023527		EG:25E8.3	CG3071, CG3071	2F2		retrograde (Golgi to ER) transport; GO:0006890 | inferred from sequence similarity	COPI vesicle coat; GO:0030126 | inferred from sequence similarity
149796	D	0.240026	0.372238	0.70859	0.279164	0.00835882	0.102779	3.01636e-08	93.5167	54.9208	0.587284	FBgn0038079		CG14394		87C5--6
143060	D	0.00622611	0.314948	0.967454	0.0636212	5.71122e-10	0.0215283	4.73237e-08	2555.68	1502.17	0.587778	FBgn0000045	Actin 79B	Act79B	CG7478, CG7478, actin, Actin, act79B, act 79B, 79B Actin, mus79B	79A6--7	structural constituent of cytoskeleton; GO:0005200 | inferred from sequence similarity	cytoskeleton organization and biogenesis; GO:0007010 | inferred from sequence similarity	actin filament; GO:0005884 | inferred from sequence similarity; actin filament; GO:0005884 | non-traceable author statement
153074	D	0.285381	0.307718	0.0735916	0.506121	2.25617e-11	7.95075e-07	1.5422e-08	257.946	151.642	0.587882	FBgn0038826		CG17838	l(3)03806, cg17838, AI945337	92F13--93A1	RNA binding; GO:0003723 | inferred from sequence similarity		heterogeneous nuclear ribonucleoprotein complex; GO:0030530 | inferred from sequence similarity with NCBI_gi:5031755
148409	D	0.933932	0.898848	0.243579	0.483795	0.108733	0.245499	1.76905e-06	65.8583	38.7208	0.587941	FBgn0035903		CG6765		66D5
149283	D	0.0636834	0.0999935	0.291488	0.262974	0.00648052	0.00900863	1.29403e-05	66.3542	39.0333	0.588257	FBgn0037258		CG12585		82C2
147894	D	0.26467	0.15229	0.743065	0.453503	7.74192e-05	0.0162752	5.78024e-06	60.2042	35.4167	0.588276	FBgn0035070		CG3650		60E3	trypsin; GO:0004295 ; EC:3.4.21.4 | inferred from sequence similarity with EMBL:AE000663
146895	D	0.3394	0.3394	0.347226	0.347226	2.55802e-06	3.19316e-06	3.19316e-06	51.2542	30.1583	0.588407	FBgn0033433		CG12927		45F6
150192	D	0.0957749	0.549427	0.523289	0.00961623	0.119606	0.97445	0.000191025	256.121	150.754	0.588606	FBgn0038701		CG18493		92A3
153470	D	0.891476	0.0186485	0.275069	0.000456576	0.00481977	0.00863857	1.37711e-09	167.842	98.8125	0.588724	FBgn0034436		CG11961		56D1--2
147126	D	8.43402e-06	0.0438889	0.0469888	0.000573833	0.0196253	0.0229649	5.09831e-09	1337.2	787.971	0.589269	FBgn0033788		CG13323		49F1
149382	D	0.687316	0.536462	0.130673	0.65904	0.407467	0.116004	2.67323e-08	140.075	82.5708	0.589476	FBgn0037416		CG15592		83E2
153699	D	0.162384	0.0670081	0.31275	0.286284	1.17219e-13	0.0615084	9.08126e-12	349.137	205.917	0.589787	FBgn0011016	Signal sequence receptor beta	SsRbeta	CG5474, l(3)s1939, clone 1.1, BcDNA.LD10457, BcDNA:LD10457, anon-EST:Liang-1.1, Signal sequence receptor beta	72D8--9	signal sequence receptor; GO:0005048 | inferred from sequence similarity; signal sequence receptor; GO:0005048 | inferred from sequence similarity with NCBI_gi:4507239	protein-ER retention; GO:0006621 | inferred from sequence similarity	signal sequence receptor complex; GO:0005855 | inferred from sequence similarity with NCBI_gi:4507239
147455	D	0.266895	0.867424	0.553817	0.896295	1.50933e-05	0.0229354	2.78812e-08	132.533	78.2375	0.590323	FBgn0034376		CG15072	EMK/KIAA0999	55E9	protein serine/threonine kinase; GO:0004674 ; EC:2.7.1.37 | non-traceable author statement	protein amino acid phosphorylation; GO:0006468 | non-traceable author statement
147690	D	0.632709	0.281008	0.847459	0.312674	0.459216	0.653407	3.38745e-08	106.229	62.7125	0.590351	FBgn0040091		Ugt58Fa	CG4414, AC 004377A, lectin-58Fg	58F3	glucuronosyltransferase; GO:0015020 ; EC:2.4.1.- ; EC:2.4.1.17 | inferred from sequence similarity; glucuronosyltransferase; GO:0015020 ; EC:2.4.1.- ; EC:2.4.1.17 | inferred from sequence similarity with MGD:Ugt1a1; MGI:MGI:98898
149477	D	0.000279591	0.623066	0.505087	0.00163936	0.0476528	0.170993	4.36289e-06	89.15	52.6417	0.590484	FBgn0037562		CG11671		84F8
151712	D	0.057794	0.281164	0.204728	0.0317167	0.00197907	0.0107063	0.000523136	54.0875	31.9458	0.590632	FBgn0031097		CG17052		19C1	structural constituent of peritrophic membrane (sensu Insecta); GO:0016490 | inferred from sequence similarity with EMBL:AF030431
150244	D	0.815386	0.722788	0.829751	0.601136	0.680069	0.0700947	9.19159e-05	64.8333	38.3042	0.59081	FBgn0038776		CG5030		92D6	NOT carboxylesterase; GO:0004091 ; EC:3.1.1.1 | non-traceable author statement; neuroligin; GO:0005177 | non-traceable author statement; neurexin binding; GO:0042043 | non-traceable author statement; neuroligin; GO:0005177 | inferred from sequence similarity with EMBL:AF217413; protein_id:AAF71232
151276	D	0.870773	0.961343	0.800512	0.77099	0.0137063	0.00324484	4.02775e-07	145.7	86.1042	0.590969	FBgn0046812	Argonaute 2	AGO2	CG7439	71E1
146262	D	3.72793e-06	0.000190789	1.06487e-05	3.43777e-05	0.485639	0.305013	4.6941e-11	56.775	33.6083	0.591957	FBgn0032387		CG16965		33B5	alpha,alpha-trehalase; GO:0004555 ; EC:3.2.1.28 | inferred from sequence similarity with SGD_LOCUS:ATH1; SGD:S0006230
142978	D	0.805898	0.530722	0.0420916	0.424404	1.45775e-06	0.0229212	9.40167e-06	85.8708	50.8708	0.592411	Multiple hits				43E5-7
152791	D	0.485467	0.970376	0.587818	0.574283	7.91401e-08	0.0461336	1.53235e-05	91.4458	54.1917	0.592609	FBgn0024230		Hs2st	CG10234, HS2ST, dHS2ST, DmHs2st, heparan-sulfate-2-sulfotransferase	37E1	heparin-sulfate 2-sulfotransferase; GO:0004394 ; EC:2.8.2.- | inferred from sequence similarity with EMBL:AF060178
146082	D	0.901889	0.744837	0.511541	0.861495	0.24737	0.327413	6.40159e-05	52.1167	30.9	0.592901	FBgn0032112		CG13111		30B1
150053	D	0.865078	0.573983	0.751395	0.773182	0.0669554	0.0881015	2.92547e-05	52.9583	31.4125	0.593155	FBgn0038484		CG5246		89F1	serine-type endopeptidase; GO:0004252 ; EC:3.4.21.- | inferred from sequence similarity with MGD:Klk3; MGI:MGI:102849
149484	D	0.936754	0.711796	0.94486	0.534353	0.819723	0.918701	9.6457e-05	71.4458	42.4042	0.593515	FBgn0037570		CG11693		84F11
149642	D	0.298056	0.864838	0.246473	0.0854327	0.000729758	0.0244918	3.19324e-07	131.917	78.3625	0.59403	Multiple hits				86C5
145340	D	0.316315	0.48119	0.607684	0.777873	0.039017	0.77267	3.63494e-06	78.1	46.4083	0.594217	FBgn0030980		CG7406		18A3
144045	D	0.920522	0.170911	0.730676	0.199824	0.00300112	0.631064	0.000304976	84.4042	50.1708	0.594412	FBgn0024994		Csat	CG2675, CG2675, CG2675, anon-3Bb, EG:100G10.5, ugt, CSAT, DmUGT, DmNST, dNST-1, dNST-2, D.melanogaster nucleotide sugar transporter	3B3	UDP-galactose transporter; GO:0005459 | inferred from sequence similarity; UDP-N-acetylgalactosamine transporter; GO:0005463 | inferred from sequence similarity with EMBL:AF057365; UDP-galactose transporter; GO:0005459 | non-traceable author statement; NOT CMP-sialic acid transporter; GO:0005456 | inferred from direct assay; NOT UDP-glucuronic acid transporter; GO:0005461 | inferred from direct a…	NOT CMP-sialic acid transport; GO:0015782 | inferred from direct assay; galactose transport; GO:0015757 | inferred from direct assay
150099	D	0.0897903	0.552134	0.222024	0.14102	0.115207	0.55076	5.75533e-08	67.6042	40.1917	0.594515	FBgn0038544		CG14318		90C4
147815	D	0.648763	0.541913	0.489583	0.688907	0.628201	0.473353	1.11212e-05	89.2125	53.0417	0.594554	FBgn0034928		CG13562		60A9
143248	D	0.713327	0.589526	0.09862	0.12851	1.99756e-08	1.0233e-05	1.12828e-06	58.8958	35.0417	0.594977	FBgn0002609	E(spl) region transcript m3	HLHm3	CG8346, m3, HLH-m3, E(spl)m3, E(spl)M3, split locus enhancer protein m3, E(Spl)-HLH-m3, HLHM3	96F10	transcription factor; GO:0003700 | traceable author statement; transcription factor; GO:0003700 | non-traceable author statement; DNA binding; GO:0003677 | non-traceable author statement; specific transcriptional repressor; GO:0016566 | non-traceable author statement	eye morphogenesis (sensu Drosophila); GO:0007456 | traceable author statement	nucleus; GO:0005634 | non-traceable author statement; nucleus; GO:0005634 | non-traceable author statement
149154	D	0.0122407	0.0122407	0.0889214	0.0889214	5.66686e-11	1.70162e-06	1.70162e-06	68.3125	40.6875	0.595608	FBgn0037036		CG10586		78A1	endopeptidase; GO:0004175 | inferred from sequence similarity with EMBL:U66061
146735	D	0.502433	0.508768	0.252068	0.257916	2.11673e-12	8.96431e-10	9.41089e-10	57.2042	34.0833	0.595819	FBgn0033165		CG11113		43B2
145786	D	0.324768	0.614899	0.669713	0.222545	0.00642026	0.00582265	0.000172484	51.3708	30.6625	0.596885	FBgn0051660			CG31660	25B1	metabotropic glutamate, GABA-B-like receptor	metabotropic glutamate receptor signalling pathway	integral to membrane
148800	D	0.0683237	0.0683237	0.480046	0.480046	2.18272e-09	1.36624e-07	1.36624e-07	55.0708	32.875	0.596958	FBgn0036495		CG7489		Unk
142842	D	0.141763	0.0376849	0.0560209	0.49193	2.24047e-13	0.601749	1.20678e-13	323.742	193.321	0.597145	FBgn0031143		CG1532		19E7
142719	D	0.240845	0.240845	0.45672	0.45672	1.6611e-14	1.55865e-06	1.55865e-06	107.892	64.4417	0.597281	FBgn0036186		CG6071		68D1	membrane alanyl aminopeptidase; GO:0004179 ; EC:3.4.11.2 | inferred from sequence similarity with MGD:Lap1; MGI:MGI:96749
148814	D	0.849475	0.99233	0.42658	0.764147	0.377411	0.442205	0.000268939	77.1542	46.1083	0.597613	FBgn0053209		comm3	CG33209	71E3-4
149920	D	0.794489	0.435136	0.145939	0.940307	0.562807	0.618399	0.000409242	65.1625	38.9625	0.597928	FBgn0010940		l(3)10418	CG31306	88D4-5
154006	D	0.375618	0.911168	0.671098	0.660169	0.0129335	0.293768	1.40171e-07	123.05	73.65	0.598537	FBgn0037660		CG18005		85C4
141465	D	0.380564	0.635923	0.874416	0.583334	5.58396e-08	5.68826e-05	1.51812e-08	56.625	33.9083	0.598823	FBgn0032785		CG10026		37E1	tocopherol binding; GO:0008431 | inferred from sequence similarity with EMBL:U21938; retinal binding; GO:0016918 | inferred from sequence similarity with EMBL:AF084642
148507	D	0.157034	0.433922	0.173062	0.139177	1.82913e-06	0.000431883	3.85121e-07	62.925	37.7208	0.599457	FBgn0036066		CG14160		67D8
145597	D	0.870967	0.243189	0.986826	0.4552	2.45655e-06	0.00732715	1.026e-07	72.4708	43.4583	0.599667	FBgn0031361		CG17652		22B1
150401	D	0.0418984	0.651014	0.997269	0.297084	0.0498472	0.337488	1.7645e-06	132.371	79.3917	0.599767	FBgn0039028		CG13840		94C8
143413	D	0.654642	0.0835125	0.203947	0.542371	0.00360153	0.0197135	1.75621e-06	52.0292	31.2083	0.599824	FBgn0004003	windbeutel	wbl	CG7225, wind, Wind, wbt	56C4		protein processing; GO:0016485 | inferred from genetic interaction with FLYBASE:ea; FB:FBgn0000533; protein-Golgi targeting; GO:0000042 | inferred from genetic interaction with FLYBASE:pip; FB:FBgn0003089	endoplasmic reticulum; GO:0005783 | traceable author statement
142731	D	6.33119e-06	1.63032e-05	0.000107588	3.47217e-05	1.65704e-26	2.60707e-13	1.23187e-13	425.854	255.454	0.599863	FBgn0004882	oo18 RNA-binding protein	orb	CG10868, oo18, Orb, ORB, fs(3)00107	94E9	RNA binding; GO:0003723 | inferred from sequence similarity; uridine-rich cytoplasmic polyadenylation element binding; GO:0017131 | inferred from sequence similarity with SPTREMBL:Q91572	germ-cell development; GO:0007281 | inferred from mutant phenotype; mRNA polyadenylation; GO:0006378 | inferred from sequence similarity with SPTREMBL:Q91572
143384	D	0.0545048	0.308106	0.824011	0.436863	0.00017293	0.0614078	1.17343e-06	77.9583	46.7667	0.599893	FBgn0003862	trithorax	trx	CG8651, Rg-bx, l(3)j14A6, l(3)s5452, 4720, 4733, TRX, NR0A5, trxI and trxII, DMTRXIII, Trx, trx-g, R-bx: Regulator of bithorax, l(3)bx[v], l(3)j3A2, Regulator of bithorax	88B1	DNA binding; GO:0003677 | non-traceable author statement	positive regulation of transcription by homeotic gene (trithorax group); GO:0006339 | non-traceable author statement	nucleus; GO:0005634 | non-traceable author statement
149434	D	0.394745	0.97864	0.509574	0.742616	0.0878467	0.981581	8.48687e-06	166.133	99.75	0.600421	FBgn0037488		CG14607		84D3
143803	D	0.0646855	0.395423	0.274261	0.725383	4.06981e-06	4.79444e-05	6.73171e-05	87.0667	52.2833	0.600498	FBgn0015359		CG2034	anon-i1	62D4
144675	D	0.521537	0.390826	0.982882	0.427915	9.3065e-09	0.00684267	1.59407e-07	316.171	189.942	0.600756	FBgn0029994		CG2254		7D6	oxidoreductase; GO:0016491 ; EC:1.-.-.- | inferred from sequence similarity with MGD:Rsdr1; MGI:MGI:1315215
144614	D	0.0560063	0.718903	0.704137	0.793395	6.38224e-05	0.00183197	1.49094e-06	80.6667	48.4667	0.600826	FBgn0029898		CG14439		6C12
142184	D	0.189032	0.33555	0.794871	0.133858	0.314294	0.491798	4.05829e-06	65.3667	39.2875	0.601033	FBgn0030642		CG15642		13C4
141836	D	0.889906	0.123885	0.315054	0.471753	0.512636	0.963075	8.85316e-05	60.9042	36.6125	0.601149	FBgn0052573		CG32573	CG32573	14F5
151261	D	0.0710447	0.0776435	0.610789	0.766191	6.65579e-09	0.00164051	1.94664e-12	237.771	142.963	0.601262	FBgn0020300	geko	gk	CG13695, CG13696, Geko, BcDNA:RE30284, geko	75B11--13
148896	D	0.290136	0.0933565	0.0227218	0.918847	0.991772	0.860882	3.35143e-05	61.2333	36.8333	0.601524	FBgn0052159			Cg32159	72F1-73A1
152490	D	0.566174	0.975717	0.816762	0.306326	1.93588e-07	0.00103384	4.09663e-06	76.7458	46.1708	0.601607	FBgn0015777	Nervana 2	Nrv2	CG9261, 42kDa, Nervana, Na[+]/K[+]-ATPase, Na[+]/K[+]ATPase, nrv2, Na,K-ATPase, NaK ATPase, Nrv: Nirvana, Nrv2, nervana, Nirvana	27B1	sodium/potassium-exchanging ATPase; GO:0005391 ; EC:3.6.3.9 ; TC:3.A.3.1.1 ; TC:3.A.3.1.2 | non-traceable author statement; sodium/potassium-exchanging ATPase; GO:0005391 ; EC:3.6.3.9 ; TC:3.A.3.1.1 ; TC:3.A.3.1.2 | inferred from sequence similarity with SWISS-PROT:P25169; hydrolase, acting on acid anhydrides, catalyzing transmembrane movement of substances; GO:0016820 ; EC:3.6.3.- | inferred fro…		plasma membrane; GO:0005886 | inferred from sequence similarity with SWISS-PROT:P25169; sodium/potassium-exchanging ATPase complex; GO:0005890 | inferred from sequence similarity with SWISS-PROT:P25169
153235	D	0.00805525	0.00805525	0.210408	0.210408	1.11038e-15	1.26092e-08	1.26092e-08	82.2792	49.5125	0.601762	FBgn0023184	Nucleolar protein at 60B	Nop60B	CG3333, mfl: minifly, minifly, l(2)k05318, mfl	60C2	pseudouridylate synthase; GO:0004730 ; EC:4.2.1.70 | inferred from sequence similarity	rRNA processing; GO:0006364 | non-traceable author statement	nucleolus; GO:0005730 | inferred from sequence similarity with NCBI_gi:1083739
149164	D	0.441792	0.17889	0.0804828	0.0299244	1.45874e-07	0.00515298	5.4694e-08	71.6083	43.1542	0.602642	FBgn0052434			CG32434	78A5-B1
143170	D	0.925646	0.797524	0.878979	0.889307	0.000790283	0.0242092	0.000912689	58.1083	35.025	0.602753	FBgn0001079	fused	fu	CG6551, CG6551, l(1)fu, Dm fu, fu[mel]	17D1	protein serine/threonine kinase; GO:0004674 ; EC:2.7.1.37 | inferred from sequence similarity; protein serine/threonine kinase; GO:0004674 ; EC:2.7.1.37 | inferred from direct assay; protein serine/threonine kinase; GO:0004674 ; EC:2.7.1.37 | non-traceable author statement	egg chamber formation; GO:0007293 | inferred from mutant phenotype; segment polarity determination; GO:0007367 | inferred from mutant phenotype; smoothened receptor signaling pathway; GO:0007224 | inferred from mutant phenotype	cytoplasm; GO:0005737 | traceable author statement
150432	D	0.0298066	0.0885999	0.011052	0.505177	0.0274988	0.124563	1.45732e-09	74.0583	44.6583	0.603016	FBgn0000338	cap-n-collar	cnc	CG4578, CG17894, CG4578, cap 'n' collar, l(3)03921, 5134, CNC_DROME, CNC, cap'n'collar, Cap 'n' collar, Cnc, cap and collar	94E4--6	transcription factor; GO:0003700 | traceable author statement; RNA polymerase II transcription factor; GO:0003702 | non-traceable author statement; DNA binding; GO:0003677 | inferred from mutant phenotype; transcriptional activator; GO:0016563 | traceable author statement	blastoderm segmentation; GO:0007350 | inferred from mutant phenotype; oocyte dorsal/ventral axis determination; GO:0007310 | inferred from mutant phenotype; oocyte nucleus anchoring; GO:0042070 | inferred from mutant phenotype; oocyte nucleus anchoring; G	nucleus; GO:0005634 | inferred from direct assay; nucleus; GO:0005634 | inferred from direct assay
149215	D	0.705976	0.753487	0.0411548	0.422695	0.000257157	0.84663	9.47707e-08	145.262	87.6458	0.603362	FBgn0037140		CG7442		79A4	organic cation porter; GO:0008513 ; TC:2.A.1.19.- | inferred from sequence similarity with EMBL:AF078750; protein_id:AAD20978
149633	D	7.07829e-05	1.86055e-06	0.655676	0.000223297	0.203258	0.0741067	4.24552e-09	168.1	101.429	0.603386	FBgn0037819		CG14688		86C4
148103	D	0.0468171	0.0087553	0.810499	0.774385	6.71207e-06	0.155625	6.07836e-05	240.325	145.042	0.603523	FBgn0035434		CG10812	Drosomycin B	63D1	defense/immunity protein; GO:0003793 | non-traceable author statement	defense response; GO:0006952 | non-traceable author statement
153499	D	0.759552	0.932996	0.452902	0.463143	1.3745e-15	0.00183206	5.71434e-10	162.329	98.0125	0.603789	FBgn0000611	extradenticle	exd	CG8933, Dpbx, td48, EXD, DExd, Pbx1: Pbx1-oncogene-like, anon-EST:fe1H3, l(1)IV, Pbx1-oncogene-like, anon-fast-evolving-1H3	14A5	specific RNA polymerase II transcription factor; GO:0003704 | non-traceable author statement	brain development; GO:0007420 | inferred from mutant phenotype; oenocyte development; GO:0007438 | inferred from mutant phenotype	nucleus; GO:0005634 | inferred from direct assay
152963	D	0.00902005	0.00494296	0.993034	0.746134	8.12242e-18	0.000151543	4.27135e-09	160.504	96.9167	0.603826	FBgn0017561	Open rectifier K[+] channel 1	Ork1	CG1615, ORK1, d-ORK1, KCNK0, dORK, Open rectifier K[+] channel 1	9F7--8	outward rectifier potassium channel; GO:0015271 ; TC:1.A.1.7.1 | non-traceable author statement; potassium channel; GO:0005267 | non-traceable author statement; inward rectifier potassium channel; GO:0005242 ; TC:1.A.1.8.1 | non-traceable author statement	potassium ion transport; GO:0006813 | non-traceable author statement	plasma membrane; GO:0005886 | inferred from sequence similarity with HUGO:KCNK1; OMIM:601745; plasma membrane; GO:0005886 | inferred from sequence similarity with SGD_LOCUS:Tok1; SGD:S0003629
152884	D	0.164689	0.85207	0.761078	0.833869	2.15042e-08	0.694692	4.95048e-06	140.667	84.9667	0.604028	FBgn0033812		CG4663		49F11		peroxisome organization and biogenesis; GO:0007031 | inferred from sequence similarity with NCBI_gi:4505723	peroxisomal membrane; GO:0005778 | inferred from sequence similarity with NCBI_gi:4505723
152932	D	0.220362	0.300884	0.00846909	0.0103324	7.76236e-09	4.43122e-05	4.46365e-07	63.3958	38.3	0.604141	FBgn0000527	ebony	e	CG3331, CG3331	93D1	beta-alanyl-dopamine synthase; GO:0003833 | inferred from mutant phenotype	cuticle tanning; GO:0007593 | inferred from mutant phenotype; pigment metabolism; GO:0042440 | traceable author statement
144588	D	0.11888	0.000716664	0.276754	0.494601	1.0594e-06	1.87213e-05	1.40268e-07	61.7208	37.2958	0.604267	FBgn0029857		CG15897		5E5
148407	D	0.039819	0.65521	0.211187	0.46737	2.36923e-05	0.170068	9.62333e-08	71.8375	43.4125	0.604315	FBgn0035901		CG6745		66D5
149380	D	0.461938	0.442465	0.34425	0.560458	0.117889	0.135467	2.38951e-06	50.3875	30.45	0.604317	FBgn0037414		CG1153		83E1
149747	D	0.0488645	0.0133057	0.114726	0.0856269	2.01095e-09	1.58914e-06	9.04344e-07	69.6208	42.075	0.604345	FBgn0038009		CG17738		87B4
151658	D	0.068087	0.163547	0.323016	0.174557	0.0174582	0.0865385	3.80038e-10	258.517	156.304	0.604619	FBgn0027356	Amphiphysin	Amph	CG8604, CG8604, CG8604, CG8604, DAMP, amphiphysin, Damp, amph, Amp	49B7--8		NOT synaptic vesicle endocytosis; GO:0008099 | inferred from mutant phenotype; NOT synaptic vesicle endocytosis; GO:0008099 | inferred from mutant phenotype; NOT synaptic vesicle endocytosis; GO:0008099 | inferred from mutant phenotype; protein localization; GO:0008104 | inferred from mutant phenotype; regulation of muscle contraction; GO:0006937 | inferred from mutant phenotype; rhabdomere devel…	plasma membrane; GO:0005886 | inferred from direct assay; synaptic junction; GO:0045202 | inferred from direct assay; synaptic junction; GO:0045202 | inferred from direct assay
148036	D	0.288604	0.997946	0.957793	0.309545	0.0465544	0.18879	0.000153818	52.3583	31.7167	0.605762	FBgn0035329		CG13803		62D5	G-protein coupled receptor; GO:0004930 | inferred from sequence similarity with EMBL:AB015645; protein_id:BAA33437; G-protein coupled receptor, unknown ligand; GO:0016526 | inferred from sequence similarity; neuropeptide receptor; GO:0008188 | inferred from sequence similarity	G-protein coupled receptor protein signaling pathway; GO:0007186 | inferred from sequence similarity; G-protein coupled receptor protein signaling pathway; GO:0007186 | inferred from sequence similarity	integral to membrane; GO:0016021 | inferred from sequence similarity; integral to membrane; GO:0016021 | inferred from sequence similarity
149049	D	0.90852	0.721816	0.578433	0.853857	0.372089	0.134234	7.14865e-06	124.037	75.1542	0.605899	FBgn0036872		CG12519	BcDNA:RE51966	76B3
145844	D	0.445292	0.156109	0.622102	0.0853438	6.70441e-08	0.0525803	5.16846e-07	190.608	115.492	0.605911	FBgn0031734		CG11147		25F4	ATP-binding cassette (ABC) transporter; GO:0004009 ; EC:3.6.3.- | inferred from sequence similarity with EMBL:X97187
151141	D	0.949282	0.93261	0.729515	0.398938	0.101472	0.23087	0.000701223	90.6792	54.9917	0.606442	FBgn0040658		CG13516		Unk
144311	D	0.000223992	0.000352466	0.00597601	0.0583097	3.54119e-10	2.90495e-05	5.89719e-09	73.9708	44.875	0.606658	FBgn0041713	yellow-c		CG4182	35B8
144097	D	0.812484	0.123991	0.99276	0.651035	0.274013	0.000809017	1.62146e-09	756.583	459.467	0.607292	FBgn0025814	Microsomal glutathione S-transferase-like	Mgstl	CG1742	19E7	glutathione transferase; GO:0004364 ; EC:2.5.1.18 | inferred from sequence similarity; glutathione transferase; GO:0004364 ; EC:2.5.1.18 | inferred from sequence similarity with HUGO:MGST1; OMIM:138330		microsome; GO:0005792 | inferred from sequence similarity with HUGO:MGST1; OMIM:138330
144877	D	0.796959	0.444856	0.148742	0.951458	0.182955	0.045734	5.55247e-05	69.1792	42.0125	0.6073	FBgn0030302		CG15194		10B14
147187	D	0.148142	0.655463	0.676848	0.0911295	0.000198395	0.022694	3.71936e-08	101.625	61.725	0.60738	FBgn0033903		CG8323		50E1	carrier; GO:0005386 | inferred from sequence similarity; carrier; GO:0005386 | inferred from sequence similarity with NCBI_NP:593169		mitochondrial membrane; GO:0005740 | inferred from sequence similarity
145890	D	1.42949e-05	0.100469	0.84915	0.0574271	1.51154e-10	3.42854e-06	2.89233e-08	222.412	135.108	0.607467	FBgn0031801		CG9498		26C3
154546	D	0.000808763	0.00031503	0.0659102	0.667489	1.14347e-16	0.00382653	1.68723e-08	178.463	108.479	0.607854	FBgn0037807		CG6293		86A7	L-ascorbate:sodium symporter; GO:0008520 ; TC:2.A.40.6.1 | inferred from sequence similarity with EMBL:AF080452; protein_id:AAD30367.1
147275	D	0.264988	0.611406	0.0833438	0.571405	3.38847e-06	0.0091052	4.07442e-08	63.6375	38.6833	0.60787	FBgn0034070		SP2353	CG8403, CT18665, agrin-like	52D15--E1
147948	D	0.69785	0.435231	0.575509	0.423719	0.330821	0.746239	6.26665e-08	108.963	66.2708	0.608199	FBgn0052479			CG32479	61D2-4	ubiquitin-specific protease	protein deubiquitination
153364	D	0.173193	0.545698	0.0987461	0.142332	0.00135558	0.955983	4.32796e-05	300.538	182.879	0.608507	FBgn0031845		CG9232		26F5	UTP-galactose-1-phosphate uridylyltransferase; GO:0017103 ; EC:2.7.7.- | inferred from sequence similarity with SWISS-PROT:P43424
150753	D	0.465241	0.0902555	0.142204	0.75808	0.449366	0.352029	4.21201e-06	65.8375	40.1083	0.609202	FBgn0039549		CG12873		98B3
143045	D	0.289125	0.190371	0.766892	0.581111	0.00662208	0.0800672	8.89697e-07	54.1875	33.1083	0.610996	FBgn0038098		CG7381	CT22687	87D5
145010	D	0.717547	0.745532	0.342684	0.89511	0.536936	0.398947	1.66501e-05	50.5	30.8833	0.611551	FBgn0052635			CG32635	12A1-2	procollagen C-endopeptidase
148881	D	0.799178	0.264001	0.233126	0.158128	6.26236e-10	6.2836e-08	6.83134e-09	438.312	268.054	0.611559	FBgn0036607		CG13059		72E1
144654	D	0.142637	0.235041	0.622862	0.702219	2.40836e-14	0.000572208	6.22085e-08	170.45	104.333	0.612105	FBgn0016041		Tom40	CG12157, CG12157, ms15, mit, ms(1)15	7B7	carrier; GO:0005386 | inferred from electronic annotation		mitochondrial outer membrane translocase complex; GO:0005742 | inferred from sequence similarity with EMBL:AF043250
148339	D	0.247662	0.644474	0.218396	0.0446242	6.88661e-06	0.0201325	5.63446e-06	151.067	92.5125	0.612395	FBgn0035788		CG8541		66A2	structural constituent of cuticle (sensu Insecta); GO:0005214 | inferred from sequence similarity with SWISS-PROT:Q94804
144285	D	0.0177164	0.38517	0.71057	0.0149747	1.32368e-05	0.0140454	3.38607e-09	88.875	54.4333	0.612471	FBgn0028880		BG:DS04862.2	CG15256	35D3
152316	D	0.0371102	0.022396	0.194349	0.101876	5.25902e-11	0.882525	5.3871e-08	121.346	74.3667	0.612849	FBgn0037023		CG3698		77E6
148289	D	0.151481	0.417998	0.231888	0.13139	0.0347506	0.134306	4.42316e-05	51.1833	31.3708	0.612911	FBgn0035718		CG14820		65D3	metallocarboxypeptidase; GO:0004181 ; EC:3.4.17.- | inferred from sequence similarity with SWISS-PROT:P42788
151702	D	0.0622773	0.0276407	0.0778028	0.0559203	9.19069e-17	1.8929e-07	7.57529e-09	96.875	59.3792	0.612946	FBgn0030969		CG7288		17F1	ubiquitin-specific protease; GO:0004843 | inferred from sequence similarity	protein deubiquitination; GO:0016579 | inferred from sequence similarity
153001	D	0.564785	0.42139	0.342462	0.446089	3.38778e-11	0.0206672	5.34106e-07	126.325	77.4333	0.612969	FBgn0039667		CG2010		99B1
144823	D	0.0371395	0.120663	0.836459	0.0178864	0.521335	0.183876	2.04378e-06	71.2208	43.675	0.613233	FBgn0052676			CG32676	9E1
145301	D	0.381879	0.0183292	0.0245422	0.230901	0.668495	0.978059	3.91796e-07	53.5	32.8167	0.613396	FBgn0052547		CG32547	CG12610, CG15049, CG15050, CG12610, CG12610	17B1--3	neuropeptide receptor; GO:0008188 | inferred from sequence similarity	G-protein coupled receptor protein signaling pathway; GO:0007186 | inferred from sequence similarity	integral to membrane; GO:0016021 | inferred from sequence similarity
147989	D	0.297947	0.297947	0.297947	0.297947	0.000295352	0.000295352	0.000295352	48.8917	30	0.613601	FBgn0035240		CG32316-ORFB	CG13918, CG7934, CG13918	Unk	oxoglutarate dehydrogenase (lipoamide); GO:0004591 ; EC:1.2.4.2 | inferred from sequence similarity with SWISS-PROT:Q02218
145850	D	0.379121	0.351372	0.993256	0.466294	0.00969135	0.0935789	3.83692e-08	133.708	82.1667	0.614522	FBgn0051645			CG31645	26A1	G-protein coupled receptor; neuropeptide receptor; peptide receptor, G-protein coupled	G-protein coupled receptor protein signaling pathway	integral to membrane
141203	D	0.326938	0.648477	0.0917613	0.198445	2.08839e-07	0.177328	6.75675e-08	314.854	193.867	0.615735	FBgn0029676		CG2947		3F1	chaperone; GO:0003754 | inferred from sequence similarity with SWISS-PROT:P50503; Hsc70 protein regulator; GO:0017078 | inferred from sequence similarity with SWISS-PROT:P50503
141568	D	0.0896353	0.234683	0.229556	0.502041	1.56549e-11	1.21599e-05	1.71315e-08	534.325	329.083	0.615886	FBgn0030362		regucalcin	CG1803	11A1	calcium ion binding; GO:0005509 | inferred from sequence similarity with MGD:Rgn; MGI:MGI:108024
143371	D	0.389002	0.73428	0.943207	0.939584	0.286092	0.672604	0.000167543	104.408	64.3042	0.615891	FBgn0003598	Suppressor of variegation 3-7	Su(var)3-7	CG8599, Su-var(3)7, Su(var)(3)3, Suvar(3)7, Su(var)(3)7, SU(VAR)3-7, l(3)87El	87E3			nucleus; GO:0005634 | non-traceable author statement
145784	D	0.757545	0.198315	0.814697	0.225184	7.4909e-15	0.000114443	2.61305e-08	142.733	87.9083	0.615892	FBgn0031639	mitochondrial ribosomal protein S2	mRpS2	CG2937, MRP-S2, mitochondrial ribosomal protein S2	25B1	structural constituent of ribosome; GO:0003735 | inferred from sequence similarity with SWISS-PROT:Q9Y399; structural constituent of ribosome; GO:0003735 | inferred from sequence similarity with SGD_LOCUS:MRP4; SGD:S0000996	protein biosynthesis; GO:0006412 | inferred from sequence similarity with SGD_LOCUS:MRP4; SGD:S0000996; protein biosynthesis; GO:0006412 | inferred from sequence similarity with SWISS-PROT:Q9Y399	mitochondrial small ribosomal subunit; GO:0005763 | inferred from sequence similarity with SGD_LOCUS:MRP4; SGD:S0000996; mitochondrial small ribosomal subunit; GO:0005763 | inferred from sequence similarity with SWISS-PROT:Q9Y399
152747	D	0.0451976	0.395876	0.445435	0.711296	0.0259884	0.0095995	3.91982e-05	56.3	34.675	0.615897	FBgn0011828	Peroxidasin	Pxn	CG12002, Protein X, peroxidasin, CT1239	62E7--8	peroxidase; GO:0004601 ; EC:1.11.1.7 | inferred from sequence similarity with MGD:Mpo; MGI:MGI:97137		extracellular matrix; GO:0005578 | inferred from sequence similarity
149323	D	0.722652	0.772725	0.968174	0.214888	0.609976	0.616929	9.69885e-06	72.0417	44.3875	0.616136	FBgn0037315		CG16708		82F11	D-erythro-sphingosine kinase; GO:0017050 | inferred from sequence similarity with SPTREMBL:O88885
154253	D	0.0265779	0.10599	0.0841884	0.406764	3.94673e-08	0.0156129	1.93196e-10	1430.51	882.329	0.616794	FBgn0003031	polyA-binding protein	pAbp	CG5119, CG5119, CG5119, PABP, l(2)k10109, duo, pabp, PAbp, pAB, dPABP, BcDNA:LD24412, doppio fuso	55B8--9	RNA binding; GO:0003723 | inferred from sequence similarity; poly(A) binding; GO:0008143 | non-traceable author statement; poly(A) binding; GO:0008143 | inferred from sequence similarity with SGD_LOCUS:PAB1; SGD:S0000967		cytoplasm; GO:0005737 | inferred from direct assay
150386	D	0.464167	0.745013	0.832772	0.503142	0.0926839	0.360921	4.53407e-05	51.7833	31.9458	0.616913	FBgn0020278	locomotion defects	loco	CG17229	94B6-8	regulator of G-protein signaling	regulation of G-protein coupled receptor protein signaling pathway
143903	D	0.187059	0.823193	0.243263	0.163508	1.77017e-11	0.162028	4.99161e-09	200.688	123.833	0.617046	FBgn0019925	Surfeit 4	Surf4	CG6202, Surf-4, SURF-4, Surfeit 4	88F1			endoplasmic reticulum membrane; GO:0005789 | inferred from sequence similarity; endoplasmic reticulum membrane; GO:0005789 | inferred from sequence similarity with MGD:Surf4; MGI:MGI:98445
142455	D	0.0178126	0.448691	0.132452	0.198082	0.0487308	0.892755	5.26722e-06	85.6917	52.925	0.617621	FBgn0038682		CG5835		91F4--6
148872	D	0.127144	0.684694	0.268119	0.292825	0.730253	0.79052	1.02699e-06	232.9	143.867	0.617719	FBgn0036599		CG13044		72E1
153157	D	0.526455	0.528149	0.573744	0.211654	0.00172586	0.0185025	6.89851e-07	96.025	59.375	0.618329	FBgn0037213		CG12581		81F6--82A1
141311	D	0.0306909	0.81992	0.579527	0.0543502	0.00129224	0.71255	1.8608e-05	123.667	76.475	0.618396	FBgn0036901		CG8756		76C1--2
149221	D	0.751052	0.169259	0.119052	0.994597	5.19886e-07	0.000746157	6.02948e-09	54.0458	33.4292	0.618534	FBgn0037150		CG7133		79B2
149185	D	0.00478306	0.0303165	0.349997	0.0454434	6.2949e-05	0.00441002	5.79642e-07	55.4208	34.3208	0.619277	FBgn0053214			CG33214	78D4
154033	D	0.535973	0.474846	0.534702	0.43799	6.04249e-12	0.000146294	1.55004e-05	88.3167	54.7	0.619362	FBgn0027523		BcDNA:LD21623	CG32763, CG4129	5A8
147483	D	0.195599	0.340887	0.824555	0.659273	0.000708392	0.000176355	9.99291e-05	53.8583	33.3583	0.619372	FBgn0034426		CG10476		56C6
154747	D	0.388213	0.142853	0.12769	0.148346	0.000888357	0.121324	1.59068e-06	211.242	130.942	0.619867	FBgn0034406	Juvenile hormone epoxide hydrolase 3	Jheh3	CG15106	55F8	epoxide hydrolase; GO:0004301 ; EC:3.3.2.3 ; UM-BBD_enzymeID:e0397 | inferred from sequence similarity with EMBL:U73680; juvenile hormone epoxide hydrolase; GO:0008096 ; EC:3.3.2.- | non-traceable author statement	juvenile hormone catabolism; GO:0006719 | non-traceable author statement	microsome; GO:0005792 | inferred from sequence similarity with EMBL:U73680
148286	D	0.138615	0.138615	0.126128	0.126128	5.9761e-10	3.76103e-05	3.76103e-05	68.6625	42.5792	0.620123	FBgn0035708		CG8398	anon-EST:Posey31	65C1
153856	D	0.540248	0.325237	0.960776	0.394522	0.023154	0.0594899	0.000132596	113.771	70.5542	0.620143	FBgn0002528	Laminin B2	LanB2	CG3322, laminin, laminin B2, lamB2, laminin gamma, laminin gamma1, DROLAMB2A, LAMB2A, gamma1, laminin gamma-chain, LM-B2/gamma, CT11145, Lam-B2	67C2		embryonic morphogenesis; GO:0009795 | non-traceable author statement; histogenesis; GO:0009888 | non-traceable author statement; organogenesis; GO:0009887 | non-traceable author statement	basal lamina; GO:0005605 | inferred from direct assay; basement membrane; GO:0005604 | inferred from sequence similarity with MGD:Lamc1; MGI:MGI:99914
149890	D	0.391503	0.248107	0.212675	0.617021	4.87886e-05	0.0942385	2.31309e-07	69.4458	43.0792	0.620328	FBgn0038223		CG8538		88B3--4
147165	D	0.0114037	0.0044521	0.633507	0.886456	2.40371e-10	3.01985e-05	1.12989e-05	68.1917	42.3042	0.620372	FBgn0033864		CG18368		50C1
146686	D	0.341432	0.898364	0.498925	0.611575	0.00261968	0.598675	0.000864291	86.0917	53.4375	0.620705	Multiple hits				42C3-4
141472	D	0.77127	0.141734	0.604765	0.164274	0.279529	0.908484	0.000137281	125.963	78.1958	0.620787	FBgn0001114	Glutactin	Glt	CG9280, glutactin, CT26441	29E3	calcium ion binding; GO:0005509 | non-traceable author statement		basement membrane; GO:0005604 | inferred from direct assay; basement membrane; GO:0005604 | inferred from direct assay
142781	D	0.819046	0.907066	0.69871	0.884154	1.06976e-14	0.000849183	3.09741e-07	573.163	356.017	0.621144	FBgn0037245		CG14648		82B1
154508	D	0.480519	0.711608	0.428261	0.610014	3.52454e-10	0.0470261	6.22775e-09	616.5	383.083	0.621384	FBgn0026571		Sec61alpha	CG9539, LD29847, DSec61alpha, endd2, BEST:LD29847, BcDNA:LD29847	26D7--8	protein transporter; GO:0008565 | inferred from sequence similarity with SWISS-PROT:P38378; protein transporter; GO:0008565 | non-traceable author statement	SRP-dependent, co-translational membrane targeting, translocation; GO:0006616 | inferred from sequence similarity with SWISS-PROT:P38378; cell death; GO:0008219 | inferred from mutant phenotype	translocon; GO:0005784 | inferred from sequence similarity with SWISS-PROT:P38378
142148	D	0.823261	0.628094	0.76621	0.922182	2.07003e-10	0.0661814	8.01749e-05	144.846	90.05	0.621695	FBgn0040322	Gram-negative bacteria binding protein 2	GNBP2	CG4144, DGNBP-2, Gram-negative bacteria binding protein 2	75D6	pattern recognition receptor; GO:0008329 | inferred from sequence similarity; pattern recognition receptor; GO:0008329 | non-traceable author statement; Gram-negative bacterial binding; GO:0008368 | non-traceable author statement	defense response; GO:0006952 | non-traceable author statement
151778	D	6.02344e-05	0.0212608	0.689222	0.00517413	0.136194	0.156303	1.42398e-06	98.425	61.2292	0.62209	FBgn0031514		CG3332		23E1
152687	D	0.928165	0.0629985	0.350943	0.029197	0.443116	0.401319	7.71017e-08	438.258	272.679	0.622188	FBgn0030688		CG8952		13E14	serine-type endopeptidase; GO:0004252 ; EC:3.4.21.- | inferred from sequence similarity with MGD:Klk3; MGI:MGI:102849
155148	D	5.60646e-07	0.682812	0.430909	0.283417	0.402017	0.806286	0.000769533	147.742	91.975	0.622539	FBgn0034583		CG10527		57B16	farnesoic acid O-methyltransferase; GO:0019010 | inferred from sequence similarity with EMBL:U25845
152785	D	0.0115663	0.222397	0.441337	0.639984	0.00670695	0.921601	3.40472e-07	116.725	72.7125	0.622939	FBgn0034500		CG11200		56F16	carbonyl reductase (NADPH); GO:0004090 ; EC:1.1.1.184 | inferred from sequence similarity with MGD:Cbr1; MGI:MGI:88284
151877	D	0.0357065	0.896247	0.767112	0.640506	1.79318e-05	0.115934	4.4074e-05	73.6083	45.8792	0.623288	FBgn0026593		BEST:HL03644	CG5707, HL03644	62D2
153708	D	0.0663428	0.0663428	0.201104	0.201104	2.50099e-19	6.10753e-09	6.10753e-09	125.225	78.0708	0.623444	FBgn0040372		EG:BACR37P7.2	CG2995, CG2995, cab65850 G9a Dm	1A1
153614	D	0.027284	0.027284	0.134104	0.134104	6.08633e-22	1.49779e-11	1.49779e-11	112.179	69.9708	0.623742	FBgn0022981	ripped pocket	rpk	CG1058, RPK, dGNaC1: gonad-specific amiloride-sensitive sodium channel 1, GNaC1, dGNaC1, gonad-specific amiloride-sensitive sodium channel 1	82D1	sodium channel; GO:0005272 | inferred from sequence similarity; amiloride-sensitive sodium channel; GO:0015280 ; TC:1.A.6.1.1 | inferred from sequence similarity with NCBI_gi:4501861; sodium channel; GO:0005272 | non-traceable author statement
147462	D	0.0716965	0.0189417	0.0149841	0.0908721	0.300566	0.214648	6.70828e-06	48.6333	30.3458	0.623972	FBgn0053147			CG33147	55F1	heparin-glucosamine 3-O-sulfotransferase
149828	D	0.48284	0.904154	0.461243	0.0889317	0.0164612	0.0420678	1.22225e-11	192.417	120.067	0.623993	FBgn0038130		CG8630		87E4	stearoyl-CoA desaturase; GO:0004768 ; EC:1.14.19.1 | inferred from sequence similarity with EMBL:AF097514; protein_id:AAD29870.1
145466	D	0.250787	0.302847	0.607865	0.206908	0.063524	0.0299575	5.68574e-06	52.9083	33.0458	0.624587	FBgn0052521			CG32521	19F2
150134	D	0.292669	0.821962	0.247679	0.219239	0.0844173	0.0259005	6.2801e-05	75.1958	46.9917	0.624924	FBgn0038606		CG15803		91A3
144634	D	0.691731	0.741832	0.954256	0.970746	0.018551	0.236839	4.51934e-06	73.0417	45.6542	0.625043	FBgn0052732			CG32732	6E3-4
144419	D	0.000202402	0.00292191	0.00308814	3.66359e-05	0.0271388	0.0732811	8.59354e-12	48.6458	30.4083	0.625096	FBgn0029639		CG14419		3C2
149317	D	0.162883	0.16754	0.269144	0.0643977	0.00017442	0.0100993	3.25982e-06	55.0667	34.4333	0.625303	FBgn0037308	HIF prolyl hydroxylase	Hph	CG1114	82F8
149860	D	0.306802	0.741991	0.921723	0.102554	0.484436	0.212236	0.000107954	69.7125	43.6125	0.625605	FBgn0038177		CG14365		87F13
148435	D	0.880034	0.873935	0.55135	0.652985	0.000946142	0.29523	5.39196e-07	145.621	91.1125	0.625683	FBgn0035944		CG5021		66E5
144867	D	0.815733	0.815733	0.126825	0.126825	1.28082e-09	1.72346e-07	1.72346e-07	52.8917	33.0958	0.625729	FBgn0030291		CG1738		10B3
151597	D	0.00183539	0.587133	0.0411941	0.0202431	2.30936e-05	3.73994e-07	2.8269e-07	52.6417	32.9792	0.626484	FBgn0032479		CG16974	CT35580, kekkon-like	34A8
144546	D	0.553479	0.8791	0.948093	0.453813	0.118783	0.218886	0.000709404	49.5167	31.0292	0.626641	FBgn0029797		CG3125		5B4--6
141290	D	0.396659	0.632247	0.548362	0.690047	1.21162e-06	0.101742	3.47776e-05	140.963	88.3458	0.626733	FBgn0034494		CG10444		56F14	sodium dependent multivitamin transporter; GO:0008523 ; TC:2.A.21.5.2 | inferred from sequence similarity with EMBL:AF026554
145410	D	0.406805	0.393627	0.206429	0.205165	1.06257e-10	0.000464225	0.000435727	94.5	59.2292	0.626764	FBgn0031085		CG9570		19A4
147516	D	0.0197448	0.0154971	0.529828	0.889664	4.01461e-05	0.00216413	1.22517e-05	804.65	504.329	0.626768	FBgn0034470	Odorant-binding protein 56d	Obp56d	CG11218, CG11218, OBP56d, 56d, BEST:GH09027, Odorant-binding protein 56d	56E5
150306	D	0.526631	0.64551	0.419677	0.802209	0.0333302	0.939875	1.97619e-05	57.3875	35.9708	0.626806	FBgn0038873		CG5892		93D1
145434	D	0.37828	0.869588	0.624645	0.900405	0.00454517	0.0251361	0.000507084	69.5417	43.6042	0.627022	FBgn0031123		CG15453		19D3
151723	D	0.0640882	0.0959204	0.784087	0.757383	4.03786e-11	5.10536e-06	3.23919e-06	65.65	41.175	0.62719	FBgn0033584		CG7737		47E1
152425	D	0.0825855	0.667882	0.0683661	0.899888	0.00807329	0.143581	5.5191e-06	82.8833	51.9958	0.627338	FBgn0033079		Fmo-2	CG3174, CG3174	42C2	dimethylaniline monooxygenase (N-oxide forming); GO:0004499 ; EC:1.14.13.8 | non-traceable author statement; dimethylaniline monooxygenase (N-oxide forming); GO:0004499 ; EC:1.14.13.8 | inferred from sequence similarity with MGD:Fmo3; MGI:MGI:1100496
147879	D	0.659836	0.459583	0.95876	0.680665	1.95063e-05	0.328329	7.96893e-06	148.442	93.1667	0.627632	FBgn0035043		CG4781	CT15357	60D10
146486	D	0.0230342	0.087206	0.501794	0.147314	0.00246915	0.198116	6.09256e-06	55.8042	35.025	0.627641	FBgn0032770		CG13086		37D2
152929	D	0.863837	0.752385	0.00913054	0.0321638	6.40738e-14	3.21806e-05	2.50596e-06	97.1542	61.0208	0.628083	FBgn0038799		CG4288		92E14	high affinity inorganic phosphate:sodium symporter; GO:0005316 ; TC:2.A.20.2.2 | inferred from sequence similarity with SWISS-PROT:O00624
151116	D	0.88522	0.538542	0.334625	0.894741	0.0884006	0.319253	5.78661e-06	55.0708	34.6167	0.628584	FBgn0040630		CG12710		100C4
143464	D	0.0922277	0.561116	0.21513	0.296288	2.65708e-11	0.0154244	5.46998e-10	882.942	555.65	0.629317	FBgn0004425	Lysozyme B	LysB	CG1179, lysB	61F3	lysozyme; GO:0003796 ; EC:3.2.1.17 | inferred from sequence similarity; lysozyme; GO:0003796 ; EC:3.2.1.17 | non-traceable author statement	antimicrobial humoral response (sensu Invertebrata); GO:0006960 | non-traceable author statement
150825	D	0.0113249	0.269998	0.21732	0.68975	0.0333499	0.502019	1.66846e-07	246.463	155.125	0.629406	FBgn0039670		CG7567		99B4
154328	D	0.518331	0.555739	0.954711	0.921388	0.000132955	0.00746407	0.000402872	55.475	34.9292	0.629638	FBgn0036856		CG9666		76A3	site-specific DNA-methyltransferase (adenine-specific); GO:0009007 ; EC:2.1.1.72 | inferred from sequence similarity with INTERPRO:IPR002296
147589	D	0.657114	0.721594	0.879501	0.447081	0.182948	0.596354	2.01404e-07	166.367	104.763	0.629708	FBgn0034565		CG15650		57B5
144896	D	0.513643	0.367767	0.970856	0.686286	0.329553	0.238876	4.81868e-05	54.95	34.6125	0.629891	FBgn0030338		CG15741		10F1
143147	D	0.885095	0.673786	0.155679	0.636181	0.0148944	0.935415	1.39481e-05	82.3792	51.9708	0.630874	FBgn0000565	Ecdysone-induced protein 28/29kD	Eip71CD	CG7266, Eip28/29, Eip28, DROZ60MEX, Eip28 /29, eip28/29, MsrA	71D3--4	protein-methionine-S-oxide reductase; GO:0008113 ; EC:1.8.4.6 | inferred from sequence similarity; protein-methionine-S-oxide reductase; GO:0008113 ; EC:1.8.4.6 | non-traceable author statement	sulfur amino acid metabolism; GO:0000096 | non-traceable author statement
149205	D	0.00599437	0.712604	0.331042	0.0824579	0.245832	0.511712	0.000557505	50.0958	31.6083	0.630957	FBgn0037125		CG14573		78E5--6
142826	D	0.0382053	0.972377	0.0822467	0.289183	0.0446882	0.706736	1.93653e-07	78.8375	49.7667	0.631256	FBgn0002777	minibrain	mnb	CG7826, CG7826, Mnb, ME-IV, Dyrk1, min, Minibrain	16E3--4	protein serine/threonine kinase; GO:0004674 ; EC:2.7.1.37 | inferred from sequence similarity; protein kinase; GO:0004672 | non-traceable author statement; protein serine/threonine kinase; GO:0004674 ; EC:2.7.1.37 | non-traceable author statement; protein threonine/tyrosine kinase; GO:0004712 ; EC:2.7.1.- | inferred from sequence similarity with EMBL:X79769; protein_id:CAA56164	circadian rhythm; GO:0007623 | inferred from genetic interaction with FLYBASE:so; FB:FBgn0003460
147598	D	0.066129	0.195933	0.044769	0.0339404	0.0113335	0.0451586	7.98346e-08	51.5167	32.5375	0.631592	FBgn0022700	Chitinase 4	Cht4	CG3986, DmCHT4, CHT4	57B16	chitinase; GO:0004568 ; EC:3.2.1.14 | inferred from sequence similarity with EMBL:U29615; protein_id:AAC50246.1; chitinase; GO:0004568 ; EC:3.2.1.14 | non-traceable author statement	cuticle chitin catabolism; GO:0006036 | inferred from sequence similarity with EMBL:U29615; protein_id:AAC50246.1
142530	D	0.15275	0.191498	0.790986	0.796509	0.130015	0.207718	8.65718e-07	67.5	42.6583	0.631975	FBgn0038501		CG5319		90A4
141694	D	0.0671428	0.0252839	0.717987	0.576276	0.00162208	0.404834	2.11771e-11	231.617	146.379	0.631989	FBgn0033844		CG6016		50A11--13	ethanolaminephosphotransferase; GO:0004307 ; EC:2.7.8.1 | inferred from sequence similarity with EMBL:AF068302; protein_id:AAD25170.1
147443	D	0.0216023	0.567966	0.954246	0.782954	0.414732	0.853887	0.000284995	59.1333	37.3875	0.632258	FBgn0034355		CG5226		55D1	transporter; GO:0005215 | inferred from sequence similarity with SWISS-PROT:P31662
149371	D	0.616289	0.722203	0.722203	0.616289	3.45129e-05	3.45129e-05	2.37899e-05	47.4333	30	0.632467	FBgn0037405		CG1077	anon-f	83D5
150151	D	0.00395741	0.0167585	0.227517	0.459895	3.05684e-10	0.00980102	5.31101e-06	238.463	150.842	0.632559	FBgn0038631		CG7695		91B6
150163	D	0.135579	0.0799715	0.647897	0.0813005	0.00135051	0.0186627	8.56603e-06	75.5667	47.8167	0.632775	FBgn0038653		CG18208		91D1--2
152312	D	0.229169	0.213054	0.149303	0.464872	1.4871e-07	0.535016	9.17205e-05	247.771	156.867	0.633112	FBgn0022160		l(2)k05713	CG8256, CG18786, CG8256, CG8256, mitochondrial GPD	52C8	glycerol-3-phosphate dehydrogenase; GO:0004368 ; EC:1.1.99.5 | inferred from sequence similarity with SWISS-PROT:P35571		mitochondrion; GO:0005739 | inferred from sequence similarity with SWISS-PROT:P35571
141636	D	0.11675	0.708384	0.347335	0.571288	0.215992	0.2242	2.45225e-06	120.6	76.3917	0.63343	FBgn0039776	prolyl-4-hydroxylase-alpha EFB	PH4alphaEFB	CG12088, CG1473, CG31022, CG12088, CG1473, BcDNA:SD05564, prolyl-4-hydroxylase-alpha EFB	99F6	procollagen-proline,2-oxoglutarate-4-dioxygenase; GO:0004656 ; EC:1.14.11.2 | inferred from sequence similarity with MGD:P4ha1; MGI:MGI:97463	peptidyl-proline hydroxylation to 4-hydroxy-L-proline; GO:0018401 | inferred from sequence similarity with MGD:P4ha1; MGI:MGI:97463	procollagen-proline, 2-oxoglutarate-4-dioxygenase complex; GO:0016222 | inferred from sequence similarity with MGD:P4ha1; MGI:MGI:97463
147189	D	0.440709	0.263104	0.276361	0.330419	4.2755e-09	0.231647	8.30834e-11	305.217	193.367	0.633539	FBgn0033907	mitochondrial ribosomal protein S16	mRpS16	CG8338, MRP-S16, mitochondrial ribosomal protein S16	50E1	structural constituent of ribosome; GO:0003735 | non-traceable author statement; structural constituent of ribosome; GO:0003735 | inferred from sequence similarity with SWISS-PROT:Q9Y3D3	protein biosynthesis; GO:0006412 | inferred from sequence similarity with SWISS-PROT:Q9Y3D3	mitochondrial small ribosomal subunit; GO:0005763 | inferred from sequence similarity with SWISS-PROT:Q9Y3D3; mitochondrial small ribosomal subunit; GO:0005763 | non-traceable author statement
147152	D	0.229729	0.134899	0.524424	0.162058	0.000286587	0.00869942	0.00053757	130.896	82.9292	0.633551	FBgn0019928		Ser8	CG4812, CG4812, SP#3, SP3: Serine Protease 3, Serine Protease 3	50A8	serine-type peptidase; GO:0008236 | inferred from sequence similarity; trypsin; GO:0004295 ; EC:3.4.21.4 | inferred from sequence similarity with SWISS-PROT:P35044
147551	D	0.131501	0.949306	0.138672	0.158733	0.000256569	0.0778707	1.83891e-05	86.5542	54.875	0.633996	Multiple hits				57A5
145999	D	0.256113	0.380172	0.920885	0.828867	2.66073e-10	3.54358e-08	2.64662e-07	58.3458	37.0042	0.634221	FBgn0031969		CG7228		28D3	scavenger receptor; GO:0005044 | non-traceable author statement	defense response; GO:0006952 | non-traceable author statement	integral to plasma membrane; GO:0005887 | non-traceable author statement
147940	D	0.250815	0.250946	0.802043	0.802308	2.44825e-13	5.5403e-05	5.55479e-05	108.3	68.7292	0.634618	FBgn0035162		CG13900		61D2	damaged DNA binding; GO:0003684 | inferred from sequence similarity with EMBL:AF159853; protein_id:AAD42230.1	mRNA splicing; GO:0006371 | inferred from sequence similarity with NCBI_NP:013663; mRNA splicing; GO:0006371 | inferred from sequence similarity with protein_id:CAB56791	small nuclear ribonucleoprotein complex; GO:0030532 | inferred from sequence similarity with NCBI_NP:013663; small nuclear ribonucleoprotein complex; GO:0030532 | inferred from sequence similarity with protein_id:CAB56791; snRNP U2; GO:0005686 | inferred from sequence similarity with NCBI_NP:013663; snRNP U2; GO:0005686 | inferred from sequence similarity with protein_id:CAB56791
153311	D	0.880487	0.401672	0.982349	0.251976	6.58781e-09	1.45978e-06	3.34417e-13	531.875	337.725	0.634971	FBgn0001220	Heat shock protein cognate 5	Hsc70-5	CG8542, Hsc5, hsc70, HSC5, l(2)k04907, Hsc70, dhsc70, HSC70	50E6	heat shock protein; GO:0003773 | non-traceable author statement; adenosinetriphosphatase; GO:0004002 ; EC:3.6.1.3 | non-traceable author statement; heat shock protein; GO:0003773 | inferred from sequence similarity with SGD_LOCUS:SSC1; SGD:S0003806	response to heat; GO:0009408 | inferred from sequence similarity with SGD_LOCUS:SSC1; SGD:S0003806; response to heat; GO:0009408 | non-traceable author statement	mitochondrion; GO:0005739 | non-traceable author statement
146789	D	0.923762	0.238041	0.527994	0.608523	0.017231	0.234926	0.000504736	52.2333	33.1792	0.635211	FBgn0050372			CG30372	44B2-3	ARF GTPase activator
143661	D	0.217104	0.553683	0.283929	0.485124	0.283126	0.0580334	3.66364e-05	71.0917	45.1625	0.635271	FBgn0011556	zetaTrypsin	zetaTry	CG12387, DmZetaTry	47F3	trypsin; GO:0004295 ; EC:3.4.21.4 | inferred from sequence similarity with EMBL:M18930; protein_id:AAA36013.1; trypsin; GO:0004295 ; EC:3.4.21.4 | non-traceable author statement	proteolysis and peptidolysis; GO:0006508 | non-traceable author statement	extracellular; GO:0005576 | non-traceable author statement
142822	D	0.489391	0.0838647	0.645162	0.702877	0.00652525	0.0404686	6.62601e-08	160.4	101.912	0.635365	FBgn0032727		CG10623		37B7	selenocysteine methyltransferase; GO:0016205 ; EC:2.1.1.- | inferred from sequence similarity with SWISS-PROT:P56707
154689	D	0.0407132	0.410504	0.817863	0.0336506	1.29078e-08	0.0899057	2.33045e-08	75.3625	47.8875	0.635429	FBgn0039698		CG7789		99C1	3'(2'),5'-bisphosphate nucleotidase; GO:0008441 ; EC:3.1.3.7 | inferred from sequence similarity with EMBL:AF125043; protein_id:AAD17330
144469	D	0.0139618	0.0139618	0.0139618	0.0139618	1.6402e-07	1.6402e-07	1.6402e-07	47.1708	30	0.635986	FBgn0052774			CG32774	4B4
147438	D	5.7225e-07	0.00150398	0.544426	0.452878	5.13469e-07	0.0285662	3.48845e-06	84.1583	53.5583	0.6364	FBgn0034339		CG17527		55C7	glutathione transferase; GO:0004364 ; EC:2.5.1.18 | inferred from sequence similarity with SWISS-PROT:P46430
153330	D	0.000115347	0.00906434	0.45731	0.2932	4.60521e-19	4.15896e-07	2.00079e-08	358.404	228.162	0.636607	FBgn0038964		Nop56	CG13849, CG13849	94A12			nucleolus; GO:0005730 | inferred from sequence similarity with SGD_LOCUS:SIK1; SGD:S0004187; small nuclear ribonucleoprotein complex; GO:0030532 | inferred from sequence similarity with SGD_LOCUS:SIK1; SGD:S0004187
147924	D	0.742487	0.63512	0.17166	0.708924	0.000982961	0.00477093	6.019e-05	51.9042	33.0708	0.637152	FBgn0035131		mthl9	CG17084, mth-like 9, Mth-like 9	61C1	G-protein coupled receptor; GO:0004930 | inferred from sequence similarity; G-protein coupled receptor; GO:0004930 | inferred from sequence similarity with FLYBASE:mth; FB:FBgn0023000	G-protein coupled receptor protein signaling pathway; GO:0007186 | inferred from sequence similarity with FLYBASE:mth; FB:FBgn0023000; determination of adult life span; GO:0008340 | inferred from sequence similarity with FLYBASE:mth; FB:FBgn0023000; response to stress; GO:0006950 | inferred from sequence similarity with FLYBASE:mth; FB:FBgn0023000	integral to membrane; GO:0016021 | inferred from sequence similarity; integral to membrane; GO:0016021 | non-traceable author statement
141970	D	0.512184	0.38689	0.0142972	0.714982	0.172135	0.599837	7.84839e-07	75.25	47.9708	0.637486	Multiple hits		CG16953		92F2
152987	D	0.0151247	0.673837	0.73385	0.065157	0.0184098	0.426348	7.10484e-13	248.662	158.533	0.637544	FBgn0038786		CG5077		Unk	oxysterol binding; GO:0008142 | inferred from sequence similarity with EMBL:Y12693; protein_id:CAA73224
145307	D	0.00220552	0.112894	0.114287	0.00508279	0.000855107	7.03605e-05	8.67386e-06	691.229	440.729	0.637602	FBgn0030929		CG15043		17B5
152781	D	9.75241e-05	0.0156441	0.378341	0.0157049	0.055749	0.000834672	1.71502e-11	600.646	383.083	0.637786	FBgn0004654	Phosphogluconate dehydrogenase	Pgd	CG3724, CG3724, CG3724, A7, l(1)A7, N1, l(1)Pgd, l(1)2Dc, 6PGD, 6Pgd, 6-Pgd, 6PGDH, l35, l(1)2De, 6-pgd, PGD, l(1)G0385, 6Pgdh, Pdg, EG:87B1.4, l(1)N1, l(1)N3[90], l(1)Pgd-A, Pgd, NADP-6 phosphogluconate dehydrogenase	2D4	phosphogluconate dehydrogenase (decarboxylating); GO:0004616 ; EC:1.1.1.44 | traceable author statement; phosphogluconate dehydrogenase (decarboxylating); GO:0004616 ; EC:1.1.1.44 | non-traceable author statement	pentose-phosphate shunt; GO:0006098 | non-traceable author statement
142371	D	0.0360219	0.497061	0.192684	0.00577097	0.00342053	0.229003	2.02583e-06	152.254	97.125	0.637914	FBgn0016684	Na[+]-dependent inorganic phosphate cotransporter	NaPi-T	CG10207, Na/Pi-cotransporter, Dropo	51C5	high affinity inorganic phosphate:sodium symporter; GO:0005316 ; TC:2.A.20.2.2 | non-traceable author statement; high affinity inorganic phosphate:sodium symporter; GO:0005316 ; TC:2.A.20.2.2 | inferred from sequence similarity with PIR:I59302
145020	D	0.26359	0.297357	0.325506	0.259371	3.57305e-05	0.00233582	1.93229e-07	52.3708	33.4208	0.638157	FBgn0030502		CG12175		12A8
146999	D	0.65817	0.436551	0.0244246	0.9531	0.40788	0.271246	8.67458e-06	147.629	94.2875	0.638678	FBgn0033601		CG9076		47E2	structural constituent of larval cuticle (sensu Insecta); GO:0008010 | inferred from sequence similarity with SWISS-PROT:O02387
152629	D	0.0388816	0.763151	0.199973	0.00115418	4.61538e-07	0.280626	2.58273e-10	194.667	124.496	0.639533	FBgn0039430		CG5455		97B4
153042	D	0.372889	0.378913	0.173678	0.214163	3.10481e-06	0.0563297	6.17654e-07	99.4417	63.6208	0.63978	FBgn0036968		CG6680		77B3--4	serpin; GO:0004868 | inferred from sequence similarity with EMBL:AJ000386; protein_id:CAA04047
152852	D	0.085048	0.154985	0.732776	0.867843	1.50805e-16	1.09934e-06	8.53547e-07	125.858	80.6417	0.640734	FBgn0032857		CG10947	38C.42	38C6
146319	D	0.520591	0.154031	0.0987372	0.139962	0.689118	0.992855	6.20806e-06	59.0542	37.8458	0.640866	FBgn0032490		CG16813		34A10
142131	D	0.223998	0.106682	0.137144	0.775744	0.0430763	0.000834127	1.34254e-07	50.2125	32.2	0.641275	FBgn0034715		CG3382		58D2	organic anion transporter; GO:0008514 | inferred from sequence similarity with SWISS-PROT:P46720
154989	D	0.257369	0.0337924	0.124415	0.217875	0.738656	0.819941	0.000304885	63.8667	40.9667	0.641441	FBgn0035151		CG17129		61C8
149654	D	0.154521	0.235725	0.0263918	0.413064	0.0416864	0.9811	5.72579e-07	58.8833	37.775	0.641523	FBgn0037849		CG4596		86C7
147904	D	0.655247	0.45005	0.231553	0.973249	0.124988	0.994806	0.000110976	97.8917	62.825	0.641781	FBgn0035092		CG3441		60F1	neuropeptide hormone; GO:0005184 | non-traceable author statement	neuropeptide signaling pathway; GO:0007218 | non-traceable author statement	extracellular; GO:0005576 | non-traceable author statement
148716	D	0.37245	0.497653	0.357876	0.748742	0.000723293	0.00548537	0.000171815	49.3792	31.6958	0.641887	FBgn0052130			CG32130	70B2
142105	D	0.0555969	0.287064	0.691785	0.687459	0.00190596	0.504166	9.12897e-06	55.9542	35.9208	0.641969	Multiple hits		CG10962	CG7090	8C1	oxidoreductase, acting on the CH-OH group of donors, NAD or NADP as acceptor; GO:0016616 ; EC:1.1.1.- | inferred from sequence similarity with EMBL:AJ000671; protein_id:CAA04227
147542	D	0.880505	0.502825	0.509142	0.329682	0.675615	0.214189	4.15244e-06	81.5708	52.4	0.642386	FBgn0034507		CG11192		56F17	serine-type endopeptidase; GO:0004252 ; EC:3.4.21.- | inferred from sequence similarity with MGD:Klk3; MGI:MGI:102849
147631	D	0.00221637	0.0583636	0.865158	0.808267	0.0028212	0.000108483	5.76853e-06	66.8208	42.925	0.642389	FBgn0034647		CG15678		57F6
149829	D	0.47025	0.821512	0.729372	0.374666	0.024559	0.00129143	0.000352152	51.2667	32.9333	0.642393	FBgn0038131		CG15888		87E4
149651	D	0.150413	0.535834	0.619697	0.933358	0.124299	0.370503	7.08174e-06	125.483	80.6125	0.642416	FBgn0037845		CG14694		86C7	reduced folate carrier; GO:0008518 ; TC:2.A.48.1.1 | inferred from sequence similarity with EMBL:U38180
147396	D	0.465828	0.132873	0.0840372	0.103703	0.466255	0.570995	3.60147e-06	56.2958	36.1792	0.642662	FBgn0034272		CG14487		54E7
152170	D	0.0758189	0.0758189	0.326661	0.326661	9.78312e-08	2.68433e-05	2.68433e-05	53.3333	34.2792	0.642734	FBgn0000504	doublesex	dsx	CG11094, Dmdsx, Hr: Hermaphrodite, ix-62c: intersex-62c, intersex-62c, Hermaphrodite	84E5--6	transcription factor; GO:0003700 | non-traceable author statement; DNA binding; GO:0003677 | non-traceable author statement; specific RNA polymerase II transcription factor; GO:0003704 | non-traceable author statement; specific RNA polymerase II transcription factor; GO:0003704 | inferred from sequence similarity with EMBL:AF130728; protein_id:AAD40474.1; DNA binding; GO:0003677 | traceable autho…	female genital morphogenesis (sensu Holometabola); GO:0007486 | inferred from genetic interaction with FLYBASE:tra2; FB:FBgn0003742; male genital morphogenesis (sensu Holometabola); GO:0007485 | inferred from genetic interaction with FLYBASE:tra2; FB:FBgn0003742	nucleus; GO:0005634 | inferred from sequence similarity with EMBL:AF130728; protein_id:AAD40474.1
152197	D	0.226409	0.0585229	0.192013	0.348059	0.000615519	8.5451e-07	1.82987e-11	331.983	213.483	0.643054	FBgn0031376		CG10908		22B8
144136	D	0.0916128	0.107089	0.379138	0.518962	2.02241e-07	0.0787873	0.00049724	74.5125	47.9167	0.643069	FBgn0026396	Odorant receptor 22c	Or22c	CG15377, CG15377, DOR22C.1, 22C.1, DOR16, Or22C.1, Olfactory receptor 22C.1	22C1	olfactory receptor; GO:0004984 | inferred from sequence similarity	olfaction; GO:0007608 | inferred from sequence similarity	integral to membrane; GO:0016021 | inferred from sequence similarity
151358	D	0.00635823	0.0331333	0.112401	0.133829	6.81562e-07	0.565231	7.95348e-09	136.713	87.9708	0.643473	FBgn0040885		CG14189		18A3
147973	D	0.945445	0.938211	0.107784	0.631288	0.0116661	0.599536	4.2354e-05	105.588	67.9792	0.643818	FBgn0003295	roughoid	ru	CG1214, rho-3, Rho-related [62A1], Rhomboid 3, rho3, rhomboid-3, roughoid/rhomboid-3	61F8	serine-type peptidase; GO:0008236 | non-traceable author statement	cone cell fate commitment (sensu Drosophila); GO:0007466 | inferred from mutant phenotype; photoreceptor commitment (sensu Drosophila); GO:0007459 | inferred from genetic interaction with FLYBASE:rho; FB:FBgn0004635	integral to plasma membrane; GO:0005887 | inferred from sequence similarity with FLYBASE:rho; FB:FBgn0004635
153070	D	0.00664899	0.49176	0.888637	0.20183	0.826428	0.734706	2.52764e-05	150.717	97.0958	0.644228	FBgn0023479		Tequila	CG4821	66F4	serine-type endopeptidase; pancreatic elastase
147028	D	6.61297e-05	0.591247	0.705439	0.0624945	0.000508606	0.0519247	9.78382e-06	503.921	324.717	0.64438	FBgn0050035			CG30035	48B6-7	glucose transporter	carbohydrate transport	integral to membrane
143528	D	0.29628	0.0289738	0.882222	0.0967792	1.88851e-06	0.000163142	1.12356e-08	149.596	96.4542	0.644765	FBgn0004879	pollux	plx	CG1093	83C1
145485	D	0.718935	0.202712	0.718021	0.116775	0.0589429	0.38305	6.88705e-06	97.7917	63.0583	0.644823	FBgn0031188		CG14613	ADP/ATP translocase	20B1
144531	D	0.0625858	0.0889258	0.793008	0.394134	0.57233	0.507574	0.000489653	100.05	64.5375	0.645052	FBgn0029780		CG17758		5A9
152416	D	0.0574386	0.345828	0.753318	0.433846	7.50685e-15	0.000587788	1.15391e-06	230.8	148.879	0.645057	FBgn0026585		BEST:LD04971	CG11045	26E3	equilabrative nucleoside transporter, nitrobenzyl-thioinosine-insensitive
146762	D	0.845452	0.431238	0.442973	0.533552	0.557977	0.220387	0.000133408	53.325	34.4083	0.645257	FBgn0033214		CG1941		43E12
145264	D	0.741875	0.329408	0.270788	0.829992	0.0224679	0.039614	6.50772e-06	47.1	30.4	0.645435	Multiple hits				16E1-2
151069	D	8.06941e-07	0.224241	0.464832	0.0348354	0.569096	0.0692239	0.000375519	487.433	314.721	0.645669	FBgn0040582		CG5791	BcDNA:RH16331	94A2
147161	D	0.396791	0.247456	0.173122	0.898183	1.77637e-14	0.000414032	1.51634e-06	210.954	136.208	0.645677	FBgn0033860		CG18369		50B4--5
149626	D	0.731077	0.318684	0.357098	0.686301	0.172381	0.0678713	0.000203523	60.2458	38.9	0.645688	FBgn0037804		CG11870	EMK/KIAA0537	86A5--6	protein serine/threonine kinase; GO:0004674 ; EC:2.7.1.37 | non-traceable author statement	protein amino acid phosphorylation; GO:0006468 | non-traceable author statement
145128	D	0.199258	0.318981	0.894086	0.629172	2.02017e-08	0.478811	0.000257638	89.25	57.6292	0.645705	FBgn0052584			CG32584	13D3
146182	D	0.309627	0.817585	0.0743421	0.41858	0.00548895	0.129312	5.81986e-05	116.871	75.4792	0.645834	FBgn0032283		CG7296		32A2
154049	D	0.0278687	0.00537988	0.748574	0.429377	1.59758e-06	0.761243	2.12534e-09	116.842	75.5042	0.646209	FBgn0002997	omega	ome	CG9370	70F4	dipeptidyl-peptidase IV
152907	D	0.104022	0.447124	0.419277	0.536804	0.204045	0.711539	5.20709e-07	128.379	83.025	0.646717	FBgn0004364	18 wheeler	18w	CG8896, tlr, 18-wheeler, wheeler, 18-Wheeler, 18W, CT25100, 18 Wheeler, l(2)00053, Toll like receptor	56F8	transmembrane receptor; GO:0004888 | inferred from sequence similarity; cell adhesion molecule; GO:0005194 | inferred from direct assay; transmembrane receptor; GO:0004888 | inferred from sequence similarity with FLYBASE:Tl; FB:FBgn0003717; transmembrane receptor; GO:0004888 | inferred from sequence similarity with FLYBASE:Toll-7; FB:FBgn0034476	cell adhesion; GO:0007155 | inferred from direct assay	cytoplasm; GO:0005737 | inferred from direct assay; membrane fraction; GO:0005624 | inferred from direct assay; plasma membrane; GO:0005886 | inferred from direct assay; plasma membrane; GO:0005886 | inferred from sequence similarity with FLYBASE:Tl; FB:FBgn0003717
141990	D	0.84116	0.808506	0.425724	0.99325	0.0129289	0.931529	0.000134695	69.6792	45.075	0.646893	Multiple hits		CG7550		66B6--7
144583	D	0.323185	0.40276	0.282935	0.322498	0.591582	0.223044	2.32609e-05	84.3458	54.575	0.647038	FBgn0029851		CG14445		5E1
148805	D	0.328169	0.210673	0.500463	0.459868	5.85546e-07	0.0010171	0.000462724	60.2625	38.9958	0.647099	FBgn0036502		CG7841		71D3
141947	D	0.450609	0.0117093	0.694893	0.201518	0.47684	0.0113774	2.09964e-07	52.5667	34.0208	0.647194	Multiple hits	mitochondrial ribosomal protein L14/proximal to raf/-	mRpL14/ptr	CG14048, CG14048, EG:BACH48C10.6, L14, BcDNA:RH18819, mitochondrial ribosomal protein L14/CG2841, CG2841, EG:BACH48C10.5	3A1	structural constituent of ribosome; GO:0003735 | inferred from sequence similarity with EMBL:AA642134	protein biosynthesis; GO:0006412 | inferred from sequence similarity with EMBL:AA642134	mitochondrial large ribosomal subunit; GO:0005762 | inferred from sequence similarity with EMBL:AA642134
147042	D	0.977628	0.962439	0.953813	0.943349	0.0268302	0.0320865	1.86283e-05	46.9833	30.4208	0.647481	FBgn0033658		CG8986		48C5
141942	D	0.272254	0.894231	0.460401	0.457325	0.323912	0.423775	0.000129066	60.1375	38.9417	0.647544	FBgn0050389		CG30389	CG30389	57C4-5
152966	D	0.400733	0.718916	0.33288	0.832932	0.00036772	0.00470897	1.84285e-06	105.729	68.4833	0.647724	FBgn0036698		CG7724		73E5	oxidoreductase, acting on CH-OH group of donors; GO:0016614 ; EC:1.1.-.- | inferred from sequence similarity with NCBI_gi:4504509
141842	D	0.494818	0.628517	0.891921	0.579045	0.00614705	0.00644471	0.000870794	58.7292	38.0542	0.64796	Multiple hits		CG18190		55F7
153416	D	0.110989	0.894074	0.793428	0.432465	3.65453e-11	0.0010364	8.76677e-07	189.967	123.108	0.648052	FBgn0033872		CG6329	CG6329	50C6
149167	D	0.462967	0.56912	0.72477	0.363646	0.217878	0.15379	4.61566e-07	46.7667	30.3083	0.648076	FBgn0037053		CG12976		78C2
142044	D	0.286323	0.597416	0.806975	0.991077	0.0186697	0.263971	0.000382816	85.9958	55.7542	0.648336	Multiple hits		CG13891		61C1
145936	D	0.459266	0.613778	0.278366	0.583774	0.0240838	0.752179	2.35137e-05	64.875	42.1083	0.649069	FBgn0031879		SP1070	CG9138, CT26172, poly-EGF	27D2	Notch binding; GO:0005112 | inferred from sequence similarity with EMBL:Y14495; protein_id:CAA74835
151224	D	0.352172	0.762104	0.0637891	0.979619	0.583769	0.687853	3.19371e-08	1073.11	696.808	0.649336	FBgn0040748		CG13943		Unk
141419	D	0.0850072	0.0309834	0.215845	0.354263	0.106441	0.0447753	9.43786e-05	51.0417	33.15	0.649469	FBgn0038845		CG10827		93B3	alkaline phosphatase; GO:0004035 ; EC:3.1.3.1 | inferred from sequence similarity with MGD:Akp2; MGI:MGI:87983
148159	D	0.0516178	0.0122372	0.0783906	0.0721032	4.42734e-14	0.00707636	4.35606e-06	144.842	94.0708	0.649474	FBgn0041171	archipelago	ago	CG15010, CG15010, CG15010, CG15010, DmFbw7, archipelago	64A12	ubiquitin-protein ligase; GO:0004842 ; EC:6.3.2.19 | inferred from sequence similarity with SGD_LOCUS:CDC4; SGD:S0001885	cyclin catabolism; GO:0008054 | traceable author statement; regulation of mitosis; GO:0007088 | inferred from mutant phenotype
151477	D	0.0392348	0.176753	0.203496	0.218083	6.88005e-06	0.0592728	1.08368e-05	68.6208	44.575	0.649584	FBgn0031737		CG11142		25F4	structural constituent of peritrophic membrane (sensu Insecta); GO:0016490 | inferred from sequence similarity with EMBL:AF030431
152245	D	0.0069176	0.0030927	0.413702	0.00339386	2.33738e-05	0.178655	2.91402e-06	951.125	617.842	0.64959	FBgn0033857		CG13335	CG6183	50B2
152679	D	0.00706891	0.277791	0.178291	0.306658	3.52522e-07	0.0309884	5.78767e-08	197.525	128.412	0.650108	FBgn0039321		CG10550		96D1
142322	D	0.220327	0.289498	0.0839189	0.246175	0.0312857	0.160131	2.26347e-06	65.9333	42.8708	0.650215	FBgn0034206		CG18469		54B1
153976	D	0.908583	0.939159	0.00862103	0.0243403	2.01743e-17	3.5607e-07	1.16187e-09	93.8583	61.0292	0.650226	FBgn0014001	PAK-kinase	Pak	CG10295, CG10295, p65[PAK], DPAK, PAK, PAK1, D-Pak, pak, Dpak1, PAK2, dPAK1, DPak, dPak, p21-associated kinase	83E4	protein serine/threonine kinase; GO:0004674 ; EC:2.7.1.37 | inferred from sequence similarity; protein serine/threonine kinase; GO:0004674 ; EC:2.7.1.37 | inferred from direct assay; protein serine/threonine kinase; GO:0004674 ; EC:2.7.1.37 | non-traceable author statement; receptor signaling protein serine/threonine kinase; GO:0004702 ; EC:2.7.1.- | non-traceable author statement; protein serine…	axon guidance; GO:0007411 | inferred from genetic interaction with FLYBASE:Dscam; FB:FBgn0033159; cell adhesion; GO:0007155 | inferred from direct assay	focal adhesion; GO:0005925 | inferred from direct assay
142953	D	0.54867	0.146377	0.262989	0.0490517	0.000585582	0.140982	9.38162e-06	129.671	84.45	0.651264	FBgn0030774		CG9675	anon-EST:ParkEST153	15A1--2	serine-type endopeptidase; GO:0004252 ; EC:3.4.21.- | inferred from sequence similarity with SWISS-PROT:P07146
152439	D	0.279327	0.443608	0.968365	0.901374	0.00291061	0.223396	0.000287907	55.1375	35.9208	0.651477	FBgn0030796		CG4829		15A11	protein-glutamine gamma-glutamyltransferase; GO:0003810 ; EC:2.3.2.13 | inferred from sequence similarity with MGD:Ggtp; MGI:MGI:95706
152782	D	0.679317	0.596787	0.471046	0.35716	2.67536e-13	2.21724e-06	1.50361e-06	70.3208	45.8583	0.65213	FBgn0037721		CG9427		85E1
147550	D	0.00835654	0.00441845	0.848096	0.629796	8.10919e-09	0.0186191	3.53826e-05	598.65	390.471	0.652252	FBgn0034515		CG13428		57A5
152931	D	0.42385	0.620738	0.529984	0.704381	0.502381	0.995957	6.21717e-05	90.6667	59.15	0.65239	FBgn0033949		CG10131		51B10
151677	D	0.00690343	0.499023	0.681487	0.550823	1.47914e-09	0.185364	2.98825e-06	300.188	195.842	0.652398	FBgn0052479			CG32479	61D2-4	ubiquitin-specific protease	protein deubiquitination
143150	D	0.11491	0.0470373	0.506107	0.652645	0.495426	0.233875	5.00865e-07	1360.59	887.717	0.652449	FBgn0000579	Enolase	Eno	CG17654, ENOA, Eno2, CT32526	22B1	phosphopyruvate hydratase; GO:0004634 ; EC:4.2.1.11 | inferred from sequence similarity with MGD:Eno1; MGI:MGI:Eno1	glycolysis; GO:0006096 | non-traceable author statement
141208	D	0.0871537	0.486478	0.195134	0.529918	0.0169271	6.93535e-05	7.87579e-11	745.5	486.767	0.65294	FBgn0015623	Cytochrome P450 reductase	Cpr	CG11567, P450, CPR, NCPR, P450 reductase, cpr, NADPH-cytochrome P450 oxidoreductase	26C3	NADPH-ferrihemoprotein reductase; GO:0003958 ; EC:1.6.2.4 | non-traceable author statement; NADPH-ferrihemoprotein reductase; GO:0003958 ; EC:1.6.2.4 | inferred from sequence similarity with MGD:Por; MGI:MGI:97744	electron transport; GO:0006118 | non-traceable author statement	endoplasmic reticulum; GO:0005783 | non-traceable author statement
151588	D	0.543202	0.543202	0.543202	0.543202	1.15774e-05	1.15774e-05	1.15774e-05	45.925	30	0.653239	FBgn0037810	slender lobes	sle	CG12819, slender lobes	86A8--B1
141527	D	0.0313157	0.417943	0.892528	0.123527	0.00683343	0.0358855	7.00396e-06	297.4	194.479	0.653931	FBgn0023479		Tequila	CG4821, CG18403, CG4948, graal, anon-EST:ParkEST161	66F4	serine-type endopeptidase; GO:0004252 ; EC:3.4.21.- | inferred from sequence similarity; serine-type endopeptidase; GO:0004252 ; EC:3.4.21.- | non-traceable author statement; pancreatic elastase; GO:0008132 ; EC:3.4.21.- | non-traceable author statement
143499	D	0.324014	0.628783	0.566857	0.363006	0.037314	0.011646	4.72802e-06	100.129	65.4875	0.65403	FBgn0004622	Tachykinin-like receptor at 99D	Takr99D	CG7887, DTKR, l(3)s2222, TAKR99D, Tak-r	99C8--D1	tachykinin receptor; GO:0004995 | inferred from sequence similarity; neuropeptide receptor; GO:0008188 | inferred from sequence similarity	G-protein coupled receptor protein signaling pathway; GO:0007186 | inferred from sequence similarity; tachykinin signaling pathway; GO:0007217 | inferred from sequence similarity	plasma membrane; GO:0005886 | inferred from sequence similarity with RGD:Tacr1; RGDID:3811; plasma membrane; GO:0005886 | inferred from sequence similarity with RGD:Tacr3; RGDID:3810
146386	D	0.000176897	0.732055	0.0394473	0.902117	0.588605	0.0574957	4.46054e-05	72.1458	47.2042	0.654288	FBgn0032614		CG13284		36B2	steroid dehydrogenase; GO:0016229 ; EC:1.1.1.- | inferred from sequence similarity with SWISS-PROT:O70503
150599	D	0.0657159	0.171446	0.35078	0.404622	0.00421314	0.0822131	8.30692e-08	52.2625	34.2	0.654389	FBgn0039354		Lgr3	CG5042, CG5046, CG31096, CG5042, CG5042, CG5042, CG5042, CG5046, CT16193	96E8--9	G-protein coupled receptor; GO:0004930 | non-traceable author statement; neuropeptide receptor; GO:0008188 | inferred from sequence similarity; protein-hormone receptor; GO:0016500 | inferred from sequence similarity	G-protein coupled receptor protein signaling pathway; GO:0007186 | inferred from sequence similarity; G-protein coupled receptor protein signaling pathway; GO:0007186 | inferred from sequence similarity	integral to membrane; GO:0016021 | inferred from sequence similarity; integral to membrane; GO:0016021 | inferred from sequence similarity
143011	D	0.0207465	0.0696321	0.0117458	0.00684082	4.61203e-08	0.342238	2.02004e-09	87.8292	57.5	0.65468	FBgn0031220		CG4822		21B1	ATP-binding cassette (ABC) transporter; GO:0004009 ; EC:3.6.3.- | inferred from sequence similarity with MGD:Abc8; MGI:MGI:107704
147464	D	0.00127642	0.251968	0.493776	0.018854	1.01052e-12	8.74817e-05	2.35461e-09	119.508	78.2458	0.654731	FBgn0034387		Cyp12b2	CG15077, 12b2	55F1	cytochrome P450; GO:0015034 | inferred from sequence similarity; cytochrome P450; GO:0015034 | non-traceable author statement		mitochondrion; GO:0005739 | inferred from sequence similarity; mitochondrion; GO:0005739 | inferred from sequence similarity
146838	D	0.402677	0.217289	0.654794	0.591251	0.420431	0.70638	1.05689e-06	151.65	99.3042	0.654825	Multiple hits				44F1
142393	D	0.597829	0.584886	0.367994	0.470424	0.453469	0.739159	5.69053e-06	46.7125	30.5917	0.654893	FBgn0039026		CG7029		94C6--7
147692	D	0.0690126	0.217338	0.225844	0.0703354	0.152195	0.266224	7.64352e-07	64.2875	42.1042	0.654936	FBgn0030173			CG15313	9A5
149540	D	0.6202	0.843299	0.59963	0.955105	0.937458	0.975923	5.55665e-05	48.3625	31.675	0.65495	FBgn0037665		CG16733		85D4	aryl sulfotransferase; GO:0004062 ; EC:2.8.2.1 | inferred from sequence similarity with EMBL:AF059257; retinol dehydratase; GO:0017051 | inferred from sequence similarity with SWISS-PROT:Q26490
144088	D	0.17855	0.120407	0.0850094	0.0401018	0.390732	0.585983	1.3656e-08	115.742	75.8208	0.655087	FBgn0025682	supercoiling factor	scf	CG9148, CK02682, DCB-45, SCF, BEST:CK02682, anon-EST:Posey14	61F5	DNA supercoiling; GO:0009387 | inferred from sequence similarity with PIR:A57516; DNA supercoiling; GO:0009387 | non-traceable author statement
144015	D	0.291743	0.205414	0.267061	0.126938	0.00197618	0.00358479	2.00954e-08	47.2833	30.975	0.655093	FBgn0024308	Smrter	Smr	CG4013, CG4013, SMRTER, E52, Smrter: SANT domain protein, Smrter, SMRT-related ecdysone receptor-interacting factor, SANT domain protein	11B10--14	transcription co-repressor; GO:0003714 | inferred from sequence similarity with EMBL:AF125672; protein_id:AAD22973.1; transcription co-repressor; GO:0003714 | non-traceable author statement
148711	D	0.114087	0.225836	0.280272	0.38381	0.000374887	0.0139499	0.000309377	53.7375	35.2042	0.655114	FBgn0036361		CG10154		70B1	structural constituent of peritrophic membrane (sensu Insecta); GO:0016490 | inferred from sequence similarity with EMBL:AF000606
150051	D	0.636561	0.0642697	0.672036	0.149772	0.00116926	0.0220144	7.76328e-07	53.975	35.3625	0.655164	FBgn0038482		CG4053		89F1	trypsin; GO:0004295 ; EC:3.4.21.4 | inferred from sequence similarity with EMBL:AE000663
144665	D	0.330589	0.595183	0.0840757	0.300987	2.15236e-07	7.45579e-05	3.17736e-05	58.0167	38.025	0.655415	FBgn0029976		CG1514		7C2--3
148037	D	0.738598	0.45365	0.0654441	0.723141	0.0351532	0.00607692	0.000143009	101.867	66.775	0.655514	FBgn0035330		CG13802		62D5
151043	D	0.582327	0.667426	0.35726	0.313182	1.68122e-05	0.000840022	0.000483793	50.8583	33.35	0.655743	FBgn0040557		CG14364		Unk
151945	D	0.839539	0.262327	0.491151	0.694194	0.00243371	0.00409201	1.04721e-07	53.4	35.0208	0.655821	FBgn0038171		RPE65	CG9347, beta-diox, DRPE65, anon-WO0148163.1, anon-WO0148162.1, beta-carotene dioxygenase	87F11	beta-carotene 15,15'-dioxygenase; GO:0003834 ; EC:1.14.99.36 | non-traceable author statement
147749	D	0.457588	0.686056	0.366349	0.540518	0.0221822	0.200173	1.89389e-08	166.033	108.929	0.656068	FBgn0034828		CG13545		59D1
145305	D	0.135405	0.516437	0.983741	0.0441168	0.00440183	0.129806	3.62244e-07	55.0417	36.1167	0.65617	FBgn0030927		CG15046		17B5
144446	D	0.306611	0.574377	0.0617996	0.0939686	0.00186466	0.949545	1.40968e-06	177.375	116.438	0.656448	FBgn0052791			CG32791	3D5
151371	D	0.066053	0.480551	0.0427298	0.724778	2.46405e-07	0.0519097	1.26379e-05	65.0042	42.7	0.656881	FBgn0040900		CG17777		2E1
144596	D	0.19591	0.221067	0.607796	0.307243	3.21446e-05	0.251141	1.38463e-05	620.775	407.875	0.657042	FBgn0029869		CG3861		5F2--3	citrate (SI)-synthase; GO:0004108 ; EC:4.1.3.7 | inferred from sequence similarity with NCBI_gi:4758076		mitochondrial matrix; GO:0005759 | inferred from sequence similarity with NCBI_gi:4758076
152227	D	0.00207896	0.0106257	0.0482098	0.510344	0.0160494	3.09038e-06	1.76357e-13	344.337	226.292	0.65718	FBgn0038407		CG6126		89B12	organic cation transporter; GO:0015101 | inferred from sequence similarity with EMBL:AF078750; protein_id:AAD20978
148441	D	0.372153	0.68903	0.882929	0.351488	0.0997119	0.395424	1.81749e-05	49.6875	32.6542	0.657191	FBgn0035956	Dorsocross2	Doc2	CG5187, CG5187, Dorsocross2	66F1	transcription factor; GO:0003700 | inferred from sequence similarity with MGD:Tbx2; MGI:MGI:98494		nucleus; GO:0005634 | inferred from sequence similarity with MGD:Tbx2; MGI:MGI:98494
144904	D	0.003517	0.600643	0.00895419	0.708869	0.00425101	0.377472	0.000106098	55.0708	36.2083	0.657487	FBgn0030349		CG10353		10F2--4
144621	D	0.3321	0.633629	0.89268	0.647481	0.0381306	0.00139379	0.00014008	54.2	35.6792	0.658287	FBgn0029909		CG12796		6D4	G-protein coupled receptor; GO:0004930 | inferred from sequence similarity with PIR:C55886; amine receptor; GO:0008227 | inferred from sequence similarity	G-protein coupled receptor protein signaling pathway; GO:0007186 | inferred from sequence similarity	integral to membrane; GO:0016021 | inferred from sequence similarity
142453	D	0.320568	0.352912	0.822339	0.555658	0.011584	0.0212945	9.8622e-06	47.4792	31.2833	0.658885	FBgn0040321	Gram-negative bacteria binding protein 3	GNBP3	CG5008, DGNBP-3, Gram-negative bacteria binding protein 3	Unk	pattern recognition receptor; GO:0008329 | inferred from sequence similarity; pattern recognition receptor; GO:0008329 | non-traceable author statement; Gram-negative bacterial binding; GO:0008368 | non-traceable author statement	defense response; GO:0006952 | non-traceable author statement
152178	D	0.262424	0.64688	0.104723	0.349738	2.27546e-17	4.90903e-05	1.22812e-08	347.688	229.221	0.659273	FBgn0037723		CG8327		85E1--2	spermidine synthase; GO:0004766 ; EC:2.5.1.16 | inferred from sequence similarity with MGD:Srm; MGI:MGI:102690
143190	D	0.0978477	0.251522	0.644102	0.00765306	1.04186e-06	0.0508531	5.83332e-06	59.4	39.2292	0.660424	FBgn0001205	HMG Coenzyme A reductase	Hmgcr	CG10367, CG10367, l(3)01152, clb, columbus, HmG-CoAR, bs32f05.y1, hmgcr, HMGCoAr, HMGCoAR, DmHMG-CoAr, HMG-CoA reductase, HMGCR_Dm, Hmg	95B1	hydroxymethylglutaryl-CoA reductase (NADPH); GO:0004420 ; EC:1.1.1.34 | inferred from sequence similarity; hydroxymethylglutaryl-CoA reductase (NADPH); GO:0004420 ; EC:1.1.1.34 | non-traceable author statement; hydroxymethylglutaryl-CoA reductase (NADPH); GO:0004420 ; EC:1.1.1.34 | inferred from sequence similarity with MGD:Hmgcr; MGI:MGI:96159	germ-cell migration; GO:0008354 | inferred from mutant phenotype; isoprenoid biosynthesis; GO:0008299 | non-traceable author statement	endoplasmic reticulum membrane; GO:0005789 | non-traceable author statement
151027	D	0.106124	0.489812	0.427242	0.0998047	0.0195213	0.00313056	0.000145883	47.5	31.3958	0.660965	FBgn0040540		CG3928		Unk
143033	D	0.0213432	0.0997835	0.14847	0.166356	0.466408	0.128885	9.40619e-06	121.171	80.1	0.66105	FBgn0031761		CG9092		26B2--3	beta-galactosidase; GO:0004565 ; EC:3.2.1.23 | inferred from sequence similarity with EMBL:M75122		lysosome; GO:0005764 | inferred from sequence similarity with EMBL:M75122
147357	D	0.685029	0.0648769	0.595634	0.799113	5.61779e-06	0.311683	2.40893e-05	76.9417	50.8667	0.661107	Multiple hits				54A2
149228	D	0.690406	0.0680636	0.794024	0.597487	0.0399381	0.617432	0.000514235	87.6375	57.9583	0.661342	FBgn0037161		CG14460		79E3
143682	D	0.111385	0.569263	0.553903	0.23569	0.309258	0.376246	0.000247734	49.3625	32.6583	0.661602	FBgn0011722	Tiggrin	Tig	CG11527, tig, TIG, tiggrin, CT36389	26D1	binding; GO:0005488 | traceable author statement		extracellular matrix; GO:0005578 | inferred from direct assay; extracellular matrix; GO:0005578 | inferred from sequence similarity
154511	D	0.422308	0.0403771	0.319896	0.0401828	1.95248e-10	0.00352755	7.54296e-07	139.392	92.2375	0.661715	FBgn0027495		BcDNA:LD29892	CG8378	48E2
148826	D	0.142356	0.417135	0.197731	0.998016	0.0931738	0.981261	5.32945e-05	99.225	65.6625	0.661754	FBgn0040230	diablo	dbo	CG6224, CG6224, diablo	72A2	actin binding; GO:0003779 | inferred from sequence similarity
142360	D	0.184843	0.596099	0.564351	0.217679	0.00104144	0.000786182	7.04421e-07	45.4583	30.1292	0.662786	FBgn0033887		CG6704		50C20	retinol dehydratase; GO:0017051 | inferred from sequence similarity with SWISS-PROT:Q26490; aryl sulfotransferase; GO:0004062 ; EC:2.8.2.1 | inferred from sequence similarity with MGD:Ste; MGI:MGI:98431
143863	D	0.719932	0.278577	0.402857	0.200035	0.386915	0.366394	2.88131e-05	51.6583	34.2417	0.662849	FBgn0016032	late bloomer	lbm	CG2374, CG2374, lbl, Lbm, Dm.Tsp42Em, latebloomer, lbm, Late Bloomer	42E7		synaptogenesis; GO:0007416 | inferred from mutant phenotype; synaptogenesis; GO:0007416 | non-traceable author statement	extracellular; GO:0005576 | inferred from direct assay
152567	D	0.130536	0.058643	0.357357	0.111182	0.7437	0.501944	0.000130855	52.875	35.0542	0.662963	FBgn0031929		CG18585		28C1
149207	D	0.591621	0.579076	0.965008	0.509389	7.63499e-09	0.108742	0.000804386	135.404	89.8083	0.663261	FBgn0037127		CG14566		78E6
148876	D	0.874845	0.500663	0.457189	0.412724	0.000926727	0.00276023	9.05625e-08	126.746	84.1083	0.663598	FBgn0036603		CG13062		72E1
142165	D	0.29319	0.47166	0.447942	0.164452	3.42566e-08	0.134386	8.8699e-09	427.767	283.879	0.663631	FBgn0031245		CG3625		21B7
142036	D	0.375465	0.98817	0.81741	0.635893	0.583407	0.837883	5.5448e-06	82.3625	54.6583	0.663631	Multiple hits		CG17567	bs35c03.y1, bs36b02.y1	37C7
152594	D	0.241229	0.541774	0.385579	0.384482	0.273917	0.0937883	0.000109297	58.275	38.6958	0.664021	Multiple hits				65C3
149505	D	0.0284748	0.479022	0.135307	0.427698	0.376861	0.256805	7.87626e-05	63.1167	41.9125	0.664048	Multiple hits				85A2
151812	D	0.112756	0.212184	0.326514	0.542418	0.000188913	0.0102733	4.19267e-07	2098.53	1393.71	0.664139	FBgn0016691	Oligomycin sensitivity-conferring protein	Oscp	CG4307, OSCP	88E8--9	hydrogen-transporting two-sector ATPase; GO:0003936 ; EC:3.6.3.14 ; TC:3.A.2.1.- | non-traceable author statement; hydrogen-transporting two-sector ATPase; GO:0003936 ; EC:3.6.3.14 ; TC:3.A.2.1.- | inferred from sequence similarity with NCBI_gi:4502303	ATP synthesis coupled proton transport; GO:0015986 | non-traceable author statement	proton-transporting ATP synthase complex (sensu Eukarya); GO:0005753 | inferred from sequence similarity with NCBI_gi:4502303
147959	D	0.159302	0.276711	0.344684	0.540349	5.00566e-06	0.014645	0.000261214	90.2542	59.9625	0.664374	FBgn0035186		CG13912		61F3
149316	D	0.181003	0.275954	0.513618	0.48606	1.06378e-11	0.0010766	1.43807e-06	110.237	73.2417	0.664399	FBgn0037305		CG12173		82F7
143385	D	0.00642337	0.0295162	0.397534	0.227813	0.990036	0.121047	5.30085e-09	5655.7	3758.34	0.664522	FBgn0003863	alphaTrypsin	alphaTry	CG18444, alpha, alpha, DmAlphaTry, Try	47F4	trypsin; GO:0004295 ; EC:3.4.21.4 | non-traceable author statement	proteolysis and peptidolysis; GO:0006508 | non-traceable author statement	extracellular; GO:0005576 | non-traceable author statement
153341	D	0.52707	0.56829	0.504849	0.393468	1.60603e-14	9.89913e-05	5.16886e-05	113.162	75.2083	0.664605	FBgn0036574		CG16838		72D9
143600	D	0.482173	0.222122	0.886698	0.173689	0.0503652	0.133239	4.12644e-06	51.7458	34.3917	0.664627	FBgn0010347		1.28	CG9397, CG9397, CG9397, deformed	42B2
142398	D	0.179962	0.597111	0.548596	0.139538	6.42084e-09	0.00967151	0.000412974	98.1208	65.2333	0.664827	FBgn0033630		CG13200		47F7
147661	D	0.133637	0.181815	0.666398	0.479095	0.0563125	0.191653	1.1335e-05	86.8083	57.7125	0.664827	FBgn0000008	arc	a	CG6741	58C4-5		eye morphogenesis (sensu Drosophila)	adherens junction; apical plasma membrane
146008	D	0.0189423	0.00326308	0.058915	0.219864	0.141058	0.777014	1.51213e-06	52.5167	34.9208	0.664948	FBgn0031990			CG8552	28E7-8	phospholipase A1
152234	D	0.226466	0.92408	0.24541	0.992604	0.00326339	0.218344	4.39247e-08	206.421	137.271	0.665005	FBgn0008635	beta-coatomer protein	betaCop	CG6223, beta-COP, bcop, BcDNA.GH09317, beta-CopII, betaCOP, beta-Cop, BcDNA:GH09317	17A9		retrograde (Golgi to ER) transport; GO:0006890 | inferred from sequence similarity with SGD_LOCUS:SEC26; SGD:S0002646; retrograde (Golgi to ER) transport; GO:0006890 | non-traceable author statement	COPI vesicle coat; GO:0030126 | inferred from sequence similarity with SGD_LOCUS:SEC26; SGD:S0002646; Golgi apparatus; GO:0005794 | inferred from direct assay
143296	D	0.328313	0.261974	0.362578	0.047409	0.942269	0.291302	2.38441e-06	49.1292	32.6833	0.665253	FBgn0003057		CG10598	GCR-11, GCR 17, anon-Pen15EF, GCR11, GCR17, Pen15EF, pen15EF	15F4
152800	D	1.90604e-05	0.0181606	0.00739008	0.000640255	0.160614	0.207355	1.1953e-06	74.8375	49.8	0.665442	FBgn0033792		CG13325		49F2
155109	D	0.511541	0.407999	0.615179	0.169495	6.34659e-11	0.0640828	3.70139e-10	239.554	159.537	0.665977	FBgn0025617		EG:34F3.8	CG7359, CG7359, CG7359, CG7359	1C5
144757	D	0.066191	0.340573	0.244633	0.719837	0.0345937	0.810346	4.96832e-06	79.9958	53.2875	0.666128	FBgn0030132		CG12067		Unk
146357	D	0.290227	0.84812	0.0962172	0.590082	1.28156e-14	0.839876	8.8884e-08	158.029	105.283	0.666227	FBgn0032554		CG15278		35B6
149336	D	0.00570733	0.300449	0.180047	0.218907	0.137167	0.53896	2.97777e-07	66.5625	44.3833	0.666792	FBgn0051550			CG31550	83A5
153241	D	0.62589	0.253578	0.21549	0.180244	0.18888	0.677296	1.97897e-08	185.808	123.917	0.666906	FBgn0052425			CG32425	77C6
151733	D	0.0341631	0.724132	0.550745	0.574125	5.22736e-17	0.283941	7.97872e-08	484.087	322.879	0.666985	FBgn0010497		l(2)01810	CG5304	33B9	high affinity inorganic phosphate:sodium symporter; GO:0005316 ; TC:2.A.20.2.2 | inferred from sequence similarity with MGD:Slc17a1; MGI:MGI:103209
145409	D	0.155676	0.248212	0.209406	0.924525	0.447291	0.488244	1.22691e-06	74.8833	49.9583	0.667149	FBgn0031084		CG9569		19A4	G-protein coupled receptor, unknown ligand; GO:0016526 | inferred from sequence similarity	G-protein coupled receptor protein signaling pathway; GO:0007186 | inferred from sequence similarity	integral to membrane; GO:0016021 | inferred from sequence similarity
142381	D	0.717699	0.161039	0.037578	0.791925	0.000490021	0.0121979	2.17871e-08	154.992	103.442	0.667401	FBgn0032465		CG12404		34A4			Golgi membrane; GO:0000139 | inferred from sequence similarity with SGD_LOCUS:YIP1; SGD:S0003404
148530	D	0.392299	0.559127	0.809533	0.507091	1.66927e-09	0.00369891	3.91627e-05	64.7667	43.2333	0.667524	Multiple hits				67E5-6
149998	D	0.911038	0.390244	0.698296	0.750526	0.0611544	0.320569	1.62122e-05	50.5333	33.7583	0.668041	FBgn0038402	48 related 2	Fer2	CG5952, CG5952, CG5952, CG5952, 48 related 2	89B9	transcription factor; GO:0003700 | inferred from sequence similarity with EMBL:X98170; protein_id:CAA66851	regulation of transcription; GO:0045449 | inferred from sequence similarity with FLYBASE:twi; FB:FBgn0003900	nucleus; GO:0005634 | inferred from sequence similarity with EMBL:X98170; protein_id:CAA66851
153803	D	0.610255	0.985823	0.0524101	0.103731	6.26558e-11	0.387157	1.64423e-06	82.325	55.0042	0.668134	FBgn0003016	outspread	osp	CG3479, CG3479, arc-like wing, BG:DS01486.7, BG:DS01486.5, BG:DS07721.2, v(2)rJ571, alw: arclike wing, l(2)rJ571, arclike wing	35B3--4	molecular_function unknown; GO:0005554 | no biological data available	biological_process unknown; GO:0000004 | no biological data available	cellular_component unknown; GO:0008372 | no biological data available
143796	D	0.330194	0.0326327	0.348297	0.569624	0.00051455	0.012787	0.000108077	48.9417	32.7	0.668142	FBgn0015316	Trypsin 29F	Try29F	CG9564, CG9564, try29F, try29F.2	29F7	trypsin; GO:0004295 ; EC:3.4.21.4 | inferred from sequence similarity; trypsin; GO:0004295 ; EC:3.4.21.4 | non-traceable author statement
143232	D	2.09597e-13	4.2615e-11	4.2615e-11	2.09597e-13	1.3211e-09	1.3211e-09	1.76994e-11	44.8917	30	0.668275	FBgn0002531	Larval cuticle protein 1	Lcp1	CG11650, LCP1, CP1, I: Intensifier of Bar, LCP-1, 1, cuticle p. I, L[[3]]CP1, DMLCP1, Lcp1, Gene I, I	44C6	structural constituent of larval cuticle (sensu Insecta); GO:0008010 | non-traceable author statement
152336	D	0.36099	0.24394	0.508923	0.667911	0.00100403	0.030317	0.000105019	65.6292	43.875	0.668529	FBgn0000477	Deoxyribonuclease II	DNaseII	CG7780, CG7780, CG7780, CG7780, DNase1: Deoxyribonuclease 1, acid DNase, DNase 1, dDNase II, DNase-1, DNase1, Deoxyribonuclease 1	90D6	deoxyribonuclease II; GO:0004531 ; EC:3.1.22.1 | non-traceable author statement; deoxyribonuclease II; GO:0004531 ; EC:3.1.22.1 | inferred from sequence similarity with MGD:Dnase2; MGI:MGI:1329019; deoxyribonuclease II; GO:0004531 ; EC:3.1.22.1 | inferred from sequence similarity with WP:nuc-1
148835	D	0.0333945	0.119449	0.132048	0.114827	2.73716e-06	5.48885e-05	2.73716e-06	48.3	32.3	0.668737	FBgn0036549		CG10516		72C1
154165	D	0.553003	0.991581	0.420422	0.154849	1.59084e-06	0.152586	5.30345e-11	207.283	138.621	0.668751	FBgn0002022	Catecholamines up	Catsup	CG10449, l(2)E13, l(2)37Bc, Bc, l(2)k05402, l(2)k05424, fs(2)ltoQT50	37B11		nurse cell/oocyte transport; GO:0007300 | inferred from mutant phenotype; regulation of catecholamine metabolism; GO:0042069 | inferred from mutant phenotype	integral to plasma membrane; GO:0005887 | non-traceable author statement
154792	D	0.342835	0.396992	0.114792	0.0342712	6.00252e-16	0.00215196	1.15005e-06	202.504	135.45	0.668875	FBgn0013726	peanut	pnut	CG8705, CG8705, E(sina)8, Pnut, clone 2.18, Peanut, septin, E(sina)44C, anon-EST:Liang-2.18, l(2)02502, Enhancer of seven in absentia 8	44C2	actin binding; GO:0003779 | inferred from direct assay; microtubule binding; GO:0008017 | inferred from direct assay	cytokinesis; GO:0016288 | inferred from sequence similarity	septin ring; GO:0005940 | inferred from sequence similarity
152519	D	0.0268669	0.485365	0.725422	0.252167	9.63569e-11	0.173279	2.58347e-07	116.983	78.2708	0.669077	FBgn0033764		CG8776	CG13147	49C1	carbon monoxide oxygenase; GO:0008805 ; EC:1.2.2.4 ; UM-BBD_enzymeID:e0180 | inferred from sequence similarity with EMBL:U16297		transport vesicle; GO:0030133 | inferred from sequence similarity with EMBL:U16297
144394	D	0.611101	0.660511	0.478255	0.873061	0.692815	0.884299	0.0002266	50.0792	33.5083	0.669107	FBgn0004861	polyhomeotic proximal	ph-p	CG18414, CG18412, CG18414, ph: polyhomeotic, phm, ph-P, ph[P], php, Ph, PH, Polyhomeotic, polyhomeotic, EG:87B1.5, PH-p, ph	2D2--3	DNA binding; GO:0003677 | non-traceable author statement	gene silencing; GO:0016458 | inferred from genetic interaction with FLYBASE:Pc; FB:FBgn0003042; gene silencing; GO:0016458 | inferred from genetic interaction with FLYBASE:Scm; FB:FBgn0003334; gene silencing; GO:0016458 | inferred from genetic interaction	nucleus; GO:0005634 | non-traceable author statement
141241	D	0.602345	0.547678	0.19673	0.253806	7.42601e-16	4.7587e-05	8.16482e-05	175.579	117.487	0.669143	FBgn0037632		CG8351		85B1--2	chaperonin ATPase; GO:0003763 ; EC:3.6.4.9 | inferred from sequence similarity with MGD:Cct7; MGI:MGI:107184		chaperonine-containing T-complex; GO:0005832 | inferred from sequence similarity with MGD:Cct7; MGI:MGI:107184
153834	D	0.413502	0.0209652	0.158959	0.200112	3.75843e-08	0.0187177	1.12982e-05	105.162	70.3792	0.669242	FBgn0034750		CG3732		58F3
148278	D	0.182638	0.763016	0.355624	0.869456	0.308406	0.149267	9.31011e-06	150.321	100.617	0.669346	FBgn0035699		CG13300		65A14
143268	D	0.859063	0.0547094	0.408008	0.147734	2.21855e-17	0.000181525	3.92926e-08	122.833	82.225	0.669403	FBgn0002778	minidiscs	mnd	CG3297, l(3)o52, l(3)ds-5, SG29, l(3)B5, l(3)SG29, l(3)ds5, md	71A4--B1	amino acid transporter; GO:0015171 | non-traceable author statement; amino acid transporter; GO:0015171 | inferred from sequence similarity with EMBL:AB015432; protein_id:BAA33035
142318	D	0.0104857	0.104855	0.718607	0.412198	9.39551e-07	0.156653	0.000136821	142.317	95.2792	0.669487	FBgn0037433		CG17919		83E4	phosphatidylethanolamine binding; GO:0008429 | inferred from sequence similarity with SWISS-PROT:P13696
144149	D	0.605733	0.358381	0.72171	0.226583	0.000167418	0.010456	8.15827e-05	55.7792	37.35	0.669605	FBgn0026602		Ady43A	CG1851, Adk43A	43A2	adenosine kinase; GO:0004001 ; EC:2.7.1.20 | inferred from sequence similarity with EMBL:U33936; adenosine kinase; GO:0004001 ; EC:2.7.1.20 | non-traceable author statement
143521	D	0.000356178	0.135694	0.157403	0.00683981	0.106961	0.897697	2.98755e-07	49.0083	32.8167	0.669614	FBgn0004859	cubitus interruptus	ci	CG2125, CG2125, l(4)13, l(4)17, ci-D: cubitus-interruptus-dominant, ci[D], Ce: Cell, Ci[D], cubitus-interruptus-Dominant, CiD, ciD, CID, Ci, l(4)102ABc, ci-D, Ce, cubitus-interruptus-dominant, Cell	102A1--2	specific RNA polymerase II transcription factor; GO:0003704 | non-traceable author statement; transcriptional activator; GO:0016563 | traceable author statement; transcriptional repressor; GO:0016564 | traceable author statement	regulation of mitotic cell cycle; GO:0007346 | inferred from mutant phenotype	cytoplasm; GO:0005737 | traceable author statement; nucleus; GO:0005634 | non-traceable author statement
149210	D	0.632843	0.18656	0.0757783	0.399056	5.23672e-10	0.000102669	5.90964e-08	55.1542	36.9333	0.669638	FBgn0037130	Syntrophin-like 1	Syn1	CG7151, CG7152, CG7151, CG7152, DmSYN-1, Syntrophin-like 1	78F1	cytoskeletal protein binding; GO:0008092 | inferred from sequence similarity; structural constituent of muscle; GO:0008307 | inferred from sequence similarity with HUGO:SNTA1; OMIM:601017; structural constituent of muscle; GO:0008307 | inferred from sequence similarity with HUGO:SNTB1; OMIM:600026; structural constituent of muscle; GO:0008307 | inferred from sequence similarity with HUGO:SNTB2; O…		syntrophin complex; GO:0016013 | inferred from sequence similarity with HUGO:SNTA1; OMIM:601017; syntrophin complex; GO:0016013 | inferred from sequence similarity with HUGO:SNTB1; OMIM:600026; syntrophin complex; GO:0016013 | inferred from sequence similarity with HUGO:SNTB2; OMIM:600027
154173	D	0.661511	0.243437	0.18145	0.408891	4.1779e-13	0.978948	3.35443e-10	164.029	109.854	0.669723	FBgn0036641	survival motor neuron	Smn	CG16725, CG16725, DmSMN, smn, survival motor neuron	73A9
145841	D	0.835269	0.633732	0.735515	0.941304	0.620023	0.965014	0.000912016	58.1542	38.9542	0.669843	FBgn0031731		CG14007		25F3
148168	D	0.0384816	0.154691	0.683939	0.0714934	0.952315	0.0724842	6.81887e-08	142.521	95.5417	0.67037	Multiple hits				64B2
142992	D	0.0525562	0.643137	0.445013	0.0506385	4.24486e-10	0.0431112	8.6675e-08	263.125	176.446	0.670578	FBgn0035236		CG12004		62A6
143068	D	0.0586869	0.0350602	0.0994572	0.00231024	0.00243521	0.0323897	2.99408e-06	2245.88	1506.09	0.6706	FBgn0000078	Amylase distal	Amy-d	CG17876, CG17876, CG17876, alpha-amylase, Amy, AMY, alpha-AMY, AmyB: Amylase-B, alpha-amylase, alphaAmy, Amylase, amy-d, amyB(3), Amy1, alpha-amylase distal, Amy6, Amy3, amylase, AmyB, Amylase-B	53F13	alpha-amylase; GO:0004556 ; EC:3.2.1.1 | inferred from sequence similarity with PIR:ALMSPA; alpha-amylase; GO:0004556 ; EC:3.2.1.1 | non-traceable author statement; calcium ion binding; GO:0005509 | non-traceable author statement
142515	D	0.571389	0.523995	0.183922	0.139884	1.48333e-13	6.46572e-05	4.82491e-05	160.567	107.717	0.670853	FBgn0020439		fau	CG6544, Fau	86C6
150190	D	0.264577	0.325857	0.395921	0.627257	1.1486e-06	0.000648471	6.36145e-05	53.5458	35.9333	0.671076	FBgn0051212			CG31212	92A2-3	helicase
152126	D	0.166525	0.77091	0.141338	0.424743	0.00426085	0.402584	2.79267e-07	1092.34	733.258	0.671272	FBgn0027571		BcDNA:GH07626	CG3523, CG3523, CG3523, Fatty acid synthase, anon-EST:Posey235, anon-EST:Posey43	23D1	fatty-acid synthase; GO:0004312 ; EC:2.3.1.85 | inferred from sequence similarity with EMBL:U29344
151169	D	0.218938	0.938268	0.614328	0.988136	0.00127331	0.126997	5.36786e-05	61.125	41.0458	0.671506	FBgn0040692		CG13938		Unk
143301	D	0.314579	0.213912	0.362417	0.601151	0.836119	0.623219	1.30022e-07	958.067	643.442	0.671604	FBgn0003075	Phosphoglycerate kinase	Pgk	CG3127, PGK, 169C9S, pgk, ESTS:169C9S, anon-sts18	23A3	phosphoglycerate kinase; GO:0004618 ; EC:2.7.2.3 | inferred from sequence similarity; phosphoglycerate kinase; GO:0004618 ; EC:2.7.2.3 | inferred from sequence similarity with SWISS-PROT:P16617; phosphoglycerate kinase; GO:0004618 ; EC:2.7.2.3 | non-traceable author statement	glycolysis; GO:0006096 | non-traceable author statement	cytoplasm; GO:0005737 | non-traceable author statement
145653	D	0.243451	0.33505	0.799308	0.71522	0.000119879	0.000453181	4.06553e-05	51.9875	34.925	0.671796	FBgn0031440		CG15395		23A1
143894	D	0.209741	0.141903	0.388138	0.4751	3.83047e-12	0.000133708	0.000125015	83.425	56.0583	0.671961	FBgn0017556		Pros28.1B	CG4569, alpha4t2_dm, testes-specific proteasome subunit, 20S proteasome, dalpha7, a4-t2	60D3	proteasome endopeptidase; GO:0004299 ; EC:3.4.25.1 | non-traceable author statement		20S core proteasome complex; GO:0005839 | non-traceable author statement
143427	D	0.0198337	0.619253	0.430246	0.421776	5.5876e-10	0.0488881	4.34207e-06	278.558	187.196	0.672017	FBgn0004117	Tropomyosin 2	Tm2	CG4843, CG4843, CG4843, mTmI, Ifm(3)3, dro Tm, TmI, tropomyosin, Ifm-TmI, Tn-H, Tm1, DROTROPI1, Tropomyosin, tropomyosin I, l(3)nc99Eb, Tropomyosin I, Ifm(3)5: Indirect flight muscle, lethal(3)nc99Eb, Tropomyosin-2, Tm2	88E13	actin binding; GO:0003779 | inferred from sequence similarity		muscle thin filament tropomyosin; GO:0005862 | non-traceable author statement
148012	D	0.415164	0.953201	0.979747	0.422071	5.29561e-08	0.0011907	0.000186693	70.9417	47.6958	0.672325	FBgn0035287		CG13937		62B7--9	HNK-1 sulfotransferase; GO:0016232 ; EC:2.8.2.- | inferred from sequence similarity with EMBL:AF022729
155162	D	0.115696	0.0366808	0.204679	0.0345141	2.80927e-17	1.09243e-07	7.60651e-14	654.771	440.387	0.672583	FBgn0010551		l(2)03709	CG15081	55F5--6
143002	D	0.0509927	0.0509927	0.621771	0.621771	1.43221e-17	2.47033e-07	2.47033e-07	93.4375	62.8583	0.672731	Multiple hits				12B3-4
145384	D	0.145031	0.021501	0.540583	0.296796	6.75729e-13	0.00741811	1.31083e-05	87	58.5417	0.672893	FBgn0031048		CG12237		18D11
145931	D	0.0328809	0.00955886	0.0367531	0.017035	1.07401e-07	1.62343e-06	1.22139e-07	47.0167	31.6542	0.673254	FBgn0031869		CG18304	CG13774	27C4--6
148280	D	0.0199542	0.328557	0.385651	0.00435919	0.00858593	0.143213	2.93818e-06	48.8167	32.8667	0.673267	FBgn0035701		CG14911		65B3
148865	D	0.604342	0.622849	0.23566	0.56611	3.35387e-08	0.00772957	2.91972e-07	191.95	129.271	0.673461	FBgn0036592		CG13049		72D12
146317	D	0.250497	0.633368	0.467188	0.628993	0.333644	0.0681548	1.43009e-07	180.188	121.371	0.673581	FBgn0032487		Ski6	CG15481, CG15481, dSki6	34A10	3'-5' exoribonuclease; GO:0000175 ; EC:3.1.13.- | inferred from sequence similarity with SGD_LOCUS:RRP41; SGD:S0003427		cytoplasmic exosome (RNase complex); GO:0000177 | inferred from sequence similarity with SGD_LOCUS:RRP41; SGD:S0003427; nuclear exosome (RNase complex); GO:0000176 | inferred from sequence similarity with SGD_LOCUS:RRP41; SGD:S0003427
146249	D	0.0904206	0.29486	0.1083	0.00187062	0.00380677	0.00429136	7.35027e-06	161.35	108.763	0.674078	FBgn0032373		CG12602		33A1	hydrogen-translocating V-type ATPase; GO:0000260 ; TC:3.A.2.2.1 ; TC:3.A.2.2.3 | inferred from sequence similarity with EMBL:U13836		hydrogen-transporting ATPase V0 domain; GO:0000220 | inferred from sequence similarity with EMBL:U13836
154626	D	0.530989	0.996599	0.207092	0.315161	2.03793e-13	0.0250089	1.90218e-05	123.483	83.25	0.67418	FBgn0026418		Hsc70Cb	CG6603, 0041/12, 0318/20, 1342/17, 1348/02, 1485/13, LD32772, l(3)07621, l(3)70Cb, l(3)00082, hsc70Cb, l(3)134217, l(3)148513, l(3)70Ca, HSC70, BEST:LD32772, l(3)S134217, l(3)S134802, l(3)S148513	70C15	co-chaperone; GO:0003767 | inferred from sequence similarity with SGD_LOCUS:SSE1; SGD:S0006027	protein folding; GO:0006457 | inferred from sequence similarity with SGD_LOCUS:SSE1; SGD:S0006027
149063	D	0.558218	0.736372	0.177491	0.575499	0.593677	0.590353	2.85992e-05	161.154	108.675	0.674354	FBgn0036891		CG9372		76B9	serine-type peptidase; GO:0008236 | inferred from sequence similarity with EMBL:AF017663; protein_id:AAB94557
150856	D	0.447989	0.0671651	0.368975	0.168687	0.228769	0.368794	0.000246387	50.7208	34.2125	0.674526	FBgn0039719		CG15515	BcDNA:RE21592	99C6
154125	D	0.000829577	0.612097	0.270142	0.280466	0.0741325	0.893465	0.000711988	100.588	67.8542	0.674579	FBgn0041094		scylla	CG7590, CG7590, CG7590	68B4--C1
153398	D	1.09131e-05	0.105428	0.447453	0.889529	0.00168568	0.513691	0.000191072	75.3875	50.8583	0.674626	FBgn0037228		CG1092		82A1
150732	D	0.112633	0.224384	0.105682	0.907186	6.55586e-06	0.000434925	0.000234818	86.0958	58.0958	0.674781	FBgn0039519		Cyp6a18	CG13977, 6a18	98A2	cytochrome P450; GO:0015034 | inferred from sequence similarity; cytochrome P450; GO:0015034 | non-traceable author statement		membrane; GO:0016020 | non-traceable author statement; microsome; GO:0005792 | non-traceable author statement
154454	D	0.0764761	0.22444	0.652461	0.340312	1.36987e-08	0.000495166	8.29575e-05	60.0208	40.525	0.675182	FBgn0041111	lilliputian	lilli	CG8817, l(2)00632, Su(Raf)2A, SS2-1, l(2)K00632, l(2)K07920, Su(Raf)2a, SY2-1, l(2)k07920, l(2)k16124, Suppressor of GMR-sina 2-1, lilliputian	23C2	transcription factor; GO:0003700 | inferred from sequence similarity; DNA binding; GO:0003677 | inferred from sequence similarity with HUGO:LAF4; OMIM:601464; DNA binding; GO:0003677 | inferred from sequence similarity with HUGO:MLLT2; OMIM:159557; transcription factor; GO:0003700 | inferred from sequence similarity with HUGO:LAF4; OMIM:601464; transcription factor; GO:0003700 | inferred from seq…	eye photoreceptor development (sensu Drosophila); GO:0042051 | inferred from genetic interaction with FLYBASE:phl; FB:FBgn0003079; regulation of cell size; GO:0008361 | inferred from mutant phenotype	nucleus; GO:0005634 | inferred from direct assay; nucleus; GO:0005634 | inferred from sequence similarity with HUGO:LAF4; OMIM:601464; nucleus; GO:0005634 | inferred from sequence similarity with HUGO:MLLT2; OMIM:159557
142980	D	0.0128245	0.0128245	0.106273	0.106273	2.57344e-08	5.5549e-06	5.5549e-06	49.0833	33.1458	0.675297	FBgn0029777		CG17763		5A8
144107	D	0.8221	0.845328	0.0324272	0.026634	2.17945e-10	0.000285671	6.29851e-05	64.1042	43.2958	0.675398	FBgn0026015	Topoisomerase 3beta	Top3beta	CG3458, TOP3, top3[beta], topo III[beta], Top3: Topoisomerase 3, Topoisomerase 3	5E5	endodeoxyribonuclease; GO:0004520 | inferred from direct assay; DNA topoisomerase; GO:0003916 ; EC:5.99.1.- | non-traceable author statement; DNA topoisomerase I; GO:0003917 ; EC:5.99.1.2 | non-traceable author statement; DNA topoisomerase; GO:0003916 ; EC:5.99.1.- | inferred from direct assay; DNA topoisomerase I; GO:0003917 ; EC:5.99.1.2 | inferred from sequence similarity with SGD_LOCUS:TOP3; …	DNA catabolism, endonucleolytic; GO:0000737 | inferred from direct assay
148875	D	0.828776	0.987614	0.742831	0.234704	0.757692	0.0138413	6.73727e-05	97.8542	66.1292	0.675793	FBgn0036602		CG13042		72E1
154544	D	0.0291101	0.640093	0.564638	0.869912	1.01779e-14	0.452631	8.0125e-11	226.221	152.967	0.676183	FBgn0035680		CG10733		65A6
152909	D	0.142172	0.213148	0.278596	0.282922	8.48733e-11	0.0105031	2.1619e-08	158.35	107.088	0.676271	FBgn0051116		CG31116	CG31116	86F8	chloride channel
145709	D	0.615631	0.248235	0.807485	0.249897	1.55897e-17	9.95099e-05	1.66209e-06	139.312	94.2458	0.676507	FBgn0031531		CG8840		23F1
142804	D	0.0253978	0.144752	0.389443	0.745348	1.53115e-15	0.000241508	1.22439e-09	323.475	218.858	0.676585	FBgn0040286		SC35	CG5442, CG5542, CG5442, CG5442, CG5542, cg5442, dSC35	Unk	RNA binding; GO:0003723 | inferred from sequence similarity; pre-mRNA splicing factor; GO:0008248 | non-traceable author statement; pre-mRNA splicing factor; GO:0008248 | inferred from sequence similarity with NCBI_NP:035488	mRNA splice site selection; GO:0006376 | inferred from sequence similarity with NCBI_NP:035488; mRNA splicing; GO:0006371 | non-traceable author statement	chromatin; GO:0005717 | inferred from direct assay; nuclear speck; GO:0016607 | inferred from direct assay
151367	D	0.699544	0.814607	0.564711	0.142215	0.00124629	0.0635488	7.05468e-06	150.417	101.787	0.676704	FBgn0052813			CG32813	2A1
146264	D	0.446115	0.637306	0.304651	0.0761292	4.79257e-08	2.60143e-05	5.23416e-07	50.8625	34.4208	0.676743	FBgn0051864			CG31864	33B5
147477	D	0.245608	0.245608	0.398309	0.398309	2.04237e-08	1.80144e-06	1.80144e-06	47.85	32.3917	0.676942	FBgn0034415		CG15116		56B2	glutathione peroxidase; GO:0004602 ; EC:1.11.1.9 | inferred from sequence similarity with SGD_LOCUS:HYR1; SGD:S0001476
152321	D	0.209005	0.357254	0.268666	0.0932165	0.077808	0.00986811	3.20306e-06	69.6083	47.125	0.677002	FBgn0038752		CG4462		92B7--8	organic cation porter; GO:0008513 ; TC:2.A.1.19.- | inferred from sequence similarity with EMBL:AF078750; protein_id:AAD20978
151250	D	0.3521	0.804309	0.2534	0.0657776	0.102339	0.0021187	3.09398e-07	150.004	101.575	0.677148	FBgn0040777		CG14767	CG8575, CG8575	44E2--3	nucleobase transporter; GO:0015205 | inferred from sequence similarity with MGD:Mtrp; MGI:MGI:108017		Golgi membrane; GO:0000139 | inferred from sequence similarity with MGD:Mtrp; MGI:MGI:108017; lysosomal membrane; GO:0005765 | inferred from sequence similarity
141939	D	0.733058	0.401401	0.177258	0.117251	0.0557799	0.0420577	3.54532e-05	64.7333	43.85	0.677394	Multiple hits		CG6061	p120	50A14
145175	D	0.633564	0.633564	0.233966	0.233966	1.94878e-10	1.6284e-07	1.6284e-07	49.4708	33.5167	0.677504	FBgn0040207	katanin 80	kat80	CG9910, CG13956, CG9910, CG9910, CG9910, katanin-80, katanin 80	14B3	microtubule binding; GO:0008017 | inferred from sequence similarity; microtubule severing; GO:0008351 | non-traceable author statement; microtubule severing; GO:0008351 | inferred from sequence similarity with NCBI_gi:3005599	microtubule-based process; GO:0007017 | inferred from sequence similarity	katanin; GO:0008352 | inferred from sequence similarity with EMBL:AF052433; katanin; GO:0008352 | inferred from sequence similarity with NCBI_gi:3005599
143200	D	0.00172845	0.433307	0.0287488	0.147967	1.68799e-09	0.014123	4.25896e-06	79.15	53.6417	0.677722	FBgn0001250	inflated	if	CG9623, PS2alpha, PS 2, alpha[[PS2(ms8)]], PS2, alpha[[PS2]], alphaPS2, inf, in, alpha integrin, aPS2, CT27194, PSalpha2, position-specific antigen 2	15A5--7	cell adhesion receptor; GO:0004895 | inferred from direct assay; cell adhesion receptor; GO:0004895 | inferred from sequence similarity; protein binding; GO:0005515 | traceable author statement	maintenance of protein localization; GO:0045185 | inferred from mutant phenotype; muscle attachment; GO:0016203 | inferred from mutant phenotype; myofibril assembly; GO:0030239 | inferred from mutant phenotype; wing morphogenesis; GO:0007476 | inferred from mutant phenotype	integrin complex; GO:0008305 | inferred from sequence similarity with WB:pat-2; muscle fiber; GO:0030484 | inferred from direct assay
141528	D	0.00181172	0.531438	0.165995	0.154916	2.32278e-14	0.00522917	1.94526e-12	1721.78	1167.19	0.677897	FBgn0004145	Vacuolar H[+] ATPase 16kD subunit	Vha16	CG3161, CG3161, CG3161, ductin, vha16, Ductin, c subunit, vha16-1, ductin, vacuolar H(+)-ATPase subunit C proteolipid, V-ATPase, BcDNA:SD02875, DucC, EP2372, Vhac: Vacuolar H[+]-ATPase c subunit, Ductin subunit C, Vacuolar H[+]-ATPase c subunit	42C1	hydrogen-transporting two-sector ATPase; GO:0003936 ; EC:3.6.3.14 ; TC:3.A.2.1.- | non-traceable author statement; hydrogen-translocating V-type ATPase; GO:0000260 ; TC:3.A.2.2.1 ; TC:3.A.2.2.3 | inferred from sequence similarity with SWISS-PROT:P31403; hydrogen-translocating V-type ATPase; GO:0000260 ; TC:3.A.2.2.1 ; TC:3.A.2.2.3 | non-traceable author statement; hydrogen-transporting two-sector…	proton transport; GO:0015992 | non-traceable author statement	hydrogen-transporting ATPase V0 domain; GO:0000220 | inferred from sequence similarity with SGD_LOCUS:CUP5; SGD:S0000753; hydrogen-transporting ATPase V0 domain; GO:0000220 | inferred from sequence similarity with SWISS-PROT:P31403
142462	D	0.41132	0.591006	0.476687	0.516238	0.0205546	0.0134951	6.66664e-08	382.125	259.087	0.678018	FBgn0034902		CG5532		59F7
143511	D	0.0987926	0.0602336	0.15842	0.236117	0.722039	0.043689	4.74001e-07	258.712	175.458	0.678198	FBgn0004779		Ccp84Ae	CG1330, BG:DS00004.5, cc4: cuticle cluster 4, cuticle cluster 4	84A3	structural constituent of larval cuticle (sensu Insecta); GO:0008010 | inferred from sequence similarity with SWISS-PROT:P80682
148430	D	0.270781	0.425047	0.174172	0.505322	0.00012459	0.248758	0.000593086	58.125	39.425	0.67828	FBgn0035935		CG5747		66E3
149071	D	0.312149	0.738464	0.26484	0.330892	0.968951	0.178608	2.16462e-05	60.6792	41.1833	0.678706	FBgn0052209			CG32209	76C2
154079	D	0.407833	0.41077	0.562785	0.565019	7.10547e-14	4.25248e-05	4.20422e-05	86.325	58.5958	0.678782	FBgn0026149		BCL7-like	CG17252	8E1
141684	D	0.180731	0.371473	0.387977	0.480455	1.77547e-13	0.000104474	0.000126795	99.5958	67.6333	0.679078	FBgn0042184			CG18189	Unk
144313	D	0.317161	0.629912	0.729805	0.460751	0.000100653	0.000331692	9.50654e-05	48.6625	33.05	0.679168	FBgn0028925		BG:DS00929.4	CG4103	35B8
142493	D	0.830483	0.716686	0.460383	0.0288564	4.47598e-16	1.72593e-06	1.06524e-07	131.308	89.2458	0.679666	FBgn0039233		CG7006	BcDNA:GM12126	96B1
151463	D	0.508401	0.278841	0.491255	0.388939	0.180525	0.443448	4.87471e-06	76.9458	52.3083	0.679807	FBgn0029114	Tollo	Tollo	CG6890	71C1	transmembrane receptor	defense response; signal transduction	integral to membrane; plasma membrane
150779	D	0.80221	0.92704	0.739351	0.289921	0.523058	0.987838	1.48122e-05	59.525	40.5042	0.680456	FBgn0039592		CG14062		98D7
147807	D	0.120917	0.0851713	0.00126676	0.00108251	2.61465e-18	7.23816e-05	2.03981e-06	164.608	112.213	0.681694	FBgn0034907		CG5539		60A1--2
143467	D	3.22734e-07	1.40487e-06	0.106641	0.626751	7.42078e-17	0.051903	1.61329e-07	544.525	371.758	0.68272	FBgn0004428	Lysozyme E	LysE	CG1180, lysE	61F3	lysozyme; GO:0003796 ; EC:3.2.1.17 | inferred from sequence similarity; lysozyme; GO:0003796 ; EC:3.2.1.17 | non-traceable author statement	antimicrobial humoral response (sensu Invertebrata); GO:0006960 | non-traceable author statement
143574	D	0.268445	0.210595	0.072356	0.0677848	0.0014643	0.190214	2.7274e-05	87.4292	59.6917	0.682743	FBgn0005677	dachshund	dac	CG4952, l(2)36Ae, dachsund, BG:DS02780.3, Dac, dach, l(2)rK364, spn: spinosus, spinosus	36A1	RNA polymerase II transcription factor; GO:0003702 | inferred from sequence similarity	mushroom body development; GO:0016319 | inferred from mutant phenotype	nucleoplasm; GO:0005654 | inferred from electronic annotation; nucleus; GO:0005634 | inferred from direct assay; nucleus; GO:0005634 | inferred from direct assay
150438	D	0.343448	0.694715	0.0861256	0.257577	1.31666e-09	0.00392973	4.44222e-05	143.671	98.0917	0.682753	FBgn0039069		CG6763		94E9	meprin A; GO:0004238 ; EC:3.4.24.18 | inferred from sequence similarity with MGD:Mep1b; MGI:MGI:96964		meprin A complex; GO:0017090 | inferred from sequence similarity with MGD:Mep1b; MGI:MGI:96964
150569	D	0.0395873	0.163877	0.421931	0.127168	0.00727595	0.84294	5.90113e-06	152.696	104.258	0.682784	FBgn0039303		CG11857		96C8		vesicle-mediated transport; GO:0016192 | inferred from sequence similarity with SGD_LOCUS:RER1; SGD:S0000507
150631	D	4.53606e-05	0.000495085	0.000722449	7.62244e-05	2.17425e-06	5.52607e-06	3.40695e-10	46.6	31.825	0.68294	FBgn0039393		CG8957		96F8	sodium:iodide symporter; GO:0008507 ; TC:2.A.21.5.1 | inferred from sequence similarity with NCBI_gi:4507035
143709	D	7.79542e-05	0.561443	0.782678	0.027675	7.84272e-13	0.0153096	6.76138e-07	1298.42	886.833	0.683011	FBgn0013348	Troponin C at 41C	TpnC41C	CG2981, CG2981, TnC41C, TPNC, TnC	41E5	calcium ion binding; GO:0005509 | non-traceable author statement; calcium ion binding; GO:0005509 | inferred from sequence similarity with SWISS-PROT:P15159
144983	D	0.0112262	0.00772495	0.00772495	0.0112262	1.58477e-08	1.58477e-08	1.84848e-12	43.9208	30	0.683047	FBgn0010303	hemipterous	hep	CG4353	11D10	protein kinase; receptor protein serine/threonine kinase; JUN kinase kinase; MAP kinase kinase	dorsal appendage formation; eggshell pattern formation; micropyle formation; spreading of leading edge cells
146120	D	0.596681	0.957122	0.381292	0.301625	0.776464	0.685089	0.000843287	205.671	140.488	0.68307	FBgn0032180		CG31714	CG5833, CG13132, CG5833	31A2
151635	D	0.514463	0.774821	0.177248	0.0430343	1.56694e-11	4.51271e-05	6.59603e-05	298.317	203.808	0.683195	"BDGP:LD12394.3p	twins	tws	.	85F12-85F13	.	.	.
141343	D	0.801779	0.144943	0.503699	0.187381	0.016855	0.316498	0.000224268	136.333	93.1458	0.683221	FBgn0034697		GM130	CG11061, CG11061, CG11061, dGM130, dgm130	58B10		Golgi organization and biogenesis; GO:0007030 | inferred from genetic interaction with FLYBASE:ecd; FB:FBgn0000543	Golgi cis cisterna; GO:0000137 | inferred from sequence similarity with SWISS-PROT:Q62839; Golgi stack; GO:0005795 | inferred from direct assay; endoplasmic reticulum; GO:0005783 | inferred from direct assay
152401	D	0.170623	0.855584	0.177603	0.330412	0.526878	0.119854	9.42317e-08	216.996	148.308	0.683462	FBgn0032015		CG7830		29A3
150897	D	0.00307217	0.0720871	0.00426859	0.223454	5.39777e-15	5.12349e-06	4.26378e-07	123.479	84.4	0.683516	FBgn0039783	prolyl-4-hydroxylase-alpha NE2	PH4alphaNE2	CG9720, CG9720, prolyl-4-hydroxylase-alpha NE2	99F6	procollagen-proline,2-oxoglutarate-4-dioxygenase; GO:0004656 ; EC:1.14.11.2 | inferred from sequence similarity with MGD:P4ha1; MGI:MGI:97463	peptidyl-proline hydroxylation to 4-hydroxy-L-proline; GO:0018401 | inferred from sequence similarity with MGD:P4ha1; MGI:MGI:97463	procollagen-proline, 2-oxoglutarate-4-dioxygenase complex; GO:0016222 | inferred from sequence similarity with MGD:P4ha1; MGI:MGI:97463
149108	D	0.241479	0.698795	0.425492	0.982125	0.0284906	0.038385	5.48656e-06	87.6417	59.925	0.68375	FBgn0036960		CG13814		77A4
150618	D	0.28008	0.28008	0.940917	0.940917	1.07038e-14	3.67203e-07	3.67203e-07	65.0333	44.4667	0.683752	FBgn0039374		CG17770		96F3	calcium ion binding; GO:0005509 | inferred from sequence similarity with MGD:Calt; MGI:MGI:88254
149419	D	0.609681	0.789741	0.174477	0.363585	0.0645948	0.495974	1.83522e-06	117.967	80.6958	0.684056	FBgn0037465		CG1105		84B2
145702	D	0.275128	0.0853522	0.00464972	0.900165	1.33511e-05	0.0027483	0.000176379	120.383	82.4042	0.684515	FBgn0031523		CG15408		23E4	fructose transporter; GO:0005353 | inferred from sequence similarity with EMBL:AF161071; protein_id:AAD42235.1
143626	D	0.000226372	0.291918	0.298336	0.000220185	0.539676	0.56329	1.32927e-05	43.8833	30.0458	0.684675	FBgn0010433	atonal	ato	CG7508	84F6	transcription factor; GO:0003700 | non-traceable author statement; DNA binding; GO:0003677 | non-traceable author statement	EGF receptor signaling pathway; GO:0007173 | inferred from genetic interaction with FLYBASE:Egfr; FB:FBgn0003731; smoothened receptor signaling pathway; GO:0007224 | inferred from genetic interaction with FLYBASE:hh; FB:FBgn0004644	nucleus; GO:0005634 | non-traceable author statement; nucleus; GO:0005634 | non-traceable author statement
141729	D	0.305418	0.262042	0.678086	0.743533	6.06327e-18	0.00338746	6.43786e-07	147.496	100.996	0.684737	FBgn0032514		CG9302		34B8--9	protein disulfide isomerase; GO:0003756 ; EC:5.3.4.1 | inferred from sequence similarity with SWISS-PROT:P08003
143053	D	0.108125	0.217179	0.0182596	0.369076	7.59715e-13	1.33751e-06	9.3019e-08	59.2542	40.5958	0.685114	FBgn0000015	Abdominal B	Abd-B	CG11648, CG10291, tuh-3, Mcp: Miscadastral pigmentation, iab-5, iab-8, iab-7, AbdB, twig, Sab: Superabdominal, Tab: Transabdominal, iab5: infra-abdominal 5, iab6: infra-abdominal 6, iab7: infra-abdominal 7, iab8: infra-abdominal 8, iab9: infra-abdominal 9, Mc: Microcephalus, FAB, MCP, Fab7, DROABDB, Fab-7, Abd B, abdB, AbdB(CA)[[26]], ABDB, pH189, abd-B, AbdB-I, AbdB-II, iab-6, Abd-b, Uab-5[Sab],…	89E4	specific RNA polymerase II transcription factor; GO:0003704 | non-traceable author statement	genital morphogenesis (sensu Holometabola); GO:0007484 | traceable author statement; midgut development; GO:0007494 | traceable author statement; negative regulation of salivary gland determination; GO:0045705 | traceable author statement	nucleus; GO:0005634 | non-traceable author statement; nucleus; GO:0005634 | non-traceable author statement
152077	D	0.815374	0.510253	0.379006	0.15642	2.94783e-17	0.00130972	3.29614e-06	151.992	104.138	0.685153	FBgn0036099		CG11811		67E6--7	guanylate kinase; GO:0004385 ; EC:2.7.4.8 | inferred from sequence similarity with MGD:Guk1; MGI:MGI:95871
151884	D	0.0568692	0.267782	0.020378	0.0216265	3.67913e-16	0.0182891	1.09603e-06	117.029	80.1958	0.685264	FBgn0023517		EG:63B12.4	CG14816, CG14816	2B13
146725	D	0.0791557	0.586137	0.0633084	0.0706404	3.54723e-06	0.798823	4.79438e-06	63.55	43.5542	0.685353	FBgn0033147		CG1859		43A1	serpin; GO:0004868 | inferred from sequence similarity with EMBL:U58361
143674	D	0.959415	0.50097	0.286478	0.553234	9.52989e-06	0.100478	0.000118407	63.1708	43.3083	0.685575	FBgn0011672	Malvolio	Mvl	CG3671, mvl, NRM2	93B7--8			integral to plasma membrane; GO:0005887 | non-traceable author statement; plasma membrane; GO:0005886 | non-traceable author statement
148648	D	0.15484	0.306308	0.367497	0.088792	1.53017e-15	0.00703122	1.22661e-10	146.646	100.604	0.686035	FBgn0036272		CG4300		69A4	spermidine synthase; GO:0004766 ; EC:2.5.1.16 | inferred from sequence similarity with MGD:Sms; MGI:MGI:109490
142769	D	0.0389323	0.253783	0.625497	0.433334	0.151837	0.903932	0.000966938	57.675	39.5708	0.6861	FBgn0036678		CG11905		73D7
147127	D	1.24714e-05	0.0229516	0.0663579	0.00112062	0.00444776	0.0432509	1.6757e-06	1592.65	1092.75	0.68612	FBgn0033788		CG13323		49F1
149675	D	1.87479e-08	1.53761e-06	0.14455	0.817578	1.3587e-13	0.526534	6.29573e-09	129.067	88.5833	0.686338	FBgn0037875		CG6672		86D9	zinc ion transporter; GO:0005385 | inferred from sequence similarity with NCBI_gi:227157
143678	D	0.05031	0.374345	0.730772	0.147507	7.61446e-10	3.47707e-05	3.22873e-05	1653.99	1135.93	0.68678	FBgn0011695	Ejaculatory bulb protein III	PebIII	CG11390, CG11390, PEBmeIII	60B3
150375	D	0.0246756	0.0346096	0.835873	0.738537	1.24618e-11	0.065651	7.53323e-05	86.5375	59.4625	0.68713	FBgn0038983		CG5326		94B2
153087	D	0.401637	0.602053	0.14755	0.536578	1.06849e-13	0.0115768	1.83986e-07	156.825	107.8	0.68739	FBgn0034479		CG8654		56F6	organic cation porter; GO:0008513 ; TC:2.A.1.19.- | inferred from sequence similarity with EMBL:AF078750; protein_id:AAD20978
151411	D	0.689877	0.217239	0.184967	0.704084	0.0896803	0.182332	6.49406e-05	46.2208	31.775	0.687461	Multiple hits				9D2
147208	D	0.762315	0.281648	0.105418	0.979414	0.0108232	0.545272	9.65345e-06	64.4208	44.3	0.687666	FBgn0033943		CG12869		51B4	carboxylesterase; GO:0004091 ; EC:3.1.1.1 | inferred from sequence similarity with MGD:Es1; MGI:MGI:95420
141458	D	0.664397	0.628136	0.358527	0.319653	0.000391279	0.152776	4.85352e-06	139.146	95.7	0.687768	FBgn0032904		CG9342		38F5	triglyceride binding; GO:0017129 | inferred from sequence similarity with MGD:Mttp; MGI:MGI:106926
143597	D	0.077971	0.820906	0.768656	0.19669	2.17628e-09	0.395473	2.79046e-06	237.333	163.358	0.688308	FBgn0010333		Rac1	CG2248, Dmrac1, DRacA, Drac1, Rac, Drac1a, Drac, DRac1, D-Rac, DRac, D-Rac1, rac1, RacA, rac, DracA, dRac1, dRac	61F5	GTPase; GO:0003924 ; EC:3.6.1.- | non-traceable author statement; Rho small monomeric GTPase; GO:0003931 ; EC:3.6.1.47 | traceable author statement; Rho small monomeric GTPase; GO:0003931 ; EC:3.6.1.47 | inferred from sequence similarity with SGD_LOCUS:CDC42; SGD:S0004219	cell proliferation; GO:0008283 | inferred from genetic interaction with FLYBASE:RacGAP50C; FB:FBgn0033881; rhabdomere development; GO:0042052 | inferred from genetic interaction with FLYBASE:ninaE; FB:FBgn0002940	rhabdomere; GO:0016028 | inferred from direct assay
149101	D	0.0391969	0.177654	0.0686912	0.320871	0.536667	0.283106	0.000560799	54.6417	37.625	0.688577	FBgn0036951		CG7017		77A2	structural constituent of peritrophic membrane (sensu Insecta); GO:0016490 | inferred from sequence similarity with EMBL:U79715
146437	D	0.951263	0.967003	0.517405	0.652431	0.00524282	0.128693	6.78149e-05	62.375	42.95	0.688577	FBgn0032684		CG10178		36F1	glucuronosyltransferase; GO:0015020 ; EC:2.4.1.- ; EC:2.4.1.17 | inferred from sequence similarity with SWISS-PROT:P06133
147207	D	0.0272474	0.0557303	0.0170075	0.122615	2.00898e-13	0.000219281	9.73636e-06	105.912	72.95	0.688776	FBgn0033942		CG10112		51A6
151837	D	0.00788326	0.0984118	0.16178	0.294148	4.24814e-14	0.0113814	3.42898e-08	126.908	87.425	0.688883	FBgn0001991	Ca[2+]-channel protein alpha[[1]] subunit D	Ca-alpha1D	CG4894, l(2)35Fa, l35Fa, DroCa1, alpha1, Dmca1D, DmCa1alpha1, Ca-alpha1, BG:DS02795.1, Ca-alpha1, Ca-_1D, Ca-a1D, calcium channel alpha-1 subunit, alpha1D, Drosophila melanogaster calcium channel alpha[[1]] subunit DHP-sensitive, Ca[2+]-channel alpha1 subunit	35E5--6	voltage-gated calcium channel; GO:0005245 ; TC:1.A.1.11.1 | non-traceable author statement; voltage-gated calcium channel; GO:0005245 ; TC:1.A.1.11.1 | inferred from sequence similarity	epithelial fluid transport; GO:0042045 | inferred from direct assay; epithelial fluid transport; GO:0042045 | inferred from expression pattern	apical plasma membrane; GO:0016324 | inferred from direct assay; basolateral plasma membrane; GO:0016323 | inferred from direct assay
150507	D	0.611085	0.619163	0.836053	0.325103	0.887197	0.415692	0.000464439	59.4083	40.9292	0.688947	FBgn0039195		CG17782		95F15
149046	D	0.224167	0.63387	0.182173	0.752054	0.000111236	3.11137e-06	0.000329666	49.625	34.2	0.689169	FBgn0036870		CG14095		76B3
145338	D	0.429049	0.0955445	0.416789	0.198217	0.336968	0.43718	9.31732e-05	55.6083	38.325	0.689195	FBgn0052541			CG32541	18A2
151856	D	0.443365	0.0353127	0.832157	0.968208	2.74538e-08	0.154148	1.81389e-07	122.296	84.3125	0.689414	FBgn0002527	Laminin B1	LanB1	CG7123, laminin, lamB1, laminin beta, laminin B1, beta1, laminin beta-chain, LM-B1/beta, CT22015, BcDNA:LD21794, Lam-B1	28C4--D1		embryonic morphogenesis; GO:0009795 | non-traceable author statement; histogenesis; GO:0009888 | non-traceable author statement; organogenesis; GO:0009887 | non-traceable author statement	basal lamina; GO:0005605 | inferred from direct assay; basement membrane; GO:0005604 | inferred from sequence similarity with MGD:Lama1; MGI:MGI:99892
153260	D	0.331652	0.20935	0.302237	0.353784	0.0195926	0.632484	5.83981e-05	241.925	166.796	0.689453	FBgn0026061	Multiple inositol polyphosphate phosphatase 1	Mipp1	CG4123, CG4123, CK2082	73A7--8	inositol/phosphatidylinositol phosphatase; GO:0004437 | inferred from sequence similarity with EMBL:AF046908; protein_id:AAD02434.1; inositol/phosphatidylinositol phosphatase; GO:0004437 | inferred from sequence similarity with NCBI_gi:4758716; protein phosphatase; GO:0004721 ; EC:3.1.3.16 | non-traceable author statement
141220	D	0.115053	0.0819046	0.0554024	0.0415928	4.85505e-12	7.00477e-05	1.63235e-05	64.5667	44.5167	0.689468	FBgn0039831		CG12054		100B8
152226	D	0.304166	0.304166	0.218884	0.218884	1.63716e-22	4.38262e-07	4.38262e-07	1506.49	1038.75	0.689521	FBgn0002865	Male-specific RNA 98Ca	Mst98Ca	CG11719, Mst98C, Mst, MST98Ca, Mst98CE, mst(3)gl-12, mst336	98C3
148796	D	0.549954	0.156981	0.0311894	0.00141777	2.57811e-11	0.0157369	1.89027e-08	128.242	88.4333	0.689583	FBgn0036488		CG6878		71B6
149569	D	0.560321	0.615453	0.965517	0.290337	0.966619	0.164892	6.11954e-06	543.8	375.154	0.689875	FBgn0037715		CG9399		85D25
147540	D	0.812862	0.812862	0.177773	0.177773	3.22905e-14	0.000544866	0.000544866	131.217	90.5417	0.690017	FBgn0034505		CG16739		56F17
150417	D	0.345201	0.0263837	0.248589	0.552205	0.251257	0.974255	5.31272e-06	45.5958	31.4667	0.690122	FBgn0039045		CG17119		94D10	cystine transporter; GO:0015184 | non-traceable author statement	cystine transport; GO:0015811 | non-traceable author statement	lysosomal membrane; GO:0005765 | non-traceable author statement
144075	D	0.620012	0.633316	0.657929	0.91331	0.715346	0.470298	0.000653368	47.3583	32.6833	0.690128	FBgn0025625		EG:22E5.8	CG4290, CG4290, CG4290, CG4290	2C8	protein serine/threonine kinase; GO:0004674 ; EC:2.7.1.37 | inferred from sequence similarity; protein serine/threonine kinase; GO:0004674 ; EC:2.7.1.37 | non-traceable author statement	protein amino acid phosphorylation; GO:0006468 | inferred from sequence similarity; protein amino acid phosphorylation; GO:0006468 | non-traceable author statement
152556	D	0.205251	0.338006	0.325812	0.910053	0.000570112	0.163495	0.000618494	101.717	70.2125	0.690275	FBgn0019929		Ser7	CG2045, CG2045, SP#2, SP2: Serine Protease 2, Serine Protease 2	9A2	serine-type peptidase; GO:0008236 | inferred from sequence similarity; serine-type endopeptidase; GO:0004252 ; EC:3.4.21.- | inferred from sequence similarity with MGD:Klk3; MGI:MGI:102849
151374	D	0.0986774	0.385948	0.22298	0.137728	0.000445906	0.000141354	9.34065e-06	44.2583	30.5542	0.69036	FBgn0052774			CG32774	4B4
145918	D	0.292034	0.506457	0.059478	0.273469	0.00147435	0.737223	1.01177e-06	109.267	75.4417	0.690436	FBgn0031844		CG13771		26F4--5	acyl-CoA thioesterase; GO:0016291 ; EC:3.1.2.- | inferred from sequence similarity with EMBL:AJ238893; protein_id:CAB45192.1
141551	D	0.123629	0.052953	0.170404	0.264721	6.94976e-22	2.17986e-09	1.49089e-10	149.713	103.371	0.690462	FBgn0035987		CG3689		67B3		mRNA cleavage; GO:0006379 | inferred from sequence similarity with EMBL:AJ001810; protein_id:CAA05026.1; mRNA cleavage; GO:0006379 | inferred from sequence similarity with NCBI_NP:008937	mRNA cleavage factor complex; GO:0005849 | inferred from sequence similarity with EMBL:AJ001810; protein_id:CAA05026.1; mRNA cleavage factor complex; GO:0005849 | inferred from sequence similarity with NCBI_NP:008937
153008	D	0.000318284	0.069262	0.679494	0.542287	5.04283e-16	0.0729272	4.9416e-07	466.3	321.971	0.69048	FBgn0038922		CG6439	Isocitrate dehydrogenase	93F13	isocitrate dehydrogenase (NAD+); GO:0004449 ; EC:1.1.1.41 | inferred from sequence similarity with EMBL:AF090321		mitochondrion; GO:0005739 | inferred from sequence similarity with EMBL:AF090321
145462	D	0.595808	0.782617	0.267028	0.139348	0.352363	0.588996	6.50888e-05	80.0625	55.2917	0.690606	FBgn0031160		CG1501		19F1
154438	D	0.000966903	0.0251764	0.0893086	0.0269219	5.09728e-06	0.0326886	4.71197e-06	74.7625	51.6792	0.691244	FBgn0034988		CG3362		60C2
151327	D	0.0190619	0.208105	0.0734934	0.00956186	5.45467e-07	0.165534	3.13954e-05	225.096	155.608	0.691298	FBgn0040854		CG15222		Unk
147564	D	0.00302231	0.682148	0.0381931	0.103312	0.101935	0.137224	0.000121923	183.521	126.908	0.69152	FBgn0034538		CG16799		57A9	lysozyme; GO:0003796 ; EC:3.2.1.17 | non-traceable author statement; defense/immunity protein; GO:0003793 | inferred from sequence similarity with EMBL:AF003945	antimicrobial humoral response (sensu Invertebrata); GO:0006960 | non-traceable author statement
151634	D	0.00817299	0.362499	0.510526	0.340505	2.62489e-12	0.076724	1.84849e-05	243.421	168.35	0.691601	FBgn0024921	Transportin	Trn	CG7398, dTRN, TRN, Tm, Trn1, transportin	65A8	protein carrier; GO:0008320 | inferred from sequence similarity with SGD_LOCUS:KAP104; SGD:S0000221	protein-nucleus import; GO:0006606 | inferred from sequence similarity with SGD_LOCUS:KAP104; SGD:S0000221	nuclear pore; GO:0005643 | inferred from sequence similarity with SGD_LOCUS:KAP104; SGD:S0000221
150563	D	0.580745	0.971527	0.795478	0.974358	0.940773	0.768539	0.000127642	45.9375	31.7708	0.69161	FBgn0039294		Cad96Cb	CG10421, CG10421, CT29262, DCad96Cb	96C7	calcium-dependent cell adhesion molecule; GO:0008014 | inferred from sequence similarity	calcium-dependent cell-cell adhesion; GO:0016339 | inferred from sequence similarity	integral to plasma membrane; GO:0005887 | inferred from sequence similarity
141706	D	0.202504	0.769501	0.617581	0.934304	2.43733e-11	0.0940296	5.85642e-05	157.058	108.638	0.691702	FBgn0033482		CG1371		46E1
151781	D	0.188135	0.0357674	0.369448	0.00158202	0.0246521	0.0162799	0.000149289	773.617	535.371	0.692036	FBgn0039342		CG5107		96E2
151960	D	5.47044e-06	0.0108201	0.325946	0.00610786	0.00202038	0.0426554	8.19585e-06	276.279	191.254	0.69225	FBgn0010246	Myosin 61F	Myo61F	CG9155, CG9155, CG9155, myosin I, myosin 61F, DroMIB, myosin-IB, myosin 1b, IB, Myosin IB, myosin IB, MYO61F, Myo1B, MYOIB, DmIB, Dm IB, Myo-IB, MIB, Myosin-IB	61F6	actin binding; GO:0003779 | non-traceable author statement; motor; GO:0003774 | non-traceable author statement; myosin ATPase; GO:0008570 ; EC:3.6.4.1 | inferred from sequence similarity		cytoplasm; GO:0005737 | non-traceable author statement; myosin; GO:0016459 | inferred from sequence similarity
141971	D	0.906789	0.97993	0.773877	0.818209	2.81184e-07	0.00194734	1.37027e-05	148.454	102.783	0.692357	Multiple hits		CG7420/CG18131		22A2
150838	D	0.706236	0.701543	0.138417	0.152784	0.221762	0.842636	0.000605797	86.0792	59.625	0.692676	FBgn0039686		CG15506		99B9
148834	D	0.527149	0.762565	0.629804	0.363997	0.0905859	0.457426	0.000716646	75.5667	52.3542	0.692821	FBgn0036547		CG17032		72C1
141889	D	0.992557	0.855416	0.26802	0.837714	3.73245e-06	0.475524	0.000705163	71.8792	49.8417	0.693409	Multiple hits		CG3875	cg3875	58F4		ubiquinone biosynthesis; GO:0006744 | inferred from sequence similarity with SGD_LOCUS:COQ4; SGD:S0002612
149930	D	0.682661	0.367531	0.276087	0.816154	0.647003	0.404477	0.000106301	52.7292	36.5875	0.693876	FBgn0051114			CG31114	88E1
150223	D	0.431334	0.116772	0.416935	0.251709	4.15647e-05	0.210436	7.20198e-05	61.9417	42.9833	0.693932	FBgn0038740		CG4562		92B4	ATP-binding cassette (ABC) transporter; GO:0004009 ; EC:3.6.3.- | inferred from sequence similarity with EMBL:AF071202
144553	D	0.139816	0.477615	0.506545	0.327914	0.01195	0.00245169	1.8771e-06	302.788	210.121	0.693955	FBgn0029811		CG4052		5C2	structural constituent of larval cuticle (sensu Insecta); GO:0008010 | inferred from sequence similarity with SWISS-PROT:P80682
144520	D	0.845012	0.445519	0.969608	0.239576	0.0263014	0.462777	0.000396685	112.9	78.3667	0.694125	FBgn0029765		CG16756		4F10	lysozyme; GO:0003796 ; EC:3.2.1.17 | non-traceable author statement	antimicrobial humoral response (sensu Invertebrata); GO:0006960 | non-traceable author statement
147787	D	0.490111	0.499351	0.220881	0.363855	1.82239e-06	0.978853	0.000166056	194.875	135.275	0.694163	Multiple hits				59E3
146773	D	0.115655	0.213508	0.00451175	0.0916401	8.7842e-08	1.06512e-07	2.23853e-07	48.2958	33.5292	0.694246	FBgn0033230		CG12820		43E18
142745	D	0.618988	0.400227	0.801435	0.95467	0.00338681	0.434058	3.18468e-05	99.3	68.9542	0.694402	FBgn0002905	mutagen-sensitive 308	mus308	CG6019, mus-308, 0443/09, AAF54858, Pol theta, Nuc3, Nuclease-3	87C6	helicase; GO:0004386 | inferred from sequence similarity; DNA-directed DNA polymerase; GO:0003887 ; EC:2.7.7.7 | inferred from sequence similarity; theta DNA polymerase; GO:0016452 ; EC:2.7.7.7 | inferred from sequence similarity with EMBL:AF052573; protein_id:AAC33565.1; theta DNA polymerase; GO:0016452 ; EC:2.7.7.7 | non-traceable author statement	DNA repair; GO:0006281 | non-traceable author statement; DNA repair; GO:0006281 | traceable author statement
141380	D	0.0471346	0.0251023	0.0098785	0.00936497	0.00150848	0.00607739	1.81052e-05	44.2375	30.725	0.694546	FBgn0025709		BEST:CK00459	CG8083, CK00459	45A1	nucleoside:sodium symporter; GO:0005415 | inferred from sequence similarity with EMBL:AF079853
142271	D	0.000103445	0.00668891	0.262331	0.934254	8.30184e-09	0.00210309	0.00075259	272.604	189.45	0.694964	FBgn0026314	UDP-glycosyltransferase 35b	Ugt35b	CG6649, DmeUgt35b, AC 006491B, UDP-glycosyltransferase, UDPGT2, Ugt86Db, UDP-glycosyltransferase 35b	86D7--8	glucuronosyltransferase; GO:0015020 ; EC:2.4.1.- ; EC:2.4.1.17 | non-traceable author statement; glucuronosyltransferase; GO:0015020 ; EC:2.4.1.- ; EC:2.4.1.17 | inferred from sequence similarity; glucuronosyltransferase; GO:0015020 ; EC:2.4.1.- ; EC:2.4.1.17 | inferred from sequence similarity with MGD:Ugt2b5; MGI:MGI:98900
153239	D	0.516246	0.341644	0.716391	0.481728	1.04041e-11	0.137272	2.37197e-06	352.233	244.8	0.694994	FBgn0033382		CG8058		45A11
154327	D	0.00463909	0.654994	0.220151	0.755705	2.63453e-09	0.442181	1.33625e-06	165.537	115.058	0.695059	FBgn0020389	PAPS synthetase	Paps	CG8363, CG8363, DmPAPSS, paps synthetase	76D1	sulfate adenylyltransferase (ATP); GO:0004781 ; EC:2.7.7.4 | non-traceable author statement; sulfate adenylyltransferase (ATP); GO:0004781 ; EC:2.7.7.4 | inferred from sequence similarity with SWISS-PROT:O88428; adenylylsulfate kinase; GO:0004020 ; EC:2.7.1.25 | inferred from sequence similarity with SWISS-PROT:O88428; adenylylsulfate kinase; GO:0004020 ; EC:2.7.1.25 | non-traceable author statem…
144389	D	0.356754	0.541489	0.650984	0.874428	0.0354691	0.175114	0.000577971	84.025	58.4375	0.695478	FBgn0029590		CG14811		2B10
151524	D	9.41593e-07	9.41593e-07	0.0442616	0.0442616	1.63384e-15	3.43994e-05	3.43994e-05	98.7042	68.6583	0.695597	Multiple hits				93F8
142925	D	0.219838	0.219838	0.106671	0.106671	3.00506e-11	7.55295e-05	7.55295e-05	62.3917	43.4125	0.695806	FBgn0028554		xl6	CG10203, CG10203, CG10203, l(2)k00230, 2/30, Dxl6, RBP1-like, 9G8, Xl6, X16/9G8, d9G8	27C4	RNA binding; GO:0003723 | inferred from sequence similarity; pre-mRNA splicing factor; GO:0008248 | inferred from sequence similarity with NCBI_NP:006267; pre-mRNA splicing factor; GO:0008248 | non-traceable author statement	mRNA splice site selection; GO:0006376 | inferred from sequence similarity with NCBI_NP:006267; mRNA splicing; GO:0006371 | non-traceable author statement	nucleus; GO:0005634 | non-traceable author statement; spliceosome complex; GO:0005681 | non-traceable author statement; spliceosome complex; GO:0005681 | non-traceable author statement
143115	D	0.363282	0.582051	0.331561	0.1033	8.26968e-05	0.0132384	1.01174e-05	1422.44	989.775	0.695828	FBgn0000409	Cytochrome c proximal	Cyt-c-p	CG17903, DC4, pDMc01, DMc01, cytochrome c, cyt.c, Cyt-c2, cyt-c2, Cytc, CytC-2	36A12	electron transporter; GO:0005489 | inferred from direct assay; electron transporter; GO:0005489 | non-traceable author statement; electron transporter, transferring electrons from CoQH2-cytochrome c reductase complex and cytochrome c oxidase complex; GO:0045155 | inferred from sequence similarity with MGD:Cycs; MGI:MGI:88578	electron transport; GO:0006118 | non-traceable author statement; oxidative phosphorylation; GO:0006119 | inferred from sequence similarity with SGD_LOCUS:CYC1; SGD:S0003809	mitochondrial inner membrane; GO:0005743 | inferred from sequence similarity with SGD_LOCUS:CYC1; SGD:S0003809; mitochondrion; GO:0005739 | inferred from direct assay
146224	D	0.489317	0.787402	0.339832	0.680782	0.707605	0.480436	5.8421e-06	91.6667	63.8042	0.696045	FBgn0032335		CG14915		32D2
144690	D	0.452224	0.835135	0.823521	0.26474	0.0168415	0.0514327	0.000608405	44.375	30.8875	0.696056	FBgn0003349	stardust	sdt	CG32717	7D17-22	guanylate kinase	establishment and/or maintenance of epithelial cell polarity	adherens junction; apical cortex; apical plasma membrane; apicolateral plasma membrane; membrane; plasma membrane
148296	D	0.0270646	0.0444206	0.676565	0.0405648	0.031218	0.875034	6.19146e-05	70.65	49.1958	0.696332	FBgn0045759	biniou	bin	CG18647, CG18647, XIV, Biniou, FoxF, l(3)65CEe, Distal W5.4 Group XIV	65D6--E1	transcription factor; GO:0003700 | inferred from sequence similarity	mesoderm cell fate commitment; GO:0001710 | inferred from mutant phenotype	nucleus; GO:0005634 | inferred from sequence similarity
151070	D	0.308964	0.983267	0.27007	0.90683	0.071071	0.680824	0.000259638	78.4208	54.6125	0.696403	FBgn0040591		CG13828		94E8
150663	D	0.662422	0.00692884	0.310087	0.509315	0.000950222	0.000249964	0.000556781	148.762	103.654	0.696776	FBgn0039434		CG5468		97C2
152524	D	0.107394	0.863928	0.0668029	0.494399	5.18171e-05	0.0297273	0.000190123	63.6625	44.3625	0.696839	FBgn0040350		EG:BACR7A4.13	CG3690, CG3690	1D3
148911	D	0.229946	0.942435	0.10677	0.460498	4.23621e-06	0.802095	3.80942e-05	105.596	73.6458	0.697431	FBgn0036655		CG13031		73C1
146320	D	0.0103828	0.576193	0.624998	0.702503	0.896158	0.703282	3.78706e-05	54.1625	37.775	0.697438	FBgn0032491		CG16815		34A11
147401	D	0.396761	0.221644	0.0439742	0.0594902	0.0226377	0.481229	2.74715e-06	46.2917	32.2875	0.69748	FBgn0034283		CG14492		55A1
147952	D	0.0293381	0.0671992	0.476143	0.758289	0.00265712	0.000437222	2.72487e-05	68.4417	47.7625	0.697857	FBgn0035178		CG13908		61E1
155054	D	0.0523464	0.014856	0.183969	0.0481288	1.10606e-12	0.609419	2.28529e-07	95.4792	66.6792	0.698364	FBgn0037219		CG18143		82A1	guanine deaminase; GO:0008892 ; EC:3.5.4.3 | inferred from sequence similarity with EMBL:AF026472; protein_id:AAD15629.2
147585	D	0.0377809	0.00654624	0.00852343	0.00342145	6.6635e-07	0.000332772	7.87779e-05	61.1125	42.6792	0.69837	FBgn0008636	homeobrain	hbn	CG10614	57B5	transcription factor		nucleus
141721	D	0.981904	0.97001	0.1754	0.28671	1.18914e-07	0.509012	0.000133007	95.9458	67.0083	0.698398	FBgn0033121		Cyp6u1	CG3567, 6u1	42E1	cytochrome P450; GO:0015034 | inferred from sequence similarity; cytochrome P450; GO:0015034 | non-traceable author statement		membrane; GO:0016020 | non-traceable author statement; microsome; GO:0005792 | non-traceable author statement
143716	D	0.805889	0.929082	0.393362	0.305587	3.96457e-11	0.613176	3.1026e-08	245.646	171.583	0.698499	FBgn0013750	ADP ribosylation factor 51F	Arf51F	CG8156, CG8156, dARFIII, Arf51f, EP(2)2612, LD12493, ARF3, ARFIII, ADP ribosylation factor III, ADP ribosylation factor 51F	51F6	GTP binding; GO:0005525 | non-traceable author statement; ARF small monomeric GTPase; GO:0003926 ; EC:3.6.1.47 | non-traceable author statement; GTP binding; GO:0005525 | inferred from sequence similarity with MGD:Arf2; MGI:MGI:99595	protein amino acid ADP-ribosylation; GO:0006471 | inferred from sequence similarity with MGD:Arf2; MGI:MGI:99595
152057	D	0.358024	0.665514	0.951443	0.295695	1.26982e-12	0.541162	4.75557e-07	114.85	80.2625	0.698846	FBgn0050431			CG30431	42A14
143856	D	0.704651	0.84701	0.403242	0.136116	0.250452	0.6677	0.000399581	55.8583	39.0375	0.698866	FBgn0015919	caupolican	caup	CG10605, iro, Iroquois, iroquois, Iro-C, IRO-C, iroquois-complex, iro-C, Iroquis complex, Iro	69D1	specific RNA polymerase II transcription factor; GO:0003704 | non-traceable author statement; transcription regulator; GO:0030528 | non-traceable author statement	regulation of transcription from Pol II promoter; GO:0006357 | non-traceable author statement	nucleus; GO:0005634 | non-traceable author statement; nucleus; GO:0005634 | non-traceable author statement
148277	D	0.0271541	0.0271541	0.0271541	0.0271541	1.09866e-07	1.09866e-07	1.09866e-07	42.8875	30	0.699505	FBgn0035697		CG10163		65A10--11	phospholipase A1; GO:0008970 ; EC:3.1.1.32 | inferred from sequence similarity with SPTREMBL:Q9UPD2
147136	D	0.089372	0.117301	0.684252	0.980724	0.000134032	0.123217	0.000115418	75.9875	53.1667	0.699676	FBgn0033815		CG4676		49F11
151572	D	0.630327	0.784321	0.0275527	0.742257	0.966009	0.110872	2.18271e-06	85.7792	60.0583	0.700151	"BDGP:GM162.3pri	G protein oalpha 47A	G-oalpha47A	.	47A7-47A8	.	.	.
144173	D	0.310334	0.0514503	0.466625	0.615392	0.029206	0.000657006	0.0001162	47.225	33.0917	0.700723	FBgn0027107		inx6	CG17063, prp6, Dm-inx6, pas related protein 6	19C1	innexin channel; GO:0015286 ; TC:1.A.25.-.- | non-traceable author statement; gap-junction forming channel; GO:0005243 ; TC:1.A.-.-.- | inferred from sequence similarity with EMBL:AF115854		gap junction; GO:0005921 | inferred from sequence similarity with EMBL:AF115854
147339	D	0.916561	0.186282	0.35461	0.0623325	0.0854259	0.166953	4.77124e-06	118.883	83.3667	0.701248	FBgn0034166		CG6472		53D15--E1	lipase; GO:0016298 ; EC:3.1.1.- | inferred from sequence similarity with EMBL:AF061274; protein_id:AAC15774.1
147897	D	0.657174	0.94176	0.844245	0.474568	1.40135e-05	8.48201e-05	6.31566e-06	43.8667	30.8083	0.702318	FBgn0035078		CG2857		60E5	carrier; GO:0005386 | inferred from sequence similarity; oxidative phosphorylation uncoupler; GO:0017077 | inferred from sequence similarity with MGD:Ucp3; MGI:MGI:1099787		mitochondrial inner membrane; GO:0005743 | inferred from sequence similarity with MGD:Ucp3; MGI:MGI:1099787; mitochondrial membrane; GO:0005740 | inferred from sequence similarity
145216	D	0.679906	0.395874	0.554673	0.505599	2.33521e-11	0.157355	4.13384e-05	122.246	85.8625	0.702376	FBgn0030794		CG13005		15A9
144338	D	0.0120858	0.996494	0.287878	0.557774	0.0973879	0.35185	0.000183211	72.8792	51.1917	0.702418	FBgn0040369		EG:BACR37P7.9	CG13377, CG13377	1A1	3-hydroxybutyrate dehydrogenase; GO:0003858 ; EC:1.1.1.30 | inferred from sequence similarity; 3-hydroxybutyrate dehydrogenase; GO:0003858 ; EC:1.1.1.30 | inferred from sequence similarity with SWISS-PROT:P29147
144673	D	0.737311	0.127363	0.300754	0.39969	0.0611751	0.150103	7.21439e-05	85.6833	60.2292	0.702927	FBgn0029992		CG2253		7D5--6
151735	D	0.222175	0.24239	0.572143	0.981994	0.322234	0.628542	9.73267e-08	216.637	152.308	0.703056	FBgn0003731	Epidermal growth factor receptor	Egfr	CG10079, CG10079, CG10079, c-erbB, flb: faint little ball, top: torpedo, DER, torpedo, l(2)57DEFa, Elp, top/flb, EGF, Ellipse, top/DER, l(2)05351, Egf-r, DER/top, EGFr, DER/faint little ball, EGF-R, torpedo/Egfr, Ellipse torpedo, Torpedo/DER, EGFR, DER-Ellipse, Degfr, D-Egf, Torpedo/Egfr, Der: Drosophila epidermal growth factor receptor homologue, DmHD-33, DER flb, egfr, torpedo/DER, Elp-1, Elp-B…	57E9--F1	epidermal growth factor receptor; GO:0005006 | inferred from sequence similarity; gurken receptor; GO:0008313 | non-traceable author statement; protein tyrosine kinase; GO:0004713 ; EC:2.7.1.112 | non-traceable author statement; epidermal growth factor receptor; GO:0005006 | inferred from sequence similarity with MGD:Egfr; MGI:MGI:95294; epidermal growth factor receptor; GO:0005006 | traceable au…	eggshell pattern formation; GO:0030381 | inferred from genetic interaction with FLYBASE:Ras85D; FB:FBgn0003205	integral to plasma membrane; GO:0005887 | non-traceable author statement; plasma membrane; GO:0005886 | traceable author statement
142382	D	0.614779	0.765145	0.987857	0.418509	0.333208	0.687119	1.91583e-06	189.675	133.404	0.70333	FBgn0026577		BEST:LD14959	CG8677, CG8677, LD14959	39B3
148534	D	0.338376	0.915116	0.952636	0.658352	0.258496	0.109657	0.000322036	43.75	30.7792	0.703524	FBgn0036102		CG12523		67F1
154796	D	0.0571299	0.206288	0.482004	0.349442	1.46073e-19	0.0294074	2.47622e-07	411.496	289.567	0.703693	FBgn0037203		CG11128		80B2	cationic amino acid transporter; GO:0015326 ; TC:2.A.3.3.- | inferred from sequence similarity with EMBL:AB000113; protein_id:BAA20133
152119	D	0.091932	0.214617	0.11717	0.0938351	1.34281e-05	7.49865e-05	1.18083e-09	180.596	127.104	0.703805	FBgn0015541	slamdance	sda	CG5518	97D8-10	membrane alanyl aminopeptidase
147285	D	0.577295	0.0325624	0.247086	0.25371	0.00852554	0.0367824	0.000519731	70.5042	49.6292	0.703918	FBgn0034085		Ptp52F	CG18243, CT18044, DPTP52F	52F3	protein tyrosine phosphatase; GO:0004725 ; EC:3.1.3.48 | non-traceable author statement	axon guidance; GO:0007411 | inferred from genetic interaction with FLYBASE:Lar; FB:FBgn0000464; axon guidance; GO:0007411 | inferred from mutant phenotype
143401	D	0.0016399	0.116351	0.000722283	0.00400445	0.0571484	0.0592779	3.28932e-07	346.017	243.667	0.704205	FBgn0003961	Urate oxidase	Uro	CG7171, OU, UO, Dm UO, uro, Uo	28C3	urate oxidase; GO:0004846 ; EC:1.7.3.3 | inferred from sequence similarity with MGD:Uox; MGI:MGI:98907; urate oxidase; GO:0004846 ; EC:1.7.3.3 | non-traceable author statement	allantoin biosynthesis; GO:0019428 | traceable author statement	peroxisome; GO:0005777 | non-traceable author statement
153932	D	0.00909752	0.00292838	0.350598	0.0591044	4.20087e-13	0.0401088	9.70352e-08	287.854	202.742	0.704321	FBgn0031908		CG5177		27F5	trehalose phosphatase; GO:0004805 ; EC:3.1.3.12 | inferred from sequence similarity with EMBL:AF007779
148901	D	0.409461	0.03539	0.0601466	0.136437	2.10826e-06	0.493424	6.13675e-06	1234.09	869.258	0.704373	FBgn0036642		CG4169	anon-EST:Posey245	73A10	ubiquinol-cytochrome c reductase; GO:0008121 ; EC:1.10.2.2 ; TC:3.D.3.-.- | non-traceable author statement		ubiquinol-cytochrome c reductase complex (sensu Eukarya); GO:0015008 | non-traceable author statement
149594	D	0.28032	0.238857	0.22937	0.406091	5.86274e-06	0.00898261	0.000142189	127.763	90.0167	0.704563	FBgn0037764		CG9459		85E10
143392	D	0.031853	0.130219	0.0603344	0.106328	2.05575e-14	0.0224213	1.44391e-08	249.992	176.154	0.70464	FBgn0003888	beta-Tubulin at 60D	betaTub60D	CG3401, CG3401, beta3 tubulin, DTB3, beta60C, beta[[3]]-tubulin, beta3, beta Tubulin4, beta-tub, 3t, B3t, beta[[3]] tubulin, beta3-tubulin, Beta3 tubulin, beta3t: beta3 tubulin, T, betaTub60C, beta-3tubulin, 60C beta tubulin, beta-tubulin, Dmbeta3, beta[[3]]-Tub, beta 3 tubulin, tubulin, beta tubulin, beta3-Tub, 60C beta tubulin, D.m.BETA-60D, BETA 60D, p53, p50, tubulin b-3, p53/tubulin, p50/tub…	60C6	GTP binding; GO:0005525 | non-traceable author statement; structural constituent of cytoskeleton; GO:0005200 | inferred from sequence similarity	axon guidance; GO:0007411 | inferred from mutant phenotype; axonogenesis; GO:0007409 | inferred from mutant phenotype; larval behavior (sensu Insecta); GO:0007627 | inferred from mutant phenotype; response to light; GO:0009416 | inferred from mutant phenotype	microtubule; GO:0005874 | inferred from direct assay
151300	D	0.132658	0.290987	0.290987	0.132658	0.000783688	0.000783688	2.10797e-06	42.5708	30	0.704708	FBgn0011206	boule	bol	CG4760	66F5	RNA binding	regulation of translation	nucleus
146627	D	0.876894	0.971699	0.440697	0.997754	5.70687e-12	0.334527	8.12926e-05	104.325	73.5292	0.704809	FBgn0032999		CG17528	CAMK-like	Unk	protein serine/threonine kinase; GO:0004674 ; EC:2.7.1.37 | non-traceable author statement; microtubule binding; GO:0008017 | inferred from sequence similarity	microtubule-based process; GO:0007017 | inferred from sequence similarity; protein amino acid phosphorylation; GO:0006468 | non-traceable author statement	microtubule associated complex; GO:0005875 | inferred from sequence similarity
153201	D	0.434624	0.932923	0.682521	0.943669	1.43483e-06	0.736829	1.84922e-05	114.221	80.5083	0.704848	FBgn0037200		CG11109		80B2	rRNA methyltransferase; GO:0008649 ; EC:2.1.1.- | inferred from sequence similarity with SGD_LOCUS:YNA1; SGD:S0005005		nucleolus; GO:0005730 | inferred from sequence similarity with SGD_LOCUS:YNA1; SGD:S0005005
146113	D	0.27236	0.065098	0.0526327	0.728384	1.56586e-11	0.161961	1.56502e-06	100.417	70.8042	0.705104	FBgn0032168		CG13126		30F2--3
141486	D	0.738093	0.988398	0.97219	0.536803	0.753985	0.107329	1.51437e-06	386.9	272.875	0.705286	FBgn0004179	Cysteine string protein	Csp	CG6395, CG6395, CG6395, csp, l(3)03988, Dcsp, DCSP-1, MAB ab49, CSP, D-CSP, CSP32, csp29, csp32, D.M.CSP, ab49	79D3--4	chaperone; GO:0003754 | non-traceable author statement	exocytosis; GO:0006887 | inferred from mutant phenotype; synaptic vesicle exocytosis; GO:0016079 | inferred from sequence similarity	plasma membrane; GO:0005886 | inferred from sequence similarity; synaptic vesicle; GO:0008021 | traceable author statement
147906	D	0.620612	0.876809	0.575317	0.0546865	0.00822536	0.000470361	3.06718e-05	89.4542	63.1042	0.705436	FBgn0035094		CG9380		60F5
149242	D	0.427778	0.716852	0.207305	0.0371723	7.00085e-09	0.547809	3.02021e-07	91.275	64.4042	0.705606	FBgn0037175		CG14455		79F5
142716	D	0.064373	0.0548596	0.592575	0.121018	2.54839e-11	0.000476893	9.47651e-08	213	150.321	0.705732	FBgn0033101		CG9436		42C7--8	aldehyde reductase; GO:0004032 ; EC:1.1.1.21 | inferred from sequence similarity with SWISS-PROT:P07943
147488	D	0.768103	0.652764	0.574602	0.855226	0.0875378	0.451591	4.99053e-05	53.7333	37.9292	0.705878	FBgn0034429		CG18607		56C8
154627	D	0.118836	0.0355427	0.574493	0.000697805	8.48535e-05	0.984592	4.15298e-06	73.1083	51.6208	0.706087	FBgn0032433		CG5427		33E5	transporter; GO:0005215 | inferred from sequence similarity with SWISS-PROT:Q00910
142352	D	0.0886202	0.35149	0.0894874	0.125096	2.45341e-05	0.0267339	8.56447e-07	74.2417	52.4292	0.706196	FBgn0033769		CG8768		49C2
153748	D	0.211035	0.754655	0.482604	0.0817955	1.45111e-06	0.601917	4.84819e-08	161.133	113.812	0.706325	FBgn0031458	presenilin stabilization factor	pen-1	CG2855	23A5			plasma membrane; GO:0005886 | non-traceable author statement
149946	D	0.66227	0.507873	0.127982	0.823024	0.0271749	0.983354	0.000385421	205.617	145.308	0.706695	FBgn0038312		CG4334		88E9
146027	D	0.409201	0.669189	0.589923	0.841246	1.95235e-12	0.347556	5.23382e-06	234.646	165.908	0.707059	FBgn0032033		CG13392		29B3--4
149169	D	0.0243234	0.133231	0.035349	0.0125023	0.0115978	0.552775	1.26792e-07	174.492	123.5	0.70777	FBgn0037065		CG12974		78C4--5
155126	D	0.146608	0.632371	0.596759	0.362426	8.36291e-11	0.757039	8.40583e-08	126.879	89.8208	0.707924	FBgn0036312		CG17667	EP3622	69E2--3
150661	D	0.439289	0.305412	0.618322	0.893189	0.000787717	0.00925912	0.000403365	46.8708	33.1917	0.708152	FBgn0039431		CG6490	CT20213	97B4--5
153281	D	0.038636	0.565216	0.166139	0.33533	3.49357e-13	0.145976	2.33255e-08	115.504	81.8167	0.708344	FBgn0031661	GDP-mannose 4,6-dehydratase	Gmd	CG8890, CG8890, Dm-gmd, GDP-mannose 4,6-dehydratase	25B8	GDP-mannose 4,6-dehydratase; GO:0008446 ; EC:4.2.1.47 | inferred from sequence similarity; GDP-mannose 4,6-dehydratase; GO:0008446 ; EC:4.2.1.47 | inferred from sequence similarity with NCBI_gi:4504031; GDP-mannose 4,6-dehydratase; GO:0008446 ; EC:4.2.1.47 | inferred from sequence similarity with HUGO:GMDS; OMIM:602884	GDP-L-fucose biosynthesis, de novo pathway; GO:0042351 | inferred from sequence similarity with HUGO:GMDS; OMIM:602884
150378	D	0.192688	0.217631	0.645523	0.150511	6.89282e-07	0.0455284	3.53413e-05	76.0083	53.8417	0.708365	FBgn0053110			CG33110	94B4
141493	D	0.119524	0.302106	0.0379734	0.12757	1.59481e-19	8.43091e-07	1.72822e-09	172.958	122.6	0.708841	FBgn0000719	folded gastrulation	fog	CG9559, l114, M67, l(1)114, 114, l(1)20Ba	20C3		posterior midgut invagination; GO:0007374 | inferred from direct assay; terminal region determination; GO:0007362 | inferred from genetic interaction with FLYBASE:tor; FB:FBgn0003733; torso receptor signaling pathway; GO:0008293 | inferred from genetic interaction with FLYBASE:tor; FB:FBgn0003733; ventral furrow formation; GO:0007370 | inferred from direct assay	extracellular; GO:0005576 | non-traceable author statement
144306	D	0.159347	0.371165	0.37408	0.135123	0.0154927	0.0735113	0.000358389	250.738	177.762	0.708959	FBgn0028915		BG:DS01068.5	CG7532, CG7532, DS01068.5, anon-EST:ParkEST060	35A4	serine-type endopeptidase; GO:0004252 ; EC:3.4.21.- | inferred from sequence similarity with MGD:Hpn; MGI:MGI:1196620
154094	D	0.0793355	0.12698	0.760226	0.622308	2.25683e-17	7.44452e-05	8.51878e-06	118.75	84.2	0.709053	FBgn0033039		gp210	CG7897, CG14467, GP210, gp120	41F9			plasma membrane; GO:0005886 | non-traceable author statement
142658	D	0.456966	0.383321	0.687326	0.383424	0.000768633	0.0953355	0.00098067	66.5333	47.1958	0.709356	FBgn0010575	scribbler	sbb	CG5580, CG5580, CG5580, scribble, l(2)04440, mtv, bks, Bks, GM04742, brakeless, Group IIa, disc6, master of thickveins, Brakeless	55C2		axon guidance; GO:0007411 | inferred from mutant phenotype; axon target recognition; GO:0007412 | inferred from mutant phenotype; larval walking behavior; GO:0008346 | inferred from mutant phenotype	nucleus; GO:0005634 | inferred from direct assay; nucleus; GO:0005634 | inferred from direct assay
153016	D	0.586514	0.920645	0.877836	0.460422	0.0988512	0.132078	3.50797e-05	127.842	90.6958	0.709439	FBgn0051534			CG31534	82D2
141291	D	0.426997	0.547616	0.454628	0.0826562	8.95471e-11	0.0147899	1.34549e-05	106.575	75.6125	0.709477	FBgn0039904	Host cell factor	Hcf	CG1710, CG1710	102B5--6	transcription factor; GO:0003700 | inferred from sequence similarity; transcription co-activator; GO:0003713 | non-traceable author statement		nucleus; GO:0005634 | inferred from sequence similarity
143048	D	0.914337	0.74313	0.797539	0.892674	0.226796	0.198407	0.000163393	45.1833	32.0708	0.709793	FBgn0050387			CG30387	57D10-11
145036	D	0.156416	0.724081	0.635858	0.29153	0.0160002	0.922137	0.000115797	89.5542	63.5708	0.709859	FBgn0053174			CG33174	12C2
148753	D	0.00100573	0.0102644	0.27543	0.712608	3.60901e-16	0.514114	1.44828e-07	110.125	78.1875	0.709989	FBgn0036428		CG9238		70E1	protein phosphatase 1 binding; GO:0008157 | inferred from sequence similarity with EMBL:U89924; protein phosphatase type 1, regulator; GO:0008599 | inferred from sequence similarity with NCBI_gi:4885559
153820	D	3.03339e-06	0.00340486	0.0100083	0.00806129	1.57367e-20	2.50615e-07	1.24326e-07	218.729	155.329	0.710144	FBgn0038985		CG6921		94B4
143862	D	0.00240182	0.00560258	0.00582375	0.0092117	4.56761e-06	1.70885e-05	6.10092e-07	45.5917	32.3792	0.710199	FBgn0015946	grim	grim	CG4345, grim	75C4	apoptosis activator; GO:0016506 | non-traceable author statement	induction of apoptosis; GO:0006917 | inferred from genetic interaction with FLYBASE:Dcp-1; FB:FBgn0010501; induction of apoptosis; GO:0006917 | inferred from genetic interaction with FLYBASE:th; FB:FBgn0003691	cytoplasm; GO:0005737 | inferred from direct assay; mitochondrion; GO:0005739 | inferred from direct assay
148772	D	0.029314	0.443162	0.267798	0.529258	0.860655	0.688061	3.92587e-05	50.5167	35.8917	0.710492	FBgn0040296	Ocho	Ocho	CG5138, CG3396, CG5138, CG5138, Ocho	71A4
146273	D	0.0168151	0.0996294	0.192236	0.0280245	0.00105198	0.0840753	3.757e-05	197.704	140.588	0.7111	FBgn0032413		CG16997		33C4	serine-type endopeptidase; GO:0004252 ; EC:3.4.21.- | inferred from sequence similarity with SWISS-PROT:Q91674
147171	D	0.00366116	0.442459	0.0105962	0.0224613	0.0451624	0.528906	0.000143674	62.9458	44.7625	0.711127	FBgn0033873		CG6337		50C6	cathepsin H; GO:0004215 ; EC:3.4.22.16 | inferred from sequence similarity with MGD:Ctsh; MGI:MGI:107285
148804	D	0.00998377	0.917025	0.0891825	0.0384836	1.31052e-07	1.19952e-05	2.54764e-07	177.154	125.992	0.711198	FBgn0036501		CG7272		71D3
154545	D	0.0791107	0.475274	0.0296513	0.0629013	3.13708e-21	5.82466e-05	3.37849e-07	336.317	239.238	0.711346	FBgn0013269	FK506-binding protein 1	FK506-bp1	CG6226, FKBP39, FKbp39	88F1	FK506 binding; GO:0005528 | inferred from direct assay; FK506 binding; GO:0005528 | non-traceable author statement; FK506 binding; GO:0005528 | inferred from sequence similarity with SWISS-PROT:Q26486; peptidyl-prolyl cis-trans isomerase; GO:0003755 ; EC:5.2.1.8 | non-traceable author statement; peptidyl-prolyl cis-trans isomerase; GO:0003755 ; EC:5.2.1.8 | inferred from sequence similarity with …	protein folding; GO:0006457 | inferred from sequence similarity with SWISS-PROT:Q26486; protein folding; GO:0006457 | non-traceable author statement	nucleus; GO:0005634 | inferred from sequence similarity with SWISS-PROT:Q26486; nucleus; GO:0005634 | non-traceable author statement
150245	D	0.512303	0.305529	0.00702838	0.337501	0.449965	0.603479	0.000408739	51.025	36.3208	0.711824	FBgn0051209			CG31209	92D6-8
151753	D	0.000356608	0.0494033	0.341026	0.264836	3.18624e-14	0.00930907	0.000220672	192.488	137.033	0.711908	Multiple hits				23F6
152337	D	0.682204	0.313087	0.437141	0.525434	1.60569e-08	2.63282e-05	1.43444e-06	211.892	150.908	0.712196	FBgn0029878		CG10695		6C1	kinesin motor; GO:0016326 | inferred from sequence similarity with NCBI_gi:3986405	microtubule-based movement; GO:0007018 | inferred from sequence similarity with NCBI_gi:3986405	kinesin complex; GO:0005871 | inferred from sequence similarity with NCBI_gi:3986405
142353	D	0.0663461	0.20549	0.503283	0.674542	0.0883353	0.225015	0.000718005	66.825	47.6	0.712308	FBgn0053054			CG33054	78C2
150205	D	0.00183611	0.300037	0.120688	0.000167783	0.000910535	0.00636661	5.46412e-06	44.2042	31.5167	0.71298	FBgn0038717		CG17751		92A10	organic cation porter; GO:0008513 ; TC:2.A.1.19.- | inferred from sequence similarity with EMBL:AB018436; protein_id:BAA78343.1
144037	D	0.000546069	0.141475	0.823201	0.00218667	0.00306653	0.00847598	9.96659e-05	179.842	128.238	0.713058	FBgn0024957	Iron regulatory protein 1B	Irp-1B	CG6342, IRP-1B, IRP-1	86B4	aconitate hydratase; GO:0003994 ; EC:4.2.1.3 | inferred from sequence similarity with MGD:Aco1; MGI:MGI:87879; mRNA binding; GO:0003729 | inferred from sequence similarity with MGD:Aco1; MGI:MGI:87879; iron ion binding; GO:0005506 | non-traceable author statement; iron ion binding; GO:0005506 | inferred from sequence similarity with MGD:Aco1; MGI:MGI:87879	regulation of translational initiation by iron; GO:0006447 | non-traceable author statement
144564	D	0.00896295	0.000431312	0.001304	0.0179317	0.00055553	0.00329287	1.69505e-07	44.1917	31.5167	0.713181	FBgn0029827		CG6048		5C10	serine-type endopeptidase; GO:0004252 ; EC:3.4.21.- | inferred from sequence similarity with SWISS-PROT:Q91674
145995	D	0.840861	0.840861	0.814408	0.814408	0.000349345	0.000666821	0.000666821	42.625	30.4	0.713196	Multiple hits				28D2
153388	D	0.125948	0.640424	0.236151	0.339075	0.000695939	0.017058	9.95066e-07	130.054	92.775	0.713357	FBgn0033872		CG6329		50C6
149099	D	0.00513375	0.721854	0.453672	0.558335	0.12429	0.805574	1.40909e-05	47.5625	33.9292	0.71336	FBgn0036949		CG7290		77A2	structural constituent of peritrophic membrane (sensu Insecta); GO:0016490 | inferred from sequence similarity with EMBL:AF030557
142949	D	0.538437	0.83436	0.842018	0.317681	0.0838745	0.830217	0.000332791	83.3333	59.4625	0.71355	FBgn0038800		CG15921		Unk
142042	D	0.054853	0.669737	0.674673	0.267437	4.21956e-06	0.727928	3.34691e-05	77.7625	55.4875	0.713551	Multiple hits		CG2944	CG2946	41E6
148178	D	0.180351	0.919594	0.686343	0.972914	5.89325e-05	0.801679	4.30546e-05	200.479	143.054	0.713561	FBgn0035547		CG15022		64B9
143012	D	0.121625	0.0335759	0.127733	0.0180112	9.69958e-12	0.450138	2.14346e-07	296.746	211.892	0.714051	FBgn0028687		Rpt1	CG1341, CG1341, CG1341, CG1341, l(2)43Ed, l(2)05643, p48B, Dmp48B, Dm_Rpt1, dRpt1, AAA ATPase, lethal(2)43Ed	43E7	proteasome endopeptidase; GO:0004299 ; EC:3.4.25.1 | inferred from direct assay; proteasome ATPase; GO:0008575 ; EC:3.6.4.8 | inferred from sequence similarity with SGD_LOCUS:RPT1; SGD:S0001628	proteolysis and peptidolysis; GO:0006508 | inferred from direct assay; proteolysis and peptidolysis; GO:0006508 | inferred from sequence similarity with HUGO:PSMC2; OMIM:154365; proteolysis and peptidolysis; GO:0006508 | inferred from sequence similarity with SGD_LOCUS:RPT1; SGD:S0001628	19S proteasome regulatory particle; GO:0005838 | inferred from direct assay; 19S proteasome regulatory particle; GO:0005838 | inferred from sequence similarity with HUGO:PSMC2; OMIM:154365; 19S proteasome regulatory particle, base subcomplex; GO:0008540 | inferred from sequence similarity with SGD_LOCUS:RPT1; SGD:S0001628
152984	D	0.125133	0.371501	0.909585	0.698074	9.49401e-09	0.0596034	3.44491e-05	97.6458	69.7917	0.714743	FBgn0036489		CG7011		71B6			COPII-coated vesicle; GO:0030138 | inferred from sequence similarity with SGD_LOCUS:ERV46; SGD:S0000040
143357	D	0.0759028	0.286736	0.204824	0.837711	2.07616e-05	0.579741	0.000104737	81.7208	58.425	0.714934	FBgn0003450	snake	snk	CG7996, CG7996, l(3)87Dg, me(3)4	87D9	serine-type peptidase; GO:0008236 | non-traceable author statement; serine-type endopeptidase; GO:0004252 ; EC:3.4.21.- | non-traceable author statement; serine-type endopeptidase; GO:0004252 ; EC:3.4.21.- | inferred from sequence similarity with EMBL:AF053921; protein_id:AAD21841.1; peptidase; GO:0008233 ; EC:3.4.-.- | traceable author statement	Tl receptor signaling pathway; GO:0008063 | inferred from genetic interaction with FLYBASE:Tl; FB:FBgn0003717; protein processing; GO:0016485 | inferred from genetic interaction with FLYBASE:ea; FB:FBgn0000533	extracellular; GO:0005576 | traceable author statement
141259	D	0.000121686	0.167372	0.15077	0.000228535	0.974492	0.832937	1.96776e-09	42.1167	30.1167	0.715077	Multiple hits				12A4
149933	D	0.967413	0.682112	0.433267	0.400022	0.000297058	0.0448895	0.000156384	210.758	150.725	0.715156	FBgn0038286		CG6966		88E1
144975	D	0.761843	0.660968	0.327433	0.316968	2.6578e-05	0.000641506	0.000688008	45.1333	32.2792	0.715196	FBgn0030438		CG15721		11D5
143962	D	0.000387219	0.0694139	0.360397	0.125849	6.69722e-06	0.00134516	2.48727e-05	55.2583	39.525	0.715277	FBgn0022710	Adenylyl cyclase 35C	Ac13E	CG9210, CG9210, adenylyl cyclase, DAC9, AC 13E, Ac35C, Adenylyl cyclase 35C	13C7--8	adenylate cyclase; GO:0004016 ; EC:4.6.1.1 | non-traceable author statement; adenylate cyclase; GO:0004016 ; EC:4.6.1.1 | inferred from sequence similarity with MGD:Adcy9; MGI:MGI:108450
141914	D	0.269074	0.0491392	0.367575	0.712131	0.122979	0.621712	0.000862513	82.0917	58.7208	0.715308	Multiple hits		CG11315; CG11314	BcDNA:RH04252	100A3
147124	D	0.178126	0.445303	0.568208	0.0506624	0.00656966	0.42498	0.00035579	77.9583	55.8167	0.715981	FBgn0033786		CG3884		49E4
147405	D	0.924098	0.723513	0.553833	0.960513	0.086257	0.151522	0.000133314	42.4667	30.4083	0.716052	FBgn0034288		CG5084		55B1
151924	D	0.0989389	0.231575	0.123439	0.273687	0.0500113	0.0387269	1.89157e-05	44.3083	31.7292	0.716099	FBgn0034408	serrano	sano	CG12758, serrano	56A1
146002	D	0.292024	0.3302	0.209024	0.268796	0.227416	0.0948874	4.83242e-05	70.4792	50.4708	0.71611	FBgn0031975		CG7356		28D6--7	protein-glutamine gamma-glutamyltransferase; GO:0003810 ; EC:2.3.2.13 | inferred from sequence similarity with EMBL:AF076928
152958	D	0.0237579	0.0237579	0.0153676	0.0153676	2.92616e-07	1.22092e-06	1.22092e-06	42.6792	30.5667	0.716196	FBgn0031925		Cyp4d21	CG6730, 4d21	28B4	cytochrome P450; GO:0015034 | inferred from sequence similarity; cytochrome P450; GO:0015034 | non-traceable author statement		membrane; GO:0016020 | non-traceable author statement; microsome; GO:0005792 | non-traceable author statement
149369	D	0.121616	0.987942	0.470972	0.167851	0.816966	0.371449	5.15591e-06	47.5833	34.0833	0.716287	FBgn0051559			CG31559	83D5
153267	D	0.320965	0.405862	0.376408	0.273227	2.43737e-13	0.020316	1.697e-08	525.546	376.575	0.716541	FBgn0023213	Eukaryotic-initiation-factor-4G	eIF-4G	CG10811, CG10811, CG10811, eIF4G, translation initiation factor eIF4G, Eif4G	102C5	translation initiation factor; GO:0003743 | inferred from sequence similarity	translational initiation; GO:0006413 | inferred from sequence similarity	cytosol; GO:0005829 | inferred from sequence similarity; eukaryotic translation initiation factor 4F complex; GO:0016281 | inferred from sequence similarity
147282	D	0.0211987	0.48109	0.426096	0.182201	9.46147e-06	0.000194008	1.3213e-05	44.4708	31.8708	0.716668	FBgn0004571	spinster	spin	CG8428, CG8428, diphthong	52E5--8		courtship behavior; GO:0007619 | non-traceable author statement; programmed cell death; GO:0012501 | non-traceable author statement; regulation of female receptivity; GO:0045924 | non-traceable author statement	plasma membrane; GO:0005886 | non-traceable author statement
151542	D	0.436485	0.751999	0.864361	0.369727	9.25742e-05	0.00361464	0.000224988	167.296	119.896	0.71667	FBgn0051619			CG31619	39F1-3	procollagen N-endopeptidase
142805	D	0.442899	0.566722	0.589349	0.724682	1.89432e-15	0.00202353	0.000635771	158.004	113.263	0.716832	FBgn0002962	nanos	nos	CG5637, l(3)j3B6, DRONANOS, NANOS, l(3)07117, l(3)j4B6	91F7	RNA binding; GO:0003723 | traceable author statement; protein binding; GO:0005515 | traceable author statement	female meiosis chromosome segregation; GO:0016321 | inferred from mutant phenotype; negative regulation of translation; GO:0016478 | traceable author statement	pole plasm; GO:0045495 | traceable author statement
154040	D	0.012873	0.0158118	0.22823	0.0620478	5.10877e-16	0.0290393	2.25281e-07	92.5208	66.3417	0.717046	FBgn0031280		CG3561	cg3561	21D3	helicase; GO:0004386 | inferred from sequence similarity; ATP dependent RNA helicase; GO:0004004 ; EC:3.6.1.3 | inferred from sequence similarity with SWISS-PROT:P16381
152093	D	0.336842	0.831459	0.197339	0.487869	1.78131e-06	0.245518	4.32642e-09	512.658	367.762	0.717364	FBgn0031674		CG5822		Unk
141219	D	0.763467	0.0165608	0.734914	0.552046	4.0293e-06	0.660265	9.0852e-06	74.625	53.5333	0.717365	FBgn0032517		CG7099		34B9--10
145911	D	0.86981	0.554124	0.0874065	0.323507	0.252945	0.390338	3.62608e-05	65.35	46.8875	0.717483	FBgn0031834		CG13766		26E3
143693	D	0.156706	0.759032	0.771918	0.130097	0.470282	0.0165272	0.000340476	105.029	75.3833	0.717737	FBgn0011818	out at first	oaf	CG9884, l(2)ND1, tnd: transcript near decapentaplegic, l(2)22Fb, tnd, transcript near decapentaplegic, transcript-near-decapentaplegic, near dpp complementation group 1	22F3--4		female meiosis chromosome segregation; GO:0016321 | inferred from mutant phenotype
152204	D	0.0114699	0.00914469	0.227829	0.440098	4.6203e-09	0.0488925	3.61957e-07	102.567	73.6417	0.717988	FBgn0039487		CG6070		97E2	amino acid transporter; GO:0015171 | inferred from sequence similarity with EMBL:Y12716; protein_id:CAA73254
153133	D	0.775086	0.689495	0.411948	0.52306	0.202347	0.955146	6.08245e-07	169.396	121.667	0.718239	FBgn0031438		CG3210		23A1			microtubule associated complex; GO:0005875 | inferred from sequence similarity with EMBL:AF019043
142579	D	0.259862	0.115777	0.8806	0.905088	1.00307e-18	1.33237e-05	2.44904e-06	132.742	95.3458	0.718281	FBgn0029148		NHP2	CG5258	70F6			nucleolus; GO:0005730 | non-traceable author statement
149481	D	0.365808	0.118376	0.44862	0.449845	4.18264e-08	0.0103885	6.74425e-06	54.6375	39.2583	0.718524	FBgn0037567		CG9620		84F10	GDP-fucose transporter; GO:0005457 | non-traceable author statement; GDP-fucose transporter; GO:0005457 | traceable author statement	GDP-fucose transport; GO:0015783 | non-traceable author statement; GDP-fucose transport; GO:0015783 | traceable author statement	Golgi apparatus; GO:0005794 | non-traceable author statement
147286	D	0.0892276	0.103295	0.971392	0.105733	0.163913	0.374385	0.000257541	74.55	53.575	0.718645	FBgn0034092		CG7798		52F11	lysozyme; GO:0003796 ; EC:3.2.1.17 | inferred from sequence similarity; lysozyme; GO:0003796 ; EC:3.2.1.17 | non-traceable author statement	antimicrobial humoral response (sensu Invertebrata); GO:0006960 | non-traceable author statement
153914	D	0.0575427	0.194795	0.501615	0.53104	4.19016e-17	2.82447e-05	1.1304e-05	118.537	85.2	0.71876	FBgn0036826		CG3893	BcDNA:LD18018	75E4
141808	D	0.381913	0.225225	0.208357	0.00565095	3.77509e-11	0.000633947	3.76082e-09	159.108	114.383	0.718902	FBgn0035375		CG2103		62F4	polypeptide N-acetylgalactosaminyltransferase; GO:0004653 ; EC:2.4.1.41 | inferred from sequence similarity with EMBL:U73820
154837	D	0.0390115	0.278944	0.0434348	0.781785	1.18272e-05	0.00120036	2.28816e-06	50.925	36.6125	0.718949	FBgn0034275		CG5002		54E8	high affinity sulfate permease; GO:0015381 ; TC:2.A.53.1.1 | inferred from sequence similarity with SGD_LOCUS:SUL1; SGD:S0000498
144309	D	0.400053	0.883093	0.299965	0.0889949	7.16964e-10	0.326045	4.12496e-05	88.3708	63.5458	0.719082	FBgn0028919		BG:DS00941.3	CG16865	34D4
154054	D	0.648773	0.765198	0.246394	0.290655	0.00124264	0.380591	5.67579e-05	92.3583	66.4458	0.719435	FBgn0037638		CG8379		85B2
143586	D	0.599432	0.146868	0.126236	0.0431904	0.0841196	0.183143	0.000166905	816.325	587.362	0.71952	FBgn0010217	ATP synthase-beta	ATPsyn-beta	CG11154, CG11154, beta-ATPase, ATPsyn-beta, ATPB, ATP synthase beta subunit, H+-ATPase beta subunit, ATPsyn b	102D1	hydrogen-transporting two-sector ATPase; GO:0003936 ; EC:3.6.3.14 ; TC:3.A.2.1.- | non-traceable author statement; hydrogen-transporting two-sector ATPase; GO:0003936 ; EC:3.6.3.14 ; TC:3.A.2.1.- | inferred from sequence similarity with MGD:Atp5b; MGI:MGI:107801	hydrogen transport; GO:0006818 | non-traceable author statement	hydrogen-transporting ATP synthase, catalytic core (sensu Eukarya); GO:0005754 | inferred from sequence similarity with MGD:Atp5b; MGI:MGI:107801; mitochondrion; GO:0005739 | non-traceable author statement
149699	D	0.0516752	0.020553	0.564779	0.0154444	0.0259034	0.291769	3.10245e-06	135.45	97.5	0.719823	FBgn0037934		CG6830		86E19
151602	D	0.253432	0.220291	0.297347	0.268606	3.86277e-10	0.342614	3.32828e-07	281.083	202.496	0.720412	"BDGP:HL2687.3pr	Na pump alpha subunit	Atpalpha	.	93B1-93B1	.	.	.
151048	D	0.941124	0.201323	0.172843	0.839575	0.206196	0.815964	2.85111e-07	808.413	582.504	0.720553	FBgn0040561		CG14844		Unk
150501	D	0.525817	0.301203	0.484885	0.760651	0.909105	0.77821	1.65365e-05	44.3875	31.9875	0.720642	FBgn0051132			CG11132	95F12-13
151758	D	0.49032	0.808494	0.118568	0.122933	2.50016e-15	2.01263e-05	1.51603e-06	68.1625	49.1208	0.720643	FBgn0037207		Mes2	CG11100, CG11100	80C1
151557	D	0.0386351	0.286716	0.0261505	0.000620193	3.39229e-17	1.14565e-06	6.15646e-07	83.4292	60.15	0.720971	FBgn0029918		CG14433		6D4--7
153583	D	0.0108244	0.0161706	0.0979552	0.408605	3.4183e-12	5.03932e-05	1.76206e-05	75.9833	54.7917	0.721101	FBgn0001224	Heat shock protein 23	Hsp23	CG4463, CG4463, hsp23, hsp 23, 23, Protein 23, hsp 22K, hsp 23K, hsp23/22, Hsp22, DmHsp23, HSP23/IAP	67B1	actin binding; GO:0003779 | inferred from sequence similarity; heat shock protein; GO:0003773 | inferred from sequence similarity with EMBL:U03561; heat shock protein; GO:0003773 | non-traceable author statement; heat shock protein; GO:0003773 | inferred from sequence similarity with EMBL:U96099; protein_id:AAC63387	response to heat; GO:0009408 | inferred from sequence similarity with EMBL:U03561; response to heat; GO:0009408 | non-traceable author statement
149427	D	0.35845	0.419698	0.452589	0.665441	8.18642e-10	0.809211	1.57879e-07	250.283	180.504	0.721199	FBgn0037481		MAGE	CG10059	84C7
152305	D	0.36658	0.695878	0.287215	0.697501	0.000295076	0.726526	0.000531566	78.1708	56.3833	0.721284	FBgn0033249		CG11191		44A2
146860	D	0.0911239	0.403844	0.50755	0.927832	1.4615e-12	0.00362893	2.05952e-05	66.825	48.2	0.721287	FBgn0033369		CG8197		45A1
149257	D	0.0775295	0.258385	0.220423	0.194214	4.32795e-15	0.0112182	4.03988e-05	126.412	91.2	0.721448	FBgn0037195		CG11226		80B1
145698	D	0.00406592	0.785931	0.00701813	0.459353	3.59897e-10	0.398017	3.00841e-05	151.746	109.487	0.721519	FBgn0031517		CG15406		23E3	fructose transporter; GO:0005353 | inferred from sequence similarity with EMBL:AF161071; protein_id:AAD42235.1
151951	D	0.712363	0.821111	0.621101	0.0461183	8.31842e-07	0.88891	1.81528e-07	63.6583	45.9542	0.721888	FBgn0037466		CG1965		84B2	DNA binding; GO:0003677 | inferred from sequence similarity with EMBL:AC005034
150922	D	0.437881	0.0530634	0.287305	0.24743	0.00530089	0.419005	0.000105284	52.7292	38.1	0.72256	FBgn0024288		Sox100B	CG12098	100B2--3	DNA bending; transcription factor		nucleus
144219	D	0.00218344	0.00572539	0.289752	0.279118	0.000103232	0.816235	5.6501e-08	456.637	329.967	0.722601	FBgn0001989	lethal(2)35Di		CG13240	35D4
153007	D	0.495624	0.614453	0.432067	0.0541196	3.42217e-09	0.00354976	1.31749e-05	64.9667	46.95	0.722678	FBgn0004852	Adenylyl cyclase 76E	Ac76E	CG7978, CG7978, adenylyl cyclase, DAC2, DAC76E, AC 76E	76D6--7	adenylate cyclase; GO:0004016 ; EC:4.6.1.1 | non-traceable author statement; adenylate cyclase; GO:0004016 ; EC:4.6.1.1 | inferred from sequence similarity with MGD:Adcy7; MGI:MGI:102891
151047	D	0.101254	0.35533	0.71785	0.498232	0.00022329	0.225836	1.06687e-05	125.412	90.6333	0.722682	FBgn0040561		CG14844		Unk
149702	D	0.0572982	0.171019	0.0488454	0.401867	2.18876e-12	2.94372e-05	8.34838e-05	77.7417	56.1833	0.722693	FBgn0037938		CG14717		86F1	hydrolase; GO:0016787 ; EC:3.-.-.- | inferred from sequence similarity with EMBL:AL034565; protein_id:CAA22555
152973	D	0.0797927	0.622699	0.787486	0.749768	2.85526e-09	0.055485	3.6912e-05	404.738	292.542	0.722794	FBgn0030745		CG4239		14C2
142414	D	0.00073714	0.101522	0.519562	0.0432905	1.51573e-11	0.0030212	0.000491003	334	241.475	0.722979	FBgn0039801		CG11315	BcDNA:RH04252	100A3
146187	D	0.00697511	0.0266702	0.0127517	0.500575	2.30889e-06	0.0163749	8.34503e-05	133.479	96.525	0.723147	FBgn0032292		CG6750		32A4
147587	D	0.00141385	0.00141385	0.00276471	0.00276471	6.51163e-06	0.000119404	0.000119404	43.575	31.5167	0.723274	FBgn0034563		CG15649		57B5
152460	D	0.061197	0.19564	0.387981	0.0807489	6.08077e-09	0.219603	4.83756e-05	81.8667	59.2333	0.723534	FBgn0027539		BcDNA:GH12663	CG5807	96A23
149079	D	0.185555	0.696428	0.126861	0.413083	0.0320327	0.0133443	0.000598925	129.887	94.0042	0.723735	FBgn0036919		CG7809		76D5			Golgi membrane; GO:0000139 | inferred from sequence similarity with EMBL:AF015264; protein_id:AAB81355
148918	D	0.377263	0.59462	0.720112	0.994757	8.3105e-13	0.00447963	1.62067e-10	424.113	307	0.723865	FBgn0036667		CG9669		73D1
142742	D	0.500474	0.347707	0.68968	0.571948	7.01041e-10	0.194637	0.000897515	101.412	73.4208	0.723982	FBgn0050101			CG30101	54B7
148929	D	0.546367	0.86267	0.738788	0.370315	0.0362788	0.1504	0.000232811	46.575	33.7375	0.724369	FBgn0052168		scaf6	CG32168	73E5	RNA binding	mRNA splicing	spliceosome complex
151983	D	0.149625	0.258615	0.330756	0.0497889	2.1799e-05	0.0137799	7.67797e-09	679.679	492.342	0.724374	FBgn0027590		BcDNA:GH04753	CG16936, CG16936	60E1	glutathione transferase; GO:0004364 ; EC:2.5.1.18 | inferred from sequence similarity with EMBL:U66342
145285	D	0.459269	0.80737	0.0425598	0.301559	0.00179721	0.359666	0.000106213	61.5625	44.6208	0.724805	FBgn0030903		CG15060		17A2
149339	D	0.121524	0.247882	0.0333098	0.475397	1.83324e-07	0.882339	1.85768e-05	81.325	58.9542	0.724921	FBgn0037342		CG2931	cg2931	83B2	RNA binding; GO:0003723 | inferred from sequence similarity
145815	D	0.00155677	0.671972	0.818922	0.126861	8.85936e-12	0.00117557	4.00174e-05	222.192	161.083	0.724975	FBgn0031692		CG6514	anon-EST:Posey103	25D1	calcium ion binding; GO:0005509 | inferred from sequence similarity with PIR:I49567
145239	D	0.405145	0.475353	0.337074	0.78107	0.441533	0.663644	9.02638e-07	246.221	178.633	0.7255	FBgn0030832		CG10597		15F4
142319	D	0.764902	0.280695	0.0345481	0.43602	0.000155423	0.0558108	0.000147332	65.1875	47.3333	0.726111	FBgn0035635	Peptidoglycan recognition protein LD	PGRP-LD	CG5523	64F	peptidoglycan recognition; GO:0016019 | inferred from sequence similarity; peptidoglycan recognition; GO:0016019 | inferred from sequence similarity with SWISS-PROT:O76537; peptidoglycan recognition; GO:0016019 | inferred from sequence similarity with EMBL:AF441723.1; protein_id:AAL32058.1	immune response; GO:0006955 | inferred from sequence similarity with SWISS-PROT:O76537	integral to plasma membrane; GO:0005887 | inferred from sequence similarity with EMBL:AF441723.1; protein_id:AAL32058.1; plasma membrane; GO:0005886 | inferred from electronic annotation
141312	D	0.0186056	0.93904	0.549749	0.329692	7.06646e-08	0.311419	0.000290158	62.325	45.2583	0.726167	FBgn0034725		CG6044		58D7
154258	D	0.0661064	0.0917693	0.108239	0.136465	4.05996e-09	0.000880347	0.00030618	53.6958	38.9958	0.726236	FBgn0027951		MTA1-like	CG2244, CG2244, dMTA1-like, metastasis-associated-1-like-protein	83B7
146144	D	0.00061749	0.00856018	0.254949	0.191447	2.52315e-05	0.0576834	6.54528e-07	49.0708	35.6375	0.726246	FBgn0032226		CG13141		31D9
146511	D	0.137832	0.781838	0.35955	0.955392	7.98366e-10	0.852979	6.12722e-05	81.9208	59.4958	0.72626	FBgn0032819		CG10463		38A4
153479	D	0.0793159	0.081023	0.19904	0.16398	1.2989e-06	0.102358	0.000911711	54.375	39.4917	0.726284	FBgn0033292		Cyp4ad1	CG2110, CYP4-related, 4ad1, BEST:LD02646	44D1	cytochrome P450; GO:0015034 | inferred from sequence similarity; cytochrome P450; GO:0015034 | non-traceable author statement		membrane; GO:0016020 | non-traceable author statement; microsome; GO:0005792 | non-traceable author statement
141412	D	0.000706661	0.0203602	0.00848474	0.000607042	0.167613	2.1684e-06	3.20661e-07	124.092	90.1292	0.726311	FBgn0030955		CG6891		17D4--5
142054	D	0.391187	0.418419	0.702286	0.261537	0.00334662	0.050713	1.14075e-05	49.2625	35.7833	0.726381	Multiple hits		CG8892/CG8891		25B9
150112	D	0.785179	0.878804	0.259932	0.303852	9.51332e-07	0.231996	0.00016579	53.4542	38.8292	0.726401	FBgn0038564		CG7785		90D6--E1
153410	D	0.000130296	0.0121387	0.442119	0.0608408	0.06866	0.16699	3.91572e-08	145.654	105.821	0.726521	FBgn0041630	Hexosaminidase 1	Hexo1	CG1318, DmHex1, HEX 1, Hexosaminidase 1	64B1	beta-N-acetylhexosaminidase; GO:0004563 ; EC:3.2.1.52 | inferred from sequence similarity with SWISS-PROT:P49010
155112	D	0.864386	0.130523	0.663462	0.705042	0.0165081	0.00534822	1.92261e-08	1088.86	791.475	0.726885	FBgn0038570		CG7217		Unk	antioxidant; GO:0016209 | inferred from sequence similarity with SWISS-PROT:P30044		peroxisome; GO:0005777 | inferred from sequence similarity with SWISS-PROT:P30044
143466	D	0.0671208	0.0589922	0.0462743	0.00326638	2.47787e-16	0.297764	4.06266e-08	481.504	350.017	0.726923	FBgn0004427	Lysozyme D	LysD	CG9118, lysozyme, lysD	61F3	lysozyme; GO:0003796 ; EC:3.2.1.17 | inferred from sequence similarity; lysozyme; GO:0003796 ; EC:3.2.1.17 | non-traceable author statement; chitinase; GO:0004568 ; EC:3.2.1.14 | inferred from direct assay; lysozyme; GO:0003796 ; EC:3.2.1.17 | inferred from direct assay	antimicrobial humoral response (sensu Invertebrata); GO:0006960 | non-traceable author statement
145847	D	0.15738	0.808046	0.433791	0.248337	0.000357288	0.485258	5.28876e-06	116.938	85.0083	0.726955	FBgn0031741		CG11034		25F5	dipeptidyl-peptidase IV; GO:0004274 ; EC:3.4.14.5 | inferred from sequence similarity with MGD:Dpp4; MGI:MGI:94919
144702	D	0.00153339	0.00153339	0.00153339	0.00153339	6.0397e-08	6.0397e-08	6.0397e-08	41.25	30	0.727273	FBgn0030042		CG15348		7F1
151515	D	0.412378	0.392239	0.836532	0.479482	1.02782e-11	0.119708	2.71237e-05	180.5	131.287	0.727355	FBgn0005777	Protein phosphatase D3	PpD3	CG8402, CG8402, CG8402, D3, PP5 85E, PP5, protein phosphatase from PCR fragment D3, DmPP5, Pp5-85E	Unk	protein serine/threonine phosphatase; GO:0004722 ; EC:3.1.3.16 | inferred from sequence similarity; protein serine/threonine phosphatase; GO:0004722 ; EC:3.1.3.16 | non-traceable author statement; protein serine/threonine phosphatase; GO:0004722 ; EC:3.1.3.16 | inferred from sequence similarity with EMBL:AF018262	protein amino acid dephosphorylation; GO:0006470 | inferred from sequence similarity; protein amino acid dephosphorylation; GO:0006470 | non-traceable author statement
149159	D	0.282967	0.282967	0.27837	0.27837	1.97005e-05	8.97014e-05	8.97014e-05	42.2458	30.7333	0.727488	FBgn0037041		CG12982		78A1--2
144657	D	0.285409	0.222702	0.365438	0.29888	2.5628e-08	0.536197	2.71882e-05	120.362	87.5625	0.72749	FBgn0029963		CG10920		7C1	carrier; GO:0005386 | inferred from sequence similarity with EMBL:AF085361; protein_id:AAD40196.1		mitochondrion; GO:0005739 | inferred from sequence similarity with EMBL:AF085361; protein_id:AAD40196.1
148005	D	0.617324	0.0176642	0.768992	0.199383	0.145579	0.0495546	0.000619354	48.0958	35.0125	0.727974	FBgn0035278		CG12023		62B5--6
146058	D	0.20135	0.289781	0.768591	0.194918	0.677027	0.640244	0.000181256	49.7875	36.2458	0.728011	FBgn0032085		CG9555		29F7
142724	D	0.674391	0.0034772	0.143829	0.228903	0.00347439	0.590147	4.26795e-09	323.204	235.35	0.728177	FBgn0037199		CG11137		80B2
143350	D	0.914297	0.737253	0.92597	0.274131	0.0750982	0.857052	0.000192543	94.875	69.1167	0.728502	FBgn0003378	Salivary gland secretion 8	Sgs8	CG6132, 68C GII, Gene II, sgs-8, Sgs-8, Sgs, group II, Sgs8	68C11	puparial glue (sensu Diptera); GO:0008141 | traceable author statement	puparial adhesion; GO:0007594 | traceable author statement	extracellular; GO:0005576 | traceable author statement
142109	D	0.844204	0.373193	0.309433	0.654399	0.931367	0.81492	0.000337355	41.9917	30.5958	0.728617	Multiple hits		CG4225	EP(3)3387	89A6	ATP-binding cassette (ABC) transporter; GO:0004009 ; EC:3.6.3.- | inferred from sequence similarity with EMBL:AJ003004; protein_id:CAA05793
142883	D	0.464062	0.327581	0.00340958	0.0306745	4.49327e-09	0.016615	0.000141006	65.2875	47.5833	0.728828	FBgn0023181	Origin recognition complex subunit 4	Orc4	CG2917, DmORC4, ORC, ORC4, orc4, Origin recognition complex subunit 4	60E1--2		DNA replication initiation; GO:0006270 | inferred from direct assay; DNA replication initiation; GO:0006270 | inferred from sequence similarity with EMBL:Y16386; protein_id:CAA76188	origin recognition complex; GO:0005664 | inferred from direct assay; origin recognition complex; GO:0005664 | inferred from sequence similarity with EMBL:Y16386; protein_id:CAA76188
151446	D	0.11372	0.763944	0.610616	0.285524	0.400619	0.774157	0.000304439	52.25	38.0833	0.728868	FBgn0053179		beat-IIIb	CG33179	36B2			extracellular
153842	D	0.410784	0.554177	0.391842	0.157752	2.70184e-15	0.0050335	4.92964e-09	428.596	312.425	0.72895	FBgn0001941	infertile crescent	ifc	CG9078, l(2)gdh-2, l(2)26Ab, des, des-1, degenerative spermatocyte, des1, DES-1, ms(2)04875, sphingolipid delta 4 desaturase, degenerating spermatocyte	26B2	sphingolipid delta-4 desaturase; GO:0042284 | inferred from direct assay; stearoyl-CoA desaturase; GO:0004768 ; EC:1.14.19.1 | inferred from sequence similarity with NCBI_gi:4505193	spermatogenesis; GO:0007283 | traceable author statement	plasma membrane; GO:0005886 | inferred from sequence similarity; plasma membrane; GO:0005886 | non-traceable author statement
145415	D	0.767357	0.863545	0.841417	0.2519	0.357719	0.0715704	0.000195365	118.433	86.3375	0.728997	FBgn0031092		CG9577		19B3	delta,5-delta2,4-dienoyl-CoA isomerase; GO:0008416 ; EC:5.3.3.- | inferred from sequence similarity with SWISS-PROT:Q62651
145075	D	0.6022	0.375371	0.526371	0.929298	0.367648	0.883741	6.9865e-05	46.8958	34.1875	0.729009	FBgn0030576		CG15890		12F4
154773	D	0.00220939	0.215983	0.225679	0.691807	5.40268e-05	0.000154099	2.77646e-05	83.9375	61.2	0.729114	FBgn0013334	Synapse-associated protein 47kD	Sap47	CG8884, dsap-47, sap47, SAP47	89A8--11
144331	D	4.69623e-06	0.760644	0.0368446	0.00285297	0.433272	0.721528	0.000801664	45.9625	33.5167	0.729218	FBgn0028949		BG:BACR44L22.2	CG15254, BACcr44L22.2	35D3	metalloendopeptidase; GO:0004222 ; EC:3.4.24.- | inferred from sequence similarity; metalloendopeptidase; GO:0004222 ; EC:3.4.24.- | inferred from sequence similarity with MGD:Mep1b; MGI:MGI:96964
142766	D	0.110224	0.0363198	0.14343	0.0148764	0.911082	0.310844	0.000441505	159.854	116.579	0.729285	FBgn0032235		CG5096	CT16355	31D11
143956	D	0.0202931	0.0490206	0.211523	0.792095	1.79352e-15	0.00177571	4.32332e-08	216.533	157.929	0.729353	FBgn0022343		CG3760	anon-fe2C9, anon2C9, anon-EST:fe2C9: anon-fast-evolving-2C9, anon-fast-evolving-2C9	60E7
141549	D	0.000611508	0.876694	0.423811	0.12107	1.26934e-07	0.0283773	0.000822413	239.521	174.779	0.729703	FBgn0036043		CG8177		67C7--8	anion exchanger; GO:0015380 ; TC:2.A.31.1.1 | inferred from sequence similarity with PIR:A42497
144800	D	0.213292	0.612162	0.802552	0.846087	0.00754647	0.0241068	0.000797855	43.1792	31.5167	0.729904	FBgn0030202		CG12640		9C2
150076	D	0.391812	0.519176	0.519176	0.391812	0.402521	0.402521	0.000937278	41.1	30	0.729927	FBgn0038511		CG5873		90A6--B1	peroxidase; GO:0004601 ; EC:1.11.1.7 | inferred from sequence similarity with MGD:Mpo; MGI:MGI:97137
149001	D	0.26874	0.26874	0.365296	0.365296	3.7868e-06	0.000160423	0.000160423	43.775	31.9667	0.730249	FBgn0036796		CG18231		75D4
141658	D	0.222845	0.246901	0.339982	0.348212	0.67691	0.585616	0.000301322	135.567	99.0042	0.730299	FBgn0032167		CG5853		30F1--2	ATP-binding cassette (ABC) transporter; GO:0004009 ; EC:3.6.3.- | inferred from sequence similarity with MGD:Abc8; MGI:MGI:107704
150171	D	0.201056	0.603616	0.0813492	0.276062	3.74996e-12	0.00241469	5.62346e-05	65.2833	47.6833	0.730406	FBgn0038667		CG5454		91E2	RNA binding; GO:0003723 | inferred from sequence similarity with SWISS-PROT:Q03369	mRNA splicing; GO:0006371 | inferred from sequence similarity with NCBI_NP:003084; mRNA splicing; GO:0006371 | inferred from sequence similarity with NCBI_NP:013401; mRNA splicing; GO:0006371 | inferred from sequence similarity with SWISS-PROT:Q03369	small nuclear ribonucleoprotein complex; GO:0030532 | inferred from sequence similarity with NCBI_NP:003084; small nuclear ribonucleoprotein complex; GO:0030532 | inferred from sequence similarity with NCBI_NP:013401; snRNP U1; GO:0005685 | inferred from sequence similarity with NCBI_NP:003084; snRNP U1; GO:0005685 | inferred from sequence similarity with NCBI_NP:013401; snRNP U11; GO:0005692 | i…
142796	D	0.15248	0.106809	0.427131	0.0359224	1.75497e-08	0.010821	0.000532862	87.2042	63.7042	0.730517	FBgn0034142		CG8306		53C9
148889	D	0.495666	0.693629	0.396465	0.235613	0.0236759	0.269872	0.000788441	53.3625	38.9833	0.730538	FBgn0036618		CG12255		72E2
141299	D	0.317444	0.187231	0.489028	0.217965	0.0217174	0.278948	7.16326e-05	87.5417	63.9792	0.730842	FBgn0035238		CG12104		62A7
151698	D	0.112049	0.106927	0.315337	0.360057	1.55046e-10	1.83188e-05	3.49871e-05	52.0625	38.0583	0.731012	FBgn0031119		CG1812		19D2	actin binding; GO:0003779 | inferred from sequence similarity with EMBL:U65079
143696	D	0.414113	0.165339	0.202356	0.0464706	2.59536e-21	1.41099e-09	7.91345e-09	347.587	254.113	0.731075	FBgn0011824		CG4038	GCR 101, GCR101, Pen101, anon-Pen101	57B20			small nuclear ribonucleoprotein complex; GO:0030532 | inferred from sequence similarity with SGD_LOCUS:GAR1; SGD:S0001131
152863	D	0.05111	0.117945	0.864734	0.618524	7.80266e-13	0.0162257	3.18186e-06	86.075	62.9458	0.731291	FBgn0035833		CG7565	CT23145	66B5	chitinase; GO:0004568 ; EC:3.2.1.14 | inferred from sequence similarity with EMBL:U09139
143377	D	0.215155	0.963823	0.158615	0.775279	0.000312118	0.562628	3.7882e-05	127.158	93.0208	0.731535	FBgn0003716	thickveins	tkv	CG14026, CG14026, str, Brk25D: BMP receptor kinase 25D, dtfr, l(2)04415, Atkv, thick veins, Brk25D1, Brk25D2, Tkv, Atr25D: Activin-A-receptor-25D, Dtfr, STK-A, l(2)25Da, BMP receptor kinase 25D, Brk25D, slater, Activin-A-receptor-25D	25D1--2	protein kinase; GO:0004672 | non-traceable author statement; type I transforming growth factor-beta receptor; GO:0005025 | inferred from sequence similarity; type I transforming growth factor-beta receptor; GO:0005025 | non-traceable author statement	TGFbeta receptor signaling pathway; GO:0007179 | inferred from genetic interaction; anterior/posterior pattern formation, imaginal disc; GO:0007448 | inferred from mutant phenotype; dorsal closure; GO:0007391 | inferred from mutant phenotype; tracheal system development (sensu Insecta); GO:0007424 | inferred from mutant phenotype; wing morphogenesis; GO:0007476 | inferred from genetic interaction…	plasma membrane; GO:0005886 | inferred from sequence similarity with FLYBASE:babo; FB:FBgn0011300; plasma membrane; GO:0005886 | inferred from sequence similarity with HUGO:TGFBR2; OMIM:190182; plasma membrane; GO:0005886 | inferred from sequence similarity with MGD:AcvrI; MGI:MGI:87911; plasma membrane; GO:0005886 | inferred from sequence similarity with WB:daf-1
145221	D	0.000166887	0.0409941	0.00280429	0.000230788	6.24674e-15	0.0348764	1.3663e-06	93.9875	68.7625	0.731613	FBgn0030806		CG13001		15C4
153819	D	0.447481	0.84688	0.734064	0.401603	2.35343e-20	7.55758e-05	3.65477e-06	448.571	328.267	0.731806	FBgn0037137		Nopp140	CG7421, CG7421, DmNopp140	78F4		nucleologenesis; GO:0017126 | inferred from sequence similarity with EMBL:M94288	nucleolus; GO:0005730 | inferred from sequence similarity; nucleolus; GO:0005730 | inferred from sequence similarity with EMBL:M94288
142436	D	0.343499	0.321484	0.117035	0.0982525	9.59818e-10	1.0821e-05	4.30922e-05	51.1458	37.4333	0.731894	Multiple hits				84C4-5
148126	D	0.385967	0.151903	0.0319373	0.568672	0.728452	0.897615	0.000184315	45.9042	33.6	0.73196	FBgn0004875	encore	enc	CG10847, BB129, fs(3)63F-64A	63F3		cystoblast cell division; GO:0007282 | inferred from mutant phenotype; egg chamber formation; GO:0007293 | inferred from mutant phenotype; oocyte determination; GO:0007294 | inferred from mutant phenotype; oogenesis; GO:0007292 | inferred from mutant phen	cytoplasm; GO:0005737 | inferred from direct assay
144832	D	0.0250576	0.455805	0.172788	0.706632	0.0100002	0.895031	0.000674243	72.3875	53	0.732171	FBgn0030244		CG2157		9F5
154605	D	0.253083	0.758439	0.386775	0.637291	2.0619e-05	0.350831	9.08823e-05	122.45	89.6583	0.732204	FBgn0001137	gurken	grk	CG17610, CG17610, CT32746, Grk	29C4	epidermal growth factor receptor ligand; GO:0005154 | non-traceable author statement; gurken receptor ligand; GO:0008317 | non-traceable author statement	eggshell pattern formation; GO:0030381 | inferred from mutant phenotype; maternal determination of dorsal/ventral axis, follicular epithelium, germ-line encoded; GO:0008070 | inferred from mutant phenotype
146763	D	0.0624301	0.00771631	0.259299	0.283785	0.296532	0.0598208	0.000407136	49.0542	35.9208	0.732269	FBgn0033216		CG1946		43E12
145630	D	0.00349842	0.00349842	0.00236025	0.00236025	3.05361e-05	0.000199919	0.000199919	42.2583	30.9542	0.732499	FBgn0031409		CG4271		22D6	serine-type endopeptidase; GO:0004252 ; EC:3.4.21.- | inferred from sequence similarity with NCBI_gi:4506147
142173	D	0.777732	0.159223	0.234001	0.00897479	1.6819e-12	0.596355	2.73734e-05	94.475	69.2167	0.732645	Multiple hits				Unk
152161	D	0.94467	0.64114	0.903623	0.333307	0.00534579	0.579755	8.24918e-05	88.9583	65.225	0.733208	FBgn0034000		CG11808		51E7
143774	D	0.0288314	0.238578	0.333328	0.132183	6.44957e-12	0.12986	9.34526e-08	148.758	109.183	0.733964	FBgn0015000	beta subunit of type I geranylgeranyl transferase	betaggt-I	CG3469, SR2-2: Suppressor of Ras1 2-2, ggt1, betaGGT-I, type I Geranylgeranyl Transferase, beta-GGT, beta GGT-I, ggt-1, Suppressor of Ras1 2-2, SR2-2	25B4	CAAX-protein geranylgeranyltransferase; GO:0004662 ; EC:2.5.1.- | non-traceable author statement; protein geranylgeranyltransferase; GO:0004661 ; EC:2.5.1.- | inferred from sequence similarity with SWISS-PROT:P53610; protein geranylgeranyltransferase; GO:0004661 ; EC:2.5.1.- | inferred from sequence similarity with EMBL:L25441; protein_id:AAA35888.1; protein geranylgeranyltransferase; GO:0004661 …	RAS protein signal transduction; GO:0007265 | inferred from sequence similarity with SWISS-PROT:P53610
146610	D	0.325377	0.346593	0.722259	0.813296	6.25068e-12	0.0085088	0.000845008	79.1375	58.0875	0.734007	FBgn0032974		CG3651		40E4
149123	D	0.00432037	0.757258	0.43262	0.0135846	0.000256439	0.0151585	3.86148e-06	108.154	79.3917	0.73406	FBgn0028978	tribbles	trbl	CG5408, CG5408, CG5408, CG5408, tribbles	77C1	protein serine/threonine kinase; GO:0004674 ; EC:2.7.1.37 | inferred from sequence similarity; NOT protein serine/threonine kinase; GO:0004674 ; EC:2.7.1.37 | inferred from sequence similarity	regulation of cell cycle; GO:0000074 | inferred from mutant phenotype
146479	D	0.0156448	0.224582	0.0425334	0.511016	0.346814	0.266404	0.000636038	112.533	82.6208	0.73419	FBgn0000075	a methyl dopa-resistant	amd	CG10501	37C1	aromatic-L-amino acid decarboxylase; carboxy-lyase	catecholamine metabolism; cuticle biosynthesis (sensu Insecta); dopamine metabolism
148569	D	0.806679	0.805809	0.821214	0.816333	0.00431426	0.00462937	0.000830516	40.9125	30.0417	0.734291	FBgn0036153		CG7573		68C2	prenyl-dependent CAAX protease; GO:0008487 | inferred from sequence similarity with EMBL:AF064867
148831	D	0.153144	0.630624	0.276838	0.800044	0.0367556	0.0931918	0.000812024	45.6583	33.5417	0.734623	FBgn0036542		CG6112		72A2--3	glycine-gated chloride channel; GO:0016934 | inferred from sequence similarity with EMBL:U77731		glycine-gated chloride channel complex; GO:0016935 | inferred from sequence similarity with EMBL:U77731
145422	D	0.741008	0.913342	0.37637	0.549671	0.668505	0.345195	9.60082e-06	264.363	194.242	0.734755	FBgn0031107		HERC2	CG11734	19C5--6	guanyl-nucleotide exchange factor; GO:0005085 | non-traceable author statement; ubiquitin-protein ligase; GO:0004842 ; EC:6.3.2.19 | non-traceable author statement
155025	D	0.103546	0.620944	0.437385	0.140898	1.04181e-05	0.576784	2.05069e-07	285.562	209.85	0.734865	FBgn0020254	rhea	rhea	CG6822	66D6	mannose binding
142631	D	0.579877	0.654822	0.596378	0.620934	0.000890246	0.836382	0.00016976	76.6542	56.3333	0.734902	FBgn0000114	arrest	aret	CG6319, CG31762, CG6319, CG6319, bruno, bru, Bruno, Bru, Dm Bru, ms(2)01284	33D3--5	RNA binding; GO:0003723 | inferred from sequence similarity; RNA binding; GO:0003723 | non-traceable author statement; RNA binding; GO:0003723 | traceable author statement; RNA binding; GO:0003723 | inferred from sequence similarity with MGD:Cugbp2; MGI:MGi:1338822	oogenesis; GO:0007292 | inferred from mutant phenotype; oogenesis; GO:0007292 | inferred from mutant phenotype
143899	D	0.0971229	0.0504947	0.300761	0.324281	2.58574e-08	0.0453891	1.66185e-06	1403.47	1031.85	0.735214	FBgn0019624	Cytochrome c oxidase subunit Va	CoVa	CG14724, cytochrome c oxidase subunit Va, COX, Va, l(3)S011041, l(3)S011046	86F9	cytochrome c oxidase; GO:0004129 ; EC:1.9.3.1 ; TC:3.D.3.-.- | non-traceable author statement; cytochrome c oxidase; GO:0004129 ; EC:1.9.3.1 ; TC:3.D.3.-.- | inferred from sequence similarity with SWISS-PROT:P11240	electron transport; GO:0006118 | non-traceable author statement	respiratory chain complex IV (sensu Eukarya); GO:0005751 | inferred from sequence similarity with SWISS-PROT:P11240
147132	D	0.000639551	0.258401	0.516151	0.0440506	7.97967e-13	0.00399405	2.07943e-06	203.321	149.6	0.735783	FBgn0033807	aquaporin	AQP	CG12251, AQP-dr, aquaporin	49F9	water transporter; GO:0005372 | non-traceable author statement
145751	D	0.18063	0.399457	0.983073	0.116232	0.0444188	0.000524792	7.1214e-05	44.1792	32.5083	0.735829	FBgn0010473	turtle	tutl	CG15427	24E1		adult locomotory behavior; flight behavior; larval behavior (sensu Insecta)
144853	D	0.176832	0.394746	0.960846	0.606688	1.03181e-07	0.535015	0.000373605	234.275	172.4	0.735887	FBgn0030272		CG15201	BcDNA:RH06304	10A8
151905	D	0.172214	0.225769	0.281472	0.282905	6.48013e-09	2.52117e-05	7.05242e-05	64.4333	47.4167	0.735903	FBgn0003091	Protein C kinase 53E	Pkc53E	CG6622, CG6622, dPKC, dPKC53E(br), DPKC, PKC1, PKC, protein kinase C, Dpkc1, PKC 53E, PKC 53B, Pkc1	53E2	protein serine/threonine kinase; GO:0004674 ; EC:2.7.1.37 | inferred from direct assay; protein serine/threonine kinase; GO:0004674 ; EC:2.7.1.37 | non-traceable author statement; protein kinase C; GO:0004697 ; EC:2.7.1.- | inferred from sequence similarity; calcium dependent protein kinase C; GO:0004698 ; EC:2.7.1.- | inferred from sequence similarity; diacylglycerol-activated/phospholipid depen…	protein amino acid phosphorylation; GO:0006468 | inferred from direct assay; protein amino acid phosphorylation; GO:0006468 | non-traceable author statement
152080	D	0.0940133	0.339543	0.215264	0.252689	2.85787e-10	0.20104	0.000125849	66.4375	48.8917	0.735905	FBgn0010398	Leucine-rich repeat 47	Lrr47	CG6098, LRR47, CT19173, Lrr-47	31F5
143918	D	7.03898e-06	0.0241631	0.0074626	0.00128814	5.42029e-09	2.99297e-05	7.60269e-07	50.7417	37.3667	0.73641	FBgn0020294	knockout	ko	CG10573	78B1
148329	D	0.1251	0.695404	0.581345	0.176298	0.0765106	0.133742	2.23054e-05	42.1625	31.05	0.736436	FBgn0052380			CG32380	65F7-9
152836	D	0.475225	0.375624	0.375624	0.475225	0.00651105	0.00651105	1.43554e-06	40.7333	30	0.736498	FBgn0025595	Gonadotropin-releasing hormone receptor	GRHR	CG11325, DGRHR, gonadotrophin-releasing hormone receptor, hormone receptor, GRHR/CG11325, gonadotropin-releasing hormone receptor	27A1	G-protein coupled receptor; GO:0004930 | inferred from sequence similarity; neuropeptide receptor; GO:0008188 | inferred from sequence similarity; gonadotropin-releasing hormone receptor; GO:0004968 | inferred from sequence similarity; neuropeptide receptor; GO:0008188 | non-traceable author statement	G-protein coupled receptor protein signaling pathway; GO:0007186 | inferred from sequence similarity; G-protein coupled receptor protein signaling pathway; GO:0007186 | inferred from sequence similarity; G-protein coupled receptor protein signaling pathway; GO:0007186 | inferred from sequence similarity	integral to membrane; GO:0016021 | inferred from sequence similarity; integral to membrane; GO:0016021 | inferred from sequence similarity; integral to membrane; GO:0016021 | inferred from sequence similarity; integral to plasma membrane; GO:0005887 | inferred from sequence similarity
146092	D	0.0239913	0.0239913	0.0239913	0.0239913	2.45205e-06	2.45205e-06	2.45205e-06	40.7292	30	0.736573	FBgn0032126		CG13113		30B10
145987	D	0.57781	0.0169259	0.0750242	0.8893	0.127151	0.926844	2.93554e-05	56.9292	41.9333	0.736588	FBgn0031955		CG14535		28D2
143390	D	0.0622173	0.561215	0.177722	0.0461798	3.3913e-19	0.351149	1.78067e-10	834.733	614.896	0.736637	FBgn0003887	beta-Tubulin at 56D	betaTub56D	CG9277, CG9277, CG9277, beta1 tubulin, DTB2, beta56D, beta[[1]]-tubulin, beta1, beta[[1]] tubulin, 1t, beta-1-tubulin, T, B1t, beta1-tubulin, beta1t: beta1 tubulin, beta1Tub, beta-tubulin, Dmbeta1, beta tubulin, beta1tub, tubulin, beta-1 tubulin, beta-Tub56D, BETA 56D, Tubulin, betatubulin, betaTub1, beta1t, betaTub56D	56D7--8	structural constituent of cytoskeleton; GO:0005200 | inferred from sequence similarity; GTP binding; GO:0005525 | inferred from sequence similarity with SPTREMBL:P05218; structural constituent of cytoskeleton; GO:0005200 | inferred by curator from GO:0045298	cytoskeleton organization and biogenesis; GO:0007010 | inferred from electronic annotation; microtubule-based process; GO:0007017 | inferred from sequence similarity with SPTREMBL:P05218	microtubule; GO:0005874 | inferred from direct assay; tubulin; GO:0045298 | inferred from sequence similarity with SPTREMBL:P05218
151389	D	0.738122	0.200145	0.396501	0.249999	0.0225959	0.749721	4.9755e-07	118.45	87.2958	0.736985	FBgn0052736			CG32736	6E4
149335	D	0.495325	0.627703	0.237639	0.278275	0.701427	0.134143	0.000823591	71.8208	52.9375	0.737077	FBgn0037332		CG14670		83A5	biotin-[propionyl-CoA-carboxylase (ATP-hydrolyzing)] ligase; GO:0004080 ; EC:6.3.4.10 | inferred from sequence similarity with SWISS-PROT:P50747
146690	D	0.00612788	0.177054	0.0266001	0.18309	1.63832e-08	0.927544	3.50592e-05	98.7625	72.8	0.737122	FBgn0010482		l(2)01289	CG9432, CG9435, CG30444, CG9432, Fusion-2, Fusion2	42C6--7			plasma membrane; GO:0005886 | inferred from sequence similarity
143584	D	0.937981	0.437848	0.382491	0.795107	0.466324	0.23082	0.000354244	50.9375	37.5542	0.73726	FBgn0010109	deadpan	dpn	CG8704, 44C, anon-EST:fe1B12, anon-fast-evolving-1B12	44C2	specific RNA polymerase II transcription factor; GO:0003704 | non-traceable author statement; RNA polymerase II transcription factor; GO:0003702 | non-traceable author statement; transcription factor; GO:0003700 | inferred from sequence similarity with MGD:Hes1; MGI:MGI:104853	sex determination, establishment of X:A ratio; GO:0007540 | inferred from genetic interaction with FLYBASE:Sxl; FB:FBgn0003659	nucleus; GO:0005634 | inferred from sequence similarity with MGD:Hes1; MGI:MGI:104853
151653	D	0.290067	0.759503	0.0464387	0.877887	1.10056e-07	0.000355833	6.2516e-05	66.9208	49.3542	0.737501	FBgn0000114	arrest	aret	CG6319, CG31762, CG6319, CG6319, bruno, bru, Bruno, Bru, Dm Bru, ms(2)01284	33D3--5	RNA binding; GO:0003723 | inferred from sequence similarity; RNA binding; GO:0003723 | non-traceable author statement; RNA binding; GO:0003723 | traceable author statement; RNA binding; GO:0003723 | inferred from sequence similarity with MGD:Cugbp2; MGI:MGi:1338822	oogenesis; GO:0007292 | inferred from mutant phenotype; oogenesis; GO:0007292 | inferred from mutant phenotype
145283	D	0.285526	0.0518017	0.0945073	0.841363	0.000279162	0.0420297	0.000327416	48.7042	35.925	0.737617	FBgn0030901		CG5936		17A2	G-protein coupled receptor, unknown ligand; GO:0016526 | inferred from sequence similarity; neuropeptide receptor; GO:0008188 | inferred from sequence similarity	G-protein coupled receptor protein signaling pathway; GO:0007186 | inferred from sequence similarity; G-protein coupled receptor protein signaling pathway; GO:0007186 | inferred from sequence similarity	integral to membrane; GO:0016021 | inferred from sequence similarity; integral to membrane; GO:0016021 | inferred from sequence similarity
148415	D	0.890945	0.82986	0.26799	0.675344	0.222793	0.0576127	0.000647885	43.4083	32.0208	0.737666	Multiple hits				67D7-8
151568	D	0.823639	0.260087	0.536902	0.795923	1.59843e-06	0.00224434	0.000140262	70.05	51.6792	0.737747	FBgn0031850	Thrombospondin	Tsp	CG11326, CG11326, CT31613, DTSP, thrombospondin, Thrombospondin	26F7--27A1	cell adhesion molecule; GO:0005194 | inferred from sequence similarity with EMBL:U92805		extracellular matrix; GO:0005578 | inferred from sequence similarity with EMBL:U92805
141773	D	0.196254	0.0201547	0.445362	0.0472893	7.21505e-06	7.0754e-09	4.4617e-06	141.075	104.112	0.737994	FBgn0035039		CG3608		60D9	protein kinase; GO:0004672 | non-traceable author statement
142921	D	0.388715	0.897191	0.66442	0.357938	1.64638e-06	0.0503188	0.000826503	50.6083	37.35	0.738021	FBgn0029935		CG4615		6F5
142933	D	0.0279255	0.0279255	0.00736299	0.00736299	2.04968e-05	0.000103267	0.000103267	41.6625	30.75	0.738074	FBgn0034661		CG4386		58A1	serine-type endopeptidase; GO:0004252 ; EC:3.4.21.- | inferred from sequence similarity with SWISS-PROT:Q91674
153920	D	0.0181586	0.0349545	0.0536414	0.0851096	4.88947e-17	7.23233e-07	5.5107e-07	71.65	52.9208	0.738602	FBgn0003502	Btk family kinase at 29A	Btk29A	CG8049, CG18355, src-4, src28C, Dsrc28C, dsrc29A, c-src/fps, Dsrc29A, fic, fickle, Dm SRC2, Tec29, Src29A: Src oncogene 29A, Tec29A, Tec, DSrc28, DTec29, CT2415, CT41718, SRC 29A, tec29, C-src2, C-src4, S13, Src2, src2, src4, Src oncogene 29A, Src29A	29A1	protein tyrosine kinase; GO:0004713 ; EC:2.7.1.112 | inferred from direct assay; protein tyrosine kinase; GO:0004713 ; EC:2.7.1.112 | non-traceable author statement; receptor signaling protein tyrosine kinase; GO:0004716 ; EC:2.7.1.- | inferred from sequence similarity with MGD:Tec; MGI:MGI:98662; protein tyrosine kinase; GO:0004713 ; EC:2.7.1.112 | inferred from sequence similarity with SWISS-PR…	male genital morphogenesis (sensu Holometabola); GO:0007485 | inferred from direct assay; protein amino acid phosphorylation; GO:0006468 | inferred from sequence similarity with SWISS-PROT:Q06187	cytoplasm; GO:0005737 | inferred from direct assay; plasma membrane; GO:0005886 | inferred from direct assay
146667	D	0.0545647	0.0725222	0.0436726	0.0850751	1.16139e-17	8.89324e-05	5.20222e-05	115.75	85.4958	0.738625	FBgn0033056		CG7856		42A7
146339	D	0.367329	0.177172	0.793511	0.831857	9.87537e-09	0.401852	4.20762e-05	110.013	81.3083	0.739083	FBgn0032524		CG9267	Q9VJX8	34C1
144197	D	0.270152	0.469447	0.184921	0.109822	1.35707e-08	0.000684917	0.000235382	49.7083	36.7417	0.739145	FBgn0027872		rdgBbeta	CG17818, CG17818, DrdgBbeta, BcDNA.LD14189, RdgB-beta, RdgBbeta, BcDNA:LD14189	54D6	phosphatidylinositol transporter; GO:0008526 | inferred from sequence similarity with SWISS-PROT:P53812
153713	D	0.360455	0.464645	0.197404	0.338887	0.283907	0.502549	1.3322e-05	166.033	122.725	0.739159	FBgn0015808	Sterol carrier protein X-related thiolase	ScpX	CG17320, sterol carrier protein X-related thiolase, sterol carrier protein x	37B1	sterol carrier protein X-related thiolase; GO:0004770 | non-traceable author statement; sterol carrier protein X-related thiolase; GO:0004770 | inferred from sequence similarity with MGD:Scp2; MGI:MGI:98254
143231	D	0.460343	0.864363	0.611188	0.632234	1.88585e-11	0.0984094	0.000177328	185.825	137.375	0.739271	FBgn0002525	Lamin	Lam	CG6944, l(2)gdh-7, 74/76, jf27, Dm[[1]], Dm[[2]], Dm[[mit]], lamin, l(2)04643, Dm[[o]], misrouted, lam, misguided, lamin Dm[[0]], Dm[[0]], DM[[O]], nlam, Dm, DmO, Dmo, l(2)k11511, 2459, Dm0, Dm1, Dm2, D5, lamin A, lamin Dm0, Lamin Dm[[0]], alpha-Lamin, DmLamin, misg, nuclear lamin, lamDm0, l(2)25Ec, l(2)gdh7, l(2)jf27, Lam, lethal(2)25Ec, ?:n-lamin	25E6		nuclear envelope reassembly; GO:0007084 | inferred from direct assay; nuclear envelope reassembly; GO:0007084 | inferred from sequence similarity with EMBL:D50080; protein_id:BAA08784	lamin filament; GO:0005638 | inferred from sequence similarity with EMBL:D50080; protein_id:BAA08784; lamin filament; GO:0005638 | traceable author statement
143364	D	0.0731913	0.63913	0.505385	0.0904691	6.50282e-13	0.018229	0.000773877	437.292	323.567	0.739933	FBgn0003498	squid	sqd	CG16901, CG17791, CG16901, CG17791, hrp40, Hrb87, rrm3, HRP40, l(3)EP3631, RRM3, Squid, hnRNP 1, Hrp40, Hrb87Fb: heterogeneous-nuclear-ribonucleoprotein-87Fb, Rbp3, fs(3)00048, l(3)j6E3, heterogeneous-nuclear-ribonucleoprotein-87Fb, RNA-binding protein 3	87F5--6	RNA binding; GO:0003723 | inferred from sequence similarity; RNA binding; GO:0003723 | non-traceable author statement		chromatin; GO:0005717 | inferred from direct assay; nuclear speck; GO:0016607 | inferred from direct assay; nucleus; GO:0005634 | inferred from direct assay; ribonucleoprotein complex; GO:0030529 | inferred from sequence similarity with EMBL:AF026126
149658	D	0.261364	0.275538	0.0181895	0.0685862	4.15432e-06	0.00102625	0.000149733	44.325	32.8	0.739989	FBgn0037856		CG4674	CG32471	86C7--9
146376	D	0.212859	0.215941	0.434657	0.874119	5.66834e-05	0.114748	0.000848288	56.8542	42.0875	0.740271	FBgn0032603		CG17928		36B1
144924	D	0.0569846	0.519847	0.621273	0.663475	9.6853e-08	0.0948578	0.0002508	58.1917	43.0917	0.740513	FBgn0030377		CG1924		11A6	chaperone; GO:0003754 | inferred from sequence similarity with MGD:Canx; MGI:MGI:88261		endoplasmic reticulum; GO:0005783 | inferred from sequence similarity with MGD:Canx; MGI:MGI:88261; plasma membrane; GO:0005886 | inferred from sequence similarity with MGD:Canx; MGI:MGI:88261
151544	D	0.193126	0.84362	0.0194108	0.124002	9.60979e-07	0.286686	9.40272e-05	52.125	38.6	0.740528	FBgn0002920	Na channel protein 60E	NaCP60E	.	60E4-60E5	voltage-gated sodium channel	sodium ion transport	plasma membrane
141502	D	0.0849598	0.273329	0.00749271	0.0586683	0.51902	0.324903	1.70304e-05	46.1167	34.1542	0.740604	FBgn0035376		CG2083		62F4
153446	D	0.47652	0.576813	0.211698	0.302344	5.33567e-09	0.0557571	0.00024214	110.246	81.7542	0.741562	FBgn0037473		CG10068		84C4
153111	D	0.0136756	0.00712329	0.174676	0.499543	4.92242e-18	2.42446e-07	9.33073e-08	93.7208	69.5417	0.742009	FBgn0037848	Tetraspanin 86D	Tsp86D	CG4591, CG4591, CG4591, Dm.Tsp86D, Tetraspanin 86D	86C7			integral to membrane; GO:0016021 | inferred from sequence similarity
154977	D	0.261496	0.504817	0.77956	0.663013	0.854568	0.00449001	7.62435e-07	326.012	241.933	0.742098	FBgn0030306		CG1751		10B15--16	signal peptidase; GO:0009003 | non-traceable author statement; signal peptidase; GO:0009003 | inferred from sequence similarity with SWISS-PROT:Q15005	signal peptide processing; GO:0006465 | inferred from sequence similarity with SWISS-PROT:Q15005	integral to membrane; GO:0016021 | non-traceable author statement; signal peptidase complex; GO:0005787 | inferred from sequence similarity with SWISS-PROT:Q15005
151726	D	0.77658	0.65326	0.362465	0.876585	1.5109e-12	0.0050563	0.000686715	88.125	65.4208	0.742364	Multiple hits				54B17-18
147247	D	0.570799	0.543837	0.761886	0.357796	0.107505	0.0576056	0.000807652	58.8375	43.6792	0.74237	FBgn0034017		CG18625		52A1
147865	D	0.144318	0.141146	0.19902	0.249301	2.03957e-06	1.97642e-05	5.33975e-06	41.4833	30.8375	0.743371	FBgn0035015		CG13582		60D3
149125	D	0.104304	0.0608411	0.289387	0.371606	0.165043	0.0664296	0.00014663	42.9083	31.9	0.743445	FBgn0036985		CG5847		77C2	structural constituent of cuticle (sensu Insecta); GO:0005214 | inferred from sequence similarity with FLYBASE:dy; FB:FBgn0004511
142865	D	0.0317375	0.0400961	0.474604	0.376837	2.30189e-08	0.000189061	0.000140933	47.0583	34.9917	0.743581	FBgn0036754		CG5589	cg5589	75A3	ATP dependent RNA helicase; GO:0004004 ; EC:3.6.1.3 | inferred from sequence similarity with SGD_LOCUS:ROK1; SGD:S0003139; RNA binding; GO:0003723 | inferred from sequence similarity with SGD_LOCUS:ROK1; SGD:S0003139
152827	D	0.266288	0.513549	0.605356	0.817314	2.63215e-06	0.415323	1.92456e-05	145.221	107.996	0.743666	FBgn0037906	Peptidoglycan recognition protein LB	PGRP-LB	CG14704, CG14704, CG14704, CG14704	86E8	peptidoglycan recognition; GO:0016019 | non-traceable author statement; peptidoglycan recognition; GO:0016019 | inferred from sequence similarity with SWISS-PROT:O76537	immune response; GO:0006955 | inferred from sequence similarity with SWISS-PROT:O76537	integral to plasma membrane; GO:0005887 | non-traceable author statement
143657	D	0.117657	0.493509	0.94181	0.462179	0.00619359	0.285997	3.99901e-07	473.571	352.204	0.74372	FBgn0011336	Oligosaccharyl transferase 3	OstStt3	CG7748, l(3)j2D9, BcDNA.GM01838, BcDNA:GM01838, Oligosaccharyl transferase 3	96B19--20	oligosaccharyl transferase; GO:0004576 ; EC:2.4.1.- | inferred from sequence similarity; oligosaccharyl transferase; GO:0004576 ; EC:2.4.1.- | inferred from sequence similarity with SGD_LOCUS:STT3; SGD:S0002990		oligosaccharyl transferase complex; GO:0008250 | inferred from sequence similarity; oligosaccharyl transferase complex; GO:0008250 | inferred from sequence similarity with SGD_LOCUS:STT3; SGD:S0002990
154631	D	0.140699	0.125044	0.219158	0.624892	1.4668e-17	1.43708e-05	1.96844e-05	169.354	125.979	0.74388	FBgn0051342			CG31342	87D7
141915	D	0.057993	0.00996325	0.249539	0.0995311	0.293718	0.327886	1.00602e-05	50.9583	37.9375	0.744481	Multiple hits	N-methyl-D-aspartate receptor-associated protein	Nmda1	CG3798, NMDARA1-like, cDNA2, dNMDARA1, DRONMDA, NMDARA1	49D6	N-methyl-D-aspartate selective glutamate receptor; GO:0004972 | inferred from sequence similarity with PIR:S19586		N-methyl-D-aspartate selective glutamate receptor complex; GO:0017146 | inferred from sequence similarity with PIR:S19586
150469	D	0.39632	0.39632	0.328739	0.328739	0.000116792	0.000219166	0.000219166	40.6875	30.2958	0.744598	FBgn0039120		CG10198	CG10201	95B1--5			nuclear pore; GO:0005643 | inferred from sequence similarity with EMBL:AF071076; protein_id:AAD22395.1; nuclear pore; GO:0005643 | inferred from sequence similarity with SWISS-PROT:P49793
146719	D	0.844074	0.138283	0.361371	0.363488	0.0123995	0.19971	0.000353509	53.2208	39.6375	0.744774	FBgn0033140		CG12836		42F1
150941	D	0.257229	0.619829	0.00980233	0.542833	0.510558	0.656931	4.00696e-09	1660.98	1237.28	0.744905	FBgn0039843		CG15567		Unk
153188	D	0.00164415	0.375266	0.48451	0.911705	0.000164613	1.43534e-07	1.39552e-10	547.987	408.221	0.744946	FBgn0026567		BG:DS00004.11	CG2358	84A1	signal peptidase	signal peptide processing	signal peptidase complex
147563	D	0.53886	0.28679	0.323778	0.274476	1.65637e-09	0.560791	0.000651156	122.562	91.3042	0.74496	Multiple hits				Unk
143275	D	0.16364	0.16364	0.573146	0.573146	3.3362e-23	6.36948e-06	6.36948e-06	3473.79	2587.91	0.744981	FBgn0002863	Accessory gland-specific peptide 95EF	Acp95EF	CG17924, mst-3, mst316, mst 316, Mst95E, Mst95F, mst(3)ag-3, mst316F	95F3			extracellular; GO:0005576 | non-traceable author statement
142668	D	0.0904993	0.0243205	0.706751	0.355381	5.19322e-23	0.000583832	6.58029e-08	832.133	620.038	0.745118	FBgn0004828	Histone H3.3B	His3.3B	CG8989, H3.3, H3.3B, PH3, HisH3-3Q: Histone H3-3Q, Histone H3-3Q	8D4--5	DNA binding; GO:0003677 | inferred from sequence similarity with NCBI_gi:484530; DNA binding; GO:0003677 | inferred from sequence similarity with PIR:JQ1983	chromatin assembly/disassembly; GO:0006333 | inferred from sequence similarity with NCBI_gi:484530	nucleosome; GO:0005718 | inferred from sequence similarity with NCBI_gi:484530; nucleosome; GO:0005718 | inferred from sequence similarity with PIR:JQ1983
153933	D	0.772397	0.691848	0.629634	0.526279	2.84244e-13	0.00636554	0.000248987	92.4	68.8625	0.745265	FBgn0039115		CG10214		95B1	3'-5' exoribonuclease; GO:0000175 ; EC:3.1.13.- | non-traceable author statement
142484	D	0.273026	0.0234828	0.558537	0.820968	1.55628e-10	3.27972e-05	4.45332e-05	66.0208	49.2083	0.745346	FBgn0011571	cabeza	caz	CG3606, CG3606, p19, P19, SARFH, cas, Pen19, Sarfh: Sarcoma-associated RNA-binding fly homolog, anon-Pen19, pen19, Sarcoma-associated RNA-binding fly homolog	14B10	RNA binding; GO:0003723 | inferred from sequence similarity; general RNA polymerase II transcription factor; GO:0016251 | inferred from sequence similarity with HUGO:TAF12; OMIM:601574	transcription initiation from Pol II promoter; GO:0006367 | inferred from sequence similarity with HUGO:TAF12; OMIM:601574	nucleus; GO:0005634 | non-traceable author statement; transcription factor TFIID complex; GO:0005669 | inferred from sequence similarity with HUGO:TAF12; OMIM:601574
145845	D	0.145098	0.28366	0.600536	0.439268	0.0149858	0.925088	0.000672266	83.4	62.175	0.745504	FBgn0031735		CG11029		25F4	lysophospholipase; GO:0004622 ; EC:3.1.1.5 | inferred from sequence similarity with EMBL:AF045454
143265	D	0.0494504	0.673272	0.742733	0.00671968	3.29367e-12	0.474772	1.40919e-06	4329.43	3227.87	0.745563	FBgn0002773	Myosin light chain 2	Mlc2	CG2184, CG2184, MLC-2, MLC2, dro MLC-2, Ifm(3)99Eb, LC2, MRLC, myosin regulatory light chain, mlc2, RLC, MYL2, Myosin LC2, Dmlc2, RLC2, DmMLC2, l(3)99Eb, Myosin Regulatory Light Chain, Myosin Light Chain-2, muscle-specific myosin regulatory light chain, Mlc2	99E1	myosin ATPase; GO:0008570 ; EC:3.6.4.1 | inferred from sequence similarity; muscle motor; GO:0003776 | non-traceable author statement; calcium ion binding; GO:0005509 | non-traceable author statement		myosin; GO:0016459 | inferred from sequence similarity
152578	D	0.000239137	0.000366483	0.000366483	0.000239137	5.44149e-11	5.44149e-11	4.16785e-11	40.225	30	0.745805	FBgn0037003		CG18281		77C6
145695	D	0.101384	0.926541	0.675213	0.895921	0.241053	0.442285	0.00072903	97.8083	72.9708	0.746059	FBgn0031511		CG3485		23D4
154207	D	0.966065	0.213148	0.845088	0.0509164	5.74704e-10	0.646401	9.31241e-09	311.2	232.196	0.746131	FBgn0033734		CG8520		49A4	adenosinetriphosphatase; GO:0004002 ; EC:3.6.1.3 | inferred from sequence similarity with SWISS-PROT:P46441
151819	D	0.00823652	0.354225	0.815902	0.319604	7.92252e-11	0.0324196	0.000942845	120.692	90.0625	0.74622	FBgn0038878		CG3301		93D2--3	oxidoreductase, acting on the CH-OH group of donors, NAD or NADP as acceptor; GO:0016616 ; EC:1.1.1.- | inferred from sequence similarity with SWISS-PROT:Q05016
150396	D	0.926545	0.233071	0.110171	0.202455	0.000114131	0.201606	0.000619565	83.1875	62.0792	0.746256	FBgn0039014		CG6982		94C4
147043	D	0.116723	0.00671664	0.0221517	0.0370848	0.053012	0.000153707	0.000505388	53.7667	40.1333	0.746435	FBgn0033659	Death associated molecule related to Mch2	Damm	CG18188, CG18188, DAMM: Death Associated Molecule related to Mch2, daydream, Daydream, damm, Damm/Daydream, DAMM, Death Associated Molecule related to Mch2, Death associated molecule related to Mch2	48C5	caspase; GO:0004199 ; EC:3.4.22.36 | non-traceable author statement; caspase; GO:0004199 ; EC:3.4.22.36 | inferred from direct assay; caspase; GO:0004199 ; EC:3.4.22.36 | inferred from sequence similarity with FLYBASE:Dredd; FB:FBgn0020381; caspase; GO:0004199 ; EC:3.4.22.36 | inferred from sequence similarity with FLYBASE:Nc; FB:FBgn0026404; caspase; GO:0004199 ; EC:3.4.22.36 | inferred from seq…	apoptosis; GO:0006915 | inferred from genetic interaction with FLYBASE:W; FB:FBgn0003997; induction of apoptosis; GO:0006917 | inferred from mutant phenotype
150736	D	0.406257	0.880559	0.283811	0.480936	0.997788	0.700479	0.000840473	44.7917	33.4417	0.746605	FBgn0039523		CG12885		98A4
153581	D	0.0708778	0.0325767	0.154772	0.120148	1.21102e-05	0.581584	8.73966e-07	340.046	253.929	0.74675	FBgn0022268	KDEL receptor	KdelR	CG5183, l(2)k00311, CK00230, ERD2, Erd2, BEST:CK00230, ER lumen protein retaining receptor 2, KDEL receptor	31E1	KDEL receptor; GO:0005046 | inferred from sequence similarity; KDEL receptor; GO:0005046 | non-traceable author statement; endoplasmic reticulum receptor; GO:0005045 | non-traceable author statement; KDEL receptor; GO:0005046 | inferred from sequence similarity with SWISS-PROT:P33946	retrograde (Golgi to ER) transport; GO:0006890 | inferred from sequence similarity; retrograde (Golgi to ER) transport; GO:0006890 | inferred from sequence similarity with SWISS-PROT:P33946	trans-Golgi network transport vesicle; GO:0030140 | inferred from sequence similarity; trans-Golgi network transport vesicle; GO:0030140 | inferred from sequence similarity with SWISS-PROT:P33946
152127	D	0.12175	0.395962	0.437073	0.27606	1.86629e-09	0.454769	1.90835e-06	764.308	570.792	0.746808	FBgn0005666	bent	bt	CG1479, CG32019, CG10285, CG1479, CG1479, CG1479, l(2)2, l(2)23, l(4)2, l(4)23, projectin, twitchin, Projectin, l(4)PT-2, C-protein, myosin LCK, titin, PROJECTIN, CT8086, Prj: Projectin, l(4)102CDa, l(4)21, l(4)37, l(4)38, bt, lethal(4) Powell, Tennessee-2	102C2--3	protein serine/threonine kinase; GO:0004674 ; EC:2.7.1.37 | non-traceable author statement; myosin light chain kinase; GO:0004687 ; EC:2.7.1.117 | non-traceable author statement; structural constituent of cytoskeleton; GO:0005200 | inferred from sequence similarity with EMBL:D83390; protein_id:BAA11908	protein amino acid phosphorylation; GO:0006468 | non-traceable author statement	cytoplasm; GO:0005737 | inferred from sequence similarity with WB:unc-22
147912	D	0.0112275	0.32032	0.753519	0.657979	0.000421649	0.0177012	0.000773886	79.0042	59.0125	0.746954	FBgn0035112		CG13877		61B2
144820	D	0.85428	0.85428	0.480849	0.480849	4.58097e-15	0.000765013	0.000765013	98.4167	73.5167	0.746994	FBgn0030224		CG12637		9E1
152370	D	0.0859498	0.194115	0.471984	0.999359	0.000782696	0.140491	0.000739718	187.179	139.833	0.747056	FBgn0034724		CG3624	CT12183	58D7
145385	D	0.0118055	0.250575	0.182949	0.0482577	3.51514e-15	0.166046	7.16247e-11	678.179	506.688	0.747129	FBgn0031049		CG14214		18D11--12	protein transporter; GO:0008565 | inferred from sequence similarity with SWISS-PROT:P38384	SRP-dependent, co-translational membrane targeting, translocation; GO:0006616 | inferred from sequence similarity with SWISS-PROT:P38384	translocon; GO:0005784 | inferred from sequence similarity with SWISS-PROT:P38384
148091	D	0.528913	0.523323	0.684268	0.668037	0.166606	0.498773	0.000306252	44.7083	33.4083	0.747251	Multiple hits				6311-12
145370	D	0.523153	0.606671	0.376004	0.141151	3.14825e-05	0.506671	2.75775e-05	1023.33	764.692	0.747262	FBgn0031024		CG12233		18C8	isocitrate dehydrogenase (NAD+); GO:0004449 ; EC:1.1.1.41 | inferred from sequence similarity with SGD_LOCUS:IDH2; SGD:S0005662		mitochondrial matrix; GO:0005759 | inferred from sequence similarity with SGD_LOCUS:IDH2; SGD:S0005662
152297	D	0.0180274	0.251805	0.477013	0.21745	1.09004e-11	0.000160129	0.000698928	75.0375	56.0875	0.74746	FBgn0034453		CG11228	MST2	56D13	receptor signaling protein serine/threonine kinase; GO:0004702 ; EC:2.7.1.- | non-traceable author statement; receptor signaling protein serine/threonine kinase; GO:0004702 ; EC:2.7.1.- | inferred from sequence similarity with EMBL:U28726	protein amino acid phosphorylation; GO:0006468 | non-traceable author statement
146916	D	0.855911	0.908574	0.892958	0.07988	3.44908e-10	0.837075	0.000102794	121.388	90.7667	0.747743	FBgn0022382	cAMP-dependent protein kinase R2	Pka-R2	CG15862, CG15862, PKA, RII, pkA, PKA-RII, RII[[DR]], Pka-RII, pka-RII, cAMP-dependent protein kinase R2	46D1	cAMP-dependent protein kinase, regulator; GO:0008603 ; EC:2.7.1.- | inferred from sequence similarity; cAMP-dependent protein kinase, regulator; GO:0008603 ; EC:2.7.1.- | non-traceable author statement	circadian rhythm; GO:0007623 | inferred from mutant phenotype; protein amino acid phosphorylation; GO:0006468 | inferred from sequence similarity	cAMP-dependent protein kinase complex; GO:0005952 | inferred from sequence similarity; cAMP-dependent protein kinase complex; GO:0005952 | non-traceable author statement
143505	D	0.00919861	0.18406	0.0533072	0.0144181	0.000684703	0.833007	4.1898e-05	47.3333	35.4167	0.748239	FBgn0004652	fruitless	fru	CG7688, CG7689, CG7690, CG14307, CG7688, CG7689, CG7690, CG7689, CG7690, CG7689, CG14307, CG7689, BTB-VI, sat, fru-satori, cg7688, cg7689, CT22773, BtbVI, fty: fruity, ms(3)06411, BTB-protein-VI, satori, fruity	91A8	transcription factor; GO:0003700 | traceable author statement; transcription factor; GO:0003700 | non-traceable author statement; RNA polymerase II transcription factor; GO:0003702 | non-traceable author statement	male courtship behavior (sensu Drosophila); GO:0016542 | inferred from mutant phenotype; male courtship behavior (sensu Drosophila), wing vibration; GO:0016545 | inferred from mutant phenotype; male courtship behavior; GO:0008049 | inferred from mutant phenotype	nucleus; GO:0005634 | non-traceable author statement; nucleus; GO:0005634 | non-traceable author statement
148984	D	0.335746	0.828265	0.714661	0.163831	3.27904e-07	0.559974	0.000238282	86.3583	64.6208	0.748287	FBgn0036770		CG5485		75A9	high affinity sulfate permease; GO:0015381 ; TC:2.A.53.1.1 | inferred from sequence similarity with SWISS-PROT:P45380
146416	D	0.596437	0.386469	0.219037	0.0892416	1.27532e-05	0.00589317	1.47355e-05	77.7625	58.1917	0.748326	FBgn0032655		CadN2	CG7527, CG7527, DN-like, CT23007, DmNCad2, DN-Cad2, DN-cadh-like	36D1	cell adhesion receptor; GO:0004895 | inferred from sequence similarity; calcium-dependent cell adhesion molecule; GO:0008014 | inferred from sequence similarity	calcium-dependent cell-cell adhesion; GO:0016339 | inferred from sequence similarity; calcium-dependent cell-cell adhesion; GO:0016339 | inferred from sequence similarity; homophilic cell adhesion; GO:0007156 | inferred from sequence similarity	integral to plasma membrane; GO:0005887 | inferred from sequence similarity; integral to plasma membrane; GO:0005887 | inferred from sequence similarity
144857	D	0.708783	0.660584	0.916737	0.938308	2.29199e-05	0.000401466	0.000345529	41.9875	31.4292	0.748536	FBgn0030281		CG11105		10B1	calcium ion binding; GO:0005509 | inferred from sequence similarity with EMBL:AF120102; protein_id:AAD20350
146231	D	0.0026447	0.0055909	0.0931093	0.0926275	1.45343e-17	4.10347e-05	4.84686e-05	104.692	78.3667	0.748547	FBgn0032346		Csl4	CG6249, CG6249, dCsl4	32D4
152059	D	0.00093892	0.143031	0.0536692	0.320741	0.03489	0.000986663	5.80552e-08	895.504	670.675	0.748936	FBgn0027580		BcDNA:GH06348	CG1516	46B10	pyruvate carboxylase; GO:0004736 ; EC:6.4.1.1 | inferred from sequence similarity with MGD:Pcx; MGI:MGI:97520
152619	D	0.0010536	0.338279	0.25387	0.143192	1.11966e-15	0.00189203	1.32845e-06	233.108	174.654	0.74924	FBgn0050296			CG30296	57B9-12
148879	D	0.158452	0.600928	0.0926394	0.382318	0.18332	0.766848	6.43135e-05	279.471	209.438	0.749407	FBgn0036605		CG13041	BcDNA:RE63063	72E1
154550	D	0.564117	0.874937	0.69524	0.574649	0.0304361	0.359324	0.000761688	59.3708	44.5083	0.749667	FBgn0040908		CG12687		Unk
147217	D	0.402027	0.672912	0.672912	0.402027	0.45802	0.45802	4.1055e-05	40.0083	30	0.749844	Multiple hits				51B11
151527	D	0.0709575	0.190503	0.833005	0.521733	0.0807278	0.27348	0.000199207	51.3708	38.5292	0.75002	FBgn0035635	Peptidoglycan recognition protein LD	PGRP-LD	CG5523	64F	peptidoglycan recognition; GO:0016019 | inferred from sequence similarity; peptidoglycan recognition; GO:0016019 | inferred from sequence similarity with SWISS-PROT:O76537; peptidoglycan recognition; GO:0016019 | inferred from sequence similarity with EMBL:AF441723.1; protein_id:AAL32058.1	immune response; GO:0006955 | inferred from sequence similarity with SWISS-PROT:O76537	integral to plasma membrane; GO:0005887 | inferred from sequence similarity with EMBL:AF441723.1; protein_id:AAL32058.1; plasma membrane; GO:0005886 | inferred from electronic annotation
153075	D	0.628188	0.66989	0.024919	0.4461	0.000386929	0.0280459	0.000111773	46.975	35.2583	0.750577	FBgn0033439		CG1773		46B1	transmembrane receptor protein serine/threonine kinase receptor-associated protein; GO:0017027 | inferred from sequence similarity with EMBL:AF096285
143287	D	0.487989	0.784083	0.197231	0.105724	9.1944e-07	0.0141483	0.000440454	63.2125	47.475	0.751038	FBgn0003009	orientation disrupter	ord	CG3134, ORD, orientation disruptor	59D4		chromosome segregation; GO:0007059 | inferred from mutant phenotype; female meiosis sister chromatid cohesion; GO:0007066 | inferred from mutant phenotype; gametogenesis; GO:0007276 | inferred from mutant phenotype; meiosis; GO:0007126 | inferred from mutant phenotype; mitosis; GO:0007067 | inferred from mutant phenotype; sister chromatid cohesion; GO:0007062 | inferred from mutant phenotype
151079	D	0.425808	0.461378	0.418882	0.500611	0.0131182	0.00546496	0.000658835	40.5875	30.4833	0.751052	FBgn0040591		CG13828		Unk
141758	D	0.533652	0.552387	0.395759	0.561016	0.363154	3.66649e-05	1.31985e-06	692.392	520.033	0.751068	FBgn0035471		Sc2	CG10849, l(3)63Eb, l(3)05634, l(3)SH4, dSc2, Ubiquitin-63E, lethal(3)63Eb	63F5--6
143940	D	0.318856	0.311408	0.819337	0.427116	9.66203e-17	0.296482	2.00285e-06	192.458	144.642	0.751548	FBgn0020655	GTPase-activating protein 69C	Gap69C	CG4237, ARF1-GAP	69B5	GTP binding; GO:0005525 | non-traceable author statement; ARF GTPase activator; GO:0008060 | inferred from sequence similarity with EMBL:U35776		cytosol; GO:0005829 | inferred from sequence similarity with EMBL:U35776
142447	D	0.206444	0.403434	0.285962	0.395184	0.0620551	0.411316	0.000426161	59.3875	44.6333	0.751561	FBgn0033989		CG7639		51D7
147104	D	0.111538	0.10903	0.454117	0.533643	5.17403e-17	3.32708e-06	3.29529e-05	143.35	107.758	0.751715	FBgn0033754		CG8816		49B5
149623	D	0.306897	0.867251	0.82082	0.316953	0.000114231	0.138101	0.00045373	52.4667	39.4458	0.751827	FBgn0037800		CG3996		86A2
147695	D	0.0308778	0.655915	0.0177407	0.926295	0.00788198	6.25937e-06	0.000448419	45.2375	34.0167	0.751957	FBgn0030172			CG15314	9A5
151875	D	0.211476	0.0291933	0.949112	0.14847	0.00111126	0.00111325	2.53967e-07	332.962	250.404	0.752049	FBgn0010213	Superoxide dismutase 2 (Mn)	Sod2	CG8905, SOD-2, Mn SOD, MnSOD, SOD, Mn-superoxide dismutase, mnSOD	53C15	manganese superoxide dismutase; GO:0008383 ; EC:1.15.1.1 | non-traceable author statement; superoxide dismutase; GO:0004784 ; EC:1.15.1.1 | non-traceable author statement	superoxide metabolism; GO:0006801 | non-traceable author statement	mitochondrial matrix; GO:0005759 | non-traceable author statement
146717	D	0.850178	0.735257	0.979915	0.197743	0.00947043	0.248173	2.96945e-05	183.433	137.988	0.752249	FBgn0033138	Tetraspanin 42Eq	Tsp42Eq	CG12832, CG12832, Dm.Tsp42Eq, Tetraspanin 42Eq	42F1			integral to membrane; GO:0016021 | inferred from sequence similarity
151284	D	0.905391	0.994392	0.368133	0.0426146	0.846982	0.160257	0.000147919	86.975	65.4417	0.752419	FBgn0002997	omega	ome	CG9370	70F4	dipeptidyl-peptidase IV
146126	D	0.107015	0.78186	0.892603	0.163241	0.0184269	0.0162232	0.00027613	40.4208	30.4167	0.7525	FBgn0032186		CG13136		31A3
143850	D	0.0128728	0.408931	0.181239	0.016411	0.00192955	0.0325978	0.000105684	42.9792	32.35	0.75269	FBgn0015818	Spliceosomal protein on the X	Spx	CG3780, CG3780, SPX, Spliceosomal protein on the X	5E3	RNA binding; GO:0003723 | inferred from sequence similarity; pre-mRNA splicing factor; GO:0008248 | inferred from sequence similarity; pre-mRNA splicing factor; GO:0008248 | inferred from sequence similarity with SWISS-PROT:Q15427	mRNA splicing; GO:0006371 | inferred from sequence similarity with NCBI_NP:005841; mRNA splicing; GO:0006371 | inferred from sequence similarity with NCBI_NP:014964; mRNA splicing; GO:0006371 | inferred from sequence similarity with SWISS-PROT:Q15427	small nuclear ribonucleoprotein complex; GO:0030532 | inferred from sequence similarity with NCBI_NP:005841; small nuclear ribonucleoprotein complex; GO:0030532 | inferred from sequence similarity with NCBI_NP:014964; snRNP U2; GO:0005686 | inferred from sequence similarity with NCBI_NP:005841; snRNP U2; GO:0005686 | inferred from sequence similarity with NCBI_NP:014964; spliceosome complex; GO:0…
145856	D	0.132397	0.460098	0.809521	0.742892	1.20584e-06	0.245203	7.13131e-06	101.829	76.6625	0.752854	FBgn0031753		CG13999		26A3
154307	D	0.421807	0.4623	0.942485	0.654436	7.76557e-13	0.00019051	2.24107e-05	103.696	78.0958	0.753124	FBgn0031008		CG8010		18B7
141530	D	0.920579	0.931851	0.59234	0.528267	4.0666e-07	0.000290587	0.000241864	44.2875	33.3583	0.753222	FBgn0051212			CG31212	92A2-3
143000	D	0.00143861	0.0254338	0.20219	0.157004	1.66632e-19	7.88783e-05	1.0008e-05	376.654	283.758	0.753366	FBgn0032444		CG5525		33F3	chaperonin ATPase; GO:0003763 ; EC:3.6.4.9 | inferred from sequence similarity with MGD:Cct4; MGI:MGI:104689		chaperonine-containing T-complex; GO:0005832 | inferred from sequence similarity with MGD:Cct4; MGI:MGI:104689
152740	D	0.0252645	0.678583	0.151201	0.759314	1.99631e-12	0.832586	8.96014e-06	171.842	129.512	0.753673	FBgn0035266		CG7995		62B1	glycerol kinase; GO:0004370 ; EC:2.7.1.30 | inferred from sequence similarity with MGD:Gyk; MGI:MGI:106594
148514	D	0.000197319	0.000197319	0.00554131	0.00554131	2.90457e-14	1.95389e-06	1.95389e-06	53.3958	40.2458	0.753726	FBgn0036075		CG8065		67D10--11
153606	D	0.962427	0.966018	0.109873	0.81969	0.00498424	0.0120207	0.00020825	44.2125	33.3333	0.753935	FBgn0038760		Arc92	CG12254, CG12254, dARC92, LD07688	92C1	RNA polymerase II transcription mediator; GO:0016455 | inferred from sequence similarity	transcription initiation from Pol II promoter; GO:0006367 | inferred from sequence similarity	mediator complex; GO:0000119 | inferred from sequence similarity
143128	D	0.28409	0.488153	0.274391	0.327831	1.49584e-09	0.000765053	0.000333491	50.875	38.3625	0.754054	FBgn0000479	dunce	dnc	CG10791, CG32498, CG10792, CG14268, CG10797, CG14267, CG10791, fs(1)M42, EG:96G10.7, EG:140G11.4, EG:BACN5I9.2, EG:BACN05I09.3	1A1--3C10	cAMP-specific phosphodiesterase; GO:0004115 ; EC:3.1.4.- | traceable author statement; cAMP-specific phosphodiesterase; GO:0004115 ; EC:3.1.4.- | inferred from sequence similarity with EMBL:U50157; 3',5'-cyclic-nucleotide phosphodiesterase; GO:0004114 ; EC:3.1.4.17 | non-traceable author statement	behavior; GO:0007610 | traceable author statement; courtship behavior; GO:0007619 | traceable author statement; courtship behavior; GO:0007619 | traceable author statement; learning and/or memory; GO:0007611 | traceable author statement; olfactory learning; GO:0008355 | traceable author statement; olfactory learning; GO:0008355 | traceable author statement; oogenesis; GO:0007292 | traceable autho…
151782	D	0.0443385	0.230294	0.125524	0.0614974	6.55518e-14	0.0285631	0.000172259	328.796	248	0.754267	FBgn0033669		CG8979		48D5	proteasome inhibitor; GO:0008539 | inferred from sequence similarity with EMBL:D88378; protein_id:BAA13603; proteasome inhibitor; GO:0008539 | non-traceable author statement
152911	D	0.0113258	0.484907	0.0782304	0.0169379	0.554899	0.0314364	6.33998e-07	1337.87	1009.2	0.75433	FBgn0043902	fat-head	fad		Unk		axis specification; dorsal/ventral axis specification
153871	D	0.136747	0.0175038	0.0589664	0.0102782	0.00856228	0.0934115	1.41226e-05	48.3917	36.5208	0.754693	FBgn0039938		Sox102F	CG11153, CG11153, CG11153, SOX102D, SOXD, Sox D, Sox102D, SoxD	102C3	transcription factor; GO:0003700 | inferred from sequence similarity with MGD:Sox5; MGI:MGI:98367		nucleus; GO:0005634 | inferred from sequence similarity with MGD:Sox5; MGI:MGI:98367
152020	D	6.01478e-06	0.000771752	0.180291	0.000348935	1.43184e-12	0.0422919	3.21333e-05	91.9042	69.3875	0.754998	FBgn0051150			CG31150	89A5-6
146084	D	0.0107772	0.177115	0.255851	0.102365	5.23525e-07	0.0409351	1.03244e-05	1050.7	793.296	0.755014	FBgn0032114		CG3752	Acetaldehyde dehydrogenase	30B3	aldehyde dehydrogenase (NAD+); GO:0004029 ; EC:1.2.1.3 ; UM-BBD_enzymeID:e0024 | inferred from sequence similarity with SWISS-PROT:P11884		mitochondrion; GO:0005739 | inferred from sequence similarity with SWISS-PROT:P11884
141350	D	0.00976585	0.366153	0.197276	0.77657	1.12327e-09	9.87069e-05	2.90584e-09	140.167	105.85	0.755172	FBgn0031657		CG3756		25B5	DNA-directed RNA polymerase I; GO:0003900 ; EC:2.7.7.6 | non-traceable author statement; DNA-directed RNA polymerase III; GO:0003902 ; EC:2.7.7.6 | non-traceable author statement	transcription from Pol I promoter; GO:0006360 | non-traceable author statement; transcription from Pol III promoter; GO:0006383 | non-traceable author statement	DNA-directed RNA polymerase I complex; GO:0005736 | non-traceable author statement; DNA-directed RNA polymerase III complex; GO:0005666 | non-traceable author statement
150069	D	3.09554e-05	0.716648	0.700661	2.93267e-05	0.18519	0.158071	4.92968e-05	39.825	30.0917	0.755597	FBgn0038504		Sur-8	CG5407, CT17146, SUR-8, Sur8	90A5	RAS interactor; GO:0017016 | inferred from sequence similarity with EMBL:AF068921
142492	D	0.000184984	0.0192661	0.00352808	0.00949182	6.86438e-14	0.411772	1.3825e-05	89.0208	67.3	0.756003	FBgn0013953	Epidermal stripes and patches	Esp	CG7005, Epidermal stripes and patches	96B1	sulfate porter; GO:0008271 ; TC:2.A.53.2.1 | non-traceable author statement; sulfate porter; GO:0008271 ; TC:2.A.53.2.1 | inferred from sequence similarity with EMBL:AL031261; protein_id:CAA20298	sulfate transport; GO:0008272 | non-traceable author statement
141776	D	3.48613e-06	0.000405875	0.126178	0.0143543	1.96314e-11	0.202047	4.34639e-08	183.075	138.429	0.756134	FBgn0039543		CG12428		98B2	carnitine O-octanoyltransferase; GO:0008458 ; EC:2.3.1.137 | inferred from sequence similarity with SWISS-PROT:O19094		peroxisome; GO:0005777 | inferred from sequence similarity with SWISS-PROT:O19094
147063	D	0.315721	0.0419069	0.0250259	0.0544267	0.0985418	0.817219	1.78269e-05	41.7542	31.575	0.756212	N/A	gene cassette CG33154			48E6-7
141490	D	0.228226	0.0942964	0.661874	0.153021	2.52366e-10	0.0332282	1.41874e-05	164.408	124.329	0.756222	FBgn0040283		SMC1	CG6057, DmSMC1	95D11	DNA binding; GO:0003677 | inferred from sequence similarity with SGD_LOCUS:SMC1; SGD:S0001886	sister chromatid cohesion; GO:0007062 | inferred from sequence similarity with SGD_LOCUS:SMC1; SGD:S0001886; sister chromatid cohesion; GO:0007062 | non-traceable author statement	cohesin complex; GO:0008278 | inferred from sequence similarity; cohesin complex; GO:0008278 | inferred from sequence similarity with SGD_LOCUS:SMC1; SGD:S0001886
144953	D	0.100711	0.100711	0.0778853	0.0778853	0.000106666	0.00021466	0.00021466	40.075	30.3083	0.75629	FBgn0030409		CG15728		11B5
148205	D	0.133543	0.997434	0.242516	0.755328	0.111687	0.549199	5.67643e-05	192.867	145.871	0.75633	FBgn0035582		CG13705		64C3
154084	D	0.0428808	0.229065	0.423496	0.0915875	1.00186e-08	0.169145	6.94029e-05	70.1792	53.0875	0.756457	FBgn0035273		CG12020		62B4	heat shock protein; GO:0003773 | inferred from sequence similarity with EMBL:AF088983
149825	D	0.00592179	0.00565888	0.137001	0.245709	1.14243e-14	4.82538e-05	8.72182e-05	67.7792	51.2792	0.756562	FBgn0038125		CG8141		87E1
145583	D	0.0484648	0.00654281	0.331567	0.0330254	0.0478592	0.962392	0.000107225	91.4792	69.225	0.75673	FBgn0002543	leak	lea	CG5481	22A1	axon guidance receptor	axon guidance	plasma membrane
149762	D	0.0844225	0.494142	0.488296	0.256982	0.185371	0.170792	2.15421e-07	141.808	107.358	0.757066	FBgn0010044	Glutathione S transferase D8	GstD8	CG4421, DmGST27, gstD27, GST D27, GstD27: Glutathione S transferase D27, GST, Gst, DmGSTD8, Glutathione S transferase D8, Glutathione S transferase D27, GstD27	87B8	glutathione transferase; GO:0004364 ; EC:2.5.1.18 | inferred from sequence similarity with SWISS-PROT:P28338; glutathione peroxidase; GO:0004602 ; EC:1.11.1.9 | traceable author statement
151237	D	3.69034e-05	0.000970599	0.42089	0.559156	1.82603e-07	0.55608	1.4119e-05	119.225	90.3208	0.757566	FBgn0040764		CG13230		47D5
151240	D	0.888853	0.740886	0.793119	0.762554	3.12862e-12	0.000116269	6.83723e-06	719.508	545.096	0.757595	FBgn0040767		CG13233		Unk
150049	D	0.184042	0.563836	0.21753	0.345736	0.791623	0.755146	0.000681449	41.6625	31.5708	0.757776	Multiple hits				89F1
145273	D	0.956543	0.602293	0.582744	0.921595	6.66594e-06	0.462153	0.000192283	82.4208	62.4625	0.757848	FBgn0030887		CG6867	CT21241	16F5
142891	D	0.000253061	0.000254622	0.000254622	0.000253061	4.95621e-07	4.95621e-07	4.75147e-07	39.5625	30	0.758294	Multiple hits		CG17052		19C1	structural constituent of peritrophic membrane (sensu Insecta); GO:0016490 | inferred from sequence similarity with EMBL:AF030431
154047	D	0.0978739	0.055431	0.376587	0.181047	4.53021e-17	9.51031e-05	1.13228e-06	291.504	221.083	0.758423	FBgn0025674	Cyclin K	CycK	CG15218	40E4	cyclin-dependent protein kinase, regulator		nuclear cyclin-dependent protein kinase holoenzyme complex
147974	D	0.0562678	0.0439186	0.0232252	0.0327562	1.7383e-05	0.000219373	0.000114462	40.9708	31.075	0.758466	FBgn0035216		CG9168		62A1
141283	D	0.890168	0.437192	0.307719	0.221915	1.76672e-08	0.0551174	3.93383e-06	661.008	501.704	0.758998	FBgn0000392	cup	cup	CG11181, fs(1)cup, fs(2)cup	26F5--6		oogenesis; GO:0007292 | inferred from mutant phenotype	cytoplasm; GO:0005737 | inferred from direct assay; plasma membrane; GO:0005886 | inferred from sequence similarity
152320	D	0.969916	0.134614	0.643204	0.678315	0.00251506	0.821467	0.000379763	50.1375	38.0708	0.759329	FBgn0027550		BcDNA:GH10711	CG6495	32A5
152922	D	0.131457	0.621439	0.298826	0.272926	0.0743387	0.71309	0.000225437	112.417	85.3792	0.759489	FBgn0003244	rugose	rg	CG6775	4F3	protein kinase A anchor protein
144420	D	0.0353878	0.630283	0.430301	0.1984	0.00886154	0.640506	0.000282693	66.9667	50.8833	0.759831	FBgn0040355		EG:BACR43E12.4	CG3526, CG3526	3C2
145650	D	0.512365	0.222379	0.0487079	0.131436	6.52955e-07	0.0638237	0.000194895	371.404	282.271	0.76001	FBgn0031436		CG3214	anon-EST:Posey62	23A1	NADH dehydrogenase (ubiquinone); GO:0008137 ; EC:1.6.5.3 ; TC:3.D.1.-.- | inferred from sequence similarity with EMBL:AJ011400; protein_id:CAA09608		NADH dehydrogenase complex (ubiquinone) (sensu Eukarya); GO:0005748 | inferred from sequence similarity with EMBL:AJ011400; protein_id:CAA09608
153366	D	0.00105927	0.889859	0.0813385	0.0547222	2.02015e-06	0.0509161	3.17236e-06	536.65	408.1	0.760458	FBgn0036316		CG10960		69E5	glucose transporter; GO:0005355 | inferred from sequence similarity with MGD:Slc2a2; MGI:MGI:1095438
151657	D	0.208968	0.698963	0.721828	0.553327	5.79936e-12	0.364988	9.42471e-05	102.138	77.7167	0.760902	FBgn0034378		CG18604		55E9
147020	D	0.568618	0.560304	0.577975	0.573148	0.0496613	0.0522951	0.000428131	39.45	30.0292	0.761196	FBgn0033628		CG13203		47F7
150709	D	0.122666	0.0372919	0.12714	0.0795033	2.97341e-05	3.6563e-05	1.47983e-05	41.6042	31.675	0.761342	FBgn0039483		CG14259		97E2
147436	D	0.00790996	0.019637	0.129904	0.0835723	1.74791e-13	0.00694064	5.37323e-06	472.267	359.604	0.761443	FBgn0034337		CG17524		55C7	glutathione transferase; GO:0004364 ; EC:2.5.1.18 | inferred from sequence similarity with EMBL:U66342
143258	D	0.860449	0.197989	0.376125	0.297433	0.341782	0.200954	0.000837261	65.2958	49.7208	0.76147	FBgn0002723	Resistance to Juvenile Hormone	Rst(1)JH	CG1705, Met, juvenile hormone resistance, Mett: Methoprene-tolerant, methoprene tolerant, Methoprene-tolerant	10D1	transcription factor; GO:0003700 | inferred from sequence similarity with EMBL:AB012600; protein_id:BAA33450; juvenile hormone binding; GO:0005500 | non-traceable author statement		nucleus; GO:0005634 | inferred from sequence similarity with EMBL:AB012600; protein_id:BAA33450
146622	D	0.610181	0.610181	0.568263	0.568263	4.32117e-08	0.000811571	0.000811571	47.1708	35.9208	0.761505	FBgn0032988		Tif-IA	CG3278, CG16938, CG5951, TIF-IA	40F6
146582	D	0.282022	0.740606	0.780805	0.476744	0.674624	0.749388	0.000399411	40.9042	31.1542	0.761638	FBgn0032942	Mist 1-related	Mistr	CG8667, CG8667, CG8667, CG8667, Mist 1-related	39D2	transcription factor; GO:0003700 | inferred from sequence similarity with EMBL:U58279	regulation of transcription; GO:0045449 | inferred from sequence similarity with FLYBASE:cato; FB:FBgn0024249	nucleus; GO:0005634 | inferred from sequence similarity with EMBL:U58279
141509	D	0.258499	0.139993	0.3416	0.59452	1.48812e-11	0.00131396	0.000439731	60.5042	46.0875	0.761724	FBgn0035145		Trap170	CG12031, CG12031, RGR1, dTRAP170, dRGR1, p160	61C6	RNA polymerase II transcription mediator; GO:0016455 | non-traceable author statement; RNA polymerase II transcription mediator; GO:0016455 | inferred from sequence similarity	transcription from Pol II promoter; GO:0006366 | non-traceable author statement; transcription initiation from Pol II promoter; GO:0006367 | inferred from sequence similarity	mediator complex; GO:0000119 | inferred from sequence similarity
154412	D	0.562019	0.562019	0.231815	0.231815	7.63679e-19	8.13766e-05	8.13766e-05	123.242	93.9083	0.761985	FBgn0003612	Suppressor of variegation 2-10	Su(var)2-10	CG8068	45A8	DNA binding; DEAD/H-box RNA helicase binding	chromosome condensation; chromosome organization and biogenesis (sensu Eukarya); eye morphogenesis (sensu Drosophila)	cytoplasm; nuclear lamina; nucleoplasm, nucleus; polytene chromosome; telomere
151361	D	0.397668	0.577794	0.816426	0.392694	0.0144498	0.101002	0.000639774	42.9292	32.7125	0.762011	FBgn0030986		RhoGAP18B	CG7481	18A3-4
148999	D	0.0475931	0.0339426	0.467959	0.511757	9.11523e-10	3.5512e-05	6.00127e-05	46.9292	35.7833	0.762497	FBgn0036794		CG18234		75D3
153762	D	0.197655	0.950757	0.351502	0.161142	0.00602909	0.284371	0.000610833	42.5667	32.4583	0.762529	FBgn0003963	u-shaped	ush	CG2762, u-sh, Ush, ushaped, FOG, l(2)19	21D1	transcription factor; GO:0003700 | non-traceable author statement; ligand-dependent nuclear receptor; GO:0004879 | non-traceable author statement	terminal region determination; GO:0007362 | inferred from genetic interaction with FLYBASE:tor; FB:FBgn0003733; torso receptor signaling pathway; GO:0008293 | inferred from genetic interaction with FLYBASE:tor; FB:FBgn0003733	nucleus; GO:0005634 | non-traceable author statement
147006	D	0.0417355	0.00398605	0.0463797	0.00176712	0.895146	0.450563	1.91874e-10	251.779	192.062	0.762821	FBgn0033608		CG13220		47E3
148235	D	0.452851	0.759881	0.309785	0.86996	0.598024	0.2605	0.000159086	145.408	110.921	0.762823	FBgn0035636	Cellular retinaldehyde binding protein	Cralbp	CG10546, CG10546, CRALBP, Cellular retinaldehyde binding protein	64E8	retinal binding; GO:0016918 | inferred from sequence similarity; retinal binding; GO:0016918 | inferred from sequence similarity with EMBL:AF084642
142196	D	0.0128094	0.13951	0.309862	0.27619	1.93809e-08	0.00181591	0.000836441	220.521	168.221	0.762834	Multiple hits		CG18190		55F7
146288	D	0.26212	0.37684	0.268535	0.0558688	0.131084	0.957949	0.000586009	69.2417	52.8375	0.763088	FBgn0032435		CG6417		33E5	sodium-independent organic anion transporter; GO:0015347 ; TC:2.A.60.1.1 | inferred from sequence similarity with SWISS-PROT:P46720
149620	D	0.941825	0.78847	0.431967	0.781718	0.959745	0.490975	0.00026352	41.3	31.525	0.763317	FBgn0037797		CG12420		86A1
145368	D	0.870707	0.224536	0.0295897	0.0756572	2.77466e-07	0.173496	0.000376602	300.471	229.358	0.76333	FBgn0031021		CG12203		18C7	NADH dehydrogenase (ubiquinone); GO:0008137 ; EC:1.6.5.3 ; TC:3.D.1.-.- | inferred from sequence similarity with SWISS-PROT:Q02375		NADH dehydrogenase complex (ubiquinone) (sensu Eukarya); GO:0005748 | inferred from sequence similarity with SWISS-PROT:Q02375
143715	D	0.0298627	0.32796	0.111146	0.0652199	2.36947e-10	0.438383	1.18427e-05	490.242	374.221	0.76334	FBgn0013749	ADP ribosylation factor 102F	Arf102F	CG11027, CG11027, dARFII, ARF2, ARFII, ADP ribosylation factor 102F, ADP ribosylation factor II	102D4	GTP binding; GO:0005525 | non-traceable author statement; ARF small monomeric GTPase; GO:0003926 ; EC:3.6.1.47 | non-traceable author statement; GTP binding; GO:0005525 | inferred from sequence similarity with MGD:Arf4; MGI:MGI:99433	protein amino acid ADP-ribosylation; GO:0006471 | inferred from sequence similarity with MGD:Arf4; MGI:MGI:99433
151589	D	0.00425737	0.262375	0.633625	0.0717413	0.00475841	0.0427747	0.000473899	41.7667	31.8875	0.763468	FBgn0020503		CLIP-190	CG5020, CG5020, D-CLIP-190, D-CLIP-90, CLIP190, D-CLIP-195, Clip-190	36C7	actin binding; GO:0003779 | inferred from direct assay; microtubule binding; GO:0008017 | inferred from sequence similarity; microtubule binding; GO:0008017 | inferred from direct assay	microtubule-based process; GO:0007017 | inferred from sequence similarity	Golgi apparatus; GO:0005794 | inferred from direct assay; cell cortex; GO:0005938 | inferred from direct assay
152625	D	0.034099	0.0225525	0.0180971	0.0286481	1.25363e-05	1.59147e-05	9.39993e-06	39.3875	30.0792	0.763673	FBgn0031522		CG3285		23E4
143504	D	0.00680504	0.00999014	0.337095	0.331865	4.668e-21	0.000293227	8.12362e-05	378.837	289.308	0.763674	FBgn0004649	yolkless	yl	CG1372, fs(1)M25, fs(1)K184, fs(1)148, fs(1)A148, fs(1)yolkless, fs(1)L186, LR13, DmYPR, CT3114, YP receptor, fs(1)5, fs(1)L193, fs(1)L196, fs(1)L211, fs(1)M205, fs(1)yl	12E3--4	vitellogenin receptor; GO:0008196 | non-traceable author statement; vitellogenin receptor; GO:0008196 | inferred from sequence similarity	oogenesis; GO:0007292 | non-traceable author statement; vitellogenesis; GO:0007296 | non-traceable author statement
147789	D	0.59905	0.479709	0.163194	0.123625	3.23047e-06	0.120586	1.35297e-05	2426.29	1853.14	0.763775	FBgn0034877		CG17280	VIa, BcDNA:RH03295	59E3	cytochrome c oxidase; GO:0004129 ; EC:1.9.3.1 ; TC:3.D.3.-.- | inferred from sequence similarity with MGD:Cox6a1; MGI:MGI:103099		respiratory chain complex IV (sensu Eukarya); GO:0005751 | inferred from sequence similarity with MGD:Cox6a1; MGI:MGI:103099
148370	D	0.250181	0.326473	0.953572	0.598991	3.22276e-14	0.738884	2.60036e-05	80.5708	61.5417	0.763821	FBgn0035831		CG8038		66A21--22	ribonuclease P; GO:0004526 ; EC:3.1.26.5 | inferred from sequence similarity with EMBL:AF001176; protein_id:AAD00893		ribonuclease P complex; GO:0005655 | inferred from sequence similarity with EMBL:AF001176; protein_id:AAD00893
153402	D	0.126212	0.171538	0.187929	0.492673	4.16341e-18	0.00139843	1.65428e-08	142.608	108.929	0.763835	FBgn0030345		CG1847		10F2	aryl hydrocarbon-receptor binding; GO:0017162 | inferred from sequence similarity with EMBL:U85489
147267	D	0.828755	0.152277	0.174181	0.491569	0.500109	0.770989	0.000631856	41.2958	31.5667	0.764403	FBgn0034052		CG8299		52D3	serine-type endopeptidase; GO:0004252 ; EC:3.4.21.- | inferred from sequence similarity with EMBL:AE000665
147537	D	0.290591	0.106859	0.0581348	0.20469	0.00537365	0.0416038	0.000811967	40.7333	31.1375	0.764423	FBgn0034499		CG9036		56F16	structural constituent of larval cuticle (sensu Insecta); GO:0008010 | inferred from sequence similarity with SWISS-PROT:P80683
152296	D	0.00177625	0.00200877	0.315205	0.35965	1.49594e-14	5.81581e-05	6.58984e-05	62.45	47.7583	0.764745	FBgn0038334		CG6130		88F3
153668	D	0.0566917	0.127852	0.623853	0.19026	0.00731291	0.000120206	0.000172883	125.575	96.05	0.764882	FBgn0035986		CG4022		67B3
146989	D	0.654504	0.708178	0.115646	0.277289	0.0508633	0.320492	0.000750139	48.7542	37.2917	0.764892	FBgn0033591		CG13216		47E1
147595	D	0.989529	0.0799933	0.460821	0.479844	6.25003e-06	0.011398	2.51861e-05	535.987	410.021	0.764982	FBgn0034576		CG9350	BcDNA:RH51452	57B12
142923	D	0.0172295	0.0170102	0.0100707	0.0104372	3.12769e-08	6.27066e-06	6.98751e-06	41.8417	32.0125	0.765087	FBgn0030813		CG4949		15E1
149441	D	0.000286968	0.000286968	0.0048725	0.0048725	1.85657e-09	3.37298e-07	3.37298e-07	41.3333	31.65	0.765726	FBgn0037498		CG10029		84D3	protein disulfide isomerase; GO:0003756 ; EC:5.3.4.1 | inferred from sequence similarity with PIR:S62626; protein disulfide isomerase; GO:0003756 ; EC:5.3.4.1 | inferred from sequence similarity with SGD_LOCUS:EUG1; SGD:S0002926
149259	D	0.100306	0.675842	0.0993551	0.330514	2.99089e-12	0.0266812	7.36657e-06	108.1	82.7833	0.765803	Multiple hits				80B1-2
143785	D	0.0183715	0.300023	0.814861	0.824289	1.30244e-15	0.680588	3.94113e-06	199.879	153.071	0.765817	FBgn0015230	Glucose transporter type 3	Glut3	CG3853, GLU, glut-1, Glucose transporter-like	89E1	glucose transporter; GO:0005355 | inferred from sequence similarity; glucose transporter; GO:0005355 | non-traceable author statement; glucose transporter; GO:0005355 | inferred from sequence similarity with MGD:Slc2a1; MGI:MGI:95755	glucose transport; GO:0015758 | non-traceable author statement	integral to membrane; GO:0016021 | non-traceable author statement
[truncated: 1,999 more rows]
