# Supplementary material for: Quantitative genomics of starvation stress resistance in Drosophila
Source: Genome Biol. 2005 Mar 24;6(4):R36. doi: 10.1186/gb-2005-6-4-r36 (PMC1088964; doi:10.1186/gb-2005-6-4-r36)
Supplement: Additional File 3 — The file includes the P-values for the treatment term in the reduced analyses for males and females separately; the mean expression values under control and starved conditions for males and females, averaged over lines; whether expression is sex-biased (SB), sex-specific (SS) or sex-antagonistic (SA); plus the information given for each probe set in additional data file 1 [file gb-2005-6-4-r36-S3.xls]

## Sheet: Sheet1
Probe Set No.	p(L)	p(L*S)	p(L*S*T)	p(L*T)	p(S)	p(S*T)	p(T)	Avg. AD Ctrl. Male	Avg. AD Stv. Male	Male Ratio (S/C)	Avg. AD Ctrl. Female	Avg. AD Stv. Female	Female Ratio (S/C)	Male p(T)	Female p(T)	Male Up/Down	Female Up/Down	SB/SS/SA/NS	FlyBase ID	Gene Name	Symbol	Synonyms	Cytological Location	Molecular Function	Biological Process	Cellular Component
150359	2.39107e-07	1.0775e-06	2.43149e-05	5.48429e-07	6.83979e-24	3.75662e-15	3.35942e-19	241.858	606.008	2.50563	40.7917	114.133	2.79796	1.6417e-11	1.6997e-07	U	U	SB	FBgn0038957		CG7059		94A11	phosphoglycerate mutase; GO:0004619 ; EC:5.4.2.1 | inferred from sequence similarity with SWISS-PROT:P16290
148553	5.45088e-10	5.29629e-10	4.86578e-10	4.41819e-10	2.1562e-19	8.5467e-19	9.65143e-19	233.408	36.55	0.156593	30	30.5167	1.01722	9.10064e-12	0.337049	D	Male-specific	SS	multiple hits				68A6
143404	0.00461353	0.00472414	0.00502164	0.00509691	3.28239e-18	4.08629e-18	1.19731e-18	104.292	30	0.287655	2838.84	42.9917	0.0151441	0.118626	5.7408e-12	Female-specific	D	SS	FBgn0003979	Vitelline membrane 26Aa	Vm26Aa	CG9048, TU-2, Vm26A, Vm26A1, VM26A.1, sV17, Vm26A.1	26A3	structural constituent of vitelline membrane (sensu Insecta); GO:0008316 | non-traceable author statement	oogenesis; GO:0007292 | inferred from mutant phenotype; vitelline membrane formation; GO:0007305 | non-traceable author statement
151094	6.40687e-07	0.00474009	0.00334508	8.48457e-07	4.61315e-09	3.26961e-08	3.76356e-18	350.775	47.7667	0.136175	189.258	39.0667	0.20642	1.48252e-11	2.41304e-07	D	D	SB	FBgn0040609		CG3348		97F1
143406	0.00554	0.0347856	0.0392544	0.0081095	9.60911e-17	1.00037e-16	4.16966e-18	358.033	104.392	0.29157	3769.93	107.408	0.0284908	0.0561848	5.72e-13	Female-specific	D	SS	FBgn0003983	Vitelline membrane 34Ca	Vm34Ca	CG9271, Vm34C, VM34C.1, VM34C, VM26A.1	34B11	structural constituent of vitelline membrane (sensu Insecta); GO:0008316 | non-traceable author statement	vitelline membrane formation; GO:0007305 | non-traceable author statement
153384	0.000259868	0.0430089	0.121441	0.000611277	3.54585e-05	4.0567e-05	9.61258e-18	51.55	347.358	6.73828	50.9833	239.958	4.7066	5.44475e-10	7.55063e-09	U	U	SB	FBgn0031695		Cyp4ac3	CG14031, CG14031, 4ac3	25D2	cytochrome P450; GO:0015034 | inferred from sequence similarity; cytochrome P450; GO:0015034 | non-traceable author statement		membrane; GO:0016020 | non-traceable author statement; microsome; GO:0005792 | non-traceable author statement
153432	0.0734571	0.603667	0.272791	0.00784511	0.000156903	4.88796e-05	1.15551e-17	1179.17	5216.39	4.4238	1246.55	3833.78	3.07551	6.80882e-10	6.74584e-09	U	U	SB	FBgn0022073	Thor	Thor	CG8846, l(2)k07736, 4E-BP, Dm 4E-BP, d4E-BP, Phas1, pp20, BcDNA.HL08053, 4EBP, thor, BcDNA:HL08053, l(2)k13517, insulin-stimulated eIF-4E binding protein, eIF-4E-binding protein	23F6	eukaryotic initiation factor 4E binding; GO:0008190 | inferred from sequence similarity; eukaryotic initiation factor 4E binding; GO:0008190 | non-traceable author statement; eukaryotic initiation factor 4E binding; GO:0008190 | inferred from sequence similarity with HUGO:EIF4EBP1; OMIM:602223; eukaryotic initiation factor 4E binding; GO:0008190 | inferred from sequence similarity with MGD:Eif4eb…	antibacterial humoral response (sensu Invertebrata); GO:0006961 | inferred from mutant phenotype; immune response; GO:0006955 | inferred from mutant phenotype
148254	0.116491	0.136378	0.0807313	0.0173783	3.34985e-07	5.65438e-05	1.75689e-17	852.625	166.608	0.195406	1323.22	249.483	0.188542	2.19121e-10	3.5541e-09	D	D	SB	FBgn0035666		CG6580		65A3--4	enteropeptidase; GO:0004275 ; EC:3.4.21.9 | inferred from sequence similarity with MGD:Prss7; MGI:MGI:1197523
152265	0.0145598	0.320809	0.138004	0.11129	9.79435e-05	7.82564e-05	2.29878e-17	836.992	47.175	0.0563626	557.858	49.7917	0.089255	2.25372e-14	1.05735e-06	D	D	SB	FBgn0039313		CG11892		96C9
152513	1.15572e-05	0.00329118	0.0059329	0.00145197	3.64317e-13	2.16384e-11	3.19303e-17	439.408	64.9917	0.147907	148.167	36.85	0.248706	6.27652e-12	3.28468e-05	D	D	SB	FBgn0039311		CG10513		96C8--9
152880	0.00472838	0.0562949	0.128623	0.028281	9.83191e-10	2.03767e-07	3.36979e-17	304.2	1257.08	4.13242	222.133	698.408	3.1441	1.55671e-10	2.3363e-07	U	U	SB	FBgn0033765		nemy	CG8772, CG8772, CG8772	49C1	glutaminase; GO:0004359 ; EC:3.5.1.2 | inferred from sequence similarity with SWISS-PROT:P13264		mitochondrion; GO:0005739 | inferred from sequence similarity with SWISS-PROT:P13264
146166	0.000946402	0.000946402	0.202964	0.202964	1.35186e-18	7.09634e-16	7.09634e-16	224.992	56.55	0.251343	30	30	1	2.83569e-10	ND	D	Male-specific	SS	FBgn0032265		CG18301		31F5
149134	7.60924e-07	1.29781e-06	9.24045e-05	0.000250592	1.07092e-20	7.19066e-16	1.01351e-15	311.383	98.2083	0.315394	30	31.625	1.05417	2.76896e-10	0.337049	D	Male-specific	SS	FBgn0037004		CG17637		77C6	sugar porter; GO:0005351 ; TC:2.A.1.1.- | inferred from sequence similarity with MGD:Hiat1; MGI:MGI:1201609
153361	0.499094	0.716236	0.921526	0.333645	4.37054e-08	3.24365e-06	1.0176e-15	107.508	35.2417	0.327804	187.717	45.8417	0.244207	1.62e-06	5.82811e-10	D	D	SB	FBgn0025571	Splicing factor 1	SF1	CG5836	90B4	pre-mRNA splicing factor	mRNA splicing	spliceosome complex
148880	3.85707e-05	0.465867	0.485171	0.00240427	1.20877e-06	6.27615e-06	1.78319e-15	389.058	175.358	0.450725	600.467	187.033	0.31148	5.136e-07	2.79402e-09	D	D	SB	FBgn0036606		CG13060	BcDNA:RE40431	72E1
153823	0.260212	0.537302	0.55881	0.577429	4.29633e-21	1.67331e-06	1.80963e-15	605.283	1017.47	1.68098	175.4	374.533	2.13531	1.77207e-08	2.27806e-09	U	U	SB	FBgn0033377	Phosphomannomutase 45A	Pmm45A	CG8073	45A6--7	phosphomannomutase; GO:0004615 ; EC:5.4.2.8 | inferred from sequence similarity with EMBL:AL031179; protein_id:CAA20128; phosphomannomutase; GO:0004615 ; EC:5.4.2.8 | non-traceable author statement
145235	0.00140933	0.0126028	0.00343845	0.00169318	1.17763e-15	1.0683e-12	2.26762e-15	428.033	99.475	0.2324	93.925	48.0333	0.511401	8.75233e-10	0.000129765	D	D	SB	FBgn0030828		CG5162		15F4	structural molecule; GO:0005198 | inferred from sequence similarity with PIR:S49012
144664	0.0889778	0.166545	0.0186465	0.00802885	0.255332	1.50932e-05	2.69726e-15	611.783	215.583	0.352385	499.317	288.133	0.577055	1.599e-10	6.30719e-06	D	D	SB	FBgn0029975		CG1444		7C2	steroid dehydrogenase; GO:0016229 ; EC:1.1.1.- | inferred from sequence similarity with SWISS-PROT:O70503
141619	0.461734	0.273606	0.25703	0.025581	1.87729e-07	5.14789e-06	3.75528e-15	349.817	146.733	0.419458	236.133	134.708	0.570476	4.49421e-10	6.26083e-06	D	D	SB	FBgn0021953	Fatty acid (long chain) transport protein	Fatp	CG7400	31F4-5	long-chain fatty acid transporter		plasma membrane
152573	1.33156e-05	5.70105e-05	0.239556	0.126485	3.44052e-20	4.26074e-14	4.85599e-15	886.142	281.117	0.317237	65.8833	36.2	0.549456	1.00093e-09	0.00324824	D	Male-specific	SS	FBgn0038032		CG10096		Unk
150989	0.286062	0.101866	0.169654	0.312162	5.19181e-15	2.51211e-08	4.8657e-15	179.6	71.6083	0.39871	477.942	179.008	0.37454	5.62571e-07	5.98564e-09	D	D	SB	FBgn0039923		Arc70	CG1793, CG1823, CG1793, dARC70	102C3	transcription factor; GO:0003700 | inferred from sequence similarity; RNA polymerase II transcription mediator; GO:0016455 | inferred from sequence similarity	transcription initiation from Pol II promoter; GO:0006367 | inferred from sequence similarity	mediator complex; GO:0000119 | inferred from sequence similarity
152478	0.0179635	0.171405	0.0176689	0.0259861	1.40243e-08	5.0331e-05	5.1977e-15	892.908	328.808	0.368244	554.208	241.017	0.434885	2.68985e-09	1.41676e-06	D	D	SB	FBgn0035087		CG2765		60E8
147775	0.0106806	0.064257	0.731328	0.464746	0.00426362	0.000312207	5.34401e-15	292.95	94.175	0.321471	224.567	103.925	0.46278	2.9896e-09	1.02727e-06	D	D	SB	FBgn0034860		CG9812		59D10--11
141428	3.37757e-05	6.44443e-06	1.08245e-05	5.3941e-05	3.17988e-15	1.10383e-14	6.44514e-15	30.9667	30	0.968784	112.042	32.2667	0.287988	0.337049	7.98972e-10	Female-specific	D	SS	FBgn0035289		CG12026		62B9
141369	0.0353415	0.364353	0.260771	0.0699231	1.66057e-06	2.89774e-06	6.80537e-15	993.258	30.6583	0.0308664	2080.28	50.725	0.0243837	4.68522e-14	6.70861e-08	D	D	SB	FBgn0039778		CG18030		99F6	chymotrypsin; GO:0004263 ; EC:3.4.21.1 | inferred from sequence similarity with EMBL:U03760
146016	0.0201378	0.0201378	0.584069	0.584069	2.76839e-16	9.86369e-15	9.86369e-15	362.233	56.4167	0.155747	30	30	1	1.10933e-09	ND	D	Male-specific	SS	FBgn0028987	Serine protease inhibitor 2	Spn2	CG8137	28F5	serpin
146569	0.13503	0.11727	0.675654	0.582156	7.87033e-08	0.000155706	1.04386e-14	493.25	141.675	0.287228	292.733	89.9917	0.307419	8.84567e-09	7.25636e-07	D	D	SB	FBgn0032913		CG9259		39A1
143872	0.000861706	0.187078	0.959796	0.44682	3.07312e-10	3.48927e-06	1.0996e-14	396.825	129.425	0.326151	205.083	79.2	0.386184	1.01395e-08	7.53125e-07	D	D	SB	FBgn0016123	Alkaline phosphatase 4	Aph-4	CG1462, Aph, l(3)07028, Alkaline phosphatase, AP, alkaline phosphatase, pMY51	100B1	alkaline phosphatase; GO:0004035 ; EC:3.1.3.1 | non-traceable author statement; alkaline phosphatase; GO:0004035 ; EC:3.1.3.1 | inferred from sequence similarity with MGD:Akp5; MGI:MGI:108009
145426	5.27218e-05	4.71058e-05	0.000186338	8.20514e-06	3.70461e-12	4.13536e-13	1.14205e-14	42.2333	34.3333	0.812944	126.392	30	0.237357	0.0722669	1.42411e-10	Female-specific	D	SS	FBgn0031111	Odorant-binding protein 19c	Obp19c	CG15457, CG15457, 19c, Odorant-binding protein 19c	19D1
150369	0.226556	0.462601	0.451036	0.300594	1.46375e-06	7.17681e-06	1.22787e-14	599.15	66.475	0.110949	1189.62	98.2083	0.082554	9.87245e-10	6.07815e-08	D	D	SB	FBgn0038973		CG18594		94A16
147061	0.313667	0.36621	0.178239	0.278847	1.90971e-13	2.70187e-11	1.34671e-14	246.725	52.5583	0.213024	65.575	31.4083	0.478968	4.81789e-09	3.1467e-06	D	D	SB	FBgn0033692		CG13176	p65, p63	48E6
143405	0.164354	0.26308	0.287263	0.138443	3.95117e-13	4.25403e-13	1.71998e-14	237.35	64.1583	0.270311	2427.09	67.9167	0.0279827	0.0273406	9.43944e-10	Female-specific	D	SS	FBgn0003980	Vitelline membrane 26Ab	Vm26Ab	CG9046, TU-4, Vm26A, Sv23, sV26, fs(2)QJ42, sV23, Dm sV23, VM26A.2, sv23	26A3	structural constituent of vitelline membrane (sensu Insecta); GO:0008316 | non-traceable author statement	eggshell formation; GO:0007304 | inferred from mutant phenotype; vitelline membrane formation; GO:0007305 | non-traceable author statement
149115	0.000534103	0.000534103	0.00025056	0.00025056	5.62224e-24	2.04587e-14	2.04587e-14	1743.78	789.9	0.452983	30	30	1	1.62242e-09	ND	D	Male-specific	SS	FBgn0036970		CG6289		77B4	serpin; GO:0004868 | inferred from sequence similarity with MGD:At3; MGI:MGI:88095
144468	1.81699e-08	1.81699e-08	1.81699e-08	1.81699e-08	2.06218e-14	2.06218e-14	2.06218e-14	30	30	1	93.1	30	0.322234	ND	1.62915e-09	Female-specific	D	SS	FBgn0041252	Femcoat	Femcoat	CG15573	4B4	structural constituent of chorion (sensu Insecta)	insect chorion formation	cytoplasm
150576	0.0448824	0.38706	0.17992	0.15728	0.000117716	9.40402e-05	2.15324e-14	522.642	40.9083	0.0782722	308.258	42.95	0.139331	2.44428e-12	4.78953e-05	D	D	SB	FBgn0039312		CG10514		96C9
148383	0.843382	0.118005	0.737579	0.739826	1.46142e-05	4.99478e-05	2.2065e-14	646.775	270.608	0.418396	994.008	286.95	0.28868	1.13214e-07	4.05283e-08	D	D	SB	FBgn0035859		CG13678	BcDNA:RE24439	66C1
144146	0.372927	0.179346	0.634191	0.625908	1.08082e-09	1.40496e-05	2.81011e-14	513.117	183.708	0.358024	281.575	119.45	0.424221	2.73115e-08	4.03762e-07	D	D	SB	FBgn0026439	Excitatory amino acid transporter 1	Eaat1	CG3747, dEAAT1, AF001784, glutamate transporter, Dglt-1, sodium-dependent glutamate transporter, Dglut-1, sodium-excitatory-glutamate-cotransporter, sodium-dependent excitatory amino acid transporter 1	30A9--B1	sodium/excitatory glutamate cotransporter; GO:0008027 | inferred from sequence similarity; sodium/excitatory glutamate cotransporter; GO:0008027 | non-traceable author statement		plasma membrane; GO:0005886 | inferred from sequence similarity
151887	1.96221e-06	0.634978	0.00723658	0.891768	6.03838e-14	9.81748e-09	2.99238e-14	360.6	165.425	0.458749	169.425	110.558	0.65255	1.46807e-09	0.000123715	D	D	SB	FBgn0042627		v(2)ko5816	CG3524	23D1	3-oxoacyl-[acyl-carrier protein] synthase; [acyl-carrier protein] S-acetyltransferase; [acyl-carrier protein] S-malonyltransferase
152362	0.208939	0.208939	0.137812	0.137812	8.3989e-22	3.08541e-14	3.08541e-14	2251.29	835.267	0.371017	30	30	1	2.01064e-09	ND	D	Male-specific	SS	FBgn0011559	Accessory gland peptide 36DE	Acp36DE	CG7157, CG7157, Accessory gland protein, 36DE accessory gland protein	36E2	hormone; GO:0005179 | non-traceable author statement	sperm storage; GO:0046693 | traceable author statement	extracellular; GO:0005576 | inferred from expression pattern; extracellular; GO:0005576 | non-traceable author statement
149767	0.0899658	0.350766	0.902058	0.836114	5.54662e-13	1.53732e-08	3.2608e-14	704.575	166.725	0.236632	209.833	42.55	0.20278	1.79417e-08	4.90086e-07	D	D	SB	FBgn0038033		CG10097		Unk
148275	2.27167e-06	2.2343e-06	1.3475e-05	4.49085e-06	4.20283e-18	7.72721e-14	3.54771e-14	33.35	30.9583	0.928286	201.717	67.1	0.332645	0.50551	9.62493e-10	Female-specific	D	SS	FBgn0035694		CG13299		65A10
150514	0.025372	0.691984	0.0532838	0.567071	1.56771e-13	1.617e-11	3.57767e-14	36.9	102.708	2.78342	30	39.3583	1.31194	3.4755e-09	0.00043875	U	U	SB	FBgn0039203		CG13618		96A5--6
143272	0.0255887	0.0255887	0.75962	0.75962	2.14346e-18	3.95566e-14	3.95566e-14	1032.24	244.475	0.236839	30	30	1	2.28954e-09	ND	D	Male-specific	SS	FBgn0002855	Accessory gland-specific peptide 26Aa	Acp26Aa	CG8982, mst355a, mst 355a, Mst26A, Acp26A, Mst26Aa, ovulin, Acp26Aab, Ovulin, msP355a	26A1	hormone; GO:0005179 | non-traceable author statement	oviposition; GO:0018991 | traceable author statement	extracellular; GO:0005576 | non-traceable author statement; extracellular; GO:0005576 | non-traceable author statement
152755	0.0333124	0.347706	0.464213	0.0602049	1.6274e-08	5.22322e-05	4.59266e-14	297.067	972.617	3.27407	185.35	537.492	2.89987	2.33448e-08	1.20335e-06	U	U	SB	FBgn0033269		CG8709		44B5
143341	0.0627019	0.000764714	0.0275966	0.00014629	0.000233519	0.000254442	5.20373e-14	736.758	199.25	0.270441	503.083	198.333	0.394236	6.24933e-10	1.92274e-05	D	D	SB	FBgn0003358	Serine protease 3	Ser99Dc	CG17951, CG31039, CG17951, SER3, Ser3, serine protease	99C7	serine-type endopeptidase; GO:0004252 ; EC:3.4.21.- | inferred from sequence similarity with EMBL:U03760; serine-type endopeptidase; GO:0004252 ; EC:3.4.21.- | non-traceable author statement	digestion; GO:0007586 | non-traceable author statement
145253	0.175636	0.13932	0.785558	0.836502	4.64358e-17	2.8437e-14	6.96297e-14	418.575	94	0.224571	32.5917	39.2167	1.20327	2.04231e-09	0.0895257	D	Male-specific	SS	FBgn0030859		CG12990		16B12
155162	0.115696	0.0366808	0.204679	0.0345141	2.80927e-17	1.09243e-07	7.60651e-14	449.892	340.233	0.756256	859.65	540.542	0.628793	1.52467e-05	1.08866e-08	D	D	SB	FBgn0010551		l(2)03709	CG15081	55F5-6
145814	8.95448e-06	8.95448e-06	0.000280496	0.000280496	1.00902e-17	8.35444e-14	8.35444e-14	244.483	72.5	0.296544	30	30	1	3.38712e-09	ND	D	Male-specific	SS	FBgn0031691		CG14034		25D1	phospholipase; GO:0004620 ; EC:3.1.1.- | inferred from sequence similarity with PIR:A49488
152650	0.0138778	0.00401601	0.544663	0.553972	1.32205e-14	3.01341e-11	9.27619e-14	183.983	57.6833	0.313525	51.0333	33.8917	0.664108	4.14356e-09	0.00178785	D	Male-specific	SS	FBgn0032495		CG16820		34B1
146429	0.000186264	0.00619809	0.00619809	0.000186264	7.28141e-10	7.28141e-10	9.7683e-14	153.433	30	0.195525	56.1667	30	0.534125	1.15695e-08	3.1843e-05	D	D	SB	FBgn0032669		CG15155		36D3
146031	0.0540559	0.0540559	0.663884	0.663884	9.08254e-16	1.02982e-13	1.02982e-13	226.833	50.925	0.224504	30	30	1	3.78014e-09	ND	D	Male-specific	SS	FBgn0040098		lectin-29Ca	CG17799	29C1	galactose binding
147665	0.00820596	0.195118	0.00641906	0.00149878	4.04088e-07	7.74378e-06	1.22094e-13	175.25	66.5	0.379458	108.942	60.075	0.551442	9.87835e-10	8.05329e-05	D	D	SB	FBgn0034711		CG3290		58D1	alkaline phosphatase; GO:0004035 ; EC:3.1.3.1 | inferred from sequence similarity with MGD:Akp2; MGI:MGI:87983
142731	6.33119e-06	1.63032e-05	0.000107588	3.47217e-05	1.65704e-26	2.60707e-13	1.23187e-13	37.0667	31.275	0.84375	814.642	479.633	0.588766	0.204003	4.10685e-09	Female-specific	D	SS	FBgn0004882	oo18 RNA-binding protein	orb	CG10868, oo18, Orb, ORB, fs(3)00107	94E9	RNA binding; GO:0003723 | inferred from sequence similarity; uridine-rich cytoplasmic polyadenylation element binding; GO:0017131 | inferred from sequence similarity with SPTREMBL:Q91572	germ-cell development; GO:0007281 | inferred from mutant phenotype; mRNA polyadenylation; GO:0006378 | inferred from sequence similarity with SPTREMBL:Q91572
152614	0.0531951	0.272505	0.760981	0.697385	2.40282e-08	1.42916e-05	1.37012e-13	144.325	49.0917	0.340147	80.6583	36.4	0.451286	1.49105e-09	6.12639e-05	D	D	SB	FBgn0031702		CG14021		25D6
146076	0.0501414	0.0691512	0.47721	0.467965	5.31829e-21	1.60247e-13	1.45392e-13	763.025	298.05	0.390616	36.8333	35.7917	0.971719	4.38248e-09	0.749634	D	Male-specific	SS	FBgn0040097		lectin-30A	CG17011	30A7	galactose binding
150988	0.960627	0.16321	0.71341	0.954945	1.04003e-08	2.37212e-05	1.62796e-13	214.383	62.3667	0.290912	109.725	37.3083	0.340017	3.25117e-08	3.99156e-06	D	D	SB	FBgn0005666	bent	bt	CG1479	102C2-3	protein serine/threonine kinase; myosin light chain kinase; structural constituent of cytoskeleton	protein amino acid phosphorylation	cytoplasm
143121	0.0902865	0.0755568	0.0823224	0.0835674	7.45995e-13	6.81066e-13	1.65299e-13	55.775	31.6583	0.567608	764.692	30.15	0.0394277	0.0673367	5.10312e-09	Female-specific	D	SS	FBgn0000427	defective chorion 1	2003-12-01	CG2175, fs(1)384, fs(1)1501, fs(1)A384, dec[[1]], fs(1)C1, fs(1)M102, Fc1, Fc, dec1, dec, Fcp7C: Follicle cell protein 7C, fs(1)11-549, fs(1)12-1873, fs(1)12-2514, fs(1)12-3512, fs(1)12-365, fs(1)12-3907, fs(1)12-403, fs(1)12-4860, fs(1)13-453, fs(1)13C-57, fs(1)13C-73, fs(1)14-963, fs(1)14A-114, fs(1)14E19, fs(1)5, fs(1)A257, fs(1)M1021, Follicle cell protein 7C	7C1		eggshell formation; GO:0007304 | traceable author statement; insect chorion formation; GO:0007306 | traceable author statement; insect chorion formation; GO:0007306 | traceable author statement	extracellular; GO:0005576 | inferred from direct assay
152137	0.0188179	0.185303	0.393599	0.123159	6.56394e-10	1.58762e-08	1.69146e-13	278.208	46.85	0.168399	95.5583	31.375	0.328333	2.59659e-08	6.53582e-06	D	D	SB	FBgn0039754		CG9747		99E1--2	acyl-CoA delta(11)-desaturase; GO:0017105 | inferred from sequence similarity with EMBL:AF035375
152227	0.00207896	0.0106257	0.0482098	0.510344	0.0160494	3.09038e-06	1.76357e-13	358.217	191.567	0.534779	330.458	261.017	0.789863	9.37592e-10	0.000148909	D	D	SB	FBgn0038407		CG6126		89B12	organic cation transporter; GO:0015101 | inferred from sequence similarity with EMBL:AF078750; protein_id:AAD20978
153864	0.148688	0.0765752	0.925551	0.187504	7.89294e-13	2.69133e-06	1.81662e-13	436.225	201.108	0.46102	212.058	115.125	0.542893	1.34873e-08	2.13184e-05	D	D	SB	FBgn0039594		CG9990		98E1--2	ATP-binding cassette (ABC) transporter; GO:0004009 ; EC:3.6.3.- | inferred from sequence similarity with EMBL:AF000149
143111	0.0328933	0.0363074	0.00228991	0.00150809	2.77916e-14	2.91193e-13	1.96263e-13	79.7167	56.9	0.713778	2699.11	197.867	0.0733082	0.170055	5.61586e-09	Female-specific	D	SS	FBgn0000359	Chorion protein 36	Cp36	CG1478, dec[[2]], fs(1)C2, E4, s36-1, s36, s365, cp36, S36: Shell-36, dec2: defective chorion 2, Dms36, dec-2, S36, dec2, defective chorion 2, Shell-36	7F1	structural constituent of chorion (sensu Insecta); GO:0005213 | non-traceable author statement	insect chorion formation; GO:0007306 | traceable author statement; oogenesis; GO:0007292 | traceable author statement
146175	0.215982	0.215982	0.0390134	0.0390134	9.414e-22	2.25303e-13	2.25303e-13	2854.39	1158.03	0.405699	30	30	1	5.70591e-09	ND	D	Male-specific	SS	FBgn0032275		CG17097		32A2	triacylglycerol lipase; GO:0004806 ; EC:3.1.1.3 | inferred from sequence similarity with EMBL:Z31689; protein_id:CAA83494
154297	0.0498745	0.113338	0.183923	0.105612	4.74057e-07	0.000109496	2.41166e-13	231.358	655.358	2.83265	182.5	401.192	2.19831	1.06652e-07	6.60278e-07	U	U	SB	FBgn0032467		CG9934		34A4		ubiquitin-dependent protein catabolism; GO:0006511 | inferred from sequence similarity with EMBL:AF043117
152099	2.72896e-06	9.57912e-05	0.000154942	7.94322e-06	3.29564e-12	5.09269e-11	2.55148e-13	36.675	144.533	3.94092	30	43.5333	1.45111	9.93228e-09	0.00102794	U	Male-specific	SS	FBgn0051006		CG31006	CG31006	100B4-5
154487	0.176588	0.853412	0.53722	0.525679	2.23743e-14	1.84081e-05	2.91081e-13	317.167	580.533	1.83037	172.475	293.208	1.7	3.86156e-09	6.60104e-05	U	U	SB	FBgn0015791	Rab-protein 14	Rab14	CG4212, CG4212, DRAB14, DRab14, 57H4T, BG:DS01068.7, ESTS:57H4T, rab14, Rab-r14, anon-sts33	35A4	GTP binding; GO:0005525 | inferred from sequence similarity; RAB small monomeric GTPase; GO:0003928 ; EC:3.6.1.47 | inferred from sequence similarity; RAB small monomeric GTPase; GO:0003928 ; EC:3.6.1.47 | inferred from sequence similarity with SWISS-PROT:P35287; Rho small monomeric GTPase; GO:0003931 ; EC:3.6.1.47 | inferred from sequence similarity
146489	0.00881419	0.214822	0.433375	0.122801	4.47312e-05	0.000231463	3.04951e-13	472.558	170.817	0.361472	321.975	160.342	0.497994	4.48979e-08	4.66284e-06	D	D	SB	FBgn0041789	Paxillin	Pax	CG18576	37D5-7	cytoskeleton anchor protein	cytoskeleton anchoring	focal adhesion
154890	0.000776032	0.0141589	0.00302166	0.00233536	3.73129e-11	5.41587e-13	3.05336e-13	167.675	30	0.178918	44.2583	42.425	0.958577	1.16141e-09	0.729827	D	Male-specific	SS	FBgn0036289		CG10657		69C3	retinal binding; GO:0016918 | inferred from sequence similarity with EMBL:J04213; protein_id:AAA60251.1
153311	0.880487	0.401672	0.982349	0.251976	6.58781e-09	1.45978e-06	3.34417e-13	429.142	321.525	0.749228	634.608	353.925	0.557706	3.97918e-06	5.53143e-08	D	D	SB	FBgn0001220	Heat shock protein cognate 5	Hsc70-5	CG8542, Hsc5, hsc70, HSC5, l(2)k04907, Hsc70, dhsc70, HSC70	50E6	heat shock protein; GO:0003773 | non-traceable author statement; adenosinetriphosphatase; GO:0004002 ; EC:3.6.1.3 | non-traceable author statement; heat shock protein; GO:0003773 | inferred from sequence similarity with SGD_LOCUS:SSC1; SGD:S0003806	response to heat; GO:0009408 | inferred from sequence similarity with SGD_LOCUS:SSC1; SGD:S0003806; response to heat; GO:0009408 | non-traceable author statement	mitochondrion; GO:0005739 | non-traceable author statement
143824	0.000388588	0.000388588	0.598089	0.598089	1.19734e-19	4.32454e-13	4.32454e-13	320.908	123.85	0.385936	30	30	1	8.04873e-09	ND	D	Male-specific	SS	FBgn0015583	Accessory gland-specific peptide 29AB	Acp29AB	CG17797, Acp29B, Accessory gland protein 29AB, AC 004423B, AC004423b, accessory gland protein, Acp29AB-II	29C1	hormone; GO:0005179 | non-traceable author statement; galactose binding; GO:0005534 | inferred from sequence similarity	physiological processes; GO:0007582 | non-traceable author statement; post-mating behavior; GO:0045297 | non-traceable author statement; sperm displacement; GO:0007321 | non-traceable author statement; sperm displacement; GO:0007321 | non-traceable author statement	extracellular; GO:0005576 | non-traceable author statement
147878	1.35766e-06	1.35766e-06	7.63291e-05	7.63291e-05	1.74976e-21	4.54217e-13	4.54217e-13	346.7	817.875	2.35903	30	30	1	8.26031e-09	ND	U	Male-specific	SS	FBgn0035042		CG3640		60D10
152422	0.0492726	0.187061	0.815862	0.0417284	8.01095e-10	0.000285607	4.824e-13	346.283	173.825	0.501973	213.992	121.733	0.56887	6.02382e-08	5.36958e-06	D	D	SB	FBgn0035030		CG3541		60D8
155081	1.94331e-06	0.00327003	0.16861	0.990512	1.16659e-12	0.000957094	5.7053e-13	176.733	286.442	1.62076	116.633	179.575	1.53965	2.65397e-07	4.07844e-07	U	U	SB	FBgn0034186		CG8950		53F4--5
146466	0.392532	0.597032	0.726131	0.761065	1.31916e-05	4.29876e-06	6.47027e-13	56.0333	32.9333	0.587745	89.2333	31.6167	0.354315	4.31884e-06	8.63752e-08	D	D	SB	multiple hits				37B9
151800	0.353483	0.0804863	0.317132	0.0876067	1.72094e-18	1.07258e-09	6.64921e-13	1312.06	584.883	0.445775	252.3	122.167	0.484212	1.76964e-08	0.000592773	D	D	SB	FBgn0034229		CG4847		54C1	cathepsin K; GO:0004216 ; EC:3.4.22.38 | inferred from sequence similarity with EMBL:AJ006033; protein_id:CAA06825
149114	0.00367937	0.00367937	0.0337038	0.0337038	9.08488e-18	7.72275e-13	7.72275e-13	883.992	242.808	0.274673	30	30	1	1.09391e-08	ND	D	Male-specific	SS	FBgn0036969		CG6663	CG6266	77B4	serpin; GO:0004868 | inferred from sequence similarity with MGD:At3; MGI:MGI:88095
143825	0.000475395	0.000475395	0.345503	0.345503	1.07753e-17	7.8054e-13	7.8054e-13	866.383	235.7	0.27205	30	30	1	1.10009e-08	ND	D	Male-specific	SS	FBgn0015584	Accessory gland-specific peptide 53Ea	Acp53Ea	CG8622, Acp53E, Accessory gland protein 53Ea	53C14	hormone; GO:0005179 | non-traceable author statement	physiological processes; GO:0007582 | non-traceable author statement; post-mating behavior; GO:0045297 | non-traceable author statement; sperm displacement; GO:0007321 | non-traceable author statement	extracellular; GO:0005576 | non-traceable author statement
151511	0.695755	0.715866	0.20856	0.150838	9.62188e-14	5.68383e-07	8.17967e-13	123	61.1083	0.496816	318.208	135.733	0.426555	5.92303e-06	8.25027e-08	D	D	SB	FBgn0020306	domino	dom	CG9696	57D11-12	helicase; DNA dependent adenosinetriphosphatase; general RNA polymerase II transcription factor	gene silencing	chromatin remodeling complex; nucleosome remodeling complex; nucleus
146737	0.0011646	0.0011646	0.0925911	0.0925911	9.65237e-17	8.79089e-13	8.79089e-13	242.783	73.2083	0.301538	30	30	1	1.17166e-08	ND	D	Male-specific	SS	FBgn0033167		CG1701		43B3
149899	0.000936458	0.00123718	0.0268243	0.0273538	5.12794e-13	9.8353e-10	8.92808e-13	530.667	114.817	0.216363	108.433	37.7	0.347679	1.68931e-08	0.00123546	D	Male-specific	SS	FBgn0038236		Cyp313a1	CG3360, Cyp313a1p, 313a1	88C4	cytochrome P450; GO:0015034 | inferred from sequence similarity; cytochrome P450; GO:0015034 | non-traceable author statement	insecticide metabolism; GO:0017143 | non-traceable author statement	membrane; GO:0016020 | non-traceable author statement; microsome; GO:0005792 | non-traceable author statement
142890	0.31313	0.061773	0.151586	0.564875	1.00636e-05	0.000380812	9.83179e-13	217.292	330.192	1.51958	234.5	446.417	1.9037	4.60399e-06	1.20994e-07	U	U	SB	FBgn0040239		bc10	CG4867	64D3
145965	0.0751912	0.0751912	0.0727956	0.0727956	2.00458e-13	1.05786e-12	1.05786e-12	94.8417	32.5083	0.342764	30	30	1	1.29255e-08	ND	D	Male-specific	SS	FBgn0031924		CG6717		28B3	serpin; GO:0004868 | inferred from sequence similarity with PIR:A57488
144572	0.0024219	0.344021	0.0503228	0.0928581	1.30562e-10	1.36101e-05	1.08927e-12	427.733	166.475	0.389203	204.917	93.9667	0.45856	1.54505e-08	9.57022e-05	D	D	SB	FBgn0029838		CG4666		5D3
150030	0.291063	0.267227	0.684161	0.284336	6.29309e-06	5.48677e-05	1.19874e-12	158.892	42.1417	0.265223	91.025	36.65	0.402637	3.5039e-08	3.66333e-05	D	D	SB	FBgn0038449		CG17562		89D5
151549	0.00186376	0.00186376	0.0405202	0.0405202	3.06767e-20	1.2424e-12	1.2424e-12	314.467	135.25	0.430093	30	30	1	1.40775e-08	ND	D	Male-specific	SS	multiple hits				100A1
150955	0.000573454	0.013113	0.0018844	0.0388625	5.44315e-10	2.0993e-05	1.41082e-12	374.642	144.692	0.386213	186.35	86.8167	0.46588	2.63084e-08	7.07083e-05	D	D	SB	FBgn0039873		CG2191		100D2	sodium dependent multivitamin transporter; GO:0008523 ; TC:2.A.21.5.2 | inferred from sequence similarity with EMBL:AF069307; protein_id:AAD31727.1
150986	0.26592	0.881342	0.857665	0.525682	1.63418e-08	2.56486e-07	1.47382e-12	56.2417	30.9167	0.549711	118.967	35.9	0.301765	0.00187635	1.42481e-09	Female-specific	D	SS	FBgn0051992		CG31992	CG31992	102C2
152830	0.333114	0.0407195	0.150644	0.00416506	1.1642e-10	8.28763e-07	1.80572e-12	104.842	33.675	0.321199	292.4	78.8167	0.269551	3.75986e-08	2.7514e-07	D	D	SB	FBgn0035154		CG3344		61C8	carboxypeptidase C; GO:0004186 ; EC:3.4.16.5 | inferred from sequence similarity with MGD:Ppgb; MGI:MGI:97748; serine carboxypeptidase; GO:0004185 ; EC:3.4.16.- | inferred from sequence similarity with EMBL:AF282618; protein_id:AAG16692; serine carboxypeptidase; GO:0004185 ; EC:3.4.16.- | inferred from sequence similarity with MGD:Risc-pending; MGI:MGI:1921867
151996	0.000344633	0.498497	0.913017	0.0133617	9.60574e-13	7.04308e-07	2.02251e-12	248.967	121.042	0.486176	118.017	76.2833	0.646378	1.68799e-08	0.000392428	D	D	SB	FBgn0034797	nahoda	nahoda	CG12781, CT36793, nahoda	59B4--6
152552	0.170968	0.0454575	0.475987	0.277023	7.0135e-09	3.50897e-05	2.08131e-12	264.95	102.55	0.387054	141.75	70.075	0.494356	5.24778e-08	4.76545e-05	D	D	SB	FBgn0034792		CG3499	DmCG3499	59B4	ATP-dependent peptidase; GO:0004176 | inferred from sequence similarity with SGD_LOCUS:YME1; SGD:S0006228		mitochondrial inner membrane; GO:0005743 | inferred from sequence similarity with SGD_LOCUS:YME1; SGD:S0006228
145213	0.861539	0.00367786	0.127372	0.541519	4.57279e-14	1.40058e-07	2.14494e-12	46.6667	31.1917	0.668393	108.8	53.575	0.492417	0.00011206	5.61633e-08	D	D	SB	FBgn0052566		CG32566	CG32566	15A8-9
146734	0.000416621	0.000448982	0.0220729	0.0237673	3.32155e-18	2.25292e-12	2.34773e-12	199.308	79.6833	0.399799	30	30.1167	1.00389	1.95169e-08	0.337049	D	Male-specific	SS	FBgn0033164		CG11112		43B2
153440	0.00666211	0.00208428	0.0435696	0.0351467	3.11161e-16	2.39157e-11	2.39819e-12	249.325	40.4	0.162038	5043.19	1254.83	0.248817	0.116514	1.35985e-08	Female-specific	D	SS	FBgn0005391	Yolk protein 2	Yp2	CG2979, YP2, YPII, fs(1)K313, fs(1)m35, yp2, fs(1)M35, YP, VG2, YP[[2]], YP-2, yolk protein, yp, fs(1)A59, vitellogenin	9A5	structural molecule; GO:0005198 | inferred from sequence similarity with SWISS-PROT:P27878	oogenesis; GO:0007292 | traceable author statement
142956	0.328829	0.581638	0.952295	0.500625	1.4786e-19	2.46319e-06	2.50137e-12	350.825	601.033	1.7132	74.3583	163.833	2.20329	2.40468e-07	1.54162e-06	U	U	SB	FBgn0015571	alpha-Esterase-3	alpha-Est3	CG1257, alphaE3, B, aE3, alpha-Est3, alpha-Ests, fragment B	84D9	carboxylesterase; GO:0004091 ; EC:3.1.1.1 | non-traceable author statement; carboxylesterase; GO:0004091 ; EC:3.1.1.1 | inferred from sequence similarity with MGD:Ache; MGI:MGI:87876
152215	0.851648	0.579572	0.304489	0.397696	1.54579e-21	2.55745e-05	2.55062e-12	578.192	868.742	1.50252	131.375	255.6	1.94558	4.24381e-07	3.67324e-07	U	U	SB	FBgn0028487		BcDNA:GH09045	CG9611, CT27188, CT37494, gp150-like	87F11		RAS protein signal transduction; GO:0007265 | inferred from sequence similarity with SGD_LOCUS:CYR1; SGD:S0003542
153753	0.000316383	0.00502464	0.0574677	0.0168586	3.13034e-24	3.48257e-08	2.62889e-12	44.7667	99.9667	2.23306	434.008	665.8	1.53407	5.51189e-06	1.22626e-07	U	U	SB	FBgn0026430	gamma-tubulin ring protein 84	Grip84	CG3917, CG3917, CG3917, Dgrip84	18D1	microtubule binding; GO:0008017 | inferred from sequence similarity; tubulin binding; GO:0015631 | non-traceable author statement	microtubule nucleation; GO:0007020 | inferred from direct assay; microtubule-based process; GO:0007017 | inferred from sequence similarity	gamma-tubulin small complex; GO:0008275 | inferred from direct assay; gamma-tubulin small complex; GO:0008275 | inferred from physical interaction with FLYBASE:gammaTub23C; FB:FBgn0004176; gamma-tubulin small complex; GO:0008275 | inferred from physical interaction with FLYBASE:l(1)dd4; FB:FBgn0001612; gamma-tubulin small complex; GO:0008275 | inferred from physical interaction with FLYBASE:l(1)d…
145545	0.00284303	0.00290338	0.117934	0.0688281	1.86801e-24	7.91779e-12	3.32825e-12	1328.58	2352.95	1.77103	32.075	53.275	1.66095	2.32249e-08	0.241436	U	Male-specific	SS	FBgn0031276		CG12506		21D2
152085	0.0176212	0.00122863	0.0137494	0.230191	4.93591e-07	1.25905e-05	3.38837e-12	48.0333	178.633	3.71895	38.5417	90.7917	2.35568	2.1461e-07	8.13069e-06	U	U	SB	FBgn0039433		CG5467		97C1--2
144703	0.00256236	0.00110487	0.000495001	0.000474685	3.03665e-11	6.37357e-11	3.39849e-12	44.4833	31.95	0.718247	211.842	35	0.165218	0.0418799	2.25788e-08	Female-specific	D	SS	FBgn0030043		CG15349		7F1
152090	0.775748	0.885435	0.129091	0.292608	1.64626e-09	1.71232e-07	3.53015e-12	787.967	311.792	0.395691	391.7	260.833	0.665901	2.85981e-08	0.000686736	D	D	SB	FBgn0032394		CG6746		33B5--6
152013	0.0287606	0.0448146	0.922543	0.0410348	1.472e-08	6.98788e-05	3.90842e-12	383.15	124.733	0.325547	188.875	72.2167	0.382352	6.4164e-08	6.83806e-05	D	D	SB	FBgn0027586		BcDNA:GH05536	CG5867, CG5867	34A11
154354	0.388196	0.33645	0.568906	0.295201	9.86693e-10	4.07028e-08	3.96387e-12	199.433	60.625	0.303986	81.0917	48.7333	0.600966	1.495e-08	0.00267544	D	Male-specific	SS	FBgn0035621		CG10591		64D5
150823	1.84943e-15	1.84943e-15	1.84943e-15	1.84943e-15	4.47652e-12	4.47652e-12	4.47652e-12	35.9667	30	0.834106	30	30	1	2.78758e-08	ND	D	Male-specific	SS	FBgn0039668		Trc8	CG2304, CG2304, Dtrc8, TRC8	99B1
143551	0.203665	0.620632	0.379058	0.754784	1.27579e-08	0.000108175	4.76619e-12	111.083	55.25	0.497374	202.708	81.8917	0.403988	2.12949e-05	1.79455e-07	D	D	SB	FBgn0005596	yemanuclein alpha	yemalpha	CG14513, CG11879, yT4.5, yG4.5: yema-gene-4.5, yem-alpha, yem-alpha, yema, yema-gene-4.5, yG4.5	98F10	DNA binding; GO:0003677 | non-traceable author statement	oogenesis; GO:0007292 | non-traceable author statement	nucleus; GO:0005634 | non-traceable author statement
150467	0.128526	0.527189	0.737731	0.490704	2.18392e-07	0.000169743	5.43816e-12	1040.23	392.783	0.377592	597.008	289.525	0.48496	2.23433e-07	1.72237e-05	D	D	SB	FBgn0039112		CG10219		95B1	succinate dehydrogenase; GO:0000104 ; EC:1.3.99.1 | inferred from sequence similarity with SWISS-PROT:Q95123
146323	0.0101473	0.0928639	0.134628	0.0443065	3.32252e-08	3.93725e-06	5.47758e-12	788.258	177.133	0.224715	326.658	109.625	0.335595	1.93524e-07	2.3607e-05	D	D	SB	FBgn0032494		CG5945		34A11
143826	0.0977266	0.0977266	0.700128	0.700128	1.65849e-21	5.6272e-12	5.6272e-12	2712.16	1240.72	0.457468	30	30	1	3.15069e-08	ND	D	Male-specific	SS	FBgn0015585	Accessory gland peptide 63F	Acp63F	CG10852, CG10852, CG10852, Accessory gland protein 63F, Acp63F/64A, acp63F, Acp63f, Acp63	63F1		physiological processes; GO:0007582 | non-traceable author statement; post-mating behavior; GO:0045297 | non-traceable author statement
148544	0.521229	0.664112	0.839284	0.38791	0.00100023	0.000549886	5.80318e-12	106.225	32.6333	0.30721	173.392	30.5667	0.176287	6.65978e-06	3.91829e-07	D	D	SB	FBgn0036115		CG6327		68A2--3
152412	0.224994	0.393365	0.237397	0.612102	1.0141e-16	0.000273419	5.86497e-12	271.017	480.125	1.77157	67.6083	170.083	2.51572	2.86181e-07	1.22028e-05	U	U	SB	FBgn0035346		CG1146		62E4
143109	0.00221939	0.00162721	0.00115453	0.00214977	3.50205e-11	6.93095e-11	5.88391e-12	178.45	57.65	0.32306	2106.51	90.0583	0.0427524	0.048521	3.37672e-08	Female-specific	D	SS	FBgn0000357	Chorion protein 18	Cp18	CG6517, s18, E5, s18-1, cp18, S18: Shell-18, Dms18, ACE3, CP18, S-18, S18, Shell-18	66D11	structural constituent of chorion (sensu Insecta); GO:0005213 | non-traceable author statement; structural constituent of chorion (sensu Insecta); GO:0005213 | traceable author statement	insect chorion formation; GO:0007306 | non-traceable author statement
146210	0.00453435	0.00437164	0.0285112	0.0303818	2.19522e-19	8.08319e-12	7.15607e-12	342.808	146.133	0.426283	30.575	30	0.981194	3.68865e-08	0.194819	D	Male-specific	SS	FBgn0032318		CG14072		32C1
142465	0.540462	0.0782957	0.427227	0.380042	9.68203e-07	5.08951e-05	7.17558e-12	205.142	47.6083	0.232075	100.658	33.0167	0.328007	7.08033e-07	7.13445e-07	D	D	SB	FBgn003432	sallimus	sls	CG1915	62C2-4	myosin light chain kinase	mitotic chromosome condensation; myoblast fusion
143112	0.0672919	0.0790958	0.0464308	0.039345	6.01655e-12	9.0573e-12	8.17027e-12	36.9083	30	0.812825	2846.17	57.5667	0.020226	0.337049	3.9357e-08	Female-specific	D	SS	FBgn0000360	Chorion protein 38	Cp38	CG11213, E3, s38-1, s38, S38: Shell-38, Dms38, CP38, ACE1, Shell-38, S38	7F1	structural constituent of chorion (sensu Insecta); GO:0005213 | non-traceable author statement	insect chorion formation; GO:0007306 | non-traceable author statement
151704	0.912219	0.266489	0.322711	0.105864	1.2529e-07	4.38178e-07	9.04534e-12	53.2083	34.1	0.640877	104.175	36.025	0.345812	0.000669945	6.06199e-08	D	D	SB	FBgn0016132	Chromodomain-helicase-DNA-binding protein	Chd1	CG3733, dCHD1, CHD-1, DmCHD1, chd1, chromo-ATPase/helicase-DNA-binding domain	23C4	chromatin binding; GO:0003682 | inferred from direct assay; helicase; GO:0004386 | inferred from sequence similarity; helicase; GO:0004386 | inferred from sequence similarity with MGD:Chd1; MGI:MGI:88393
145234	0.0149193	0.0149193	0.0149193	0.0149193	9.10093e-12	9.10093e-12	9.10093e-12	124.892	30	0.240208	30	30	1	4.07753e-08	ND	D	Male-specific	SS	FBgn0030827		CG18258		15F4
152325	0.366319	0.508766	0.16175	0.871609	9.50053e-07	1.84261e-05	1.06442e-11	308.733	70.2917	0.227678	146.525	53.8167	0.367287	9.67013e-08	0.000179098	D	D	SB	FBgn0039114	Lipid storage droplets surface binding protein	Lsdp1	CG10374, CG10374, LSDP1	95B1		lipid storage; GO:0019915 | non-traceable author statement
151970	0.338837	0.69682	0.917643	0.0646774	8.0654e-19	0.000642512	1.18219e-11	406.425	587.942	1.44662	163.075	255.358	1.5659	6.6255e-08	0.000124152	U	U	SB	FBgn0021814		Vps28	CG12770	44A4
144376	0.170897	0.172885	0.0738408	0.0230014	4.12178e-10	2.12142e-09	1.21534e-11	72.75	37.7333	0.518671	319.45	48.2083	0.15091	8.58013e-06	1.50021e-07	D	D	SB	FBgn0029568		CG11381		1E4
145779	0.0038327	0.970343	0.304539	0.803121	1.45801e-05	0.000423105	1.26566e-11	361.008	136.083	0.376953	228.092	117.5	0.515144	2.59512e-08	0.000257463	D	D	SB	FBgn0031629		CG3244		25A6
147903	0.00734078	0.0376436	0.0204797	0.0118748	3.72614e-12	8.2891e-12	1.30199e-11	228.992	39.025	0.170421	33.2167	35.2833	1.06222	3.65207e-08	0.474728	D	Male-specific	SS	FBgn0035089		CG9358	BcDNA:RE09339	60E10
143108	0.00241193	0.00277335	0.00303095	0.00262449	1.94332e-11	2.04973e-11	1.30496e-11	43.7167	30	0.686237	1284.88	31.6083	0.0246003	0.294553	5.16581e-08	Female-specific	D	SS	FBgn0000356	Chorion protein 16	Cp16	CG6533, s16-1, s16, cp16, Dms16, CP16, X16715, S16	66D12	structural constituent of chorion (sensu Insecta); GO:0005213 | non-traceable author statement	insect chorion formation; GO:0007306 | non-traceable author statement
143983	0.229267	0.229498	0.857141	0.856957	1.36501e-18	1.37367e-11	1.37721e-11	1676.48	604.333	0.360477	30	30.0667	1.00222	5.0917e-08	0.337049	D	Male-specific	SS	FBgn0023414	Accessory gland-specific peptide 33A	Acp33A	Accessory gland protein 33A	33A	hormone; GO:0005179 | non-traceable author statement	negative regulation of female receptivity, post-mating; GO:0045434 | non-traceable author statement	extracellular; GO:0005576 | inferred from expression pattern
147520	0.00249932	0.00328758	0.157901	0.165269	7.9095e-21	8.95837e-12	1.493e-11	2247.39	1013.31	0.450882	41.7167	56.925	1.36456	4.57603e-08	0.00928844	D	Male-specific	SS	FBgn0034474	Odorant-binding protein 56g	Obp56g	CG13873, CG13873, CG13873, OBP56g, 56g, Odorant-binding protein 56g	56F2	odorant binding; GO:0005549 | non-traceable author statement
153614	0.027284	0.027284	0.134104	0.134104	6.08633e-22	1.49779e-11	1.49779e-11	30	30	1	194.358	109.942	0.565665	ND	5.33091e-08	Female-specific	D	SS	FBgn0022981	ripped pocket	rpk	CG1058, RPK, dGNaC1: gonad-specific amiloride-sensitive sodium channel 1, GNaC1, dGNaC1, gonad-specific amiloride-sensitive sodium channel 1	82D1	sodium channel; GO:0005272 | inferred from sequence similarity; amiloride-sensitive sodium channel; GO:0015280 ; TC:1.A.6.1.1 | inferred from sequence similarity with NCBI_gi:4501861; sodium channel; GO:0005272 | non-traceable author statement
152781	9.75241e-05	0.0156441	0.378341	0.0157049	0.055749	0.000834672	1.71502e-11	654.292	366.45	0.560071	547	399.717	0.730743	7.61629e-07	8.90722e-06	D	D	SB	FBgn0004654	Phosphogluconate dehydrogenase	Pgd	CG3724, CG3724, CG3724, A7, l(1)A7, N1, l(1)Pgd, l(1)2Dc, 6PGD, 6Pgd, 6-Pgd, 6PGDH, l35, l(1)2De, 6-pgd, PGD, l(1)G0385, 6Pgdh, Pdg, EG:87B1.4, l(1)N1, l(1)N3[90], l(1)Pgd-A, Pgd, NADP-6 phosphogluconate dehydrogenase	2D4	phosphogluconate dehydrogenase (decarboxylating); GO:0004616 ; EC:1.1.1.44 | traceable author statement; phosphogluconate dehydrogenase (decarboxylating); GO:0004616 ; EC:1.1.1.44 | non-traceable author statement	pentose-phosphate shunt; GO:0006098 | non-traceable author statement
143232	2.09597e-13	4.2615e-11	4.2615e-11	2.09597e-13	1.3211e-09	1.3211e-09	1.76994e-11	56.8833	30	0.527395	32.9	30	0.911854	1.1346e-07	0.0016589	D	Male-specific	SS	FBgn0002531	Larval cuticle protein 1	Lcp1	CG11650, LCP1, CP1, I: Intensifier of Bar, LCP-1, 1, cuticle p. I, L[[3]]CP1, DMLCP1, Lcp1, Gene I, I	44C6	structural constituent of larval cuticle (sensu Insecta); GO:0008010 | non-traceable author statement
152197	0.226409	0.0585229	0.192013	0.348059	0.000615519	8.5451e-07	1.82987e-11	384.833	200.25	0.520355	279.133	226.717	0.812216	4.87411e-08	0.00162048	D	Male-specific	SS	FBgn0031376		CG10908		22B8
152915	0.396175	0.418046	0.382816	0.406119	1.1999e-11	1.74276e-11	1.86483e-11	76.1333	30.4917	0.400504	30	30.075	1.0025	5.87878e-08	0.337049	D	Male-specific	SS	FBgn0030589		CG9519		12F6	choline dehydrogenase; GO:0008812 ; EC:1.1.99.1 | inferred from sequence similarity with EMBL:Z66494; protein_id:CAA91263
148326	0.000138337	0.000178193	0.000292487	8.64648e-05	4.11812e-11	2.59398e-11	1.91587e-11	31.9833	31.1917	0.975248	137.325	30	0.21846	0.666387	5.32836e-08	Female-specific	D	SS	FBgn0035768		CG14834	CT34650	65F5
143930	0.113411	0.113411	0.626345	0.626345	8.08917e-16	2.02384e-11	2.02384e-11	1696.99	412.708	0.2432	30	30	1	6.27063e-08	ND	D	Male-specific	SS	FBgn0020509	Accessory gland peptide 62F	Acp62F	CG1262, CG1262, Accessory gland protein 62F, CT2528, Acp62	62F2	serine protease inhibitor; GO:0004867 | inferred from direct assay; protease inhibitor; GO:0030414 | traceable author statement	determination of adult life span; GO:0008340 | non-traceable author statement; physiological processes; GO:0007582 | non-traceable author statement; post-mating behavior; GO:0045297 | non-traceable author statement
143333	0.0568141	0.00802488	0.000754284	0.0036494	3.20548e-10	2.31024e-09	2.05113e-11	70.8417	31.85	0.449594	34.6333	30	0.866218	8.22323e-09	0.0865311	D	Male-specific	SS	FBgn0003326	scabrous	sca	CG17579, Sca1b, Sca	49D3	signal transducer; GO:0004871 | traceable author statement	eye morphogenesis (sensu Drosophila); GO:0007456 | inferred from genetic interaction with FLYBASE:hh; FB:FBgn0004644; neurogenesis; GO:0007399 | inferred from genetic interaction with FLYBASE:N; FB:FBgn0004647	fibrinogen complex; GO:0005577 | inferred from sequence similarity with NCBI_gi:4758348
147662	0.000235886	0.639657	0.630966	0.127147	1.01583e-06	0.000186226	2.07755e-11	59.6167	180	3.01929	44.025	98.5333	2.23812	2.06308e-07	0.000102911	U	U	SB	FBgn0034706		CG11275		58C5
143110	0.000220936	0.000228338	0.000251615	0.00021618	2.67913e-11	2.67387e-11	2.12016e-11	39.9333	32.025	0.801962	1430.78	31.9583	0.0223362	0.368403	6.65932e-08	Female-specific	D	SS	FBgn0000358	Chorion protein 19	Cp19	CG6524, CG6524, s19-1, s19, C.s19, cp19, Dms19, CP19, S19: Shell-19, Shell-19	66D12	structural constituent of chorion (sensu Insecta); GO:0005213 | non-traceable author statement	insect chorion formation; GO:0007306 | non-traceable author statement
153019	0.0111789	0.113687	0.154911	0.273289	2.52206e-09	1.30738e-05	2.22742e-11	462.775	144.558	0.312373	190.717	75.3417	0.395045	4.86057e-07	2.6818e-05	D	D	SB	FBgn0031294		ia2	CG31795, CG11344, CG4355, R-PTPX/1A2	21E2	protein tyrosine phosphatase; GO:0004725 ; EC:3.1.3.48 | non-traceable author statement; transmembrane receptor protein tyrosine phosphatase; GO:0005001 | non-traceable author statement; transmembrane receptor protein tyrosine phosphatase; GO:0005001 | inferred from sequence similarity with EMBL:U82439	protein amino acid dephosphorylation; GO:0006470 | non-traceable author statement	plasma membrane; GO:0005886 | inferred from sequence similarity with EMBL:U82439
143151	2.79698e-11	9.08973e-06	0.0117235	0.000109693	1.32714e-11	3.21317e-07	2.455e-11	762.583	262.05	0.343635	252.575	127.917	0.50645	8.51941e-08	0.00176304	D	Male-specific	SS	FBgn0000592	Esterase 6	Est-6	CG6917, Est-D, EST6, est-6, Est6, Est, EST-6, Esterase-6, est6, Est-5, Carboxyl ester hydrolase, Est-6	69A1	carboxylesterase; GO:0004091 ; EC:3.1.1.1 | traceable author statement; carboxylesterase; GO:0004091 ; EC:3.1.1.1 | non-traceable author statement	sexual reproduction; GO:0019953 | non-traceable author statement
149156	0.00292975	0.00292975	0.10937	0.10937	1.18779e-18	2.46873e-11	2.46873e-11	507.142	203.6	0.401466	30	30	1	6.98127e-08	ND	D	Male-specific	SS	FBgn0037038		CG11037		78A1	serine-type endopeptidase; GO:0004252 ; EC:3.4.21.- | inferred from sequence similarity with MGD:Klk3; MGI:MGI:102849
146619	0.0257003	0.0958403	0.145653	0.110498	0.15458	2.92815e-06	2.60172e-11	347.325	133.833	0.385326	291.758	224.975	0.771101	1.2807e-07	0.000583304	D	D	SB	FBgn0032985		CR12628	CG12628	40F5	glutathione transferase; GO:0004364 ; EC:2.5.1.18 | inferred from sequence similarity with SWISS-PROT:P08011
151655	0.107393	0.264034	0.383852	0.213448	7.83557e-15	0.00018815	2.65678e-11	101.925	47.7083	0.468073	263.225	142.308	0.540634	1.91388e-06	1.40189e-06	D	D	SB	FBgn0034087		CG8443		52F6--7	translation initiation factor; GO:0003743 | inferred from sequence similarity with SGD_LOCUS:CLU1; SGD:S0004614	translational initiation; GO:0006413 | inferred from sequence similarity with SGD_LOCUS:CLU1; SGD:S0004614	eukaryotic translation initiation factor 3 complex; GO:0005852 | inferred from sequence similarity with SGD_LOCUS:CLU1; SGD:S0004614
150136	0.512195	0.101276	0.0355729	0.183067	2.02217e-08	6.66076e-09	3.03807e-11	64.5583	44.9417	0.69614	184.2	41.2917	0.224168	0.00446359	1.2504e-07	Female-specific	D	SS	FBgn0038611		CG14309		91A4--5
154812	0.150996	0.678436	0.312865	0.0950456	0.000121523	0.000157082	3.23205e-11	115.183	38.8333	0.337144	71.8	38.35	0.534123	3.18884e-07	0.000103489	D	D	SB	FBgn0003162	Punch	Pu	CG9441, CG9441, upi, GTPCH, GTPC, GTP cyclohydrolase, GTP cyclohydrolase I isoform c, Gr: Glutathione reductase, l(2)57Cf, p[Gr]: pink-Grape, unpigmented, Grape	57C7--8	GTP cyclohydrolase I; GO:0003934 ; EC:3.5.4.16 | inferred from sequence similarity with SWISS-PROT:P22288; GTP cyclohydrolase I; GO:0003934 ; EC:3.5.4.16 | non-traceable author statement	ommochrome biosynthesis; GO:0006727 | inferred from mutant phenotype; tetrahydrobiopterin biosynthesis; GO:0006729 | non-traceable author statement
142539	0.680307	0.353988	0.185489	0.638313	4.57893e-08	1.07286e-08	3.29532e-11	138.767	39.4167	0.28405	57.425	42.7167	0.743869	1.05321e-11	0.133218	D	Male-specific	SS	FBgn0036518		RhoGAP71E	CG7396, CG16980, CG32149, CG7396, CG16980, l(3)j6B9, RhoGAP-71E1	71E1--2
142977	0.159794	0.124253	0.144953	0.171281	2.22695e-16	5.2473e-11	3.56584e-11	32.9583	30	0.91024	460.492	148.892	0.323332	0.192108	9.1461e-08	Female-specific	D	SS	FBgn0030086		CG7033		8C8	chaperone; GO:0003754 | inferred from sequence similarity with MGD:Cct2; MGI:MGI:107186		chaperonine-containing T-complex; GO:0005832 | inferred from sequence similarity with MGD:Cct2; MGI:MGI:107186
152578	0.000239137	0.000366483	0.000366483	0.000239137	5.44149e-11	5.44149e-11	4.16785e-11	50.3167	30	0.596224	30.1333	30	0.995575	9.66921e-08	0.337049	D	Male-specific	SS	FBgn0037003		CG18281		77C6
149473	0.275473	0.986042	0.000519757	0.0138879	2.77825e-16	5.68265e-07	4.27266e-11	880.367	488.35	0.554712	307.717	208.6	0.677896	4.15e-07	0.000109039	D	D	SB	FBgn0037547		CG7910		84E10	fatty acid amide hydrolase; GO:0017064 | inferred from sequence similarity with EMBL:U82536
142253	0.000221288	0.129121	0.555726	0.0865126	8.32859e-08	0.000713033	4.67469e-11	285.083	98.6417	0.34601	144.05	53.2167	0.369432	2.18373e-07	0.000177825	D	D	SB	FBgn0039325		CG10560		96D1
143608	0.344952	0.115345	0.370398	0.493025	8.34951e-10	9.10967e-06	4.97754e-11	1770.54	738.625	0.417175	829.842	485.392	0.584921	4.1857e-07	0.000164261	D	D	SB	FBgn0010387	Diazepam-binding inhibitor	Dbi	CG8627, CG8627, DBI, diazepam binding inhibitor, ACBP, endozepine, diazepam-binding protein, acyl-CoA binding protein	65E7	acyl-CoA or acyl binding; GO:0005541 | traceable author statement; acyl-CoA binding; GO:0000062 | inferred from sequence similarity; diazepam-binding inhibitor; GO:0008025 | inferred from sequence similarity with MGD:Dbi; MGI:MGI:94865; acyl-CoA binding; GO:0000062 | non-traceable author statement; acyl-CoA binding; GO:0000062 | inferred from sequence similarity with SGD_LOCUS:ACB1; SGD:S0003269	acyl-CoA homeostasis; GO:0042049 | inferred from sequence similarity; acyl-CoA homeostasis; GO:0042049 | inferred from sequence similarity with SGD_LOCUS:ACB1; SGD:S0003269
147256	0.233076	0.108582	0.915898	0.0175345	1.35001e-10	1.95796e-05	4.99578e-11	135.867	395.008	2.90732	51.475	144.342	2.80411	5.65116e-09	0.00366149	U	Male-specific	SS	FBgn0034031		CG12963		52A11--12
153411	0.172611	0.148953	0.53035	0.389768	4.89559e-12	4.84407e-10	5.09719e-11	34.1167	30	0.879336	111.683	38.75	0.346963	0.173099	6.73687e-08	Female-specific	D	SS	FBgn0027903		BcDNA:HL03874	CG12018	62B4	delta DNA polymerase; GO:0003891 ; EC:2.7.7.7 | non-traceable author statement; delta DNA polymerase; GO:0003891 ; EC:2.7.7.7 | inferred from sequence similarity with MGD:Pold2; MGI:MGI:1097163	DNA replication; GO:0006260 | non-traceable author statement	delta DNA polymerase complex; GO:0005659 | inferred from sequence similarity with MGD:Pold2; MGI:MGI:1097163; delta DNA polymerase complex; GO:0005659 | non-traceable author statement
146592	0.0610773	0.00939573	2.71563e-05	7.174e-05	1.54406e-14	4.99941e-10	5.72444e-11	107.892	48.7583	0.451919	34.0583	30.8417	0.905554	1.40724e-07	0.0363418	D	Male-specific	SS	FBgn0016919	no mechanoreceptor potential B	nompB	CG14465	39E2		hearing; intraflagellar transport
153255	0.113832	0.033196	0.0372643	0.0895764	5.91367e-21	2.83317e-07	6.06971e-11	313.158	407.233	1.30041	872.45	1291.55	1.48037	0.000139715	4.59829e-07	U	U	SB	FBgn0031145		Ntf-2	CG1740, CG1740, DNTF-2, NTF-2, dmNTF2, ntf2, BcDNA:GM08921	19E7	protein carrier; GO:0008320 | inferred from sequence similarity with SGD_LOCUS:NTF2; SGD:S0000811	protein-nucleus import; GO:0006606 | inferred from sequence similarity with SGD_LOCUS:NTF2; SGD:S0000811; protein-nucleus import; GO:0006606 | non-traceable author statement
149116	0.145751	0.145751	0.329373	0.329373	1.86617e-18	6.15274e-11	6.15274e-11	2334.45	893.592	0.382785	30	30	1	1.14556e-07	ND	D	Male-specific	SS	FBgn0036969		CG6663	CG6663	77B4	serpin
154781	0.00298614	0.0096866	0.0389699	0.0351275	1.08026e-11	5.55982e-11	6.21841e-11	183.55	41.85	0.228003	35.55	35.9417	1.01102	5.73497e-08	0.928801	D	Male-specific	SS	FBgn0043792		BEST:LD36843	CG30427	60E5
155074	0.0113559	0.400048	0.323542	0.0203028	0.000111675	0.000713136	6.54092e-11	328.875	701.908	2.13427	540.775	720.15	1.3317	5.17195e-07	0.000104176	U	U	SB	FBgn0038256		CG7530		88D1--2
145206	0.17258	0.925962	0.948066	0.226899	5.60937e-11	0.000125089	6.8027e-11	109.525	287.842	2.62809	34.3083	108.317	3.15715	6.42812e-07	9.56366e-05	U	U	SB	FBgn0030782		CG18358		15A3
141208	0.0871537	0.486478	0.195134	0.529918	0.0169271	6.93535e-05	7.87579e-11	832.383	460.442	0.553161	658.617	513.092	0.779044	4.96873e-08	0.00147832	D	Male-specific	SS	FBgn0015623	Cytochrome P450 reductase	Cpr	CG11567, P450, CPR, NCPR, P450 reductase, cpr, NADPH-cytochrome P450 oxidoreductase	26C3	NADPH-ferrihemoprotein reductase; GO:0003958 ; EC:1.6.2.4 | non-traceable author statement; NADPH-ferrihemoprotein reductase; GO:0003958 ; EC:1.6.2.4 | inferred from sequence similarity with MGD:Por; MGI:MGI:97744	electron transport; GO:0006118 | non-traceable author statement	endoplasmic reticulum; GO:0005783 | non-traceable author statement
147388	0.4162	0.980867	0.919346	0.584706	2.48488e-12	3.78706e-06	7.91899e-11	106.433	61.2583	0.575556	277.167	124.483	0.449128	0.000745671	2.90323e-07	D	D	SB	FBgn0034258		eIF3-S8	CG4954, CG4954	54D4	translation initiation factor; GO:0003743 | inferred from sequence similarity; translation initiation factor; GO:0003743 | inferred from sequence similarity with SGD_LOCUS:PRT1; SGD:S0005888	translational initiation; GO:0006413 | inferred from sequence similarity; translational initiation; GO:0006413 | inferred from sequence similarity with SGD_LOCUS:PRT1; SGD:S0005888	eukaryotic translation initiation factor 3 complex; GO:0005852 | inferred from sequence similarity with SGD_LOCUS:PRT1; SGD:S0005888
150028	0.100396	0.170456	0.486133	0.21056	1.36442e-13	0.000456627	8.22076e-11	178.767	241.683	1.35195	277.317	414.358	1.49417	8.0516e-05	7.87448e-07	U	U	SB	FBgn0038446		CG14903		89D4
144705	0.0190213	0.0595153	0.0595153	0.0190213	2.35353e-10	2.35353e-10	8.49412e-11	40.7167	30	0.736799	450.008	30	0.0666654	0.337049	1.18129e-07	Female-specific	D	SS	FBgn0030045		CG15351		7F1
148035	0.00287361	0.00279437	0.00260733	0.00267728	1.15244e-10	1.21246e-10	9.83365e-11	32.0333	30	0.936524	419.892	30.4917	0.0726179	0.127624	1.55592e-07	Female-specific	D	SS	FBgn0035328		yellow-g2	CG13804, CG13804	62D5
153526	0.0296543	0.0294692	0.0140696	0.0141216	4.27418e-19	1.03327e-10	1.04405e-10	249.475	120.567	0.483282	30	30.0333	1.00111	1.52394e-07	0.337049	D	Male-specific	SS	FBgn0034417		CG15117		56B5	beta-glucuronidase; GO:0004566 ; EC:3.2.1.31 | inferred from sequence similarity with PIR:I49692
146559	0.00884249	0.131146	0.0424371	0.029014	4.9809e-09	0.000917339	1.1803e-10	1295.44	2485.23	1.91844	879.667	1450.33	1.64873	3.94959e-07	0.000252529	U	U	SB	FBgn0032897		CG9336	BcDNA:RE71975	38F3
146388	0.755847	0.412455	0.0838321	0.275361	2.29086e-07	1.1459e-05	1.18932e-10	214.3	46.775	0.218269	84.05	30.125	0.358418	6.49552e-07	0.000257071	D	D	SB	FBgn0051781		CG31781	CG31781	36B3
146498	0.00941197	0.00941197	0.00941197	0.00941197	1.39463e-10	1.39463e-10	1.39463e-10	30	30	1	240.233	30	0.124879	ND	1.7905e-07	Female-specific	D	SS	FBgn0032789		CG13083		32E4
153188	0.00164415	0.375266	0.48451	0.911705	0.000164613	1.43534e-07	1.39552e-10	566.808	330.933	0.583854	529.167	485.508	0.917496	8.92126e-08	0.0183875	D	Male-specific	SS	FBgn0026567		BG:DS00004.11	CG2358	84A1	signal peptidase;	signal peptide processing	signal peptidase complex
145769	0.0657495	0.0909878	0.107727	0.129678	4.36695e-12	9.29086e-11	1.48233e-10	279.892	51.2167	0.182987	30	32.6667	1.08889	1.5506e-07	0.208387	D	Male-specific	SS	FBgn0031617		CG15635		25A2
141551	0.123629	0.052953	0.170404	0.264721	6.94976e-22	2.17986e-09	1.49089e-10	54.8583	48.8917	0.891235	244.567	157.85	0.645427	0.115749	1.45582e-07	Female-specific	D	SS	FBgn0035987		CG3689		67B3		mRNA cleavage; GO:0006379 | inferred from sequence similarity with EMBL:AJ001810; protein_id:CAA05026.1; mRNA cleavage; GO:0006379 | inferred from sequence similarity with NCBI_NP:008937	mRNA cleavage factor complex; GO:0005849 | inferred from sequence similarity with EMBL:AJ001810; protein_id:CAA05026.1; mRNA cleavage factor complex; GO:0005849 | inferred from sequence similarity with NCBI_NP:008937
147966	0.279255	0.130143	0.782498	0.559385	2.36957e-11	7.81437e-10	1.64031e-10	359.967	83.85	0.232938	69.4417	58.475	0.842074	1.16878e-07	0.329606	D	Male-specific	SS	FBgn0035197		CG9130		Unk
149615	0.403875	0.0798273	0.14204	0.322653	0.0204946	7.51712e-07	1.68225e-10	164.942	54.6333	0.331228	106.492	81.225	0.762736	2.6405e-07	0.00379063	D	Male-specific	SS	FBgn0037788		CG3940		85F12	carbonate dehydratase; GO:0004089 ; EC:4.2.1.1 | inferred from sequence similarity with EMBL:AF079835
143437	0.0330233	0.0330233	0.187735	0.187735	2.44434e-21	1.78193e-10	1.78193e-10	5144.95	2638.89	0.512909	30	30	1	2.04786e-07	ND	D	Male-specific	SS	FBgn0004181	Protein ejaculatory bulb	Peb	CG2668, CG2668, peb, PEB, PEB-me, P38, BcDNA:GH06048	60F5
153816	0.35464	0.35464	0.727344	0.727344	5.58481e-13	1.79297e-10	1.79297e-10	57.2167	226.692	3.96199	30	30	1	2.05481e-07	ND	U	Male-specific	SS	FBgn0040773		CG2249	VIIc, anon-EST:fe3A1, anon-fast-evolving-3A1	46D8--9
152593	0.0129904	0.251916	0.127339	0.710868	5.62636e-08	3.44495e-05	1.95903e-10	297.225	121.767	0.409678	152.65	91.6833	0.600611	6.34429e-10	0.0107888	D	Male-specific	SS	FBgn0038938		CG7084		94A4	organic cation porter; GO:0008513 ; TC:2.A.1.19.- | inferred from sequence similarity with EMBL:AB016257; protein_id:BAA36626.1
147328	0.0508985	0.0508985	0.484437	0.484437	2.32701e-19	1.97153e-10	1.97153e-10	2291.75	1017.23	0.443867	30	30	1	2.1647e-07	ND	D	Male-specific	SS	FBgn0034153		CG15616		53C14
143107	0.173636	0.0270764	0.0448883	0.151158	3.49601e-11	3.2597e-09	2.00991e-10	321.583	32.4083	0.100777	4536.05	517.075	0.113992	0.193864	8.9545e-08	Female-specific	D	SS	FBgn0000355	Chorion protein 15	Cp15	CG6519, E6, s15-1, s15, Cs15, C.s15, s-15, cp15, S15: Shell-15, Dms15, S15, s15 chorion gene, Shell-15	66D12	structural constituent of chorion (sensu Insecta); GO:0005213 | non-traceable author statement	insect chorion formation; GO:0007306 | non-traceable author statement
146174	0.111677	0.111677	0.165874	0.165874	5.8936e-22	2.25396e-10	2.25396e-10	3761.4	2031.2	0.540012	30	30	1	2.32988e-07	ND	D	Male-specific	SS	FBgn0051872		CG31872	CG31872	32A2	triacylglycerol lipase
146497	0.0135577	0.0140836	0.00445208	0.0148319	2.95973e-10	1.39982e-09	2.4687e-10	50.1833	37.2	0.741282	340.167	48.7917	0.143435	0.088782	2.86101e-07	Female-specific	D	SS	FBgn0032788		CG13084		37E3--4
154403	0.00639871	0.0491557	0.402363	0.0659192	2.70335e-17	3.17415e-06	2.76923e-10	33.0667	45.375	1.37223	78.35	125.433	1.60094	0.000407613	9.86974e-07	U	U	SB	FBgn0038815		CG5466		92F3
147736	0.558542	0.265087	0.390272	0.283342	3.87431e-10	2.03135e-09	2.96063e-10	77.5583	33.1417	0.427313	33.4583	31.25	0.933998	5.76917e-08	0.403463	D	Male-specific	SS	FBgn0050194		CG30194	CG30194	59C2	long-chain fatty acid transporter
150607	0.00591279	0.631632	0.929882	0.0163688	4.90217e-07	0.000245404	2.9686e-10	159.2	414.567	2.60406	115.333	219.833	1.90607	1.99273e-06	9.01629e-05	U	U	SB	FBgn0039363		CG4861	CT15569, yolkless-like	96F1--2	low-density lipoprotein receptor; GO:0005041 | inferred from sequence similarity with NCBI_gi:4504975
148034	0.0116042	0.0140056	0.0102323	0.00828114	3.54805e-10	4.75163e-10	3.34302e-10	36.3917	33.55	0.921914	352.842	35.9083	0.101769	0.237091	3.09796e-07	Female-specific	D	SS	FBgn0041709	yellow-g	yellow-g	CG5717	62D5
153632	0.0130049	0.0078862	0.00077697	0.00302671	4.17521e-20	2.48176e-09	3.38443e-10	30.4667	33.025	1.08397	80.475	130.05	1.61603	0.229266	2.00398e-07	Female-specific	U	SS	FBgn0033117		CG3358		42D6--E1
143622	0.00458843	0.173297	0.152093	0.0403319	2.6732e-09	3.67606e-05	3.48111e-10	305.283	132.933	0.435442	144.5	86.4417	0.598212	5.82333e-07	0.00114426	D	Male-specific	SS	FBgn0010423	Troponin C at 47D	TpnC47D	CG9073, CG9073, troponin C, TnC47D, TnC	47E3	calcium ion binding; GO:0005509 | non-traceable author statement
143827	0.0081382	0.0081382	0.554372	0.554372	3.71973e-12	3.58318e-10	3.58318e-10	628.408	96.825	0.15408	30	30	1	3.00739e-07	ND	D	Male-specific	SS	FBgn0015586	Accessory gland-specific peptide 76A	Acp76A	CG3801, CG3801, Accessory gland protein 76A, Acp76, Accessory gland-specific peptide 76A	75F5	serpin; GO:0004868 | inferred from sequence similarity; serpin; GO:0004868 | inferred from sequence similarity with EMBL:U04206
146723	0.331523	0.204641	0.36332	0.794042	9.97171e-19	1.63223e-10	3.69532e-10	305.683	151.15	0.494466	39.7917	42.9833	1.08021	9.80161e-08	0.594662	D	Male-specific	SS	FBgn0033145		CG12828		Unk
154506	4.73569e-05	0.469444	0.130258	0.142374	3.78933e-14	1.86338e-05	3.83838e-10	81.8083	131.425	1.6065	189.325	348.658	1.84159	0.000685625	9.71365e-07	U	U	SB	FBgn0024285		Srp54	CG4602, CG4602, dSRp54, p75, SRp54	30E4	RNA binding; GO:0003723 | non-traceable author statement; pre-mRNA splicing factor; GO:0008248 | non-traceable author statement; pre-mRNA splicing factor; GO:0008248 | inferred from sequence similarity with NCBI_NP:004759	mRNA splice site selection; GO:0006376 | inferred from sequence similarity with NCBI_NP:004759; mRNA splicing; GO:0006371 | non-traceable author statement	spliceosome complex; GO:0005681 | inferred from sequence similarity with NCBI_gi:4759100; spliceosome complex; GO:0005681 | non-traceable author statement
150474	5.94762e-06	2.02243e-05	0.0515019	0.0528437	8.04036e-15	1.78155e-10	4.18054e-10	153.067	60.8583	0.397594	30.4333	32.425	1.06544	2.04703e-07	0.298129	D	Male-specific	SS	FBgn0039131		CG12268		95D1
151490	0.272468	0.80011	0.429946	0.599648	6.93323e-10	0.00073735	4.49294e-10	2447.35	1191.61	0.486897	1211.58	653.842	0.539663	1.56567e-06	0.000245633	D	D	SB	multiple hits				46C2-4
145767	0.843618	0.378506	0.811089	0.309	2.30066e-11	1.98501e-10	4.61847e-10	276.508	48.9583	0.177059	31	35.875	1.15726	2.24286e-07	0.26901	D	Male-specific	SS	FBgn0031615		CG11933		Unk
152946	0.0500435	0.00196668	0.389203	0.281412	1.73913e-19	0.000651886	4.7008e-10	301.867	418.2	1.38538	742.325	1007.83	1.35767	1.0949e-06	8.18581e-06	U	U	SB	FBgn0023143	Ubiquitin activating enzyme 1	Uba1	CG1782, CG1782, CG1782, l(2)03405, l(2)05642, 2/31, E1, UBA-1, Uba 1, l(2)s3484	46A1--3	ubiquitin activating enzyme; GO:0004839 | non-traceable author statement; ubiquitin activating enzyme; GO:0004839 | inferred from sequence similarity with EMBL:U58653; ubiquitin-protein ligase; GO:0004842 ; EC:6.3.2.19 | non-traceable author statement	ubiquitin cycle; GO:0006512 | non-traceable author statement
149677	0.0334848	0.0334848	0.0261873	0.0261873	2.67535e-26	5.68948e-10	5.68948e-10	2805.46	4097.18	1.46043	30	30	1	3.88327e-07	ND	U	Male-specific	SS	FBgn0037879	SCP-containing protein C	scpr-C	CG5106, SCP-containing protein C	86D10
147327	0.115676	0.115676	0.825575	0.825575	9.43776e-19	5.9466e-10	5.9466e-10	2508.62	1107.69	0.441553	30	30	1	3.97954e-07	ND	D	Male-specific	SS	FBgn0034152		CG8626		53C14
150653	0.502444	0.502444	0.516144	0.516144	2.86764e-10	6.59004e-10	6.59004e-10	111.958	31.7417	0.283513	30	30	1	4.2128e-07	ND	D	Male-specific	SS	FBgn0039418		CG6069		97A4	serine-type endopeptidase; GO:0004252 ; EC:3.4.21.- | inferred from sequence similarity with MGD:Klk3; MGI:MGI:102849
142443	0.566321	0.0517828	0.62461	0.490523	4.50608e-07	4.51804e-06	6.87302e-10	43.5083	32.0583	0.736832	80.45	34.825	0.432878	0.00232758	9.24842e-07	Female-specific	D	SS	FBgn0029979		CG10777	cg10777	7C3--4	RNA helicase; GO:0003724 ; EC:2.7.7.- | inferred from sequence similarity with MGD:Ddx5; MGI:MGI:105037; RNA helicase; GO:0003724 ; EC:2.7.7.- | inferred from sequence similarity with SGD_LOCUS:DBP2; SGD:S0005056
146752	0.607958	0.0300312	0.204011	0.699093	5.53152e-07	1.09993e-06	7.671e-10	42.2917	31.6417	0.748177	84.825	32.5667	0.383928	0.00117005	1.362e-06	Female-specific	D	SS	FBgn0033196		CG1358		43E3--4
148962	0.273202	0.508095	0.0944597	0.181474	4.74264e-15	3.22629e-07	7.75631e-10	44.975	30.9333	0.68779	167.217	82.8583	0.495515	0.00222646	1.1348e-06	Female-specific	D	SS	FBgn0036735		CG6311		74D2
151799	0.000359149	0.00592442	0.0115044	0.0083408	3.40165e-22	4.13611e-06	7.8211e-10	93.0333	152.583	1.64009	548.1	791.175	1.44349	0.000121652	2.40314e-06	U	U	SB	FBgn0026252	moleskin	msk	CG7935, CG7935, CG7935, 61, CIP-61, DmRanBP7, dim-7, DIM-7, Corkscrew Interacting Protein-61, moleskin, diminished-7	66B6	RAN protein binding; GO:0008536 | inferred from sequence similarity; protein carrier; GO:0008320 | inferred from sequence similarity	EGF receptor signaling pathway; GO:0007173 | inferred from genetic interaction with FLYBASE:rl; FB:FBgn0003256; protein-nucleus import; GO:0006606 | inferred from direct assay; transmembrane receptor protein tyrosine kinase signaling pathway; GO:0007169 | inferred from physical interaction with FLYBASE:csw; FB:FBgn0000382; transmembrane receptor protein tyrosine kinase signaling pathway; GO:00071…	cell cortex; GO:0005938 | inferred from direct assay; cytoplasm; GO:0005737 | inferred from direct assay; nucleus; GO:0005634 | inferred from direct assay
149847	9.25598e-06	1.03914e-05	1.02212e-05	9.06747e-06	2.30597e-12	9.72167e-10	8.79063e-10	36.6417	74.9667	2.04594	30	30.1	1.00333	5.06678e-07	0.337049	U	Male-specific	SS	FBgn0038158		CG14370		87F3
146093	0.00761046	0.00761046	0.00761046	0.00761046	8.92412e-10	8.92412e-10	8.92412e-10	30	30	1	335.3	30	0.0894721	ND	4.98551e-07	Female-specific	D	SS	FBgn0032127		CG13114		30B10
146735	0.502433	0.508768	0.252068	0.257916	2.11673e-12	8.96431e-10	9.41089e-10	84.4083	38.1083	0.451476	30	30.0583	1.00194	5.06196e-07	0.337049	D	Male-specific	SS	FBgn0033165		CG11113		43B2
153401	0.046057	0.16256	0.696101	0.0373264	1.80864e-05	0.000737865	9.72419e-10	1083.28	218.7	0.201886	495.258	125.15	0.252696	3.25672e-06	0.000209462	D	D	SB	FBgn0031940		CG7214		28C2
154009	0.0122706	0.814195	0.235858	0.619234	7.34743e-11	0.000401229	1.02433e-09	136.342	193.025	1.41574	207.15	348.183	1.68083	0.0019794	5.33711e-07	Female-specific	U	SS	FBgn0023519	mitochondrial ribosomal protein L16	mRpL16	CG3109, CG3109, D-15, EG:63B12.2, anon-2Bd, L16, mitochondrial ribosomal protein L16	2B14	structural constituent of ribosome; GO:0003735 | inferred from sequence similarity; structural constituent of ribosome; GO:0003735 | inferred from sequence similarity with EMBL:AB049642	protein biosynthesis; GO:0006412 | inferred from sequence similarity with EMBL:AB049642; protein biosynthesis; GO:0006412 | inferred from sequence similarity with EMBL:Z35663	mitochondrial large ribosomal subunit; GO:0005762 | inferred from sequence similarity with EMBL:AB049642
141440	0.0832474	0.0893425	0.116245	0.0864618	3.76653e-09	3.51351e-07	1.04896e-09	140.408	42.1417	0.300137	45.8583	30	0.654189	2.60896e-07	0.0441458	D	Male-specific	SS	FBgn0000153	black	b	CG7811, GAD[[2]], cDNA 1, DGad2, BG:DS00941.5, Gad2, anon-34Db, Oregon-R glutamate decarboxylase, DmGad2, Glutamic acid decarboxylase 2	34D5	aspartate 1-decarboxylase; GO:0004068 ; EC:4.1.1.11 | inferred from sequence similarity; glutamate decarboxylase; GO:0004351 ; EC:4.1.1.15 | inferred from sequence similarity with MGD:Gad2; MGI:MGI:95634
153976	0.908583	0.939159	0.00862103	0.0243403	2.01743e-17	3.5607e-07	1.16187e-09	44.1833	35.1667	0.795926	143.533	86.8917	0.605376	0.00306432	1.35178e-06	Female-specific	D	SS	FBgn0014001	PAK-kinase	Pak	CG10295, CG10295, p65[PAK], DPAK, PAK, PAK1, D-Pak, pak, Dpak1, PAK2, dPAK1, DPak, dPak, p21-associated kinase	83E4	protein serine/threonine kinase; GO:0004674 ; EC:2.7.1.37 | inferred from sequence similarity; protein serine/threonine kinase; GO:0004674 ; EC:2.7.1.37 | inferred from direct assay; protein serine/threonine kinase; GO:0004674 ; EC:2.7.1.37 | non-traceable author statement; receptor signaling protein serine/threonine kinase; GO:0004702 ; EC:2.7.1.- | non-traceable author statement; protein serine…	axon guidance; GO:0007411 | inferred from genetic interaction with FLYBASE:Dscam; FB:FBgn0033159; cell adhesion; GO:0007155 | inferred from direct assay	focal adhesion; GO:0005925 | inferred from direct assay
144704	0.0778451	0.290732	0.289776	0.0784585	4.20888e-09	4.18532e-09	1.1665e-09	39.7167	30.0417	0.756399	316.917	30	0.0946621	0.339049	4.7458e-07	Female-specific	D	SS	FBgn0030044		CG15350		7F1
141819	7.15773e-05	0.136213	0.446934	0.140279	5.17505e-08	2.96296e-05	1.18005e-09	119.933	60.1583	0.501598	67.4	49.4	0.732938	2.02195e-07	0.0094595	D	Male-specific	SS	multiple hits				Unk
152119	0.091932	0.214617	0.11717	0.0938351	1.34281e-05	7.49865e-05	1.18083e-09	209.183	129.008	0.616724	152.008	125.2	0.823639	3.71403e-10	0.0232102	D	Male-specific	SS	FBgn0015541	slamdance	sda	CG5518	97D8-10	membrane alanyl aminopeptidase
144467	0.00572937	0.00585305	0.00585305	0.00572937	1.28594e-09	1.28594e-09	1.20076e-09	30.25	30	0.991736	169.883	30	0.176592	0.337049	5.98581e-07	Female-specific	D	SS	FBgn0029697		CG15570		4B3
142804	0.0253978	0.144752	0.389443	0.745348	1.53115e-15	0.000241508	1.22439e-09	200.133	142.758	0.713316	446.817	294.958	0.660133	6.15971e-06	8.59984e-06	D	D	SB	FBgn0040286		SC35	CG5442	33E4	RNA binding; pre-mRNA splicing factor	mRNA splice site selection; mRNA splicing	chromatin; nuclear speck
145061	0.0381446	0.0249051	0.0576404	0.0869825	3.41847e-10	2.14253e-09	1.23258e-09	48.5083	30	0.61845	1369.32	92.7083	0.0677041	0.199116	6.59475e-07	Female-specific	D	SS	FBgn0052602		CG32602	CG32602	12E7-8
149329	0.00185026	0.0046241	0.0046241	0.00185026	2.62349e-09	2.62349e-09	1.23642e-09	102.5	30	0.292683	31.4333	30	0.954401	6.64591e-07	0.206555	D	Male-specific	SS	FBgn0037323		CG2663	alpha tocopherol transfer protein	83A1	tocopherol binding; GO:0008431 | inferred from sequence similarity with SWISS-PROT:P41034
147696	0.143976	0.0271682	0.0575056	0.0100293	0.064437	0.000887395	1.27032e-09	197.842	439.575	2.22185	231.517	335.517	1.44921	1.23413e-06	0.00101052	U	Male-specific	SS	FBgn0034758		CG13510		58F4
143976	0.716932	0.944704	0.193023	0.809239	4.21875e-11	8.96913e-07	1.32627e-09	46.1667	31.875	0.690433	132.675	54.9333	0.414044	0.000149758	2.4589e-06	D	D	SB	FBgn0023177	Protein phosphatase 19C	Pp4-19C	CG1459, CG32505, CG1596, CG18339, CG1459, PPX, PP4, PP4 19C, pp4, PpX, Protein phosphatase X	19D1	protein serine/threonine phosphatase; GO:0004722 ; EC:3.1.3.16 | inferred from sequence similarity; protein serine/threonine phosphatase; GO:0004722 ; EC:3.1.3.16 | non-traceable author statement	M-phase specific microtubule process; GO:0000072 | inferred from mutant phenotype; microtubule-based process; GO:0007017 | inferred from mutant phenotype; regulation of mitotic cell cycle; GO:0007346 | inferred from mutant phenotype	centrosome; GO:0005813 | inferred from direct assay; cytoplasm; GO:0005737 | inferred from direct assay; microtubule cytoskeleton; GO:0015630 | inferred from electronic annotation; nucleus; GO:0005634 | inferred from direct assay
153211	0.665651	0.665651	0.570179	0.570179	4.60865e-20	1.33572e-09	1.33572e-09	30	30	1	323.225	177.133	0.548019	ND	6.24188e-07	Female-specific	D	SS	FBgn0004872	piwi	piwi	CG6122, P-element induced wimpy testis	32C4--5		stem cell renewal; GO:0017145 | inferred from mutant phenotype
142932	0.0411263	0.375834	0.0399081	0.736962	3.13404e-14	8.03182e-05	1.3915e-09	44.7667	75.3917	1.6841	116.783	208.725	1.78728	0.000628751	2.56848e-06	U	U	SB	FBgn0043903	domeless	dome	CG14226	18D13 - E1	protein tyrosine kinase; interleukin receptor; transmembrane receptor; cytokine binding	JAK-STAT cascade	plasma membrane
142300	0.562872	0.248266	0.0660057	0.219224	3.15126e-16	1.38383e-05	1.57828e-09	47.9083	115.675	2.41451	287.642	540.633	1.87954	1.61195e-07	6.72145e-06	U	U	SB	FBgn0015229	Gliolectin	glec	CG6575, CG6575, CG6575, gliolectin	93F7
153648	0.00911754	0.381671	0.135236	0.065209	2.75059e-21	1.12432e-07	1.59726e-09	54.8833	66.475	1.21121	200.925	299.908	1.49264	0.0216089	1.00622e-06	Female-specific	U	SS	FBgn0025463	Brahma associated protein 60kD	Bap60	CG4303, BAP60, brahma associated protein 60 kDa, BRM-associated protein 60	11E1	general RNA polymerase II transcription factor; GO:0016251 | inferred from sequence similarity with EMBL:U66620		nucleosome remodeling complex; GO:0005679 | inferred from sequence similarity with EMBL:U66620
144097	0.812484	0.123991	0.99276	0.651035	0.274013	0.000809017	1.62146e-09	799.417	381.25	0.47691	713.75	537.683	0.753322	8.08702e-07	0.00183761	D	Male-specific	SS	FBgn0025814	Microsomal glutathione S-transferase-like	Mgstl	CG1742	19E7	glutathione transferase; GO:0004364 ; EC:2.5.1.18 | inferred from sequence similarity; glutathione transferase; GO:0004364 ; EC:2.5.1.18 | inferred from sequence similarity with HUGO:MGST1; OMIM:138330		microsome; GO:0005792 | inferred from sequence similarity with HUGO:MGST1; OMIM:138330
148981	1.1724e-05	0.000226949	5.51084e-05	3.06898e-06	4.59479e-09	4.09178e-08	1.67482e-09	42.475	30	0.706298	181.883	38.4083	0.21117	0.0774154	7.19509e-07	Female-specific	D	SS	FBgn0036767		CG16775		75A8
146561	0.00103063	0.189614	0.0741747	0.0530439	5.88384e-08	0.000824359	1.68469e-09	185.767	316.025	1.70119	147.308	202.15	1.37229	2.57802e-06	0.000624344	U	U	SB	FBgn0032900		CG14401		38F3
141493	0.119524	0.302106	0.0379734	0.12757	1.59481e-19	8.43091e-07	1.72822e-09	82.35	67.3333	0.817648	263.567	177.867	0.674845	0.0324338	4.61888e-07	Female-specific	D	SS	FBgn0000719	folded gastrulation	fog	CG9559, l114, M67, l(1)114, 114, l(1)20Ba	20C3		posterior midgut invagination; GO:0007374 | inferred from direct assay; terminal region determination; GO:0007362 | inferred from genetic interaction with FLYBASE:tor; FB:FBgn0003733; torso receptor signaling pathway; GO:0008293 | inferred from genetic interaction with FLYBASE:tor; FB:FBgn0003733; ventral furrow formation; GO:0007370 | inferred from direct assay	extracellular; GO:0005576 | non-traceable author statement
151716	0.340266	0.362423	0.144727	0.39306	9.70837e-12	0.000665862	1.78751e-09	113.242	168.608	1.48892	197.025	331.85	1.6843	2.8582e-05	9.51867e-06	U	U	SB	FBgn0052043		CG32043	CG32043	67B6-7
141888	0.263255	0.847656	0.002315	0.81368	0.00248708	0.000103365	2.08241e-09	127.792	94.4833	0.739354	185.408	85.4083	0.46065	0.00492923	6.74241e-07	Female-specific	D	SS	FBgn0052333		CG32333	CG32333	61F5
153303	0.0348111	0.209775	0.635266	0.130923	2.89326e-09	0.000655094	2.21726e-09	741.933	991.275	1.33607	985.225	1600.53	1.62453	0.000369371	4.57839e-06	U	U	SB	FBgn0010405	Proteasome 25kD subunit	Pros25	CG5266, PROS Dm25, alpha2_dm, PRC3, PROS-Dm25g, 20S proteasome, Proteosome, dalpha2	87B10	proteasome endopeptidase; GO:0004299 ; EC:3.4.25.1 | non-traceable author statement; proteasome endopeptidase; GO:0004299 ; EC:3.4.25.1 | inferred from sequence similarity with SWISS-PROT:P17220	ATP-dependent proteolysis; GO:0006510 | non-traceable author statement; ubiquitin-dependent protein catabolism; GO:0006511 | non-traceable author statement	20S core proteasome complex; GO:0005839 | inferred from sequence similarity with SWISS-PROT:P17220; 26S proteasome; GO:0005837 | non-traceable author statement
147464	0.00127642	0.251968	0.493776	0.018854	1.01052e-12	8.74817e-05	2.35461e-09	160.317	97.9833	0.611186	78.7	58.5083	0.743435	3.38624e-07	0.0087451	D	Male-specific	SS	FBgn0034387		Cyp12b2	CG15077, 12b2	55F1	cytochrome P450; GO:0015034 | inferred from sequence similarity; cytochrome P450; GO:0015034 | non-traceable author statement		mitochondrion; GO:0005739 | inferred from sequence similarity; mitochondrion; GO:0005739 | inferred from sequence similarity
146173	0.223791	0.223791	0.188594	0.188594	1.56783e-11	2.37398e-09	2.37398e-09	785.525	125.167	0.159341	30	30	1	8.6131e-07	ND	D	Male-specific	SS	FBgn0051872		CG31872	CG31872	32A2	triacyglycerol lipase
153707	0.0606022	0.396227	0.56245	0.0431738	1.73098e-10	6.13742e-06	2.70158e-09	431.042	707.792	1.64205	342.3	405.192	1.18373	1.6617e-07	0.0363144	U	Male-specific	SS	FBgn0034091		CG8448		52F8
141350	0.00976585	0.366153	0.197276	0.77657	1.12327e-09	9.87069e-05	2.90584e-09	113.358	96.5833	0.852018	166.975	115.117	0.689425	0.00138301	3.00849e-06	Female-specific	D	SS	FBgn0031657		CG3756		25B5	DNA-directed RNA polymerase I; GO:0003900 ; EC:2.7.7.6 | non-traceable author statement; DNA-directed RNA polymerase III; GO:0003902 ; EC:2.7.7.6 | non-traceable author statement	transcription from Pol I promoter; GO:0006360 | non-traceable author statement; transcription from Pol III promoter; GO:0006383 | non-traceable author statement	DNA-directed RNA polymerase I complex; GO:0005736 | non-traceable author statement; DNA-directed RNA polymerase III complex; GO:0005666 | non-traceable author statement
154164	0.12525	0.044133	0.425914	0.706258	6.84882e-18	3.60416e-06	3.17706e-09	32.675	71.3833	2.18465	246.45	434.667	1.76371	0.000881428	3.56823e-06	U	U	SB	FBgn0030143		CG12141		8F1	lysine-tRNA ligase; GO:0004824 ; EC:6.1.1.6 | inferred from sequence similarity with SGD_LOCUS:KRS1; SGD:S0002444	lysyl-tRNA aminoacylation; GO:0006430 | inferred from sequence similarity with SGD_LOCUS:KRS1; SGD:S0002444
141564	0.000404021	0.211295	0.0223088	0.000253785	9.00367e-13	0.000526964	3.572e-09	183.167	316.958	1.73044	84.5	136.058	1.61016	1.47552e-05	1.56528e-05	U	U	SB	FBgn0037391		CG2017	CG 2017, GP-1 related	83C5--6	GTP binding; GO:0005525 | inferred from sequence similarity with EMBL:U87965
141808	0.381913	0.225225	0.208357	0.00565095	3.77509e-11	0.000633947	3.76082e-09	121.058	95.8667	0.791905	197.158	132.9	0.674078	0.00117059	3.4634e-06	Female-specific	D	SS	FBgn0035375		CG2103		62F4	polypeptide N-acetylgalactosaminyltransferase; GO:0004653 ; EC:2.4.1.41 | inferred from sequence similarity with EMBL:U73820
154260	0.00733591	0.208807	0.343056	0.0263346	4.40114e-14	1.7792e-07	3.84064e-09	35.5333	47.9333	1.34897	95.2	210.433	2.21043	0.0603913	1.1864e-06	Female-specific	U	SS	FBgn0025336		CG4882	UD1, anon-60Aa, undefined 1	60A7	transcription factor; GO:0003700 | inferred from sequence similarity with EMBL:U25967		nucleus; GO:0005634 | inferred from sequence similarity with EMBL:U25967
148599	0.05863	0.222312	0.00543582	0.131521	1.77996e-08	3.40908e-07	4.27841e-09	181.858	59.225	0.325666	64.3833	49.1583	0.763526	2.25917e-07	0.154216	D	Male-specific	SS	FBgn0041231	Gustatory receptor 68a	Gr58a	CG7303	68D4	taste receptor	taste	integral to membrane
143673	0.482376	0.482376	0.896669	0.896669	4.63943e-17	5.02074e-09	5.02074e-09	1160.67	495.042	0.426515	30	30	1	1.3138e-06	ND	D	Male-specific	SS	FBgn0011670	Male-specific RNA 57Dc	Mst57Dc	CG4986, mst-1, Acp57Dc, Mst57dc for male accessory gland protein, male-specific RNA 57dc, male specific transcript 57D, mst(2)ag-1	96F3
155028	0.0218479	0.156368	0.333448	0.485736	5.85532e-17	1.08233e-08	5.11714e-09	34.375	32.5583	0.947152	186.308	97.025	0.520776	0.504326	1.1483e-06	Female-specific	D	SS	FBgn0023527		EG:25E8.3	CG3071, CG3071	2F2		retrograde (Golgi to ER) transport; GO:0006890 | inferred from sequence similarity	COPI vesicle coat; GO:0030126 | inferred from sequence similarity
142510	0.156973	0.0764369	0.710058	0.695814	7.94027e-13	0.000296196	5.63183e-09	103.458	58.975	0.570036	277.725	150.958	0.543553	5.45451e-06	1.85222e-05	D	D	SB	FBgn0024556	Elongation factor Tu mitochondrial	EfTuM	CG6050	50A14	translation elongation factor	translational elongation	mitochondrion
150739	0.0400879	0.0116659	0.0814163	0.209965	5.69495e-15	5.39487e-06	5.86517e-09	208.075	110.258	0.529897	54.1583	34.2833	0.63302	5.95999e-06	0.000330115	D	D	SB	FBgn0039529		CG5612		98A11--12
153708	0.0663428	0.0663428	0.201104	0.201104	2.50099e-19	6.10753e-09	6.10753e-09	30	30	1	220.45	126.142	0.572201	ND	1.46805e-06	Female-specific	D	SS	FBgn0040372		EG:BACR37P7.2	CG2995	1A1
146555	0.000518497	0.000518497	0.840542	0.840542	1.2504e-18	6.21649e-09	6.21649e-09	1107.94	546.2	0.492986	30	30	1	1.48285e-06	ND	D	Male-specific	SS	FBgn0028986	Serine protease inhibitor 3	Spn3	CG9334	38F2	serpin
149178	0.862281	0.569985	0.229788	0.203384	7.87486e-22	1.35491e-09	6.71345e-09	465.608	764.208	1.64131	62.7333	50.0333	0.797556	8.41791e-07	0.0399865	U	Male-specific	SS	multiple hits				78C8
148881	0.799178	0.264001	0.233126	0.158128	6.26236e-10	6.2836e-08	6.83134e-09	266.542	246.692	0.925528	610.083	289.417	0.474389	0.37051	4.5366e-07	Female-specific	D	SS	FBgn0036607		CG13059		72E1
142775	0.38285	0.440909	0.440909	0.38285	9.42071e-09	9.42071e-09	7.11669e-09	30.45	30	0.985222	88.925	30	0.337363	0.337049	1.69487e-06	Female-specific	D	SS	FBgn0000251	caudal	cad	CG1759, S67, Cad, 38E.19	38E6--7	specific RNA polymerase II transcription factor; GO:0003704 | non-traceable author statement; RNA polymerase II transcription factor; GO:0003702 | non-traceable author statement	Malpighian tubule morphogenesis; GO:0007443 | traceable author statement; analia morphogenesis (sensu Holometabola); GO:0007487 | traceable author statement; anterior/posterior axis specification; GO:0009948 | traceable author statement; hindgut morphogenesis; GO:0007442 | traceable author statement	cytoplasm; GO:0005737 | inferred from direct assay; nucleus; GO:0005634 | inferred from direct assay
151702	0.0622773	0.0276407	0.0778028	0.0559203	9.19069e-17	1.8929e-07	7.57529e-09	36.6667	30.3917	0.828864	157.083	88.3667	0.562546	0.000656298	3.59249e-06	D	D	SB	FBgn0030969		CG7288		17F1	ubiquitin-specific protease; GO:0004843 | inferred from sequence similarity	protein deubiquitination; GO:0016579 | inferred from sequence similarity
146346	0.231337	0.231337	0.894315	0.894315	9.50723e-16	7.65032e-09	7.65032e-09	76.125	156.575	2.05681	30	30	1	1.66835e-06	ND	U	Male-specific	SS	FBgn0032533		CG16888		34D4
143696	0.414113	0.165339	0.202356	0.0464706	2.59536e-21	1.41099e-09	7.91345e-09	121.217	130.217	1.07425	573.958	378.008	0.658599	0.487432	1.12736e-07	Female-specific	D	SS	FBgn0011824		CG4038	GCR 101, GCR101, Pen101, anon-Pen101	57B20			small nuclear ribonucleoprotein complex; GO:0030532 | inferred from sequence similarity with SGD_LOCUS:GAR1; SGD:S0001131
143273	4.54062e-06	4.54062e-06	4.39692e-05	4.39692e-05	3.16385e-28	7.9668e-09	7.9668e-09	1137.09	871.458	0.766392	30	30	1	1.70726e-06	ND	D	Male-specific	SS	FBgn0002856	Accessory gland-specific peptide 26Ab	Acp26Ab	CG9024, mst355b, mst 355b, Mst26A, Acp26A, Mst26Ab, Acp26Aab, msP355b	26A1	hormone; GO:0005179 | non-traceable author statement	oviposition; GO:0018991 | non-traceable author statement; post-mating behavior; GO:0045297 | non-traceable author statement	extracellular; GO:0005576 | non-traceable author statement; extracellular; GO:0005576 | non-traceable author statement
149790	0.287042	0.00789391	0.00527841	0.024326	1.00058e-09	1.0784e-07	8.71863e-09	104.683	45.3667	0.43337	41.4917	37.2833	0.898574	5.95812e-09	0.506735	D	Male-specific	SS	FBgn0038069		CG11608		87C3	triacylglycerol lipase; GO:0004806 ; EC:3.1.1.3 | inferred from sequence similarity with EMBL:Z31689; protein_id:CAA83494
145342	0.615115	0.0821887	0.442059	0.122439	6.19438e-07	7.6263e-08	9.25739e-09	125.683	116.625	0.927927	260.992	108.1	0.414189	0.414071	4.41302e-07	Female-specific	D	SS	FBgn0030981		CG14191		18A3
143417	0.00625211	0.00539902	0.0497734	0.0418621	3.32154e-18	1.58926e-07	9.56e-09	370.758	73.1583	0.197321	7689.95	3962.56	0.515291	0.185984	1.2904e-06	Female-specific	D	SS	FBgn0004045	Yolk protein 1	Yp1	CG2985, fs(1)1163, YP1, YPI, yp1, YP, VG1, YP[[1]], YP-1, yolk protein, DmYP1, yp-1, yolk protein I, yp, fs(1)A1163, vitellogenin	9A5--B1	structural molecule; GO:0005198 | inferred from sequence similarity with SWISS-PROT:P27878	vitellogenesis; GO:0007296 | inferred from sequence similarity with SWISS-PROT:P27878
143748	0.167094	0.262457	0.650975	0.32749	2.94861e-09	0.000424088	1.00383e-08	93.2333	190.35	2.04165	54.5583	88.75	1.6267	2.65328e-06	0.00500208	U	Male-specific	SS	FBgn0014073	Tie-like receptor tyrosine kinase	Tie	CG7525, CG7525, DPR1, tie; tyrosine kinase, RTK	64B9--11	protein tyrosine kinase; GO:0004713 ; EC:2.7.1.112 | inferred from sequence similarity; protein tyrosine kinase; GO:0004713 ; EC:2.7.1.112 | non-traceable author statement; protein tyrosine kinase; GO:0004713 ; EC:2.7.1.112 | inferred from sequence similarity with PIR:JH0771	protein amino acid phosphorylation; GO:0006468 | inferred from sequence similarity; protein amino acid phosphorylation; GO:0006468 | non-traceable author statement
143528	0.29628	0.0289738	0.882222	0.0967792	1.88851e-06	0.000163142	1.12356e-08	183.158	102.033	0.557077	116.033	90.875	0.78318	3.02978e-07	0.023158	D	Male-specific	SS	FBgn0004879	pollux	plx	CG1093	83C1
147320	0.294389	0.202562	0.178208	0.1378	3.42184e-07	1.86946e-06	1.14007e-08	39.375	30.0917	0.764233	94.5417	33.0583	0.349669	5.8433e-05	7.39357e-06	D	D	SB	FBgn0034143		CG8303		53C9
152307	0.980847	0.980847	0.756915	0.756915	2.95141e-16	1.14612e-08	1.14612e-08	1280.32	525.15	0.410172	30	30	1	2.10057e-06	ND	D	Male-specific	SS	FBgn0043825		BEST:GH10507	CG18284	32A2
149732	0.0551171	0.0551171	0.58731	0.58731	5.16025e-10	1.17824e-08	1.17824e-08	91.475	35.0833	0.383529	30	30	1	2.134e-06	ND	D	Male-specific	SS	FBgn0051361		CG31361	CG31361	87A8-9
154252	0.519222	0.103273	0.553645	0.450541	5.56943e-09	9.70429e-06	1.18861e-08	47.8167	35.5917	0.744336	109.083	49.3333	0.452254	0.00656284	4.88375e-06	Female-specific	D	SS	FBgn0002526	Laminin A	LanA	CG10236, CG10236, CG10236, laminin, laminin A, lamA, LamA, hdln, laminin alpha, laminin alpha-chain, Lam-A, lanA, Laminin alpha3,5, LamininA, alpha3/5, LM-A/alpha1, CT28769, lamin Dm[[0]], headline, laminin alpha3,5	65A8--9		female meiosis chromosome segregation; GO:0016321 | inferred from mutant phenotype	basal lamina; GO:0005605 | inferred from direct assay; basement membrane; GO:0005604 | inferred from sequence similarity with MGD:Lama1; MGI:MGI:99892
148612	0.870894	0.870894	0.0878926	0.0878926	6.36407e-22	1.20531e-08	1.20531e-08	159.85	244.425	1.52909	30	30	1	2.16188e-06	ND	U	Male-specific	SS	FBgn0036217		CG5906		68E2
142583	0.552129	0.523567	0.245046	0.219222	8.50773e-12	0.000147697	1.21201e-08	2361.3	1194.48	0.505858	853.067	498.025	0.583805	2.79569e-06	0.00788335	D	Male-specific	SS	FBgn0034497		CG9090		56F15	carrier; GO:0005386 | inferred from sequence similarity		mitochondrial membrane; GO:0005740 | inferred from sequence similarity
152178	0.262424	0.64688	0.104723	0.349738	2.27546e-17	4.90903e-05	1.22812e-08	159.225	110.083	0.69137	536.15	348.358	0.64974	0.00422225	5.54108e-06	Female-specific	D	SS	FBgn0037723		CG8327		85E1--2	spermidine synthase; GO:0004766 ; EC:2.5.1.16 | inferred from sequence similarity with MGD:Srm; MGI:MGI:102690
152632	1.13407e-07	0.00637533	0.0343059	0.000259464	6.68352e-19	9.35211e-06	1.25852e-08	80.975	100.333	1.23907	217.342	313.258	1.44132	0.0401435	1.26789e-06	Female-specific	U	SS	FBgn0040273		Spt5	CG7626	56D5-7	transcription elongation factor	transcription	nucleus
153235	0.00805525	0.00805525	0.210408	0.210408	1.11038e-15	1.26092e-08	1.26092e-08	30	30	1	134.558	69.025	0.512975	ND	2.21835e-06	Female-specific	D	SS	FBgn0023184	Nucleolar protein at 60B	Nop60B	CG3333, mfl: minifly, minifly, l(2)k05318, mfl	60C2	pseudouridylate synthase; GO:0004730 ; EC:4.2.1.70 | inferred from sequence similarity	rRNA processing; GO:0006364 | non-traceable author statement	nucleolus; GO:0005730 | inferred from sequence similarity with NCBI_gi:1083739
153064	0.0332803	0.045987	0.602236	0.734811	5.4449e-13	1.86483e-07	1.39528e-08	909.817	316.058	0.347387	104.708	60.6167	0.57891	3.86046e-06	0.0192051	D	Male-specific	SS	FBgn0032055		CG13091		29D4
150901	0.167797	0.391005	0.79412	0.311105	2.62831e-07	1.21649e-06	1.45809e-08	75.6083	31.9083	0.422021	35.7083	30	0.84014	6.93808e-06	0.000326749	D	D	SB	FBgn0039787		CG9702		99F9	high affinity sulfate permease; GO:0015381 ; TC:2.A.53.1.1 | inferred from sequence similarity with SGD_LOCUS:SUL1; SGD:S0000498
152049	0.0642135	0.0642135	0.0414891	0.0414891	3.66715e-20	1.47377e-08	1.47377e-08	3691.12	2050.34	0.55548	30	30	1	2.42554e-06	ND	D	Male-specific	SS	FBgn0004181	Protein ejaculatory bulb	Peb	CG2668	60F5
153074	0.285381	0.307718	0.0735916	0.506121	2.25617e-11	7.95075e-07	1.5422e-08	374.508	183.95	0.491177	141.383	119.333	0.844041	8.0141e-07	0.17155	D	Male-specific	SS	FBgn0038826		CG17838	l(3)03806, cg17838, AI945337	92F13--93A1	RNA binding; GO:0003723 | inferred from sequence similarity		heterogeneous nuclear ribonucleoprotein complex; GO:0030530 | inferred from sequence similarity with NCBI_gi:5031755
145378	0.00300678	0.0319095	0.485358	0.00391562	0.000141087	5.07779e-05	1.57812e-08	76.55	42.7667	0.558676	170.483	38.7667	0.227393	0.000139933	1.51579e-05	D	D	SB	FBgn0031034		CG14205		18D3
141687	0.56884	0.489814	0.621189	0.571611	0.0117148	0.000253998	1.62447e-08	63.625	46.825	0.735953	92.9833	40.3	0.433411	0.0176831	8.541e-07	Female-specific	D	SS	FBgn0003507	serpent	srp	CG3992, CG3992, spt: spermatheca, ABF, dGATAb, A7.1, l(3)01549, GATAb, DmGATAb, Srp, GATA, Abf: A-box-binding factor, abf, l(3)89B2, l(3)neo45, spt, A-box-binding factor	89A13--B1	DNA binding; GO:0003677 | inferred from direct assay; transcriptional activator; GO:0016563 | inferred from direct assay; general RNA polymerase II transcription factor; GO:0016251 | non-traceable author statement; RNA polymerase II transcription factor; GO:0003702 | inferred from sequence similarity with FLYBASE:pnr; FB:FBgn0003117; RNA polymerase II transcription factor; GO:0003702 | inferred f…	positive regulation of transcription, DNA-dependent; GO:0045893 | inferred from direct assay; regulation of transcription, DNA-dependent; GO:0006355 | inferred from sequence similarity with FLYBASE:pnr; FB:FBgn0003117; regulation of transcription, DNA-dependent; GO:0006355 | inferred from sequence similarity with WB:elt-1	nucleus; GO:0005634 | non-traceable author statement
141568	0.0896353	0.234683	0.229556	0.502041	1.56549e-11	1.21599e-05	1.71315e-08	749.492	408.2	0.544636	319.158	249.967	0.783206	2.03154e-06	0.0345869	D	Male-specific	SS	FBgn0030362		regucalcin	CG1803	11A1	calcium ion binding; GO:0005509 | inferred from sequence similarity with MGD:Rgn; MGI:MGI:108024
153576	0.214958	0.203194	0.106903	0.477195	3.52794e-07	0.000193498	1.82909e-08	647.083	800.967	1.23781	748.808	1253.7	1.67426	0.0442438	3.71157e-08	Female-specific	U	SS	FBgn0036182		CG6084		68C15	aldehyde reductase; GO:0004032 ; EC:1.1.1.21 | inferred from sequence similarity with MGD:Aldr1; MGI:MGI:104906
143281	0.262911	0.424368	0.789763	0.636336	3.81664e-08	1.58779e-07	1.97401e-08	33.3417	30.3417	0.910022	82.4583	32.375	0.392623	0.101731	3.62028e-06	Female-specific	D	SS	FBgn0002926	nudel	ndl	CG10129, nud, Ndl, mat(3)2, mel(3)5	65B5	serine-type peptidase; GO:0008236 | non-traceable author statement; serine-type endopeptidase; GO:0004252 ; EC:3.4.21.- | non-traceable author statement; serine-type peptidase; GO:0008236 | traceable author statement; peptidase; GO:0008233 ; EC:3.4.-.- | traceable author statement	protein processing; GO:0016485 | inferred from genetic interaction with FLYBASE:ea; FB:FBgn0000533	extracellular; GO:0005576 | non-traceable author statement
153330	0.000115347	0.00906434	0.45731	0.2932	4.60521e-19	4.15896e-07	2.00079e-08	98.1417	76.9583	0.784156	618.667	379.367	0.6132	0.0357799	4.50523e-06	Female-specific	D	SS	FBgn0038964		Nop56	CG13849, CG13849	94A12			nucleolus; GO:0005730 | inferred from sequence similarity with SGD_LOCUS:SIK1; SGD:S0004187; small nuclear ribonucleoprotein complex; GO:0030532 | inferred from sequence similarity with SGD_LOCUS:SIK1; SGD:S0004187
148909	0.0281642	0.0120412	0.18355	0.122572	6.36826e-13	1.63073e-05	2.00953e-08	208.508	99.5917	0.477639	54.5417	31.8	0.58304	1.15088e-05	0.000773754	D	D	SB	FBgn0063485		Lasp	CG3849	73B6-C1			actin cytoskeleton
144641	0.542372	0.191467	0.0106088	0.0591542	6.15657e-21	1.10772e-07	2.07755e-08	30.0667	33.475	1.11336	138.275	209.483	1.51498	0.00131101	4.57517e-06	Female-specific	U	SS	FBgn0029933		CG14425		Unk
152885	0.0643276	0.0643276	0.0334507	0.0334507	2.63287e-10	2.13312e-08	2.13312e-08	113.092	39.6333	0.350453	30	30	1	2.99932e-06	ND	D	Male-specific	SS	FBgn0038919		CG17843		93F9	flavin-linked sulfhydryl oxidase; GO:0016971 | inferred from sequence similarity with HUGO:QSCN6; OMIM:603120
152859	0.0230719	0.822471	0.0628755	0.164477	0.00147969	1.45268e-05	2.24793e-08	47.2	38.1667	0.808616	76.9167	32.1333	0.417768	0.0942567	2.55494e-07	Female-specific	D	SS	FBgn0036939		CG7365		76F2	phospholipase; GO:0004620 ; EC:3.1.1.- | inferred from sequence similarity with SWISS-PROT:Q05017
145784	0.757545	0.198315	0.814697	0.225184	7.4909e-15	0.000114443	2.61305e-08	69.7083	46.0833	0.661088	215.758	129.733	0.60129	0.0057718	7.98944e-06	Female-specific	D	SS	FBgn0031639	mitochondrial ribosomal protein S2	mRpS2	CG2937, MRP-S2, mitochondrial ribosomal protein S2	25B1	structural constituent of ribosome; GO:0003735 | inferred from sequence similarity with SWISS-PROT:Q9Y399; structural constituent of ribosome; GO:0003735 | inferred from sequence similarity with SGD_LOCUS:MRP4; SGD:S0000996	protein biosynthesis; GO:0006412 | inferred from sequence similarity with SGD_LOCUS:MRP4; SGD:S0000996; protein biosynthesis; GO:0006412 | inferred from sequence similarity with SWISS-PROT:Q9Y399	mitochondrial small ribosomal subunit; GO:0005763 | inferred from sequence similarity with SGD_LOCUS:MRP4; SGD:S0000996; mitochondrial small ribosomal subunit; GO:0005763 | inferred from sequence similarity with SWISS-PROT:Q9Y399
153056	0.513323	0.52987	0.159383	0.158439	3.47108e-23	2.90238e-08	2.80415e-08	622.808	932.15	1.49669	30.1167	30.4167	1.00996	3.54439e-06	0.5013	U	Male-specific	SS	FBgn0037985		CG14735		87A5
145890	1.42949e-05	0.100469	0.84915	0.0574271	1.51154e-10	3.42854e-06	2.89233e-08	312.617	160.183	0.512395	132.208	110.033	0.832272	4.15209e-06	0.0480756	D	Male-specific	SS	FBgn0031801		CG9498		26C3
144470	0.366128	0.0612444	0.812611	0.433142	6.90543e-10	3.79328e-07	3.24381e-08	184.742	160.158	0.866931	567.108	226.758	0.39985	0.22105	2.93438e-06	Female-specific	D	SS	FBgn0052774		CG32774	CG32774	4B4
153779	0.000443655	0.0760729	0.00207661	0.179124	2.76061e-15	0.000115588	3.40926e-08	109.867	134.092	1.22049	204.217	294.583	1.4425	0.0425055	7.19544e-07	Female-specific	U	SS	FBgn0000368	crumbs	crb	CG6383, CRB, l(3)j1B5, CT19912	95F10--11		establishment and/or maintenance of cell polarity; GO:0007163 | inferred from mutant phenotype; establishment and/or maintenance of polarity of embryonic epithelium; GO:0016332 | inferred from mutant phenotype; establishment and/or maintenance of polarity of follicular epithelium; GO:0016334 | inferred from mutant phenotype; photoreceptor maintenance; GO:0045494 | inferred from mutant phenotype; …	apical plasma membrane; GO:0016324 | inferred from direct assay; apicolateral plasma membrane; GO:0016327 | inferred from direct assay; apicolateral plasma membrane; GO:0016327 | inferred from physical interaction with FLYBASE:sdt; FB:FBgn0003349; plasma membrane; GO:0005886 | inferred from direct assay; plasma membrane; GO:0005886 | inferred from sequence similarity with EMBL:D32210; protein_id:…
142993	0.154545	0.174478	0.0166552	0.0767552	2.13274e-10	3.75984e-06	3.55201e-08	32.1917	37.0583	1.15118	43.15	77.2167	1.78949	0.215314	1.74139e-07	Female-specific	U	SS	FBgn0005386	absent, small, or homeotic discs 1	ash1	CG8887, dash: discs absent, small, or homeotic, ash-1, ASH1, ash, Ash1, l(3)SG29a, discs absent, small, or homeotic	76B8--9	histone methyltransferase; GO:0042054 | inferred from direct assay	positive regulation of transcription by homeotic gene (trithorax group); GO:0006339 | inferred from mutant phenotype	nucleus; GO:0005634 | inferred from mutant phenotype
143724	0.486742	0.256286	0.891726	0.94962	6.53755e-13	0.000303843	3.65307e-08	247.025	140.633	0.569308	89.2417	56.7	0.635353	1.87427e-05	0.00143953	D	Male-specific	SS	FBgn0013809	Dynein heavy chain at 16F	Dhc16F	CG7092, CG7092, Dhc, dynein-related heavy chain polypeptide, DHC	16F6	dynein ATPase; GO:0008567 ; EC:3.6.4.2 | inferred from sequence similarity; motor; GO:0003774 | inferred from sequence similarity with SGD_LOCUS:DYN1; SGD:S0001762	microtubule-based movement; GO:0007018 | inferred from sequence similarity	axonemal dynein complex; GO:0005858 | inferred from sequence similarity with EMBL:Z83814; protein_id:CAB06068; microtubule associated complex; GO:0005875 | inferred from sequence similarity with SGD_LOCUS:DYN1; SGD:S0001762
147334	0.000200582	0.256954	0.256954	0.000200582	1.75939e-05	1.75939e-05	3.66282e-08	41.3083	30	0.726246	87.9	30	0.341297	0.0472724	2.94031e-06	Female-specific	D	SS	FBgn0034160		CG5550		53D1			extracellular matrix; GO:0005578 | inferred from sequence similarity with SWISS-PROT:Q00546
143175	0.792769	0.0110977	0.140537	0.00168972	1.4461e-17	7.33738e-06	3.75794e-08	1495.93	864.733	0.578056	2267.67	2164.19	0.954369	1.44365e-06	0.102493	D	Male-specific	SS	FBgn0001092	Glyceraldehyde 3 phosphate dehydrogenase 2	Gapdh2	CG8893, CG8893, Gapdh-2, GAPDH, GA3PDH, Gapdh, Gapd, G3-P dehydrogenase, GADPH, Gapdh13F	13F17	glyceraldehyde 3-phosphate dehydrogenase (phosphorylating); GO:0004365 ; EC:1.2.1.12 | inferred from direct assay; glyceraldehyde 3-phosphate dehydrogenase (phosphorylating); GO:0004365 ; EC:1.2.1.12 | inferred from sequence similarity with MGD:Gapd; MGI:MGI:95640; glyceraldehyde 3-phosphate dehydrogenase (phosphorylating); GO:0004365 ; EC:1.2.1.12 | non-traceable author statement	glycolysis; GO:0006096 | inferred from expression pattern; glycolysis; GO:0006096 | non-traceable author statement	cytoplasm; GO:0005737 | non-traceable author statement
143268	0.859063	0.0547094	0.408008	0.147734	2.21855e-17	0.000181525	3.92926e-08	55.15	37.2583	0.675582	190.517	127.192	0.667614	0.00248936	1.59116e-05	Female-specific	D	SS	FBgn0002778	minidiscs	mnd	CG3297, l(3)o52, l(3)ds-5, SG29, l(3)B5, l(3)SG29, l(3)ds5, md	71A4--B1	amino acid transporter; GO:0015171 | non-traceable author statement; amino acid transporter; GO:0015171 | inferred from sequence similarity with EMBL:AB015432; protein_id:BAA33035
146180	0.165919	0.230267	0.110797	0.0863842	2.60384e-10	2.7991e-08	4.23667e-08	186.767	56.85	0.304391	36.7667	38.2917	1.04148	2.16201e-06	0.783403	D	Male-specific	SS	FBgn0032281		CG17107		32A2
152826	0.0970241	0.631217	0.145434	0.113157	5.36694e-13	7.26687e-06	4.52813e-08	43.7167	33.35	0.762867	138.617	73.1833	0.527955	0.00373419	1.26569e-05	Female-specific	D	SS	FBgn0020496	C-terminal Binding Protein	CtBP	CG7583, l(3)G9, G9, dCtBP, 0256/16, 256/16, EP(3)3528, RE01030, RE61183, l(3)03463, l(3)03464, l(3)87De, lethal(3)87De	87D9	transcription co-repressor; GO:0003714 | non-traceable author statement; protein C-terminus binding; GO:0008022 | non-traceable author statement; transcription co-repressor; GO:0003714 | traceable author statement	negative regulation of transcription from Pol II promoter; GO:0000122 | traceable author statement	nucleus; GO:0005634 | non-traceable author statement
141394	0.163714	0.707817	0.0069406	0.00200963	6.87137e-11	1.18105e-06	4.91098e-08	101.667	47.575	0.467951	35.2667	30.075	0.852788	8.36322e-06	0.0262761	D	Male-specific	SS	FBgn0035656		CG10479		65A1--2
143749	0.207933	0.250371	0.274657	0.250949	4.40484e-08	8.52441e-08	5.17903e-08	43.3333	32.4	0.747692	806.183	46.9167	0.058196	0.118054	5.66812e-06	Female-specific	D	SS	FBgn0014076	Vitelline membrane 32E	Vm32E	CG16874, CG16874, VMP32E, VM32E, Vm32Ec, Vm3, Vm32Ea	32E1	structural constituent of vitelline membrane (sensu Insecta); GO:0008316 | traceable author statement	vitelline membrane formation; GO:0007305 | non-traceable author statement
150956	0.267869	0.336663	0.160505	0.300369	9.35488e-09	3.76665e-05	5.67283e-08	41.4667	31.4	0.757235	92.2	44.5333	0.483008	0.00115784	2.07622e-05	Female-specific	D	SS	FBgn0039876		CG2126		100D2
152059	0.00093892	0.143031	0.0536692	0.320741	0.03489	0.000986663	5.80552e-08	982.608	648.642	0.660122	808.4	692.708	0.856888	3.17732e-06	0.0158731	D	Male-specific	SS	FBgn0027580		BcDNA:GH06348	CG1516	46B10	pyruvate carboxylase; GO:0004736 ; EC:6.4.1.1 | inferred from sequence similarity with MGD:Pcx; MGI:MGI:97520
144702	0.00153339	0.00153339	0.00153339	0.00153339	6.0397e-08	6.0397e-08	6.0397e-08	30	30	1	52.5	30	0.571429	ND	5.48166e-06	Female-specific	D	SS	FBgn0030042		CG15348		7F1
142955	0.000692234	0.00185799	0.00185799	0.000692234	1.47941e-07	1.47941e-07	6.09322e-08	32.4083	30	0.925688	122.875	30	0.244151	0.113437	6.67832e-06	Female-specific	D	SS	FBgn0034291		CG5770	BcDNA:LP06072	55B1
146956	7.08287e-12	7.08287e-12	7.08287e-12	7.08287e-12	6.13265e-08	6.13265e-08	6.13265e-08	30	30	1	36	30	0.833333	ND	5.53072e-06	Female-specific	D	SS	FBgn0033536		CG16942		Unk
144654	0.142637	0.235041	0.622862	0.702219	2.40836e-14	0.000572208	6.22085e-08	84.3917	52.3583	0.620421	256.508	156.308	0.609369	1.22353e-05	5.82138e-05	D	D	SB	FBgn0016041		Tom40	CG12157	7B7			mitochondrial outer membrane translocase complex
142668	0.0904993	0.0243205	0.706751	0.355381	5.19322e-23	0.000583832	6.58029e-08	249.15	146.525	0.5881	1415.12	1093.55	0.772763	0.000255198	4.31578e-05	D	D	SB	FBgn0004828	Histone H3.3B	His3.3B	CG8989, H3.3, H3.3B, PH3, HisH3-3Q: Histone H3-3Q, Histone H3-3Q	8D4--5	DNA binding; GO:0003677 | inferred from sequence similarity with NCBI_gi:484530; DNA binding; GO:0003677 | inferred from sequence similarity with PIR:JQ1983	chromatin assembly/disassembly; GO:0006333 | inferred from sequence similarity with NCBI_gi:484530	nucleosome; GO:0005718 | inferred from sequence similarity with NCBI_gi:484530; nucleosome; GO:0005718 | inferred from sequence similarity with PIR:JQ1983
151461	0.230599	0.40696	0.146852	0.0239777	3.71972e-13	0.000147209	6.63837e-08	51.1	32.9	0.643836	158.483	88.5	0.558418	0.000669423	2.9776e-05	D	D	SB	FBgn0041005		CG13303	BcDNA:GM01028	Unk
148236	0.307999	0.307999	0.128395	0.128395	1.15282e-16	6.7569e-08	6.7569e-08	96.125	175.683	1.82765	30	30	1	5.85281e-06	ND	U	Male-specific	SS	FBgn0035638	Tektin C	Tektin-C	CG10541, CG10541, CG10541, TEKTIN C, Tektin C	64E8	microtubule binding; GO:0008017 | inferred from sequence similarity	microtubule-based process; GO:0007017 | inferred from sequence similarity	microtubule associated complex; GO:0005875 | inferred from sequence similarity
151465	0.0197513	0.0233428	0.0233428	0.0197513	1.26308e-07	1.26308e-07	7.34583e-08	31.9333	30	0.939457	151.958	30	0.197423	0.0907484	7.04997e-06	Female-specific	D	SS	multiple hits				3C8-9
141360	0.00334477	0.194466	0.417778	0.281485	0.00290232	0.00048197	8.11494e-08	118.833	52.8417	0.44467	77.0667	56.9333	0.738754	1.55453e-08	0.0723569	D	Male-specific	SS	FBgn0036659		CG9701		73C2
151188	0.710502	0.710502	0.837834	0.837834	2.38831e-14	8.43276e-08	8.43276e-08	87.2917	189.083	2.16611	30	30	1	6.66308e-06	ND	U	Male-specific	SS	FBgn0040711		CG15409		Unk
153796	0.234793	0.181225	0.144037	0.155763	2.13045e-20	1.58768e-06	8.61382e-08	30.7583	37.6	1.22243	159.208	235.733	1.48066	0.00921773	1.29103e-05	Female-specific	U	SS	FBgn0010501	Death caspase-1	Dcp-1	CG5370, dcp-1, DCP-1, caspase, caspase-1, DCP1, dcp1, Dcp1, l(2)01862, l(2)02132	59E3	effector caspase; GO:0004207 ; EC:3.4.22.- | traceable author statement; caspase-1; GO:0004201 ; EC:3.4.22.36 | inferred from sequence similarity; caspase; GO:0004199 ; EC:3.4.22.36 | non-traceable author statement; caspase; GO:0004199 ; EC:3.4.22.36 | inferred from direct assay; caspase; GO:0004199 ; EC:3.4.22.36 | inferred from sequence similarity; effector caspase; GO:0004207 ; EC:3.4.22.- | n…	apoptosis; GO:0006915 | inferred from direct assay; apoptotic program; GO:0008632 | inferred from direct assay	caspase complex; GO:0008303 | non-traceable author statement
143053	0.108125	0.217179	0.0182596	0.369076	7.59715e-13	1.33751e-06	9.3019e-08	84.1833	49.6833	0.59018	34.325	31.5083	0.917941	7.34127e-06	0.153242	D	Male-specific	SS	FBgn0000015	Abdominal B	Abd-B	CG11648, CG10291, tuh-3, Mcp: Miscadastral pigmentation, iab-5, iab-8, iab-7, AbdB, twig, Sab: Superabdominal, Tab: Transabdominal, iab5: infra-abdominal 5, iab6: infra-abdominal 6, iab7: infra-abdominal 7, iab8: infra-abdominal 8, iab9: infra-abdominal 9, Mc: Microcephalus, FAB, MCP, Fab7, DROABDB, Fab-7, Abd B, abdB, AbdB(CA)[[26]], ABDB, pH189, abd-B, AbdB-I, AbdB-II, iab-6, Abd-b, Uab-5[Sab],…	89E4	specific RNA polymerase II transcription factor; GO:0003704 | non-traceable author statement	genital morphogenesis (sensu Holometabola); GO:0007484 | traceable author statement; midgut development; GO:0007494 | traceable author statement; negative regulation of salivary gland determination; GO:0045705 | traceable author statement	nucleus; GO:0005634 | non-traceable author statement; nucleus; GO:0005634 | non-traceable author statement
153111	0.0136756	0.00712329	0.174676	0.499543	4.92242e-18	2.42446e-07	9.33073e-08	44.6583	43.325	0.970144	142.783	95.7583	0.670655	0.664963	2.68653e-06	Female-specific	D	SS	FBgn0037848	Tetraspanin 86D	Tsp86D	CG4591, CG4591, CG4591, Dm.Tsp86D, Tetraspanin 86D	86C7			integral to membrane; GO:0016021 | inferred from sequence similarity
142716	0.064373	0.0548596	0.592575	0.121018	2.54839e-11	0.000476893	9.47651e-08	181.483	85.0917	0.468868	244.517	215.55	0.881535	1.80063e-06	0.0371086	D	Male-specific	SS	FBgn0033101		CG9436		42C7--8	aldehyde reductase; GO:0004032 ; EC:1.1.1.21 | inferred from sequence similarity with SWISS-PROT:P07943
146679	0.883064	0.655699	0.696166	0.930403	2.26461e-16	4.11459e-06	9.55375e-08	34.0917	52.175	1.53043	192.517	345.908	1.79677	0.000148749	1.93813e-05	U	U	SB	FBgn0033081		geminin	CG3183, CG3183, CG3183, l(2)k14019, v(2)k09107, Dm geminin, Dm Geminin	42C2--3	DNA binding; GO:0003677 | non-traceable author statement	negative regulation of DNA replication; GO:0008156 | non-traceable author statement; regulation of cell cycle; GO:0000074 | inferred from sequence similarity
143967	0.390101	0.159859	0.134167	0.278615	1.34572e-10	6.19695e-07	9.66385e-08	32.7917	30	0.914867	93.6333	43.9083	0.468939	0.320433	5.58287e-06	Female-specific	D	SS	FBgn0022985	quaking related 58E-2	qkr58E-2	CG5821, qrk58E-2	58D8--E1	RNA binding; GO:0003723 | non-traceable author statement
145858	0.188889	0.127693	0.127885	0.188722	1.92965e-07	1.92592e-07	1.03182e-07	32.7167	30.0083	0.917219	176.475	30	0.169996	0.287504	8.36012e-06	Female-specific	D	SS	FBgn0031755		CG9050		26A4
142493	0.830483	0.716686	0.460383	0.0288564	4.47598e-16	1.72593e-06	1.06524e-07	59.45	52.7917	0.888001	203.167	125.7	0.618704	0.386988	9.62646e-07	Female-specific	D	SS	FBgn0039233		CG7006	BcDNA:GM12126	96B1
148277	0.0271541	0.0271541	0.0271541	0.0271541	1.09866e-07	1.09866e-07	1.09866e-07	30	30	1	55.775	30	0.537875	ND	7.78291e-06	Female-specific	D	SS	FBgn0035697		CG10163		65A10--11	phospholipase A1; GO:0008970 ; EC:3.1.1.32 | inferred from sequence similarity with SPTREMBL:Q9UPD2
153605	0.0021984	0.0379063	0.0220057	0.00415775	1.43302e-14	0.000368966	1.10299e-07	141.683	198.042	1.39778	351.708	549.375	1.56202	6.00606e-05	6.00016e-05	U	U	SB	FBgn0039869		CG1890		100D2	tubulin-specific chaperone; GO:0017072 | inferred from sequence similarity with MGD:Tbca; MGI:MGI:107549
149345	0.0168097	0.672042	0.964594	0.0017007	0.304123	0.000277668	1.18203e-07	128.542	163.017	1.2682	93.6083	220.858	2.35939	0.00954136	1.91361e-05	Female-specific	U	SS	FBgn0037354		CG12171		83B7	oxidoreductase, acting on CH-OH group of donors; GO:0016614 ; EC:1.1.-.- | inferred from sequence similarity with EMBL:AF044127
150686	0.372526	0.389194	0.433594	0.0177244	3.3248e-06	5.99446e-06	1.20907e-07	47.3667	37.7917	0.797854	116.475	39.1917	0.336481	0.0788413	9.77755e-06	Female-specific	D	SS	FBgn0051072		CG31072	CG31072	97D3-4
153820	3.03339e-06	0.00340486	0.0100083	0.00806129	1.57367e-20	2.50615e-07	1.24326e-07	377.667	253.467	0.671139	59.7917	57.1917	0.956516	2.63364e-06	0.760295	D	Male-specific	SS	FBgn0038985		CG6921		94B4
146547	0.686392	0.686392	0.547714	0.547714	4.67904e-16	1.31932e-07	1.31932e-07	1308.43	598.7	0.45757	30	30	1	8.66902e-06	ND	D	Male-specific	SS	FBgn0032868		CG17472	38D.23	38D1
143174	0.211525	0.14636	0.183778	0.314644	5.06676e-12	2.80799e-07	1.3563e-07	30.6083	31.7333	1.03675	50.2917	101.875	2.02568	0.26946	9.95915e-06	Female-specific	U	SS	FBgn0001087	garnet	g	CG10986, CG11197, CG10986, CG11197, CG10986, CG10986, CG11197, CG11197, delta, cg11197, l(1)Mc19, salmon, lethal(1)Mc19	12B4--6		eye pigment biosynthesis; GO:0006726 | inferred from direct assay; ocellus pigment biosynthesis; GO:0008055 | inferred from direct assay	Golgi stack; GO:0005795 | inferred from direct assay; clathrin adaptor complex; GO:0030131 | inferred from sequence similarity with EMBL:AF002163; protein_id:AAC51761.1; endoplasmic reticulum; GO:0005783 | inferred from direct assay
148800	0.0683237	0.0683237	0.480046	0.480046	2.18272e-09	1.36624e-07	1.36624e-07	80.1417	35.75	0.446085	30	30	1	8.84964e-06	ND	D	Male-specific	SS	FBgn0036495		CG7489		Unk
144588	0.11888	0.000716664	0.276754	0.494601	1.0594e-06	1.87213e-05	1.40268e-07	42.0917	35.3583	0.840032	81.35	39.2333	0.482278	0.164329	1.65104e-06	Female-specific	D	SS	FBgn0029857		CG15897		5E5
145175	0.633564	0.633564	0.233966	0.233966	1.94878e-10	1.6284e-07	1.6284e-07	30	30	1	68.9417	37.0333	0.537169	ND	9.81702e-06	Female-specific	D	SS	FBgn0040207	katanin 80	kat80	CG9910	14B3	microtubule binding; microtubule severing	microtubule-based process	katanin
144469	0.0139618	0.0139618	0.0139618	0.0139618	1.6402e-07	1.6402e-07	1.6402e-07	30	30	1	64.3417	30	0.466261	ND	9.85905e-06	Female-specific	D	SS	FBgn0052774		CG32774	CG32774	4B4
144867	0.815733	0.815733	0.126825	0.126825	1.28082e-09	1.72346e-07	1.72346e-07	30	30	1	75.7833	36.1917	0.477568	ND	1.01524e-05	Female-specific	D	SS	FBgn0030291		CG1738		10B3
154892	0.126728	0.600924	0.454054	0.255753	1.2995e-13	0.000190209	1.72938e-07	59.0667	91.775	1.55375	179.433	313.3	1.74605	0.000318927	5.51613e-05	U	U	SB	FBgn0034488		CG11208		56F11	oxalyl-CoA decarboxylase; GO:0008949 ; EC:4.1.1.8 | inferred from sequence similarity with EMBL:AL034352; protein_id:CAA22176.2
146192	0.203742	0.792857	0.407533	0.431866	0.966908	0.000930162	1.78332e-07	168.908	64.9583	0.384577	133.667	100.992	0.755549	6.19814e-07	0.0552706	D	Male-specific	SS	FBgn0032299		CG17127		32A5
150530	0.106623	0.106623	0.280802	0.280802	1.11046e-09	2.00606e-07	2.00606e-07	173.075	50.5083	0.291829	30	30	1	1.11088e-05	ND	D	Male-specific	SS	FBgn0039236		CG13639		Unk
146372	0.0440289	0.0386863	0.252041	0.142819	8.07396e-18	3.97774e-07	2.02481e-07	516.058	523.992	1.01537	956.108	1342.77	1.40441	0.790141	2.57569e-06	Female-specific	U	SS	FBgn0032596		CG17331		36A12	proteasome endopeptidase; GO:0004299 ; EC:3.4.25.1 | inferred from sequence similarity with SWISS-PROT:P40307		20S core proteasome complex; GO:0005839 | inferred from sequence similarity with SWISS-PROT:P40307
146773	0.115655	0.213508	0.00451175	0.0916401	8.7842e-08	1.06512e-07	2.23853e-07	63.8167	33.6167	0.526769	32.775	33.4417	1.02034	1.08792e-06	0.788329	D	Male-specific	SS	FBgn0033230		CG12820		43E18
151442	0.45868	0.45868	0.45868	0.45868	2.32794e-07	2.32794e-07	2.32794e-07	30	30	1	80.225	30	0.373948	ND	1.21361e-05	Female-specific	D	SS	FBgn0028528		BG:DS01219.1	BG:DS01219.1	35B7-8
143002	0.0509927	0.0509927	0.621771	0.621771	1.43221e-17	2.47033e-07	2.47033e-07	156.875	95.7167	0.610146	30	30	1	1.25727e-05	ND	D	Male-specific	SS	multiple hits				12B3-4
148804	0.00998377	0.917025	0.0891825	0.0384836	1.31052e-07	1.19952e-05	2.54764e-07	223.617	132.767	0.593724	130.692	119.217	0.912198	1.18486e-06	0.285856	D	Male-specific	SS	FBgn0036501		CG7272		71D3
151672	0.980623	0.818563	0.47912	0.44637	3.27106e-12	2.00845e-06	2.58413e-07	38.6417	34.0667	0.881604	139.867	69.1	0.494042	0.254062	1.21501e-05	Female-specific	D	SS	FBgn0037027		CG3680		77E8
149014	5.18101e-05	5.18101e-05	3.28555e-05	3.28555e-05	1.06272e-07	2.6253e-07	2.6253e-07	30	30	1	30.4917	48.2417	1.58213	ND	1.30368e-05	Female-specific	U	SS	FBgn0036818		CG14074		75E2
145999	0.256113	0.380172	0.920885	0.828867	2.66073e-10	3.54358e-08	2.64662e-07	30.7583	33.425	1.0867	85.9333	40.5833	0.472265	0.320626	2.58365e-06	Female-specific	D	SS	FBgn0031969		CG7228		28D3	scavenger receptor; GO:0005044 | non-traceable author statement	defense response; GO:0006952 | non-traceable author statement	integral to plasma membrane; GO:0005887 | non-traceable author statement
148056	0.000231247	0.0719172	0.0321109	0.000277774	0.000248592	0.000201724	2.64814e-07	32.1417	76.2333	2.37179	32.4583	42.8083	1.31887	2.63039e-05	0.0184155	U	Male-specific	SS	FBgn0035358		CG14949		62E8
145807	0.602054	0.77153	0.386424	0.438992	1.11059e-15	0.000137316	2.69828e-07	61.9833	140.667	2.26943	495.367	856.142	1.7283	2.84371e-05	7.19601e-05	U	U	SB	FBgn0031677		CG14036		25C1
151597	0.00183539	0.587133	0.0411941	0.0202431	2.30936e-05	3.73994e-07	2.8269e-07	35.6667	35.3333	0.990654	69.6167	30.625	0.439909	0.928618	8.72935e-07	Female-specific	D	SS	FBgn0032479		CG16974	CT35580, kekkon-like	34A8
153096	0.779651	0.612121	0.202381	0.337237	8.11787e-09	6.86166e-06	2.85594e-07	37.1917	44.3	1.19113	52.9083	121.8	2.30209	0.274915	4.92493e-06	Female-specific	U	SS	FBgn0023215		Mnt	CG2856, CG13316, CG2856, CG2856, dMad, Mad-3E, DmMnt, dMnt, Mad, EG:114E2.2	3E5	RNA polymerase II transcription factor; GO:0003702 | inferred from sequence similarity; DNA binding; GO:0003677 | inferred from sequence similarity with MGD:Mnt; MGI:MGI:109150; transcription factor; GO:0003700 | inferred from sequence similarity with FLYBASE:dm; FB:FBgn0000472	regulation of transcription; GO:0045449 | inferred from sequence similarity with FLYBASE:dm; FB:FBgn0000472	nucleus; GO:0005634 | inferred by curator from GO:0003700; nucleus; GO:0005634 | inferred from sequence similarity
145563	0.027365	0.027365	0.0478343	0.0478343	1.25731e-11	2.94409e-07	2.94409e-07	30	30	1	54.95	125.325	2.28071	ND	1.39595e-05	Female-specific	U	SS	FBgn0031312		l(2)k00619	CG4775, BcDNA:SD10843	21F2
146298	0.328618	0.688901	0.520317	0.343299	2.43241e-17	3.06478e-06	3.09706e-07	96.1583	150.8	1.56825	30.0083	34.0083	1.1333	1.45994e-05	0.208876	U	Male-specific	SS	FBgn0032448		CG5781		33F3
142781	0.819046	0.907066	0.69871	0.884154	1.06976e-14	0.000849183	3.09741e-07	255.425	156.525	0.612802	890.9	555.508	0.623536	0.000693783	8.82819e-05	D	D	SB	FBgn0037245		CG14648		82B1
141412	0.000706661	0.0203602	0.00848474	0.000607042	0.167613	2.1684e-06	3.20661e-07	105.592	101.708	0.963223	142.592	78.55	0.550874	0.510336	3.13703e-06	Female-specific	D	SS	FBgn0030955		CG6891		17D4--5
148443	0.647884	0.750333	0.750333	0.647884	4.54698e-06	4.54698e-06	3.30564e-07	35.7667	30	0.83877	98.1833	30	0.305551	0.183984	1.50679e-05	Female-specific	D	SS	FBgn0030796		CG4829	CG4829	15A11	protein-glutamine gamma-glutamyltransferase
149441	0.000286968	0.000286968	0.0048725	0.0048725	1.85657e-09	3.37298e-07	3.37298e-07	52.6667	33.3	0.632278	30	30	1	1.51419e-05	ND	D	Male-specific	SS	FBgn0037498		CG10029		84D3	protein disulfide isomerase; GO:0003756 ; EC:5.3.4.1 | inferred from sequence similarity with PIR:S62626; protein disulfide isomerase; GO:0003756 ; EC:5.3.4.1 | inferred from sequence similarity with SGD_LOCUS:EUG1; SGD:S0002926
154545	0.0791107	0.475274	0.0296513	0.0629013	3.13708e-21	5.82466e-05	3.37849e-07	78.4917	49.2917	0.627986	594.142	429.183	0.722359	9.40187e-05	6.07573e-05	D	D	SB	FBgn0013269	FK506-binding protein 1	FK506-bp1	CG6226, FKBP39, FKbp39	88F1	FK506 binding; GO:0005528 | inferred from direct assay; FK506 binding; GO:0005528 | non-traceable author statement; FK506 binding; GO:0005528 | inferred from sequence similarity with SWISS-PROT:Q26486; peptidyl-prolyl cis-trans isomerase; GO:0003755 ; EC:5.2.1.8 | non-traceable author statement; peptidyl-prolyl cis-trans isomerase; GO:0003755 ; EC:5.2.1.8 | inferred from sequence similarity with …	protein folding; GO:0006457 | inferred from sequence similarity with SWISS-PROT:Q26486; protein folding; GO:0006457 | non-traceable author statement	nucleus; GO:0005634 | inferred from sequence similarity with SWISS-PROT:Q26486; nucleus; GO:0005634 | non-traceable author statement
150618	0.28008	0.28008	0.940917	0.940917	1.07038e-14	3.67203e-07	3.67203e-07	100.067	58.9333	0.588941	30	30	1	1.59322e-05	ND	D	Male-specific	SS	FBgn0039374		CG17770		96F3	calcium ion binding; GO:0005509 | inferred from sequence similarity with MGD:Calt; MGI:MGI:88254
149299	0.981332	0.886356	0.170554	0.24488	1.15767e-19	1.97088e-07	3.7779e-07	196.467	310.433	1.58008	32.25	30	0.930233	1.21059e-05	0.337049	U	Male-specific	SS	FBgn0037283		CG14658		82D7
144548	0.0521458	0.0317972	0.159749	0.284276	1.57526e-18	0.000367448	3.88202e-07	42.0167	54.925	1.30722	137.667	189.333	1.3753	0.00725102	5.27062e-05	Female-specific	U	SS	FBgn0029800		CG15929		5B7--8
155161	0.228335	0.832617	0.621299	0.709421	1.53485e-13	0.000254334	3.95232e-07	42.3417	58.7167	1.38673	108.15	178.392	1.64948	0.0234269	3.09137e-05	Female-specific	U	SS	FBgn0003512	Serendipity delta	Sry-delta	CG17958, EH8, sry delta, Srydelta, srydelta, Sry-delta, sry, Sry delta, serendipity delta, anon-EH8, sry-delta	99D3	DNA binding; GO:0003677 | inferred from direct assay; transcriptional activator; GO:0016563 | non-traceable author statement	determination of anterior/posterior axis, embryo; GO:0008595 | inferred from genetic interaction with FLYBASE:bcd; FB:FBgn0000166; oogenesis; GO:0007292 | inferred from genetic interaction with FLYBASE:bcd; FB:FBgn0000166	nucleus; GO:0005634 | non-traceable author statement
151132	0.511702	0.511702	0.271398	0.271398	9.12612e-16	4.04032e-07	4.04032e-07	82.9583	145.15	1.74967	30	30	1	1.68722e-05	ND	U	Male-specific	SS	FBgn0040648		CG11666		19E6
146448	0.00574276	0.00574276	0.00234267	0.00234267	1.59032e-10	4.23782e-07	4.23782e-07	30	30	1	39.675	75.3417	1.89897	ND	1.73628e-05	Female-specific	U	SS	FBgn0032705		CG10346		37A1
150897	0.00307217	0.0720871	0.00426859	0.223454	5.39777e-15	5.12349e-06	4.26378e-07	189.042	116.733	0.617501	57.9167	52.0667	0.898993	4.3281e-06	0.404113	D	Male-specific	SS	FBgn0039783	prolyl-4-hydroxylase-alpha NE2	PH4alphaNE2	CG9720, CG9720, prolyl-4-hydroxylase-alpha NE2	99F6	procollagen-proline,2-oxoglutarate-4-dioxygenase; GO:0004656 ; EC:1.14.11.2 | inferred from sequence similarity with MGD:P4ha1; MGI:MGI:97463	peptidyl-proline hydroxylation to 4-hydroxy-L-proline; GO:0018401 | inferred from sequence similarity with MGD:P4ha1; MGI:MGI:97463	procollagen-proline, 2-oxoglutarate-4-dioxygenase complex; GO:0016222 | inferred from sequence similarity with MGD:P4ha1; MGI:MGI:97463
154187	0.00611701	0.00580664	0.0167719	0.0180306	2.12858e-19	4.55889e-06	4.30723e-07	32.3417	48	1.48415	368.125	572.575	1.55538	0.00826797	3.17362e-05	Female-specific	U	SS	FBgn0005695	germ cell-less	gcl	CG8411, gcl-1	44E3		negative regulation of transcription from Pol III promoter; GO:0016480 | inferred from mutant phenotype; pole cell determination; GO:0007278 | inferred from direct assay	nuclear pore; GO:0005643 | inferred from direct assay; pole plasm; GO:0045495 | non-traceable author statement
152226	0.304166	0.304166	0.218884	0.218884	1.63716e-22	4.38262e-07	4.38262e-07	2982.97	2047.51	0.686398	30	30	1	1.77169e-05	ND	D	Male-specific	SS	FBgn0002865	Male-specific RNA 98Ca	Mst98Ca	CG11719, Mst98C, Mst, MST98Ca, Mst98CE, mst(3)gl-12, mst336	98C3
143463	0.001963	0.00162245	0.934476	0.95265	1.18147e-14	1.46135e-06	4.66989e-07	1007.53	461.667	0.458215	56.7167	36.9667	0.651778	2.44565e-05	0.0515972	D	Male-specific	SS	FBgn0004414	male-specific opa containing gene	msopa	CG14560, Dromsopa: Drosophila male specific opa containing gene, Drosophila male specific opa containing gene, Dromsopa	79B3
142891	0.000253061	0.000254622	0.000254622	0.000253061	4.95621e-07	4.95621e-07	4.75147e-07	49.1	30	0.610998	30.025	30	0.999167	1.88296e-05	0.337049	D	Male-specific	SS	FBgn0031097		CG17052		19C1	structural constituent of peritrophic membrane (sensu Insecta); GO:0016490 | inferred from sequence similarity with EMBL:AF030431
145857	0.24023	0.24023	0.24023	0.24023	4.85619e-07	4.85619e-07	4.85619e-07	30	30	1	95.2333	30	0.315016	ND	1.88449e-05	Female-specific	D	SS	FBgn0031754		CG13997		26A3
154310	0.0033669	0.00561334	0.0162241	0.00477661	4.71475e-20	2.04275e-05	4.92078e-07	85.2917	92.225	1.08129	191.633	246.742	1.28757	0.361744	3.19989e-07	Female-specific	U	SS	FBgn0039554		CG5003		98B5--6
147107	0.0940911	0.0961525	0.0930752	0.0889557	1.38185e-18	5.40914e-07	5.16192e-07	30	30.3	1.01	303.275	509.258	1.6792	0.311328	1.98202e-05	Female-specific	U	SS	FBgn0033757	muskelin	muskelin	CG8811, CG8811, muskelin	49B10
150043	0.0568143	0.0568143	0.0568143	0.0568143	5.35983e-07	5.35983e-07	5.35983e-07	30	30	1	81.575	30	0.36776	ND	1.99995e-05	Female-specific	D	SS	FBgn0038469		CG4009		89E10	peroxidase; GO:0004601 ; EC:1.11.1.7 | inferred from sequence similarity with MGD:Epx; MGI:MGI:107569
153920	0.0181586	0.0349545	0.0536414	0.0851096	4.88947e-17	7.23233e-07	5.5107e-07	33.0833	32.7667	0.990428	110.217	73.075	0.663012	0.85115	1.4054e-05	Female-specific	D	SS	FBgn0003502	Btk family kinase at 29A	Btk29A	CG8049, CG18355, src-4, src28C, Dsrc28C, dsrc29A, c-src/fps, Dsrc29A, fic, fickle, Dm SRC2, Tec29, Src29A: Src oncogene 29A, Tec29A, Tec, DSrc28, DTec29, CT2415, CT41718, SRC 29A, tec29, C-src2, C-src4, S13, Src2, src2, src4, Src oncogene 29A, Src29A	29A1	protein tyrosine kinase; GO:0004713 ; EC:2.7.1.112 | inferred from direct assay; protein tyrosine kinase; GO:0004713 ; EC:2.7.1.112 | non-traceable author statement; receptor signaling protein tyrosine kinase; GO:0004716 ; EC:2.7.1.- | inferred from sequence similarity with MGD:Tec; MGI:MGI:98662; protein tyrosine kinase; GO:0004713 ; EC:2.7.1.112 | inferred from sequence similarity with SWISS-PR…	male genital morphogenesis (sensu Holometabola); GO:0007485 | inferred from direct assay; protein amino acid phosphorylation; GO:0006468 | inferred from sequence similarity with SWISS-PROT:Q06187	cytoplasm; GO:0005737 | inferred from direct assay; plasma membrane; GO:0005886 | inferred from direct assay
154355	0.10038	0.110929	0.638671	0.0243219	3.79773e-13	1.08754e-05	5.69167e-07	36.6417	43.75	1.194	87.4083	159.642	1.82639	0.1351	2.44895e-05	Female-specific	U	SS	FBgn0010282	Transcription factor IIFalpha	TfIIFalpha	CG10281, CG10281, TFIIF, factor 5a, TfIIF, F5a, TFIIFalpha, large subunit of transcription factor 5, TFIIF-L, factor 5	83E5	general RNA polymerase II transcription factor; GO:0016251 | non-traceable author statement; general RNA polymerase II transcription factor; GO:0016251 | inferred from sequence similarity with HUGO:GTF2F1; OMIM:189968; transcription initiation factor; GO:0016986 | non-traceable author statement; general RNA polymerase II transcription factor; GO:0016251 | inferred from sequence similarity with SG…	transcription initiation from Pol II promoter; GO:0006367 | inferred from sequence similarity with HUGO:GTF2F1; OMIM:189968; transcription initiation from Pol II promoter; GO:0006367 | inferred from sequence similarity with SGD_LOCUS:TFG1; SGD:S0003418	transcription factor TFIIF complex; GO:0005674 | inferred from sequence similarity with HUGO:GTF2F1; OMIM:189968; transcription factor TFIIF complex; GO:0005674 | inferred from sequence similarity with SGD_LOCUS:TFG1; SGD:S0003418
141650	0.221312	0.0249495	0.172981	0.132958	4.33358e-12	0.000122072	5.69721e-07	214.542	313	1.45892	144.5	163.325	1.13028	2.75975e-05	0.0522508	U	Male-specific	SS	FBgn0035437		CG11526		63D1
149788	3.77566e-09	3.77566e-09	4.48482e-05	4.48482e-05	4.36901e-13	5.76584e-07	5.76584e-07	217.875	96.2167	0.441614	30	30	1	2.09004e-05	ND	D	Male-specific	SS	FBgn0038067		CG11598		87C3	triacylglycerol lipase; GO:0004806 ; EC:3.1.1.3 | inferred from sequence similarity with EMBL:Z31689; protein_id:CAA83494
151557	0.0386351	0.286716	0.0261505	0.000620193	3.39229e-17	1.14565e-06	6.15646e-07	34.9	34	0.974212	131.958	86.3	0.653994	0.708322	1.45549e-05	Female-specific	D	SS	FBgn0029918		CG14433		6D4--7
148353	0.0688144	0.0797682	0.294513	0.393692	1.30415e-06	2.42678e-05	6.17475e-07	36.0083	30.3417	0.842629	80.0667	34.825	0.43495	0.118826	2.35353e-05	Female-specific	D	SS	FBgn0035808		SP2523	CG18768	66A8-10
151418	0.326862	0.783696	0.337552	0.133474	1.27461e-11	3.03442e-05	6.8324e-07	261.383	309.958	1.18584	478.067	850.158	1.77833	0.0408257	4.20996e-05	Female-specific	U	SS	FBgn0040954		CG13779	BcDNA:RH34416	27D7
142360	0.184843	0.596099	0.564351	0.217679	0.00104144	0.000786182	7.04421e-07	36.7333	30.2583	0.82373	54.1833	30	0.553676	0.0822505	4.81787e-06	Female-specific	D	SS	FBgn0033887		CG6704		50C20	retinol dehydratase; GO:0017051 | inferred from sequence similarity with SWISS-PROT:Q26490; aryl sulfotransferase; GO:0004062 ; EC:2.8.2.1 | inferred from sequence similarity with MGD:Ste; MGI:MGI:98431
151117	0.756113	0.673001	0.629229	0.144352	2.12116e-09	0.000143421	7.19415e-07	56.45	41.2417	0.730588	154.9	75.2167	0.485582	0.0604732	2.93462e-05	Female-specific	D	SS	FBgn0052428		CG32428	CG32428	77C4
148601	0.87237	0.87237	0.547878	0.547878	3.52144e-17	7.35351e-07	7.35351e-07	188.717	330.508	1.75135	30	30	1	2.42144e-05	ND	U	Male-specific	SS	FBgn0036204		Tim13	CG11611	68D4	protein translocase; GO:0015450 ; TC:3.A.8.1.1 ; TC:3.A.9.1.1 | inferred from sequence similarity	protein transport; GO:0015031 | inferred from sequence similarity	mitochondrial inner membrane translocase complex; GO:0005744 | inferred from sequence similarity
147872	0.0704741	0.0697105	0.752691	0.767953	8.96846e-10	5.23218e-07	7.73167e-07	42.85	98.6333	2.30183	30.6833	30	0.977729	2.14621e-05	0.337049	U	Male-specific	SS	FBgn0035029		IFa	CG4681, Drm-IFa, SIFamide	60D5--7	neuropeptide hormone; GO:0005184 | inferred from sequence similarity; hormone; GO:0005179 | non-traceable author statement	neuropeptide signaling pathway; GO:0007218 | inferred from sequence similarity
147980	0.591752	0.591752	0.109906	0.109906	6.48203e-19	7.73793e-07	7.73793e-07	431.008	710.975	1.64956	30	30	1	2.49746e-05	ND	U	Male-specific	SS	FBgn0028567		robl62A	CG1014	62A2	dynein ATPase	microtubule-based movement	mircotubule associated complex
143037	0.0729276	0.0729276	0.0729276	0.0729276	7.82882e-07	7.82882e-07	7.82882e-07	30	30	1	48.2583	30	0.621654	ND	2.51522e-05	Female-specific	D	SS	FBgn0043791		BEST:LD38109	CG8147	85D18	alkaline phosphatase
142311	0.146802	0.139207	0.0942437	0.0528112	9.07774e-23	6.5722e-07	8.06925e-07	410.042	573.517	1.39868	32.675	31.6167	0.96761	2.2262e-05	0.740759	U	Male-specific	SS	FBgn0017456	Ubiquitin conjugating enzyme 84D	Ubc84D	CG12799, ubc	84D9	ubiquitin conjugating enzyme; GO:0004840 | inferred from sequence similarity; ubiquitin conjugating enzyme; GO:0004840 | non-traceable author statement; ubiquitin conjugating enzyme; GO:0004840 | inferred from sequence similarity with NCBI_gi:4507787	ubiquitin cycle; GO:0006512 | inferred from sequence similarity
154530	0.00377532	0.00046081	0.577188	0.589365	3.93159e-18	3.04515e-05	8.45086e-07	280.992	387.383	1.37863	112.633	125.833	1.11719	3.48799e-05	0.0951937	U	Male-specific	SS	FBgn0037900		CG5276		86E8	apyrase; GO:0004050 ; EC:3.6.1.5 | inferred from sequence similarity with EMBL:AF085499; ATP binding; GO:0005524 | inferred from electronic annotation
152852	0.085048	0.154985	0.732776	0.867843	1.50805e-16	1.09934e-06	8.53547e-07	217.45	127.742	0.587453	34.2667	33.5417	0.978842	1.95723e-05	0.851719	D	Male-specific	SS	FBgn0032857		CG10947	38C.42	38C6
151348	0.00899056	0.00899056	0.0404185	0.0404185	7.10256e-08	8.62737e-07	8.62737e-07	44.025	31.0583	0.70547	30	30	1	2.66811e-05	ND	D	Male-specific	SS	FBgn0040874		CG15600		Unk
149747	0.0488645	0.0133057	0.114726	0.0856269	2.01095e-09	1.58914e-06	9.04344e-07	102.458	48.35	0.471899	36.7833	35.8	0.973267	1.51668e-05	0.765628	D	Male-specific	SS	FBgn0038009		CG17738		87B4
146689	0.000277272	0.000277272	0.000277272	0.000277272	9.08684e-07	9.08684e-07	9.08684e-07	30	30	1	44.7917	30	0.669767	ND	2.75367e-05	Female-specific	D	SS	FBgn0033097		CG9430		42C6
150907	0.0439676	0.0439676	0.33392	0.33392	3.16406e-12	1.01951e-06	1.01951e-06	69.9333	152.025	2.17386	30	30	1	2.95366e-05	ND	U	Male-specific	SS	FBgn0039796		CG12069	PKA-like	100A2	protein serine/threonine kinase; GO:0004674 ; EC:2.7.1.37 | non-traceable author statement	protein amino acid phosphorylation; GO:0006468 | non-traceable author statement
143248	0.713327	0.589526	0.09862	0.12851	1.99756e-08	1.0233e-05	1.12828e-06	33.4583	30.1417	0.900872	84.3333	39.9417	0.473617	0.128668	4.28016e-05	Female-specific	D	SS	FBgn0002609	E(spl) region transcript m3	HLHm3	CG8346, m3, HLH-m3, E(spl)m3, E(spl)M3, split locus enhancer protein m3, E(Spl)-HLH-m3, HLHM3	96F10	transcription factor; GO:0003700 | traceable author statement; transcription factor; GO:0003700 | non-traceable author statement; DNA binding; GO:0003677 | non-traceable author statement; specific transcriptional repressor; GO:0016566 | non-traceable author statement	eye morphogenesis (sensu Drosophila); GO:0007456 | traceable author statement	nucleus; GO:0005634 | non-traceable author statement; nucleus; GO:0005634 | non-traceable author statement
154047	0.0978739	0.055431	0.376587	0.181047	4.53021e-17	9.51031e-05	1.13228e-06	150.067	130.658	0.870669	432.942	311.508	0.719516	0.042338	5.79559e-05	Female-specific	D	SS	FBgn0025674	Cyclin K	CycK	CG15219	40E4	cyclin-dependent protein kinase, regulator		nuclear cyclin-dependent protein kinase holoenzyme complex
153058	0.34009	0.34009	0.0323104	0.0323104	6.33107e-20	1.14596e-06	1.14596e-06	204.908	308.417	1.50514	30	30	1	3.17221e-05	ND	U	Male-specific	SS	FBgn0030814		CG4955		15E1
152416	0.0574386	0.345828	0.753318	0.433846	7.50685e-15	0.000587788	1.15391e-06	98.0083	66.3833	0.677323	363.592	231.375	0.636359	0.000377514	0.000165839	D	D	SB	FBgn0026585		BEST:LD04971	CG11045	26E3	equlibrative nucleoside transporter; nitrobenzyl-thioinosine-insensitive
152855	0.441961	0.81025	0.216583	0.270253	6.48768e-13	0.000571073	1.16464e-06	165.075	291.575	1.76632	45.4833	75.5333	1.66068	0.000106587	0.00816736	U	Male-specific	SS	FBgn0010504		l(2)02045	CG11546	44B6-7	regulator of G-protein signaling	regulation of G-protein coupled receptor protein signaling pathway
152760	0.413305	0.470048	0.148529	0.161245	1.14237e-22	1.15017e-06	1.18501e-06	609.258	852.075	1.39854	34.0333	33.8	0.993144	3.1236e-05	0.935613	U	Male-specific	SS	FBgn0026563		BG:DS00464.1	CG1979, BcDNA:GH19145	84B2
152958	0.0237579	0.0237579	0.0153676	0.0153676	2.92616e-07	1.22092e-06	1.22092e-06	55.3583	31.1333	0.562397	30	30	1	3.29752e-05	ND	D	Male-specific	SS	FBgn0031925		Cyp4d21	CG6730, 4d21	28B4	cytochrome P450; GO:0015034 | inferred from sequence similarity; cytochrome P450; GO:0015034 | non-traceable author statement		membrane; GO:0016020 | non-traceable author statement; microsome; GO:0005792 | non-traceable author statement
154756	0.114049	0.226964	0.314688	0.521282	4.89319e-20	2.41635e-07	1.256e-06	165.658	173.167	1.04532	551.117	405.025	0.734917	0.505306	4.67041e-06	Female-specific	D	SS	FBgn0003204	raspberry	ras	CG11485, CG1799, CG11485, IMPDH, raspberry/impd, inosine monophosphate dehydrogenase, raspberry-lethal, EP(X)1093, LD02673, LD06825, l(1)9Eb, ras-l: raspberry-lethal, IMP dehydrogenase	9E2	IMP dehydrogenase; GO:0003938 ; EC:1.1.1.205 | non-traceable author statement; IMP dehydrogenase; GO:0003938 ; EC:1.1.1.205 | inferred from sequence similarity with MGD:Impdh1; MGI:MGI:96567	GMP biosynthesis; GO:0006177 | non-traceable author statement; oogenesis; GO:0007292 | traceable author statement
152883	0.800226	0.800226	0.28244	0.28244	2.05854e-19	1.30433e-06	1.30433e-06	944.908	1517.03	1.60547	30	30	1	3.43368e-05	ND	U	Male-specific	SS	FBgn0039511		CG3330		97F3
141758	0.533652	0.552387	0.395759	0.561016	0.363154	3.66649e-05	1.31985e-06	773.008	464.425	0.600802	611.775	575.642	0.940937	3.1341e-06	0.36537	D	Male-specific	SS	FBgn0035471		Sc2	CG10849, l(3)63Eb, l(3)05634, l(3)SH4, dSc2, Ubiquitin-63E, lethal(3)63Eb	63F5--6
147976	0.289683	0.274951	0.113816	0.128709	7.90468e-21	1.48705e-06	1.37441e-06	344.492	507.275	1.47253	30.425	30.8417	1.01369	3.60908e-05	0.666415	U	Male-specific	SS	FBgn0035218		CG9173		62A1
152337	0.682204	0.313087	0.437141	0.525434	1.60569e-08	2.63282e-05	1.43444e-06	147.167	135.9	0.923443	276.617	165.917	0.599807	0.240329	2.71062e-05	Female-specific	D	SS	FBgn0029878		CG10695		6C1	kinesin motor; GO:0016326 | inferred from sequence similarity with NCBI_gi:3986405	microtubule-based movement; GO:0007018 | inferred from sequence similarity with NCBI_gi:3986405	kinesin complex; GO:0005871 | inferred from sequence similarity with NCBI_gi:3986405
150057	0.080298	0.72909	0.0246992	0.01769	1.40247e-16	5.6448e-06	1.44746e-06	33.45	35.2583	1.05406	80.4167	119.975	1.49192	0.491864	2.53709e-05	Female-specific	U	SS	FBgn0038489		CG12265		89F1	apoptosis inhibitor; GO:0008189 | inferred from sequence similarity with EMBL:AF007769
152782	0.679317	0.596787	0.471046	0.35716	2.67536e-13	2.21724e-06	1.50361e-06	110.025	61.7167	0.560933	30.6167	30	0.979858	4.12773e-05	0.269747	D	Male-specific	SS	FBgn0037721		CG9427		85E1
147161	0.396791	0.247456	0.173122	0.898183	1.77637e-14	0.000414032	1.51634e-06	331.283	208.192	0.62844	90.625	64.225	0.70869	6.37357e-05	0.0418178	D	Male-specific	SS	FBgn0033860		CG18369		50B4--5
142719	0.240845	0.240845	0.45672	0.45672	1.6611e-14	1.55865e-06	1.55865e-06	185.783	98.8833	0.532251	30	30	1	3.83026e-05	ND	D	Male-specific	SS	FBgn0036186		CG6071		68D1	membrane alanyl aminopeptidase; GO:0004179 ; EC:3.4.11.2 | inferred from sequence similarity with MGD:Lap1; MGI:MGI:96749
146524	0.000113844	0.000113844	0.0613041	0.0613041	2.38585e-17	1.56258e-06	1.56258e-06	247.658	424.792	1.71523	30	30	1	3.83619e-05	ND	U	Male-specific	SS	FBgn0032834		CG13965		38A8
145709	0.615631	0.248235	0.807485	0.249897	1.55897e-17	9.95099e-05	1.66209e-06	235.675	157.267	0.667303	42.95	31.225	0.727008	0.00012359	0.000536634	D	D	SB	FBgn0031531		CG8840		23F1
141345	0.132422	0.0944346	0.183498	0.183581	0.00176612	2.90461e-05	1.66832e-06	93.475	150.367	1.60863	136.558	142.283	1.04192	1.56123e-05	0.3302	U	Male-specific	SS	FBgn0038049		CG5844	Enoyl-CoA hydratase	87B10	dodecenoyl-CoA delta-isomerase; GO:0004165 ; EC:5.3.3.8 | inferred from sequence similarity with SWISS-PROT:O35459
149154	0.0122407	0.0122407	0.0889214	0.0889214	5.66686e-11	1.70162e-06	1.70162e-06	106.625	51.375	0.481829	30	30	1	4.04272e-05	ND	D	Male-specific	SS	FBgn0037036		CG10586		78A1	endopeptidase; GO:0004175 | inferred from sequence similarity with EMBL:U66061
147215	0.831013	0.831013	0.24262	0.24262	1.08229e-22	1.70747e-06	1.70747e-06	2183.37	3063.03	1.40289	30	30	1	4.05127e-05	ND	U	Male-specific	SS	FBgn0033954		CG12860	bs33f06.y1	51B11
150413	0.010764	0.010764	0.418601	0.418601	7.20987e-17	1.73141e-06	1.73141e-06	184.5	317.9	1.72304	30	30	1	4.08614e-05	ND	U	Male-specific	SS	FBgn0039041		CG13838		94D10
148570	2.09926e-07	2.09926e-07	0.077641	0.077641	2.33294e-17	1.73827e-06	1.73827e-06	185.975	311.5	1.67496	30	30	1	4.09611e-05	ND	U	Male-specific	SS	FBgn0036154		CG6168		68C2
147477	0.245608	0.245608	0.398309	0.398309	2.04237e-08	1.80144e-06	1.80144e-06	65.7	34.7833	0.529427	30	30	1	4.18718e-05	ND	D	Male-specific	SS	FBgn0034415		CG15116		56B2	glutathione peroxidase; GO:0004602 ; EC:1.11.1.9 | inferred from sequence similarity with SGD_LOCUS:HYR1; SGD:S0001476
144584	0.11739	0.188345	0.0592764	0.378419	3.98176e-15	5.95751e-05	1.8698e-06	67.8583	79.2833	1.16837	171.367	262.817	1.53365	0.102712	5.87888e-05	Female-specific	U	SS	FBgn0040918	Longevity assurance gene 1	Lag1	CG3576	5E3-4			plasma membrane
148514	0.000197319	0.000197319	0.00554131	0.00554131	2.90457e-14	1.95389e-06	1.95389e-06	76.7917	50.4917	0.657515	30	30	1	4.40233e-05	ND	D	Male-specific	SS	FBgn0036075		CG8065		67D10--11
151771	0.0301564	0.098521	0.0858695	0.433064	8.61084e-10	0.000983418	2.28918e-06	109.875	192.35	1.75063	60.2667	80.3167	1.33269	4.84283e-05	0.0653963	U	Male-specific	SS	FBgn0051374		CG31374	CG31374	86E8
154634	0.000195537	0.00406238	0.00240415	0.000199507	4.3405e-16	0.000444373	2.30852e-06	41.5	51.45	1.23976	113.65	162.3	1.42807	0.0661796	6.45702e-05	Female-specific	U	SS	FBgn0046704		Liprin-a	CG11199	27A1		photoreceptor morphogenesis (sensu Drosophila); synaptogenesis	synaptic junction
142579	0.259862	0.115777	0.8806	0.905088	1.00307e-18	1.33237e-05	2.44904e-06	39.7083	35.5417	0.895068	225.775	155.15	0.687189	0.376257	4.31476e-05	Female-specific	D	SS	FBgn0029148		NHP2	CG5258	70F6			nucleolus
146092	0.0239913	0.0239913	0.0239913	0.0239913	2.45205e-06	2.45205e-06	2.45205e-06	30	30	1	51.4583	30	0.582996	ND	5.06633e-05	Female-specific	D	SS	FBgn0032126		CG13113		30B10
147760	0.0650101	0.0650101	0.559982	0.559982	1.73993e-17	2.49393e-06	2.49393e-06	624.092	1078.4	1.72795	30	30	1	5.11982e-05	ND	U	Male-specific	SS	FBgn0034840		CG3124		59D4
144868	0.221881	0.112207	0.0108731	0.0433709	7.62604e-07	0.000213094	2.52523e-06	838.708	578.833	0.690149	566.558	522.783	0.922735	8.16506e-06	0.235777	D	Male-specific	SS	FBgn0030292		CG11752	BcDNA:RH44935, anon-EST:Posey214	10B3
153086	0.160578	0.333501	0.715986	0.591087	1.17526e-07	3.01558e-05	2.62862e-06	35.4667	30	0.845865	105.508	42.7833	0.405497	0.0431607	9.12407e-05	Female-specific	D	SS	FBgn0029814		CG15765		5C2--3
151991	0.233052	0.224584	0.157216	0.162026	2.1548e-09	2.87258e-06	2.63968e-06	30	30.175	1.00583	46.1833	107.917	2.3367	0.218061	5.44008e-05	Female-specific	U	SS	FBgn0033566		CG18004		47C3
153232	0.36545	0.590827	0.508407	0.663559	4.8611e-18	0.000294534	2.65742e-06	93.85	82.0917	0.874711	267.525	202.625	0.757406	0.0404507	0.000106197	Female-specific	D	SS	FBgn0032121		CG18419		30B9--10	calcium-transporting ATPase; GO:0005388 ; EC:3.6.3.8 ; TC:3.A.3.2.1 ; TC:3.A.3.2.3 | inferred from sequence similarity with EMBL:AL033388; protein_id:CAA21897
151123	0.745002	0.745002	0.582452	0.582452	1.3072e-17	2.67444e-06	2.67444e-06	197.433	322.483	1.63338	30	30	1	5.34673e-05	ND	U	Male-specific	SS	FBgn0040638		CG12979		Unk
147454	0.866773	0.866773	0.472191	0.472191	2.00995e-16	2.67724e-06	2.67724e-06	356.833	645.683	1.80948	30	30	1	5.3502e-05	ND	U	Male-specific	SS	FBgn0034375		CG12613		Unk
142541	0.0632313	0.346692	0.063602	0.0637265	3.05464e-09	0.000917488	2.70031e-06	51.3417	64.025	1.24704	80.4417	134.542	1.67254	0.141822	9.55129e-06	Female-specific	U	SS	FBgn0040389	mitochondrial ribosomal protein L14	mRpL14	CG14048	3A1	structural constituent of ribosome	protein biosynthesis	mitochondrial large ribosomal subunit
148835	0.0333945	0.119449	0.132048	0.114827	2.73716e-06	5.48885e-05	2.73716e-06	62.725	33.875	0.540056	33.875	30.725	0.907011	5.26981e-05	0.19665	D	Male-specific	SS	FBgn0036549		CG10516		72C1
143418	0.0170785	0.00978399	0.0367128	0.0377414	4.71808e-15	1.61897e-05	2.77389e-06	194.458	49.7333	0.255753	4813.2	2478.61	0.514961	0.0998114	7.89019e-05	Female-specific	D	SS	FBgn0004047	Yolk protein 3	Yp3	CG11129, YP3, yp3, YP, VG3, YP[[3]], YP-3, fs(1)1526, yolk protein, yp, fs(1)A1526, vitellogenin	12C1	structural molecule; GO:0005198 | inferred from sequence similarity with NCBI_gi:1079181	vitellogenesis; GO:0007296 | inferred from sequence similarity with NCBI_gi:1079181
153622	0.233632	0.369955	0.256412	0.2341	1.60394e-11	7.89788e-06	2.81456e-06	304.483	298.667	0.980897	548.542	384.992	0.701846	0.76406	3.74802e-06	Female-specific	D	SS	FBgn0024811		Crk	CG1587, CG1587, CG1587, D-CRK, dCRK, Dcrk, D-Crk, CRK	102B1	SH3/SH2 adaptor protein; GO:0005070 | non-traceable author statement; SH3/SH2 adaptor protein; GO:0005070 | inferred from sequence similarity with SWISS-PROT:P87378	myoblast fusion; GO:0007520 | traceable author statement; signal transduction; GO:0007165 | non-traceable author statement
142246	0.0343936	0.0609735	0.0761276	0.229485	1.85984e-12	4.89861e-07	2.92474e-06	33.9	30.525	0.900442	62.775	121.375	1.93349	0.188425	2.28511e-05	Female-specific	U	SS	FBgn0034918	within bgcn	wibg	CG30176, CG10330, UD3, BEST:HL05757, within bgcn, undefined 3	60A4	molecular_function unknown; GO:0005554 | no biological data available	biological_process unknown; GO:0000004 | no biological data available	cellular_component unknown; GO:0008372 | no biological data available
153305	0.331862	0.331862	0.331862	0.331862	2.95343e-06	2.95343e-06	2.95343e-06	30	30	1	30	77.3333	2.57778	ND	5.68691e-05	Female-specific	U	SS	FBgn0011425		DNAprim	CG5553	77B6	DNA primase	DNA replication	alpha DNA polymerase primase complex; nucleus
145022	0.0164282	0.011702	0.00630293	0.00588868	4.20063e-14	1.29267e-05	2.98038e-06	30.1833	32.3417	1.07151	67.425	109.467	1.62353	0.224002	7.04987e-05	Female-specific	U	SS	FBgn0030507		CG11164		12B2
143689	0.130077	0.569257	0.168852	0.118503	3.5227e-13	5.96753e-05	3.00881e-06	30.7833	38.3417	1.24553	90.0083	159.108	1.76771	0.0288714	0.000112715	Female-specific	U	SS	FBgn0011766	E2F transcription factor	E2f	CG6376, drosE2F1, E2F, E(var)3-93E, Evar(3)164, dE2F, DRTF1/E2F, DmE2F-1, E(var)3-95E, dE2f, dE2F1, de2f1, E(Sev-CycE)3A, E2F1, E2f1, E(var)93E, l(3)07172, l(3)j3B1, l(3)j3C2, l(3)rM729	93E6--7	DNA binding; GO:0003677 | inferred from direct assay; RNA polymerase II transcription factor; GO:0003702 | inferred from direct assay; RNA polymerase II transcription factor; GO:0003702 | non-traceable author statement	positive regulation of nurse cell apoptosis; GO:0045850 | inferred from mutant phenotype	nucleus; GO:0005634 | inferred from direct assay
143274	0.861059	0.868486	0.485419	0.506374	3.6622e-25	2.71392e-06	3.03781e-06	3688.61	4766.62	1.29225	47.2	43.1167	0.913489	5.55807e-05	0.511838	U	Male-specific	SS	FBgn0002862	Male-specific RNA 87F	Mst87F	CG17956, mst-9, mst(3)gl-9, mst(3)87F, mst(3)gl9, Mst, bs35f12.y1, mst87F	87F14
146895	0.3394	0.3394	0.347226	0.347226	2.55802e-06	3.19316e-06	3.19316e-06	30	30	1	72.5083	30.3167	0.418113	ND	5.97012e-05	Female-specific	D	SS	FBgn0033433		CG12927		45F6
151723	0.0640882	0.0959204	0.784087	0.757383	4.03786e-11	5.10536e-06	3.23919e-06	30.75	30	0.97561	100.55	52.35	0.520636	0.189071	6.80334e-05	Female-specific	D	SS	FBgn0033584		CG7737		47E1
146241	3.35365e-06	3.35365e-06	0.000803254	0.000803254	1.82645e-25	3.29688e-06	3.29688e-06	1428.92	1824.94	1.27714	30	30	1	6.09028e-05	ND	U	Male-specific	SS	FBgn0032360		CG14926	bs34f02.y1	32E4
149523	0.000500372	0.000500372	0.0064633	0.0064633	9.30499e-13	3.31712e-06	3.31712e-06	55.1083	95	1.72388	30	30	1	6.11356e-05	ND	U	Male-specific	SS	FBgn0037626		CG8236		85B1
142767	0.0772946	0.340688	0.00770818	0.0251463	7.22714e-19	1.80817e-06	3.36764e-06	63.0583	61.2083	0.970662	202.508	291.717	1.44052	0.724866	2.71506e-05	Female-specific	U	SS	FBgn0022936	Cyclin H	CycH	CG7405, CG7405, cyclin H	78F3--4	general RNA polymerase II transcription factor; GO:0016251 | inferred from sequence similarity with HUGO:CCNH; OMIM:601953; cyclin-dependent protein kinase activating kinase, regulator; GO:0019914 ; EC:2.7.1.- | non-traceable author statement; cyclin-dependent protein kinase, regulator; GO:0016538 ; EC:2.7.1.- | inferred from sequence similarity with SWISS-PROT:P51947; general RNA polymerase II t…	transcription initiation from Pol II promoter; GO:0006367 | inferred from sequence similarity with HUGO:CCNH; OMIM:601953; transcription initiation from Pol II promoter; GO:0006367 | inferred from sequence similarity with SGD_LOCUS:CCL1; SGD:S0006229	transcription factor TFIIH complex; GO:0005675 | inferred from sequence similarity with HUGO:CCNH; OMIM:601953; transcription factor TFIIH complex; GO:0005675 | inferred from sequence similarity with SGD_LOCUS:CCL1; SGD:S0006229
153773	0.253304	0.896838	0.204754	0.127616	4.65611e-14	0.000227589	3.49133e-06	62.5583	77.6583	1.24137	165.058	259	1.56914	0.0157543	0.000159741	Female-specific	U	SS	FBgn0034282	Mapmodulin	Mapmodulin	CG5784, CG5784, CT18148, CT42180, anon-EST:fe3A2, anon-fast-evolving-3A2, Mapmodulin	54F4	microtubule binding; GO:0008017 | inferred from sequence similarity; phosphatase inhibitor; GO:0019212 | inferred from sequence similarity with HUGO:ANP32A; OMIM:600832	microtubule-based process; GO:0007017 | inferred from sequence similarity	microtubule associated complex; GO:0005875 | inferred from sequence similarity
154271	0.0273234	0.0390496	0.0256163	0.0311192	1.50248e-16	1.10226e-05	3.51539e-06	30	33.0667	1.10222	127.425	204.108	1.60179	0.0908934	8.43682e-05	Female-specific	U	SS	FBgn0000340	canoe	cno	CG2534, lip: lips, lips, Cno, Canoe, dlhA: dorsal holes A, mis, dorsal holes A, lip, misty	82F4--5	actin binding; GO:0003779 | inferred from sequence similarity with EMBL:U83231	N receptor signaling pathway; GO:0007219 | traceable author statement; RAS protein signal transduction; GO:0007265 | traceable author statement; dorsal closure; GO:0007391 | traceable author statement; dorsal closure; GO:0007391 | traceable author statement	adherens junction; GO:0005912 | inferred from direct assay
153819	0.447481	0.84688	0.734064	0.401603	2.35343e-20	7.55758e-05	3.65477e-06	103.825	79.5083	0.765792	793.317	577.025	0.727358	0.0790117	0.000106473	Female-specific	D	SS	FBgn0037137		Nopp140	CG7421, CG7421, DmNopp140	78F4		nucleologenesis; GO:0017126 | inferred from sequence similarity with EMBL:M94288	nucleolus; GO:0005730 | inferred from sequence similarity; nucleolus; GO:0005730 | inferred from sequence similarity with EMBL:M94288
142683	0.143777	0.232068	0.179477	0.112387	3.79845e-19	6.67045e-05	3.67507e-06	59.0333	82.6083	1.39935	494.2	714.175	1.44511	0.072493	0.000109034	Female-specific	U	SS	FBgn0000079	Amylase proximal	Amy-p	CG18640, CG18730, CG18640, CG18640, alpha-amylase, Amy, AMY, alpha-AMY, AmyA: Amylase-A, alpha-Amy, alpha-amylase, Amylase, alpha-Amylase, amy, alpha-amylase proximal, Amy4, Amy1, Amy2, Amy5, amylase, AmyA, Amylase-A	53F12	alpha-amylase; GO:0004556 ; EC:3.2.1.1 | non-traceable author statement; calcium ion binding; GO:0005509 | non-traceable author statement
148156	0.698008	0.103687	0.152762	0.72844	7.5529e-08	9.55812e-06	3.74557e-06	59.7083	62.8333	1.05234	76.475	172.008	2.24921	0.807866	1.27959e-06	Female-specific	U	SS	FBgn0035512		CG15008		64A10	structural constituent of larval cuticle (sensu Insecta); GO:0008010 | inferred from sequence similarity with SWISS-PROT:P81225
149705	0.768713	0.184439	0.1592	0.4577	5.79326e-17	2.19792e-05	3.91817e-06	220.958	326.242	1.47649	72.7	79.2	1.08941	3.9174e-05	0.467196	U	Male-specific	SS	FBgn0037942		CG14721		86F4	thiamin pyrophosphokinase; GO:0004788 ; EC:2.7.6.2 | inferred from sequence similarity with SWISS-PROT:P41888
148694	7.55662e-06	7.55662e-06	7.55662e-06	7.55662e-06	3.91852e-06	3.91852e-06	3.91852e-06	30	30	1	30	37.5	1.25	ND	6.78423e-05	Female-specific	U	SS	FBgn0036341	Syntaxin 13	Syx13	CG11278 (69D1-70A2), l(3)01470, Dm Syx13, DmSyx13, Syntaxin, ff16 (69D1-70A2), l(3)01470 (69D1-70A2), Syntaxin 13, ff16	69F6	t-SNARE; GO:0005486 | inferred from sequence similarity with EMBL:AF044581; t-SNARE; GO:0005486 | inferred from sequence similarity	neurotransmitter secretion; GO:0007269 | inferred from sequence similarity with EMBL:AF044581; synaptic vesicle fusion; GO:0016083 | inferred from sequence similarity with EMBL:AF044581	plasma membrane; GO:0005886 | inferred from sequence similarity; plasma membrane; GO:0005886 | inferred from sequence similarity with EMBL:AF044581
142508	0.448325	0.152377	0.103988	0.0332832	1.00603e-15	0.00057881	4.04137e-06	187.225	237.008	1.2659	555.725	806.008	1.45037	0.00561593	0.000232097	Female-specific	U	SS	FBgn0034802		CG3800	CG11716, CG11716, anon-EST:fe2B6, anon-fast-evolving-2B6	59B6	nucleic acid binding; GO:0003676 | inferred from sequence similarity with PIR:I48297; nucleic acid binding; GO:0003676 | non-traceable author statement
146798	0.788136	0.788136	0.25095	0.25095	4.65061e-22	4.1276e-06	4.1276e-06	318.658	436.967	1.37127	30	30	1	7.00867e-05	ND	U	Male-specific	SS	FBgn0033279		CG2291		44C3
153120	0.326324	0.326324	0.477023	0.477023	2.22369e-11	4.14388e-06	4.14388e-06	30	30	1	160.625	72.6917	0.452555	ND	7.02598e-05	Female-specific	D	SS	FBgn0005392	female sterile (1) M3	fs(1)M3	CG4790	Unk		eggshell formation
154502	0.615552	0.610222	0.561861	0.353754	1.47413e-11	2.43187e-05	4.30378e-06	35.3583	39.65	1.12138	76.7917	145.617	1.89626	0.366981	6.38637e-05	Female-specific	U	SS	FBgn0031988		CG8668		28E7	UDP-galactose beta-N-acetylglucosamine beta-1,3-galactosyltransferase; GO:0008499 | inferred from sequence similarity with EMBL:AF029790; transferase, transferring glycosyl groups; GO:0016757 ; EC:2.4.-.- | inferred from sequence similarity with FLYBASE:brn; FB:FBgn0000221
154615	0.201257	0.201257	0.0877986	0.0877986	2.44615e-15	4.42238e-06	4.42238e-06	30	30	1	136.117	241.1	1.77127	ND	7.3184e-05	Female-specific	U	SS	FBgn0031875		CG3430		27C7
141773	0.196254	0.0201547	0.445362	0.0472893	7.21505e-06	7.0754e-09	4.4617e-06	150.467	58.975	0.391947	131.683	149.25	1.1334	2.08961e-07	0.0757776	D	Male-specific	SS	FBgn0035039		CG3608		60D9	protein kinase; GO:0004672 | non-traceable author statement
152339	0.590218	0.72821	0.350493	0.242806	5.72661e-12	0.00016724	4.57594e-06	85.3583	94.6083	1.10837	137.217	204.142	1.48773	0.23585	3.95118e-05	Female-specific	U	SS	FBgn0035107		CG1216		61B2	glycerol kinase; GO:0004370 ; EC:2.7.1.30 | inferred from sequence similarity with SWISS-PROT:Q63060
153063	0.635048	0.559215	0.451044	0.249449	5.34965e-09	6.78881e-06	4.73988e-06	196.742	88.1417	0.448007	60.4333	59.075	0.977523	9.0795e-06	0.907823	D	Male-specific	SS	FBgn0032713		CG17323		37B1	glucuronosyltransferase; GO:0015020 ; EC:2.4.1.- ; EC:2.4.1.17 | inferred from sequence similarity with MGD:Ugt2b5; MGI:MGI:98900
149092	0.0323916	0.0155858	0.0576463	0.0260863	2.11145e-06	4.4117e-06	4.89807e-06	32.3083	32.4833	1.00542	82.3083	33.725	0.40974	0.946963	4.71598e-05	Female-specific	D	SS	FBgn0036938		CG14187		76F1
146834	0.229745	0.229745	0.157115	0.157115	5.93494e-18	4.96331e-06	4.96331e-06	311.908	501.75	1.60865	30	30	1	7.86853e-05	ND	U	Male-specific	SS	FBgn0033330		CG8746		44F1
151093	2.19901e-09	2.19901e-09	9.43092e-06	9.43092e-06	4.27679e-09	5.04514e-06	5.04514e-06	53.6333	34.9417	0.651492	30	30	1	7.94988e-05	ND	D	Male-specific	SS	FBgn0040608		CG14246		Unk
146250	0.1473	0.1473	0.551114	0.551114	2.57289e-09	5.37059e-06	5.37059e-06	30	30	1	48.2333	111.375	2.30909	ND	8.26894e-05	Female-specific	U	SS	FBgn0032374		CG14931		33A1
153698	0.00404894	0.0184604	0.163821	0.0762266	1.0722e-18	4.57805e-06	5.38067e-06	119.167	119.658	1.00413	351.683	263.625	0.749609	0.935571	3.57471e-05	Female-specific	D	SS	FBgn0032988		Tif-IA	CG3278	40F6
151559	0.00454544	0.00454544	0.0211523	0.0211523	9.94994e-11	5.39531e-06	5.39531e-06	60.2083	39.1167	0.649689	30	30	1	8.2929e-05	ND	D	Male-specific	SS	multiple hits				59C1
151336	0.562326	0.866557	0.853982	0.78656	9.63107e-06	5.85682e-05	5.46362e-06	38.325	32.7333	0.854099	100.208	36.975	0.368981	0.182661	0.000105396	Female-specific	D	SS	FBgn0040861		CG15722		Unk
145632	0.868843	0.868843	0.350119	0.350119	1.71028e-11	5.53794e-06	5.53794e-06	125.458	309.625	2.46795	30	30	1	8.43038e-05	ND	U	Male-specific	SS	FBgn0028570		robl22E	CG10838	22E1	dynein ATPase	microtubule-based movement	microtubule associated complex
142980	0.0128245	0.0128245	0.106273	0.106273	2.57344e-08	5.5549e-06	5.5549e-06	68.1667	36.2917	0.532396	30	30	1	8.44664e-05	ND	D	Male-specific	SS	FBgn0029777		CG17763		5A8
147097	0.118225	0.0142906	0.101005	0.171074	2.81166e-09	1.09255e-06	5.61805e-06	56.075	35.9333	0.640808	30.4583	31.5583	1.03611	2.36628e-05	0.402889	D	Male-specific	SS	FBgn0050044		CG30044	CG30044	49A9
147631	0.00221637	0.0583636	0.865158	0.808267	0.0028212	0.000108483	5.76853e-06	50.4083	45.6	0.904612	83.2333	40.25	0.48358	0.38544	1.84704e-05	Female-specific	D	SS	FBgn0034647		CG15678		57F6
149710	0.206931	0.327885	0.430142	0.317782	1.07103e-05	6.07775e-05	5.78481e-06	262.742	44.1417	0.168004	49.225	30	0.609446	0.00010902	0.185522	D	Male-specific	SS	FBgn0037953		CG14727		Unk
153626	0.244989	0.236432	0.242602	0.207216	2.72905e-19	9.89714e-06	6.20175e-06	30.3667	32.4167	1.06751	259.192	382.917	1.47735	0.0302822	0.000104284	Female-specific	U	SS	FBgn0013349	Deoxyuridine triphosphatase	UTPase	CG4584	32D1	dUTP pyrophosphatase
145983	0.843999	0.8308	0.276094	0.311552	7.52484e-19	7.36577e-06	6.25585e-06	495.85	765.75	1.54432	31.2417	32.7917	1.04961	9.54566e-05	0.308806	U	Male-specific	SS	FBgn0031946		CG7164		28C3
154888	0.00622503	0.0248444	0.144746	0.0455575	3.61011e-17	4.98688e-05	6.34382e-06	30	38.375	1.27917	198.758	307.767	1.54845	4.47475e-05	0.000173608	U	U	SB	FBgn0029924		CG4586		6E4	acyl-CoA oxidase; GO:0003997 ; EC:1.3.3.6 | inferred from sequence similarity with EMBL:AF006688		peroxisome; GO:0005777 | inferred from sequence similarity with EMBL:AF006688
148555	4.56062e-10	4.56062e-10	0.251237	0.251237	2.69978e-16	6.34944e-06	6.34944e-06	144.333	238.942	1.65548	30	30	1	9.19037e-05	ND	U	Male-specific	SS	FBgn0036132		CG18587		68A4
143275	0.16364	0.16364	0.573146	0.573146	3.3362e-23	6.36948e-06	6.36948e-06	6917.58	5145.82	0.743875	30	30	1	9.2087e-05	ND	D	Male-specific	SS	FBgn0002863	Accessory gland-specific peptide 95EF	Acp95EF	CG17924, mst-3, mst316, mst 316, Mst95E, Mst95F, mst(3)ag-3, mst316F	95F3			extracellular; GO:0005576 | non-traceable author statement
144444	0.0181109	0.462643	0.376244	0.0371119	0.0577039	0.000449781	6.49199e-06	138.108	201.15	1.45647	177.058	187.842	1.0609	2.39183e-05	0.237864	U	Male-specific	SS	FBgn0029665		CG14270		3D4
148499	0.927093	0.927093	0.478577	0.478577	2.04196e-17	6.50688e-06	6.50688e-06	251.692	408.167	1.62169	30	30	1	9.33381e-05	ND	U	Male-specific	SS	FBgn0036056		CG6709		67D1
149388	0.00236248	0.00236248	0.00236248	0.00236248	6.75659e-06	6.75659e-06	6.75659e-06	30	30	1	44.6	30	0.672646	ND	9.55888e-05	Female-specific	D	SS	FBgn0037422		CG15595		83E2
151171	0.000252805	0.000252805	0.649828	0.649828	3.84566e-14	6.79132e-06	6.79132e-06	177.133	345.35	1.94966	30	30	1	9.58995e-05	ND	U	Male-specific	SS	FBgn0040694		CG14974		62E5
151240	0.888853	0.740886	0.793119	0.762554	3.12862e-12	0.000116269	6.83723e-06	844.983	810.725	0.959457	594.033	279.467	0.470456	0.464309	5.51455e-06	Female-specific	D	SS	FBgn0040767		CG13233		Unk
142923	0.0172295	0.0170102	0.0100707	0.0104372	3.12769e-08	6.27066e-06	6.98751e-06	30	30.075	1.0025	53.6833	33.95	0.632412	0.337049	9.4153e-05	Female-specific	D	SS	FBgn0030813		CG4949		15E1
144685	0.30069	0.30069	0.284173	0.284173	2.68994e-12	7.02018e-06	7.02018e-06	57.975	102.283	1.76427	30	30	1	9.79336e-05	ND	U	Male-specific	SS	FBgn0030015		CG10761		7D17
148143	0.514167	0.557501	0.188779	0.238736	1.93548e-19	6.57067e-06	7.02747e-06	1716.01	2615.12	1.52396	51.6	49.475	0.958818	9.46362e-05	0.809828	U	Male-specific	SS	FBgn0035491		CG11591		64A5
152998	0.169048	0.169048	0.0610829	0.0610829	1.12428e-15	7.17818e-06	7.17818e-06	192.842	338.533	1.7555	30	30	1	9.93246e-05	ND	U	Male-specific	SS	FBgn0034882		CG5398		59F4	water channel; GO:0015250 | inferred from sequence similarity with EMBL:U88623
147135	0.00135153	0.112209	0.0451979	0.57058	8.56694e-07	4.01472e-05	7.18249e-06	153.692	236.6	1.53945	141.658	146.958	1.03741	7.44679e-07	0.683375	U	Male-specific	SS	FBgn0033814		CG4670		49F11	flavin-linked sulfhydryl oxidase; GO:0016971 | inferred from sequence similarity with HUGO:QSCN6; OMIM:603120
142807	0.681871	0.685383	0.363065	0.358	1.4367e-24	6.88516e-06	7.60463e-06	3443.76	4441.68	1.28978	49.2417	45.7417	0.928922	9.91889e-05	0.607251	U	Male-specific	SS	FBgn0040994		CG17567	bs35c03.y1, bs36b02.y1	37C7
153176	0.0895468	0.0777961	0.0458136	0.00240359	2.69293e-18	0.000265997	7.64185e-06	123.683	132.25	1.06926	244.225	304.9	1.24844	0.0565443	0.000197167	Female-specific	U	SS	FBgn0031231	mitochondrial ribosomal protein L10	mRpL10	CG11488, CG11488, L10, mitochondrial ribosomal protein L10	21B4	structural constituent of ribosome; GO:0003735 | inferred from sequence similarity with EMBL:AW249086	protein biosynthesis; GO:0006412 | inferred from sequence similarity with EMBL:AW249086	mitochondrial large ribosomal subunit; GO:0005762 | inferred from sequence similarity with EMBL:AW249086
150001	0.297734	0.0589812	0.0519235	0.877386	4.83668e-15	0.000212086	7.81908e-06	91.25	105.3	1.15397	230.242	338.108	1.46849	0.0690315	0.00018743	Female-specific	U	SS	FBgn0024491	Bicoid interacting protein 1	Bin1	CG6046	89B12	transcription co-repressor	negative regulation of transcription from Pol II promoter
147970	0.107916	0.0865137	0.011696	0.0134509	4.1377e-15	0.000144567	8.14217e-06	44.7917	55.1167	1.23051	161.642	253.75	1.56983	0.178027	0.000128622	Female-specific	U	SS	FBgn0035209		CG13914		61F6
152248	0.0249753	0.0249753	0.0342374	0.0342374	5.39671e-10	8.47771e-06	8.47771e-06	40.8833	69.2583	1.69405	30	30	1	0.000110393	ND	U	Male-specific	SS	FBgn0028520		BG:DS04095.1	CG4891, DS04095.1	35E2
154094	0.0793355	0.12698	0.760226	0.622308	2.25683e-17	7.44452e-05	8.51878e-06	36.9083	31.6333	0.857078	200.592	136.767	0.681816	0.0425108	0.000189547	Female-specific	D	SS	FBgn0033039		gp210	CG7897, CG14467, GP210, gp120	41F9			plasma membrane; GO:0005886 | non-traceable author statement
152570	0.0157352	0.346673	0.818087	0.231575	4.37399e-10	0.000233703	8.55946e-06	179.075	242.867	1.35623	142.275	150.658	1.05892	2.43795e-05	0.342063	U	Male-specific	SS	FBgn0034792		CG3499	CG3499	59B4	ATP-dependent peptidase; GO:0004176 | inferred from sequence similarity with SGD_LOCUS:YME1; SGD:S0006228		mitochondrial inner membrane
145307	0.00220552	0.112894	0.114287	0.00508279	0.000855107	7.03605e-05	8.67386e-06	499.65	462.667	0.925982	882.808	418.792	0.474386	0.517742	2.33876e-05	Female-specific	D	SS	FBgn0030929		CG15043		17B5
146374	0.293788	0.84034	0.581728	0.389474	1.00937e-20	1.59684e-05	9.04225e-06	37.025	38.3	1.03444	178.317	239.992	1.34587	0.733462	8.34913e-05	Female-specific	U	SS	FBgn0032599		CG13277		36A14		mRNA splicing; GO:0006371 | inferred from sequence similarity with NCBI_NP:014252; mRNA splicing; GO:0006371 | inferred from sequence similarity with protein_id:AAD56231	small nuclear ribonucleoprotein complex; GO:0030532 | inferred from sequence similarity with NCBI_NP:014252; small nuclear ribonucleoprotein complex; GO:0030532 | inferred from sequence similarity with protein_id:AAD56231; spliceosome complex; GO:0005681 | inferred from sequence similarity with NCBI_NP:014252; spliceosome complex; GO:0005681 | inferred from sequence similarity with protein_id:AAD…
151374	0.0986774	0.385948	0.22298	0.137728	0.000445906	0.000141354	9.34065e-06	33.7417	31.1083	0.921956	54.775	30	0.547695	0.27729	9.37751e-05	Female-specific	D	SS	FBgn0052774		CG32774	CG32774	4B4
147207	0.0272474	0.0557303	0.0170075	0.122615	2.00898e-13	0.000219281	9.73636e-06	161.85	103.2	0.637627	49.975	42.7	0.854427	0.000119547	0.204208	D	Male-specific	SS	FBgn0033942		CG10112		51A6
149161	0.27782	0.29546	0.23665	0.280117	1.31269e-05	4.61435e-06	9.83655e-06	33.3	31.825	0.955706	31.2667	86.7083	2.77319	0.651253	5.66148e-05	Female-specific	U	SS	FBgn0024200	poils aux pattes	pap	CG9936	78A2-5	RNA polymerase II transcription mediator	cell fate commitment; sex comb development; transcription initiation from Pol II promoter	mediator complex; nucleus
148674	0.22097	0.226602	0.378113	0.341916	2.06847e-20	1.4341e-05	9.89567e-06	605.75	867.25	1.4317	30	33.525	1.1175	0.000135503	0.182745	U	Male-specific	SS	FBgn0036311		CG17666	bs31g10.y1	69E2
154291	0.15956	0.15956	0.15956	0.15956	9.95062e-06	9.95062e-06	9.95062e-06	30	30	1	30	59.4917	1.98306	ND	0.000122258	Female-specific	U	SS	FBgn0052604		CG32604	CG32604	12E4-5	ATP dependent helicase; ATP dependent RNA helicase; pre-mRNA splicing factor	mRNA splicing	spliceosome complex
143000	0.00143861	0.0254338	0.20219	0.157004	1.66632e-19	7.88783e-05	1.0008e-05	110.958	97.3083	0.876981	642.35	470.208	0.732013	0.0220025	0.00021469	Female-specific	D	SS	FBgn0032444		CG5525		33F3	chaperonin ATPase; GO:0003763 ; EC:3.6.4.9 | inferred from sequence similarity with MGD:Cct4; MGI:MGI:104689		chaperonine-containing T-complex; GO:0005832 | inferred from sequence similarity with MGD:Cct4; MGI:MGI:104689
152322	0.703172	0.703172	0.512745	0.512745	4.27026e-19	1.01669e-05	1.01669e-05	1252.18	1916.53	1.53055	30	30	1	0.000123948	ND	U	Male-specific	SS	FBgn0035198		CG9133	bs29f09.y1	Unk
151550	0.845428	0.829149	0.634522	0.669039	1.9677e-07	1.18021e-05	1.03236e-05	107.425	40.2833	0.37499	30.325	30	0.989283	0.000130221	0.337049	D	Male-specific	SS	multiple hits				100A1
142155	0.154098	0.145623	0.428478	0.412686	1.59761e-17	1.02731e-05	1.07612e-05	179.925	279.508	1.55347	30.1667	30	0.994475	0.000126589	0.337049	U	Male-specific	SS	FBgn0030050		CG12111		7F4--5	sugar binding; GO:0005529 | inferred from sequence similarity with SWISS-PROT:P05047
146415	0.541801	0.408128	0.610226	0.457495	6.58173e-21	1.53733e-06	1.11684e-05	388.542	550.567	1.41701	49.6333	38.6333	0.778375	5.6061e-05	0.0878512	U	Male-specific	SS	FBgn0032654		CG15147		36C11
153914	0.0575427	0.194795	0.501615	0.53104	4.19016e-17	2.82447e-05	1.1304e-05	38.5583	36.3583	0.942944	198.517	134.042	0.675216	0.579899	0.000110607	Female-specific	D	SS	FBgn0036826		CG3893	BcDNA:LD18018	75E4
145298	0.234024	0.437816	0.780698	0.601574	3.99797e-07	0.000156063	1.13487e-05	32.675	30.225	0.925019	59.5667	35.925	0.603106	0.151533	0.00018528	Female-specific	D	SS	FBgn0052549		CG32549	CG32549	17A10-11	IMP-GMP specific 5'-nucleotidase		cytosol
151588	0.543202	0.543202	0.543202	0.543202	1.15774e-05	1.15774e-05	1.15774e-05	30	30	1	61.85	30	0.485044	ND	0.000134688	Female-specific	D	SS	FBgn0037810	slender lobes	sle	CG12819, slender lobes	86A8--B1
152952	1.57594e-06	1.57594e-06	0.00847479	0.00847479	2.70323e-20	1.19138e-05	1.19138e-05	268.675	378.95	1.41044	30	30	1	0.000137183	ND	U	Male-specific	SS	FBgn0036029		CG16719		67C5
143820	0.790999	0.324246	0.198985	0.713937	4.8556e-15	8.45323e-06	1.20409e-05	67.1667	64.975	0.96737	247.342	419.567	1.6963	0.823908	7.80163e-05	Female-specific	U	SS	FBgn0015567	alpha-Adaptin	alpha-Adaptin	CG4260, CG31654, CG4260, CG4260, CG4260, CG4260, dAP-2a, alpha-adaptin, D-alphaAda, D-Ada, alpha-adaptin, alpha-Ada, alpha adaptin, alpha adaptin, AP-2, alpha, cg4260, l(2)06694, alpha-Adaptin	21C4		non-selective vesicle coating; GO:0006901 | traceable author statement; synaptic vesicle coating; GO:0016183 | traceable author statement	plasma membrane; GO:0005886 | inferred from direct assay
141494	0.0225093	0.689955	0.844828	0.116888	4.07417e-06	0.000112321	1.21872e-05	38.0417	62.8583	1.65235	34.8	36.9583	1.06202	3.68109e-06	0.58242	U	Male-specific	SS	FBgn0032922		CG9249		39A6	hexaprenyldihydroxybenzoate methyltransferase; GO:0004395 ; EC:2.1.1.114 | inferred from sequence similarity with EMBL:L20427	ubiquinone metabolism; GO:0006743 | inferred from sequence similarity with EMBL:L20427
146608	0.0304226	0.0306437	0.193553	0.194769	2.084e-15	1.37759e-05	1.3518e-05	154.417	262.742	1.70151	30	30.075	1.0025	0.000149668	0.337049	U	Male-specific	SS	FBgn0032972		CG10834		40E3	dynein ATPase; GO:0008567 ; EC:3.6.4.2 | inferred from sequence similarity	microtubule-based movement; GO:0007018 | inferred from sequence similarity	microtubule associated complex; GO:0005875 | inferred from sequence similarity
144495	0.225724	0.220793	0.293669	0.29223	3.89536e-10	1.22837e-05	1.38137e-05	42.5	71.65	1.68588	30.125	30	0.995851	0.000144918	0.337049	U	Male-specific	SS	FBgn0029729		CG12682		4D2
150709	0.122666	0.0372919	0.12714	0.0795033	2.97341e-05	3.6563e-05	1.47983e-05	50.95	31.75	0.62316	32.2583	31.6	0.979592	4.88348e-05	0.740009	D	Male-specific	SS	FBgn0039483		CG14259		97E2
152169	0.027864	0.200425	0.33169	0.0986696	9.01593e-20	4.53835e-05	1.50359e-05	54.6917	52.1083	0.952766	248.192	186.983	0.753383	0.605936	0.000100335	Female-specific	D	SS	FBgn0036764		CG5535		75A7	cationic amino acid transporter; GO:0015326 ; TC:2.A.3.3.- | inferred from sequence similarity with PIR:A46073
142612	0.312485	0.393687	0.152632	0.0567712	1.59005e-14	5.95007e-06	1.5047e-05	177.708	168.175	0.946354	449.575	736.292	1.63775	0.365787	9.89754e-05	Female-specific	U	SS	FBgn0037615		CG11760	BcDNA:LD16427	85A9
153583	0.0108244	0.0161706	0.0979552	0.408605	3.4183e-12	5.03932e-05	1.76206e-05	111.092	70.3583	0.633336	40.875	39.225	0.959633	4.87431e-05	0.713561	D	Male-specific	SS	FBgn0001224	Heat shock protein 23	Hsp23	CG4463, CG4463, hsp23, hsp 23, 23, Protein 23, hsp 22K, hsp 23K, hsp23/22, Hsp22, DmHsp23, HSP23/IAP	67B1	actin binding; GO:0003779 | inferred from sequence similarity; heat shock protein; GO:0003773 | inferred from sequence similarity with EMBL:U03561; heat shock protein; GO:0003773 | non-traceable author statement; heat shock protein; GO:0003773 | inferred from sequence similarity with EMBL:U96099; protein_id:AAC63387	response to heat; GO:0009408 | inferred from sequence similarity with EMBL:U03561; response to heat; GO:0009408 | non-traceable author statement
146784	0.0165852	0.0165852	0.0977115	0.0977115	3.842e-06	1.77163e-05	1.77163e-05	30	30	1	40.7333	30.5833	0.750818	ND	0.000177119	Female-specific	D	SS	FBgn0033250		CG14762	CT34565, gp150-like	44A2
149507	0.183779	0.454766	0.443337	0.208289	2.41587e-07	4.08354e-05	1.79921e-05	30	32.5083	1.08361	46.2083	126.117	2.72931	0.337049	0.000208218	Female-specific	U	SS	multiple hits				85A3
145631	0.554553	0.554553	0.400087	0.400087	6.09264e-14	1.8277e-05	1.8277e-05	149.75	276.317	1.84519	30	30	1	0.000180727	ND	U	Male-specific	SS	FBgn0031410		CG17237	DmAAF51272	22D6--E1	myosin ATPase; GO:0008570 ; EC:3.6.4.1 | inferred from sequence similarity		myosin; GO:0016459 | inferred from sequence similarity
154631	0.140699	0.125044	0.219158	0.624892	1.4668e-17	1.43708e-05	1.96844e-05	55.7583	56.7833	1.01838	282.95	195.175	0.689786	0.855735	0.000100548	Female-specific	D	SS	FBgn0051342		CG31342	CG31342	87D7
153710	0.0273713	0.00785796	0.150005	0.239812	8.58413e-19	1.4576e-05	2.06602e-05	34.575	34.975	1.01157	122.983	92.15	0.749289	0.8602	8.55872e-05	Female-specific	D	SS	FBgn0036555		CG6017	CG 6017, ankyrin domain	72C1
152411	0.0905296	0.0381008	0.339066	0.650418	2.68104e-14	4.24734e-06	2.13364e-05	30	32.2083	1.07361	104.783	66.625	0.635836	0.207844	9.02535e-05	Female-specific	D	SS	FBgn0037439		CG10286		83E4
148542	0.538391	0.503	0.380602	0.527567	4.4545e-10	4.00552e-05	2.23467e-05	39.5917	30.0333	0.758577	663.333	238.533	0.359598	0.176103	0.000242311	Female-specific	D	SS	FBgn0029172		Fad2	CG7923	68A1	stearoyl-CoA desaturase
154307	0.421807	0.4623	0.942485	0.654436	7.76557e-13	0.00019051	2.24107e-05	59.5333	55.4167	0.930851	147.858	100.775	0.681565	0.555242	2.17799e-05	Female-specific	D	SS	FBgn0031008		CG8010		18B7
151115	0.0778348	0.0778348	0.030674	0.030674	4.34239e-07	2.25797e-05	2.25797e-05	33.7667	58.25	1.72507	30	30	1	0.000207307	ND	U	Male-specific	SS	FBgn0040629		CG18673		100B9
149371	0.616289	0.722203	0.722203	0.616289	3.45129e-05	3.45129e-05	2.37899e-05	30.4917	30	0.983875	64.375	30	0.466019	0.337049	0.000236616	Female-specific	D	SS	FBgn0037405		CG1077	anon-f	83D5
154240	0.0187975	0.0187975	0.302993	0.302993	2.93865e-07	2.38522e-05	2.38522e-05	30	30	1	34.7	61.95	1.7853	ND	0.000214842	Female-specific	U	SS	FBgn0026876		EG:33C11.2	CG11403, CG11403, cg11403	1E4--5	helicase; GO:0004386 | inferred from sequence similarity; ATP dependent DNA helicase; GO:0004003 ; EC:3.6.1.3 | inferred from sequence similarity with SWISS-PROT:O08811	nucleotide-excision repair; GO:0006289 | inferred from sequence similarity with SWISS-PROT:O08811
149409	0.391571	0.37156	0.562553	0.627653	1.62229e-10	2.82298e-05	2.39861e-05	102.175	240.142	2.3503	30	30.8583	1.02861	0.000226379	0.337049	U	Male-specific	SS	FBgn0037455		CG2336		83F3
153161	0.473223	0.473223	0.763319	0.763319	8.22904e-07	2.45311e-05	2.45311e-05	30	30	1	51.5583	32.5167	0.630677	ND	0.000218808	Female-specific	D	SS	FBgn0028525	crossover suppressor on 2 of Manheim	c(2)M	CG4249, BG:DS02740.10, mei-910, DS02740.10, MEI-910, crossover suppressor on 2 of Manheim	35F7		meiosis; GO:0007126 | inferred from mutant phenotype; meiosis; GO:0007126 | inferred from mutant phenotype; meiotic recombination; GO:0007131 | inferred from mutant phenotype	synaptonemal complex; GO:0005716 | inferred from direct assay
145431	0.0360781	0.376132	0.0464994	0.58579	0.0026973	1.54333e-05	2.6729e-05	240.925	132.283	0.549064	219.875	222.117	1.0102	1.51557e-06	0.893364	D	Male-specific	SS	FBgn0031117		CG1702		19D1	GTPase activator; GO:0005096 | inferred from sequence similarity with SGD_LOCUS:GYP7; SGD:S0002393
152170	0.0758189	0.0758189	0.326661	0.326661	9.78312e-08	2.68433e-05	2.68433e-05	30	30	1	76.6667	38.5583	0.502935	ND	0.000232058	Female-specific	D	SS	FBgn0000504	doublesex	dsx	CG11094, Dmdsx, Hr: Hermaphrodite, ix-62c: intersex-62c, intersex-62c, Hermaphrodite	84E5--6	transcription factor; GO:0003700 | non-traceable author statement; DNA binding; GO:0003677 | non-traceable author statement; specific RNA polymerase II transcription factor; GO:0003704 | non-traceable author statement; specific RNA polymerase II transcription factor; GO:0003704 | inferred from sequence similarity with EMBL:AF130728; protein_id:AAD40474.1; DNA binding; GO:0003677 | traceable autho…	female genital morphogenesis (sensu Holometabola); GO:0007486 | inferred from genetic interaction with FLYBASE:tra2; FB:FBgn0003742; male genital morphogenesis (sensu Holometabola); GO:0007485 | inferred from genetic interaction with FLYBASE:tra2; FB:FBgn0003742	nucleus; GO:0005634 | inferred from sequence similarity with EMBL:AF130728; protein_id:AAD40474.1
146032	0.45395	0.45395	0.382563	0.382563	4.78292e-11	2.72146e-05	2.72146e-05	64.9417	124.408	1.91569	30	30	1	0.000234151	ND	U	Male-specific	SS	FBgn0032039		CG13385		29C1
155014	0.600839	0.314746	0.612431	0.0232705	3.35026e-11	2.98055e-05	2.82406e-05	40.075	40.1833	1.0027	72.0917	124.3	1.72419	0.979449	0.000111477	Female-specific	U	SS	FBgn0036988		CG5262		77C2
150269	0.001084	0.00137494	0.141392	0.122342	7.0376e-09	3.36807e-05	2.92677e-05	30	30.2417	1.00806	45.7083	90.1917	1.9732	0.337049	0.000256287	Female-specific	U	SS	FBgn0023097	bonus	bon	CG5206	92F2-3	transcription co-activator	peripheral nervous system development	nucleus
144438	0.987516	0.965128	0.452155	0.391259	1.50851e-22	3.97364e-05	2.9485e-05	168.058	212.55	1.26474	30	30.5167	1.01722	0.000268148	0.337049	U	Male-specific	SS	FBgn0029658		CG14269		3D3
147373	0.0047185	0.225502	0.335968	0.755177	8.79269e-13	0.000386493	3.05029e-05	445.2	413.525	0.928852	1007.1	714.217	0.709181	0.206227	0.00031758	Female-specific	D	SS	FBgn0034237		eIF3-S9	CG4878, CG4878, cg4878	54C3	RNA binding; GO:0003723 | inferred from sequence similarity; translation initiation factor; GO:0003743 | inferred from sequence similarity	translational initiation; GO:0006413 | inferred from sequence similarity	cytosol; GO:0005829 | inferred from sequence similarity; eukaryotic translation initiation factor 3 complex; GO:0005852 | inferred from sequence similarity
147449	0.0208423	0.0208423	0.287957	0.287957	1.5172e-09	3.06504e-05	3.06504e-05	68.275	159.158	2.33114	30	30	1	0.000253105	ND	U	Male-specific	SS	FBgn0034363		CG5327		55E2
147906	0.620612	0.876809	0.575317	0.0546865	0.00822536	0.000470361	3.06718e-05	71.6333	66.1	0.922755	107.275	60.1083	0.56032	0.386187	9.66125e-05	Female-specific	D	SS	FBgn0035094		CG9380		60F5
151156	0.0182113	0.0131898	0.596048	0.629396	2.76388e-20	1.20581e-05	3.1621e-05	386.317	542.7	1.40481	35.65	30	0.841515	0.000182428	0.0475313	U	Male-specific	SS	FBgn0040679		CG11373		83D1
143678	0.05031	0.374345	0.730772	0.147507	7.61446e-10	3.47707e-05	3.22873e-05	2408.16	1375.01	0.570979	899.825	896.85	0.996694	2.77153e-05	0.981803	D	Male-specific	SS	FBgn0011695	Ejaculatory bulb protein III	PebIII	CG11390, CG11390, PEBmeIII	60B3
146393	0.356491	0.356491	0.494958	0.494958	2.11423e-12	3.24194e-05	3.24194e-05	77.0583	137.3	1.78177	30	30	1	0.000262596	ND	U	Male-specific	SS	FBgn0032625		CG15136		36B6
147104	0.111538	0.10903	0.454117	0.533643	5.17403e-17	3.32708e-06	3.29529e-05	48.525	54.9417	1.13223	238.175	160.575	0.674189	0.385894	3.14525e-05	Female-specific	D	SS	FBgn0033754		CG8816		49B5
152498	0.124209	0.124209	0.124209	0.124209	3.36849e-05	3.36849e-05	3.36849e-05	30	55.2667	1.84222	30	30	1	0.000269286	ND	U	Male-specific	SS	FBgn0052982		CG32982	CG32982	30A2
151524	9.41593e-07	9.41593e-07	0.0442616	0.0442616	1.63384e-15	3.43994e-05	3.43994e-05	167.408	107.317	0.641047	30	30	1	0.000273027	ND	D	Male-specific	SS	multiple hits				93F8
144116	0.939108	0.939108	0.925871	0.925871	2.19976e-05	3.44555e-05	3.44555e-05	30	30	1	31.1	93.9417	3.02063	ND	0.000273319	Female-specific	U	SS	FBgn0026085		EG:EG0007.10	CG4865, EG0007.10	4A6
148874	0.137775	0.674986	0.538923	0.697025	0.0133138	3.31091e-05	3.45696e-05	110.883	111.233	1.00316	270.142	61.6417	0.228183	0.988024	5.20772e-05	Female-specific	D	SS	FBgn0036601		CG13063		72E1
152881	0.151044	0.338139	0.880057	0.209271	3.71887e-17	0.000402028	3.48852e-05	332.95	250.467	0.752265	103.408	94.7583	0.916351	0.000229732	0.320067	D	Male-specific	SS	FBgn0002036		CG10561	Cs, C2, TU37C2, TuC1, l(2)37Cs: lethal(2)37Cs, cs, TU37C1, anon-37Cs, lethal(2)37Cs, transcription unit No. 2, l(2)37Cs, transcription unit 37C2	37C1			cytoplasm; GO:0005737 | non-traceable author statement
148286	0.138615	0.138615	0.126128	0.126128	5.9761e-10	3.76103e-05	3.76103e-05	107.325	55.1583	0.513937	30	30	1	0.000289546	ND	D	Male-specific	SS	FBgn0035708		CG8398	anon-EST:Posey31	65C1
145580	0.0660592	0.0660592	0.464976	0.464976	1.54588e-13	3.77601e-05	3.77601e-05	104.025	180.758	1.73764	30	30	1	0.000290306	ND	U	Male-specific	SS	FBgn0031337		CG14346		22A1
154093	0.198316	0.351904	0.182383	0.314506	1.20529e-17	6.39315e-06	4.01866e-05	44.7333	33.6667	0.752608	298.175	460.825	1.54549	0.0496081	0.000146107	Female-specific	U	SS	FBgn0004107	cdc2c	cdc2c	CG10498, CG10498, CDC2c, Cdc2c, Dmcdc2c, Dcdc2c, cdk2, DmCdc2, Cdk2, DmCdk2, S(Sev-CycE)3A, CDK2, CDK2/CDC2c, Cdk4	92F10	protein serine/threonine kinase; GO:0004674 ; EC:2.7.1.37 | non-traceable author statement; cyclin-dependent protein kinase; GO:0004693 ; EC:2.7.1.- | inferred from sequence similarity; cyclin-dependent protein kinase; GO:0004693 ; EC:2.7.1.- | inferred from sequence similarity with EMBL:U63337; cyclin-dependent protein kinase; GO:0004693 ; EC:2.7.1.- | non-traceable author statement	G1/S transition of mitotic cell cycle; GO:0000082 | inferred from sequence similarity; G2/M transition of mitotic cell cycle; GO:0000086 | inferred from sequence similarity
148294	0.726929	0.726929	0.726929	0.726929	4.0682e-05	4.0682e-05	4.0682e-05	30	30	1	30	44.025	1.4675	ND	0.000304938	Female-specific	U	SS	FBgn0035725		CG18156	BcDNA:RE19545	65D5
154079	0.407833	0.41077	0.562785	0.565019	7.10547e-14	4.25248e-05	4.20422e-05	30.025	30	0.999167	142.625	87.1917	0.611335	0.337049	0.000312807	Female-specific	D	SS	FBgn0026149		BCL7-like	CG17252	8E1
152970	0.450133	0.465474	0.472474	0.993664	1.57024e-11	1.20827e-07	4.22835e-05	493.625	316.758	0.641698	218.675	253.067	1.15727	1.01209e-05	0.0386084	D	Male-specific	SS	FBgn0010548	Aldehyde dehydrogenase type III	Aldh-III	CG11140	43C5	aldehyde dehydrogenase
153784	0.313094	0.5935	0.217186	0.393344	1.00151e-15	3.98422e-05	4.25642e-05	35.6333	35.725	1.00257	118.408	83.2333	0.702935	0.97122	0.000173582	Female-specific	D	SS	FBgn0023130		a6	CG3771, CG3771, EG:9D2.3	2B7	odorant binding; GO:0005549 | non-traceable author statement	embryonic development (sensu Insecta); GO:0001700 | inferred from expression pattern	cellular_component unknown; GO:0008372 | no biological data available
152380	0.737788	0.74954	0.22167	0.207472	3.04368e-19	3.4639e-05	4.29609e-05	966.05	1405.86	1.45526	33.725	30.0083	0.889795	0.000294235	0.00456483	U	Male-specific	SS	FBgn0031129		CG1324		19E2
146720	0.434415	0.489641	0.0823706	0.168692	5.84706e-19	5.37461e-05	4.3013e-05	193.15	269.125	1.39335	33.5583	34.2333	1.02011	0.000271083	0.851919	U	Male-specific	SS	FBgn0033141		CG12831		42F1
142436	0.343499	0.321484	0.117035	0.0982525	9.59818e-10	1.0821e-05	4.30922e-05	72.0417	43.1083	0.598381	30.25	31.7583	1.04986	0.000124243	0.412349	D	Male-specific	SS	multiple hits				84C4-5
153809	0.052803	0.0930555	0.0389169	0.0829621	1.50062e-17	0.000101707	4.35197e-05	32.7417	34.1917	1.04429	109.317	151.1	1.38222	0.473926	0.000340538	Female-specific	U	SS	FBgn0014269	proliferation disrupter	prod	CG18608, CG18608, l(2)88/10, Prod, PROD, l(2)k08810	56A2	chromatin binding; GO:0003682 | non-traceable author statement		chromosome; GO:0005694 | non-traceable author statement
142484	0.273026	0.0234828	0.558537	0.820968	1.55628e-10	3.27972e-05	4.45332e-05	39.4917	39.9	1.01034	92.55	58.5167	0.632271	0.909944	7.20577e-05	Female-specific	D	SS	FBgn0011571	cabeza	caz	CG3606, CG3606, p19, P19, SARFH, cas, Pen19, Sarfh: Sarcoma-associated RNA-binding fly homolog, anon-Pen19, pen19, Sarcoma-associated RNA-binding fly homolog	14B10	RNA binding; GO:0003723 | inferred from sequence similarity; general RNA polymerase II transcription factor; GO:0016251 | inferred from sequence similarity with HUGO:TAF12; OMIM:601574	transcription initiation from Pol II promoter; GO:0006367 | inferred from sequence similarity with HUGO:TAF12; OMIM:601574	nucleus; GO:0005634 | non-traceable author statement; transcription factor TFIID complex; GO:0005669 | inferred from sequence similarity with HUGO:TAF12; OMIM:601574
152193	0.289298	0.289298	0.211824	0.211824	1.42434e-12	4.53663e-05	4.53663e-05	89.775	160.925	1.79254	30	30	1	0.000327727	ND	U	Male-specific	SS	FBgn0030033		CG1387		7E5--6
143745	0.0529983	0.147119	0.142077	0.159981	0.000212043	9.16801e-05	4.67928e-05	301.042	420	1.39516	305.108	308.375	1.01071	7.79628e-05	0.819372	U	Male-specific	SS	FBgn0003275	RNA polymerase II 18 kD subunit	RpII18	CG1163	83A1	DNA-directed RNA polymerase II; DNA-directed RNA polymerase	transcription from Pol II promoter	DNA-directed RNA polymerase II, core complex
145852	2.66575e-07	2.66575e-07	0.0546238	0.0546238	5.73511e-24	4.81769e-05	4.81769e-05	3915.27	4953.13	1.26508	30	30	1	0.000341046	ND	U	Male-specific	SS	FBgn0031746		CG9029		26A1
142515	0.571389	0.523995	0.183922	0.139884	1.48333e-13	6.46572e-05	4.82491e-05	265.45	160.983	0.606454	55.6833	54.45	0.977851	1.55448e-05	0.936688	D	Male-specific	SS	FBgn0020439		fau	CG6544, Fau	86C6
146231	0.0026447	0.0055909	0.0931093	0.0926275	1.45343e-17	4.10347e-05	4.84686e-05	31.8583	32.2083	1.01099	177.525	124.525	0.70145	0.871666	0.000273501	Female-specific	D	SS	FBgn0032346		Csl4	CG6249, CG6249, dCsl4	32D4
150362	0.179321	0.179321	0.10162	0.10162	1.9096e-14	4.9942e-05	4.9942e-05	58.125	82.6333	1.42165	30	30	1	0.000349288	ND	U	Male-specific	SS	FBgn0038960		CG13855		94A12
144764	0.0193218	0.0193218	0.0193218	0.0193218	5.08935e-05	5.08935e-05	5.08935e-05	30	30	1	40.3667	30	0.743187	ND	0.000353693	Female-specific	D	SS	FBgn00052697		CG32697	CG32697	8F2-6	protein tyrosine phophatase; non-membrane spanning protein tyrosine phosphatase; receptor signaling protein tyrosine phosphatase	protein amino acid dephosphorylation
153325	0.492088	0.85961	0.414765	0.721299	1.569e-19	1.5502e-06	5.32495e-05	62.2667	46.975	0.754416	286.625	407.492	1.42169	0.00036597	0.000103562	D	U	SA	FBgn0015805		Rpd3	CG7471, Su(var)326, Su(var)328, l(3)64Cc, RPD3, dRPD3, E(var)3-64BC, dHDAC1, l(3)04556, DmHDAC1, dHDAC-1, HDAC-1, HDAC1, rpd3, HDAC, Hdac1, dRpd3, Suppressor of variegation 326	64B13	transcription co-repressor; GO:0003714 | non-traceable author statement; histone deacetylase; GO:0004407 ; EC:3.5.1.- | inferred from direct assay; histone deacetylase; GO:0004407 ; EC:3.5.1.- | inferred from sequence similarity with HUGO:HDAC1; OMIM:60124; histone deacetylase; GO:0004407 ; EC:3.5.1.- | inferred from sequence similarity with MGD:Hdac1; MGI:MGI:108086; histone deacetylase; GO:0004…	chromatin silencing; GO:0006342 | inferred from genetic interaction with FLYBASE:Pc; FB:FBgn0003042; chromatin silencing; GO:0006342 | inferred from physical interaction with FLYBASE:Pc; FB:FBgn0003042; negative regulation of transcription by homeotic gene (Polycomb group); GO:0006340 | inferred from physical interaction with FLYBASE:E(z); FB:FBgn0000629; negative regulation of transcription by h…	chromatin; GO:0005717 | inferred from direct assay; nucleus; GO:0005634 | inferred from direct assay; nucleus; GO:0005634 | inferred from direct assay
148576	0.169579	0.169579	0.392069	0.392069	2.70791e-08	5.32915e-05	5.32915e-05	37.425	60.4083	1.61412	30	30	1	0.000364683	ND	U	Male-specific	SS	FBgn0036161		CG7551		68C9	ketohexokinase; GO:0004454 ; EC:2.7.1.3 | inferred from sequence similarity with SWISS-PROT:Q02974
148138	4.70582e-05	0.0150327	0.0207612	0.0778173	1.15094e-18	0.000135708	5.35583e-05	259.017	332.325	1.28303	100.583	103.425	1.02825	0.000230419	0.665103	U	Male-specific	SS	FBgn0035483		CG1134		64A4
147940	0.250815	0.250946	0.802043	0.802308	2.44825e-13	5.5403e-05	5.55479e-05	30	30.0083	1.00028	186.6	107.45	0.575831	0.337049	0.000374561	Female-specific	D	SS	FBgn0035162		CG13900		61D2	damaged DNA binding; GO:0003684 | inferred from sequence similarity with EMBL:AF159853; protein_id:AAD42230.1	mRNA splicing; GO:0006371 | inferred from sequence similarity with NCBI_NP:013663; mRNA splicing; GO:0006371 | inferred from sequence similarity with protein_id:CAB56791	small nuclear ribonucleoprotein complex; GO:0030532 | inferred from sequence similarity with NCBI_NP:013663; small nuclear ribonucleoprotein complex; GO:0030532 | inferred from sequence similarity with protein_id:CAB56791; snRNP U2; GO:0005686 | inferred from sequence similarity with NCBI_NP:013663; snRNP U2; GO:0005686 | inferred from sequence similarity with protein_id:CAB56791
144872	0.0452932	0.0452932	0.687789	0.687789	1.12883e-15	5.7297e-05	5.7297e-05	75.3917	108.017	1.43274	30	30	1	0.000382708	ND	U	Male-specific	SS	FBgn0030296		CG15196		10B10
153248	0.176907	0.180112	0.0629271	0.0637098	8.5454e-11	5.91584e-05	5.74501e-05	30	30.0417	1.00139	51.8833	87.025	1.67732	0.337049	0.000387099	Female-specific	U	SS	FBgn0036775		CG5147		75B10
141526	0.780362	0.370532	0.388672	0.531521	1.32273e-14	0.000159325	5.78145e-05	112.75	108.433	0.961715	339.933	238.783	0.702442	0.40807	0.000431897	Female-specific	D	SS	FBgn0001222	Heat shock factor	Hsf	CG5748, HSF, D-HSF, l(2)03091, dHSF, hsf, DmHSF, Dm-Hsf	55B7--8	DNA binding; GO:0003677 | inferred from direct assay; specific RNA polymerase II transcription factor; GO:0003704 | inferred from direct assay; DNA binding; GO:0003677 | non-traceable author statement; DNA binding; GO:0003677 | traceable author statement; transcriptional activator; GO:0016563 | non-traceable author statement; specific RNA polymerase II transcription factor; GO:0003704 | inferred …	response to heat; GO:0009408 | inferred from direct assay; response to heat; GO:0009408 | traceable author statement	nucleus; GO:0005634 | inferred from direct assay; nucleus; GO:0005634 | inferred from sequence similarity with SGD_LOCUS:HSF1; SGD:S0003041; polytene chromosome; GO:0005700 | inferred from direct assay
144503	0.149392	0.243788	0.775728	0.728496	2.22437e-13	1.9177e-05	5.90655e-05	63.6333	98.8833	1.55395	31.7167	30.175	0.951393	0.00025147	0.101414	U	Male-specific	SS	FBgn0029740		CG12680		4E1
148999	0.0475931	0.0339426	0.467959	0.511757	9.11523e-10	3.5512e-05	6.00127e-05	63.8583	41.0917	0.643482	30	30.475	1.01583	0.000316935	0.337049	D	Male-specific	SS	FBgn0036794		CG18234		75D3
154575	0.0227172	0.826907	0.820059	0.115348	0.000304775	0.000473112	6.12374e-05	98.8917	137.742	1.39285	98.1333	101.65	1.03584	9.37248e-05	0.536317	U	Male-specific	SS	FBgn0035793		CG7546	clone 2.45, anon-EST:Liang-2.45	66A3
142909	0.921001	0.915937	0.445494	0.499243	2.86088e-10	5.13185e-05	6.21477e-05	30.2333	30	0.992282	46.825	77.0167	1.64478	0.337049	0.000376813	Female-specific	U	SS	FBgn0053174		CG33174	CG333174	12C2
150781	0.291097	0.561253	0.305041	0.439881	7.22715e-05	0.000255664	6.32663e-05	106.342	103.458	0.972886	153.95	106.067	0.688968	0.746476	3.01298e-06	Female-specific	D	SS	FBgn0039595	Allatostatin Receptor 2	AR-2	CG10001, CG10001, CG10001, CG10001, DAR-2, DAR, Allatostatin Receptor 2	98E2--3	allatostatin receptor; GO:0008261 | inferred from sequence similarity; G-protein coupled receptor; GO:0004930 | inferred from sequence similarity; neuropeptide receptor; GO:0008188 | inferred from sequence similarity; allatostatin receptor; GO:0008261 | inferred from sequence similarity with FLYBASE:AlstR; FB:FBgn0028961	G-protein coupled receptor protein signaling pathway; GO:0007186 | inferred from sequence similarity; G-protein coupled receptor protein signaling pathway; GO:0007186 | inferred from sequence similarity with FLYBASE:AlstR; FB:FBgn0028961	integral to membrane; GO:0016021 | inferred from sequence similarity; integral to membrane; GO:0016021 | inferred from sequence similarity with FLYBASE:AlstR; FB:FBgn0028961
142671	0.707752	0.629401	0.470252	0.525926	6.63425e-07	7.64481e-05	6.40065e-05	30.1833	30.7	1.01712	44.3417	115.225	2.59857	0.413815	0.000434251	Female-specific	U	SS	FBgn0039098		CG13822		95A7
152296	0.00177625	0.00200877	0.315205	0.35965	1.49594e-14	5.81581e-05	6.58984e-05	94.9	65.3667	0.688795	30	30.15	1.005	0.000401981	0.337049	D	Male-specific	SS	FBgn0038334		CG6130		88F3
151635	0.514463	0.774821	0.177248	0.0430343	1.56694e-11	4.51271e-05	6.59603e-05	133.183	136.117	1.02202	463.45	271.5	0.585824	0.823494	0.000229607	Female-specific	D	SS	FBgn0004889	twins	tws	CG6235	85F13	protein phosphatase type 2A; protein phosphatase type 2A, regulator	imaginal disc pattern formation; mitotic anaphase; regulation of mitosis; sensory organ development	cytoplasm; protein phosphatase type 2A complex
152122	0.000990126	0.111038	0.00605523	0.000541317	0.812197	0.000273459	6.63085e-05	890.258	1527.11	1.71535	1172.28	1211.38	1.03335	4.79757e-05	0.688254	U	Male-specific	SS	FBgn0034296		CG10912		55B2
148119	0.21374	0.21374	0.642363	0.642363	6.56349e-19	6.70323e-05	6.70323e-05	361.083	514.825	1.42578	30	30	1	0.000424987	ND	U	Male-specific	SS	FBgn0035455		CG10862		63E6	ubiquitin conjugating enzyme; GO:0004840 | inferred from sequence similarity with MGD:Ubce4; MGI:MGI:107412
143803	0.0646855	0.395423	0.274261	0.725383	4.06981e-06	4.79444e-05	6.73171e-05	47.7583	48.725	1.02024	126.375	55.8417	0.441873	0.863345	0.000196974	Female-specific	D	SS	FBgn0015359		CG2034	anon-i1	62D4
154262	0.00174551	0.250885	0.6438	0.230534	0.684758	0.000833715	6.97831e-05	929.592	626.533	0.673988	780.808	746.4	0.955932	0.000193759	0.414926	D	Male-specific	SS	FBgn0004507	Glycogen phosphorylase	GlyP	CG7254, glycogen phosphorylase b, GP, DGPH, Glp1, l(2)k07918, BcDNA:LD24485	22C3--D1	phosphorylase; GO:0004645 ; EC:2.4.1.1 | inferred from direct assay; glycogen phosphorylase; GO:0008184 ; EC:2.4.1.1 | inferred from sequence similarity; glycogen phosphorylase; GO:0008184 ; EC:2.4.1.1 | inferred from sequence similarity with EMBL:AF124787; protein_id:AAD30476.1; glycogen phosphorylase; GO:0008184 ; EC:2.4.1.1 | non-traceable author statement	carbohydrate metabolism; GO:0005975 | non-traceable author statement
151905	0.172214	0.225769	0.281472	0.282905	6.48013e-09	2.52117e-05	7.05242e-05	89.1667	53.6917	0.60215	39.7	41.1417	1.03631	1.90999e-05	0.769867	D	Male-specific	SS	FBgn0003091	Protein C kinase 53E	Pkc53E	CG6622, CG6622, dPKC, dPKC53E(br), DPKC, PKC1, PKC, protein kinase C, Dpkc1, PKC 53E, PKC 53B, Pkc1	53E2	protein serine/threonine kinase; GO:0004674 ; EC:2.7.1.37 | inferred from direct assay; protein serine/threonine kinase; GO:0004674 ; EC:2.7.1.37 | non-traceable author statement; protein kinase C; GO:0004697 ; EC:2.7.1.- | inferred from sequence similarity; calcium dependent protein kinase C; GO:0004698 ; EC:2.7.1.- | inferred from sequence similarity; diacylglycerol-activated/phospholipid depen…	protein amino acid phosphorylation; GO:0006468 | inferred from direct assay; protein amino acid phosphorylation; GO:0006468 | non-traceable author statement
145751	0.18063	0.399457	0.983073	0.116232	0.0444188	0.000524792	7.1214e-05	51.6417	30.2167	0.585122	36.7167	34.8	0.947798	0.000300676	0.430901	D	Male-specific	SS	FBgn0010473	turtle	tutl	CG15427	24E1		adult locomotory behavior; flight behavior; larval behavior (sensu Insecta)
143184	0.00458469	0.50657	0.800655	0.182946	1.71522e-10	0.000648515	7.23954e-05	2584.24	2661.82	1.03002	3179.86	3961.27	1.24574	0.455406	0.00020463	Female-specific	U	SS	FBgn0001149	Glutathione S transferase D1	GstD1	CG10045, GSTase, GST, GST1-1, DmGst1, Gst1, DmGST-1, Gst, DmGST1, gstD1, GSt1-1, Gst1-1, G-S-T, Glutathione S-transferase 1, gst-D1-1, GSTD1, GST1, DmGSTD1-1, GST-1, DmGSTD1, Gst1.1	87B8	glutathione transferase; GO:0004364 ; EC:2.5.1.18 | inferred from direct assay; glutathione transferase; GO:0004364 ; EC:2.5.1.18 | non-traceable author statement; glutathione transferase; GO:0004364 ; EC:2.5.1.18 | inferred from sequence similarity with SWISS-PROT:P42860	glutathione conjugation reaction; GO:0006803 | non-traceable author statement
155141	0.358759	0.439869	0.388832	0.481379	2.66195e-18	8.74052e-05	7.44846e-05	53.4167	55.2833	1.03495	626.867	908.05	1.44855	0.760258	0.000461744	Female-specific	U	SS	FBgn0005655	mutagen-sensitive 209	mus209	CG9193, PCNA, Pcna: Proliferating-cell-nuclear-antigen, l(2)02448, DmPCNA, 53/13, pcna, l(2)56F, l(2)56Fa, l(2)s1534, Pcna, Proliferating-cell-nuclear-antigen, proliferating cell nuclear antigen	56F11		DNA replication; GO:0006260 | inferred from mutant phenotype; mitotic spindle assembly; GO:0007052 | inferred from mutant phenotype	delta-DNA polymerase cofactor complex; GO:0005660 | inferred from sequence similarity with MGD:Pcna; MGI:MGI:97503; delta-DNA polymerase cofactor complex; GO:0005660 | non-traceable author statement
142925	0.219838	0.219838	0.106671	0.106671	3.00506e-11	7.55295e-05	7.55295e-05	30	30	1	94.7833	56.825	0.599525	ND	0.00046038	Female-specific	D	SS	FBgn0028554		xl6	CG10203, CG10203, CG10203, l(2)k00230, 2/30, Dxl6, RBP1-like, 9G8, Xl6, X16/9G8, d9G8	27C4	RNA binding; GO:0003723 | inferred from sequence similarity; pre-mRNA splicing factor; GO:0008248 | inferred from sequence similarity with NCBI_NP:006267; pre-mRNA splicing factor; GO:0008248 | non-traceable author statement	mRNA splice site selection; GO:0006376 | inferred from sequence similarity with NCBI_NP:006267; mRNA splicing; GO:0006371 | non-traceable author statement	nucleus; GO:0005634 | non-traceable author statement; spliceosome complex; GO:0005681 | non-traceable author statement; spliceosome complex; GO:0005681 | non-traceable author statement
152134	0.144607	0.144607	0.251145	0.251145	8.87907e-19	7.70226e-05	7.70226e-05	455.008	652.758	1.43461	30	30	1	0.000466472	ND	U	Male-specific	SS	FBgn0034835		CG3092		59D3
144642	0.370148	0.223608	0.34889	0.735297	4.98461e-07	5.82497e-05	7.74014e-05	52.2917	52.675	1.00733	92.25	59.2833	0.642638	0.93128	4.38691e-05	Female-specific	D	SS	FBgn0027342	frizzled 4	fz4	CG4626	6F5	transmembrane receptor; frizzled-2 receptor; Wnt-protein binding	signal transduction	integral to membrane; plasma membrane
145322	0.615105	0.615105	0.170962	0.170962	9.50507e-18	8.04799e-05	8.04799e-05	162.867	232.825	1.42954	30	30	1	0.000480443	ND	U	Male-specific	SS	FBgn0030951		CG6873		17D3	actin binding; GO:0003779 | inferred from sequence similarity
154913	0.700125	0.660584	0.650354	0.690797	0.000107466	0.000110614	8.09868e-05	30	30.9	1.03	30.0833	98.75	3.28255	0.192595	0.000531691	Female-specific	U	SS	FBgn0039270		CG11820		96B19
143504	0.00680504	0.00999014	0.337095	0.331865	4.668e-21	0.000293227	8.12362e-05	40.4833	30.9417	0.764306	717.192	547.675	0.763638	0.0955489	0.000692117	Female-specific	D	SS	FBgn0004649	yolkless	yl	CG1372, fs(1)M25, fs(1)K184, fs(1)148, fs(1)A148, fs(1)yolkless, fs(1)L186, LR13, DmYPR, CT3114, YP receptor, fs(1)5, fs(1)L193, fs(1)L196, fs(1)L211, fs(1)M205, fs(1)yl	12E3--4	vitellogenin receptor; GO:0008196 | non-traceable author statement; vitellogenin receptor; GO:0008196 | inferred from sequence similarity	oogenesis; GO:0007292 | non-traceable author statement; vitellogenesis; GO:0007296 | non-traceable author statement
154412	0.562019	0.562019	0.231815	0.231815	7.63679e-19	8.13766e-05	8.13766e-05	30	30	1	216.483	157.817	0.729001	ND	0.000484037	Female-specific	D	SS	FBgn0003612	Suppressor of variegation 2-10	Su(var)2-10	CG8068	45A8	DNA binding; DEAD/H-box RNA helicase binding	chromosome condensation; chromosome organization and biogenesis (sensu Eukarya); eye morphogenesis (sensu Drosophila)	cytoplasm; nuclear lamina; nucleoplasm; nucleus; polytene chromosome; telomere
150373	0.153839	0.173729	0.156841	0.146099	1.45938e-21	7.20894e-05	8.16021e-05	1499.67	1990.9	1.32755	34.5917	32.075	0.927246	0.000462836	0.49966	U	Male-specific	SS	FBgn0038979		CG7046		94B1	DNA binding; GO:0003677 | inferred from sequence similarity with MGD:Ssrp1; MGI:MGI:107912		nucleus; GO:0005634 | inferred from sequence similarity with MGD:Ssrp1; MGI:MGI:107912
141241	0.602345	0.547678	0.19673	0.253806	7.42601e-16	4.7587e-05	8.16482e-05	30	32.6083	1.08694	321.158	202.367	0.630115	0.26774	0.000391052	Female-specific	D	SS	FBgn0037632		CG8351		85B1--2	chaperonin ATPase; GO:0003763 ; EC:3.6.4.9 | inferred from sequence similarity with MGD:Cct7; MGI:MGI:107184		chaperonine-containing T-complex; GO:0005832 | inferred from sequence similarity with MGD:Cct7; MGI:MGI:107184
154789	0.104659	0.0813509	0.944501	0.942773	4.12892e-12	6.41627e-05	8.16622e-05	30	30.4083	1.01361	105.233	64.0833	0.608964	0.337049	0.000443334	Female-specific	D	SS	FBgn0004391	shattered	shtd	CG9198	13C3-4
145204	0.647807	0.644833	0.17424	0.172924	8.574e-15	7.69291e-05	8.23448e-05	128.008	204.833	1.60016	30.2167	30	0.99283	0.000476522	0.337049	U	Male-specific	SS	FBgn0030780		CG13008		15A3
149702	0.0572982	0.171019	0.0488454	0.401867	2.18876e-12	2.94372e-05	8.34838e-05	119.208	74.2167	0.62258	36.275	38.15	1.05169	0.000110597	0.677957	D	Male-specific	SS	FBgn0037938		CG14717		86F1	hydrolase; GO:0016787 ; EC:3.-.-.- | inferred from sequence similarity with EMBL:AL034565; protein_id:CAA22555
152742	0.891681	0.891822	0.743974	0.750885	7.92468e-17	8.64446e-05	8.36682e-05	217.158	327.408	1.50769	30	30.15	1.005	0.000498536	0.337049	U	Male-specific	SS	FBgn0037381		CG10999		83C4
152731	0.226548	0.379464	0.0807521	0.123985	2.45045e-19	2.14594e-05	8.95805e-05	348.325	490.492	1.40814	43.1083	35.0583	0.813261	0.00029411	0.0693404	U	Male-specific	SS	FBgn0031526		CG8838		23E5
147378	0.550819	0.514574	0.0543253	0.0300306	2.61082e-06	0.000837353	9.09206e-05	2434.88	1776.43	0.729579	1666.79	1599.03	0.959343	7.4342e-05	0.538161	D	Male-specific	SS	FBgn0034245		CG14482		54C9
153577	0.0122402	0.0122402	0.0122402	0.0122402	9.6218e-05	9.6218e-05	9.6218e-05	36.75	30	0.816327	30	30	1	0.000541923	ND	D	Male-specific	SS	FBgn0036793		CG4174		75D3	procollagen-proline,2-oxoglutarate-4-dioxygenase; GO:0004656 ; EC:1.14.11.2 | inferred from sequence similarity with MGD:P4ha1; MGI:MGI:97463	peptidyl-proline hydroxylation to 4-hydroxy-L-proline; GO:0018401 | inferred from sequence similarity with MGD:P4ha1; MGI:MGI:97463	procollagen-proline, 2-oxoglutarate-4-dioxygenase complex; GO:0016222 | inferred from sequence similarity with MGD:P4ha1; MGI:MGI:97463
149495	0.350379	0.435065	0.21595	0.183049	7.3863e-17	0.00013572	9.63587e-05	30	30.7417	1.02472	119.575	170.275	1.424	0.337049	0.000598284	Female-specific	U	SS	FBgn0037583		CG9684		84F15
147483	0.195599	0.340887	0.824555	0.659273	0.000708392	0.000176355	9.99291e-05	35.55	34.5667	0.972339	72.1667	32.15	0.445497	0.818916	0.0002335	Female-specific	D	SS	FBgn0034426		CG10476		56C6
149593	0.191811	0.142836	0.15408	0.275985	1.68862e-11	0.000467574	0.000100575	70.4083	53.875	0.765179	504.292	266.508	0.528481	0.133787	0.000822932	Female-specific	D	SS	FBgn0037762		CG16905		85E10
142933	0.0279255	0.0279255	0.00736299	0.00736299	2.04968e-05	0.000103267	0.000103267	30	30	1	53.325	31.5	0.590717	ND	0.000568476	Female-specific	D	SS	FBgn0034661		CG4386		58A1	serine-type endopeptidase; GO:0004252 ; EC:3.4.21.- | inferred from sequence similarity with SWISS-PROT:Q91674
141214	0.140457	0.48479	0.89574	0.238703	1.61683e-15	0.000548824	0.000109213	189.45	196.283	1.03607	341.6	434.058	1.27066	0.421267	0.000556219	Female-specific	U	SS	FBgn0004868	GDP dissociation inhibitor	Gdi	CG4422, CG4422, GDI, dGDI, l(2)N7-3, rab GDI, N7-3, GdI, rab GDP dissociation inhibitor	30B8	GDP-dissociation inhibitor; GO:0005092 | inferred from direct assay; GDP-dissociation inhibitor; GO:0005092 | non-traceable author statement; GDP-dissociation inhibitor; GO:0005092 | inferred from sequence similarity with SGD_LOCUS:GDI1; SGD:S0000938	neurotransmitter secretion; GO:0007269 | non-traceable author statement; synaptic vesicle fusion; GO:0016083 | non-traceable author statement	synaptic vesicle; GO:0008021 | non-traceable author statement
152535	0.586886	0.586886	0.329255	0.329255	4.302e-15	0.000109854	0.000109854	285.283	470.217	1.64824	30	30	1	0.000592807	ND	U	Male-specific	SS	FBgn0032677		CG5790	CDC 7-related	36E1	receptor signaling protein serine/threonine kinase; GO:0004702 ; EC:2.7.1.- | non-traceable author statement; protein serine/threonine kinase; GO:0004674 ; EC:2.7.1.37 | inferred from sequence similarity with EMBL:AB018574; protein_id:BAA33880	protein amino acid phosphorylation; GO:0006468 | non-traceable author statement
143984	1.63896e-06	1.63896e-06	0.00782617	0.00782617	3.35087e-21	0.000109959	0.000109959	704.275	931.525	1.32267	30	30	1	0.000593193	ND	U	Male-specific	SS	FBgn0023415	Accessory gland-specific peptide 32CD	Acp32CD	CG4605, Accessory gland protein 32CD	32D1	hormone; GO:0005179 | non-traceable author statement	negative regulation of female receptivity, post-mating; GO:0045434 | non-traceable author statement	extracellular; GO:0005576 | inferred from expression pattern
147560	0.79577	0.79577	0.79577	0.79577	0.000110105	0.000110105	0.000110105	30	30	1	42.9667	30	0.698216	ND	0.000593726	Female-specific	D	SS	FBgn0050149		CG30149	CG30149	57A8
146564	0.869766	0.869766	0.277941	0.277941	5.88881e-22	0.000110895	0.000110895	640.842	829.608	1.29456	30	30	1	0.000596614	ND	U	Male-specific	SS	FBgn0032905		CG18078	CG18092, cg18092	Unk	RNA binding; GO:0003723 | inferred from sequence similarity
151647	0.0257219	0.0257219	0.121097	0.121097	1.66003e-16	0.000111638	0.000111638	30	30	1	109.275	79.65	0.728895	ND	0.000599323	Female-specific	D	SS	FBgn0033974		CG10220	CG10229	51C5
148511	0.130078	0.130078	0.674319	0.674319	3.89202e-18	0.000116083	0.000116083	241.392	343.4	1.42258	30	30	1	0.000615424	ND	U	Male-specific	SS	FBgn0036072		CG6628		67D9
144173	0.310334	0.0514503	0.466625	0.615392	0.029206	0.000657006	0.0001162	37.6417	35.5417	0.944211	56.8083	30.6417	0.539387	0.443178	0.000502876	Female-specific	D	SS	FBgn0027107		inx6	CG17063, prp6, Dm-inx6, pas related protein 6	19C1	innexin channel; GO:0015286 ; TC:1.A.25.-.- | non-traceable author statement; gap-junction forming channel; GO:0005243 ; TC:1.A.-.-.- | inferred from sequence similarity with EMBL:AF115854		gap junction; GO:0005921 | inferred from sequence similarity with EMBL:AF115854
154348	0.650718	0.686665	0.619944	0.648185	6.77445e-12	0.000145652	0.000118078	30	31.025	1.03417	127.575	240.6	1.88595	0.289531	0.000665056	Female-specific	U	SS	FBgn0015391	gluon	glu	CG11397, l(2)k08819, SMC4, BcDNA.LD20207, DmSMC4/gluon, BcDNA:LD20207	36A12--13	DNA binding; GO:0003677 | inferred from sequence similarity; nucleotide binding; GO:0000166 | inferred from sequence similarity	mitotic chromosome condensation; GO:0007076 | inferred from sequence similarity with SGD_LOCUS:SMC4; SGD:S0004076; mitotic chromosome segregation; GO:0000070 | inferred from sequence similarity with SGD_LOCUS:SMC4; SGD:S0004076	chromatin; GO:0005717 | inferred from direct assay; condensin complex; GO:0005676 | inferred from sequence similarity with SGD_LOCUS:SMC4; SGD:S0004076; cytoplasm; GO:0005737 | inferred from direct assay; mitotic chromosome; GO:0005708 | inferred from direct assay; nucleus; GO:0005634 | inferred from direct assay
144911	0.151474	0.154678	0.273321	0.269763	2.07898e-16	0.000110202	0.000119171	30.2583	30.05	0.993115	133.583	195.917	1.46663	0.443872	0.000609154	Female-specific	U	SS	FBgn0043001		Chrac-16	CG15736	11A1			chromatin accessiblity complex
150197	0.207636	0.165632	0.090984	0.0933544	3.2181e-20	0.00018113	0.000122558	631.242	850.45	1.34727	30.6167	34.3583	1.12221	0.000724893	0.0840042	U	Male-specific	SS	FBgn0038706		CG3517		92A4
145287	9.81788e-06	9.81788e-06	3.15239e-06	3.15239e-06	1.23924e-09	0.000126174	0.000126174	34.625	43.1167	1.24525	30	30	1	0.000651334	ND	U	Male-specific	SS	FBgn0030905		CG15059		17A3
141684	0.180731	0.371473	0.387977	0.480455	1.77547e-13	0.000104474	0.000126795	31.9667	32.5	1.01668	167.225	102.767	0.614541	0.724132	0.000585284	Female-specific	D	SS	FBgn0042184		CG18189	CG18189	Unk
145886	0.565804	0.093572	0.00332694	0.00548891	5.02993e-18	0.000145424	0.000127302	129.65	172.983	1.33423	39.4417	39.6917	1.00634	0.000135113	0.963992	U	Male-specific	SS	FBgn0031796		CG13984		26C2
143614	0.0479363	0.329212	0.529238	0.304382	0.00109038	2.41131e-07	0.000137929	87.9167	281.167	3.1981	144.3	101.492	0.703338	1.39577e-05	0.0400872	U	Male-specific	SS	FBgn0010403	Olfactory-specific E	Os-E	CG11422, OS-E, PBP-H1, 83b, Obp83b, Olfactory-specific E, Pheromone-binding protein Homolog 1	83D1	pheromone binding; GO:0005550 | non-traceable author statement		extracellular; GO:0005576 | non-traceable author statement
152654	0.000408668	0.000408668	7.44623e-05	7.44623e-05	1.24162e-05	0.000141339	0.000141339	37.7167	30.7417	0.815068	30	30	1	0.000703774	ND	D	Male-specific	SS	FBgn0028886		BG:DS03431.1	CG15279, DS03431.1	35B6	cation:amino acid symporter; GO:0005416 | inferred from sequence similarity; neurotransmitter:sodium symporter; GO:0005328 ; TC:2.A.22.-.- | inferred from sequence similarity with SPTREMBL:O95288
153746	0.206445	0.206445	0.39561	0.39561	2.38019e-10	0.000145821	0.000145821	30	30	1	61.6583	110.267	1.78835	ND	0.000718956	Female-specific	U	SS	FBgn0005683	pineapple eye	pie	CG5354, rumpled	31E1		eye morphogenesis (sensu Drosophila); GO:0007456 | inferred from mutant phenotype
153062	0.270908	0.680946	0.079094	0.0339158	3.07552e-21	5.19769e-05	0.000145952	366.433	467.5	1.27581	74.3083	69.95	0.941348	0.000375152	0.460541	U	Male-specific	SS	FBgn0031240		CG3345		21B7
154100	0.0373429	0.336789	0.169672	0.153493	8.4813e-13	7.53865e-05	0.000146413	71.5917	68.9417	0.962985	161.675	255.808	1.58224	0.794951	0.000182128	Female-specific	U	SS	FBgn0035357		CG1244		62E8
154736	0.900244	0.837386	0.0645914	0.897889	2.208e-14	0.000324239	0.000149669	63.3083	65.9417	1.0416	166.675	241.892	1.45128	0.801887	0.000161701	Female-specific	U	SS	FBgn0032476		CG5439		34A8
151223	0.0391421	0.0392589	0.825553	0.824453	2.18398e-20	0.000150746	0.000152328	2371.89	3211.11	1.35382	30.3833	30	0.987383	0.000738106	0.337049	U	Male-specific	SS	FBgn0040747		CG12853		51D3
149960	0.748828	0.836506	0.863786	0.724825	0.000203685	0.000512151	0.000159332	82.0333	32.25	0.393133	32.8167	30.1167	0.917725	0.0010207	0.208318	D	D	NS	FBgn0038341		CG14869		88F5
149001	0.26874	0.26874	0.365296	0.365296	3.7868e-06	0.000160423	0.000160423	57.55	33.9333	0.589632	30	30	1	0.00076752	ND	D	Male-specific	SS	FBgn0036796		CG18231		75D4
145527	0.313844	0.313844	0.592405	0.592405	1.6833e-11	0.000163059	0.000163059	30	30	1	82.3917	145.867	1.77041	ND	0.000776151	Female-specific	U	SS	FBgn0031252		CG13690		21C4	ribonuclease H1; GO:0004524 ; EC:3.1.26.4 | inferred from sequence similarity with EMBL:Z97029; protein_id:CAB09725.1; ribonuclease H1; GO:0004524 ; EC:3.1.26.4 | non-traceable author statement
148543	0.109244	0.109244	0.518399	0.518399	1.19572e-18	0.000168867	0.000168867	749.4	1062.62	1.41796	30	30	1	0.000795029	ND	U	Male-specific	SS	multiple hits				68A1
153668	0.0566917	0.127852	0.623853	0.19026	0.00731291	0.000120206	0.000172883	131.067	71.0667	0.542218	120.083	121.033	1.00791	0.000135053	0.902937	D	Male-specific	SS	FBgn0035986		CG4022		67B3
154029	2.92014e-05	3.12659e-05	0.278466	0.259489	6.81652e-23	0.000130203	0.000174536	30	30.4417	1.01472	192.3	157.842	0.820809	0.337049	0.000725993	Female-specific	D	SS	FBgn0029672		CG2875		3D6
152722	0.696598	0.696598	0.224145	0.224145	2.19377e-21	0.000178217	0.000178217	658.783	856.417	1.3	30	30	1	0.000825038	ND	U	Male-specific	SS	FBgn0037616		CG8136		85A9
145629	0.133773	0.143127	0.560846	0.556232	2.8376e-18	0.000205964	0.000185413	215.717	298.933	1.38577	30	30.3917	1.01306	0.000877674	0.337049	U	Male-specific	SS	FBgn0031407		CG4270		22D6
142326	0.797513	0.797513	0.418634	0.418634	4.41985e-17	0.000185863	0.000185863	139.75	197.183	1.41097	30	30	1	0.000849251	ND	U	Male-specific	SS	FBgn0032519		CG16957		34B10
143022	0.563797	0.426398	0.604516	0.706128	3.44352e-10	0.000443666	0.000185917	217.742	220.425	1.01232	265.633	332.033	1.24997	0.833708	1.35437e-05	Female-specific	U	SS	FBgn0038376		CG4225	EP(3)3387	89A6	ATP-binding cassette (ABC) transporter; GO:0004009 ; EC:3.6.3.- | inferred from sequence similarity with EMBL:AJ003004; protein_id:CAA05793
153548	0.426709	0.426709	0.438841	0.438841	7.15185e-09	0.000186261	0.000186261	30	30	1	71.65	157.575	2.19923	ND	0.000850502	Female-specific	U	SS	FBgn0027783		SMC2	CG10212, DmSMC2	51C5	DNA binding; GO:0003677 | inferred from sequence similarity with SGD_LOCUS:SMC2; SGD:S0001927	sister chromatid cohesion; GO:0007062 | inferred from sequence similarity with SGD_LOCUS:SMC2; SGD:S0001927	cohesin complex; GO:0008278 | inferred from sequence similarity with SGD_LOCUS:SMC2; SGD:S0001927
151114	0.351128	0.351128	0.409803	0.409803	3.39489e-09	0.000192127	0.000192127	63.1667	41.4583	0.656332	30	30	1	0.000868875	ND	D	Male-specific	SS	FBgn0040628		CG18672		100B9
152030	2.52517e-11	2.18043e-11	0.914057	0.855642	1.77016e-18	0.000193828	0.000196215	130.408	99.9917	0.766758	30.475	30.4917	1.00055	0.000853541	0.977931	D	Male-specific	SS	multiple hits				Unk
145630	0.00349842	0.00349842	0.00236025	0.00236025	3.05361e-05	0.000199919	0.000199919	54.5167	31.9083	0.585295	30	30	1	0.000893043	ND	D	Male-specific	SS	FBgn0031409		CG4271		22D6	serine-type endopeptidase; GO:0004252 ; EC:3.4.21.- | inferred from sequence similarity with NCBI_gi:4506147
151028	0.106503	0.0199083	0.143325	0.255818	5.92677e-09	0.000289481	0.000206767	47.95	76.65	1.59854	32.8167	33.2583	1.01346	0.000233648	0.906863	U	Male-specific	SS	FBgn0040541		CG12810		Unk
144953	0.100711	0.100711	0.0778853	0.0778853	0.000106666	0.00021466	0.00021466	50.15	30.6167	0.610502	30	30	1	0.000938056	ND	D	Male-specific	SS	FBgn0030409		CG15728		11B5
151660	0.050644	0.0835289	0.242846	0.194517	4.04125e-20	0.000239618	0.000215868	58.7583	57.5917	0.980145	999.033	752.925	0.753654	0.905427	0.000873429	Female-specific	D	SS	FBgn0003655	swallow	swa	CG3429, fs(1)1502, fs(1)1497, fs(1)m44, fs(1)M44, sww: swallow, fs(1)M11-999, fs(1)M13C82, sww	5F4	RNA binding; GO:0003723 | inferred from sequence similarity	pole plasm-mRNA localization; GO:0019094 | inferred from mutant phenotype
150469	0.39632	0.39632	0.328739	0.328739	0.000116792	0.000219166	0.000219166	30	30	1	51.375	30.5917	0.595458	ND	0.000951642	Female-specific	D	SS	FBgn0039120		CG10198	CG10201	95B1--5			nuclear pore; GO:0005643 | inferred from sequence similarity with EMBL:AF071076; protein_id:AAD22395.1; nuclear pore; GO:0005643 | inferred from sequence similarity with SWISS-PROT:P49793
154910	0.177069	0.307412	0.0884609	0.147957	1.06083e-18	0.00012205	0.000219737	52.05	49.9833	0.960295	234.758	314.517	1.33975	0.78653	0.000360842	Female-specific	U	SS	FBgn0015287	Replication-factor-C 40kD subunit	RfC40	CG14999, rfc, l(3)64Ai, l(3)SH17, rfc[40], DRas2, l(3)rfc40, rfc4, Rfc40	64A7--8	DNA binding; GO:0003677 | non-traceable author statement; ATP dependent DNA helicase; GO:0004003 ; EC:3.6.1.3 | inferred from sequence similarity with EMBL:AF139987; protein_id:AAD34861.1	DNA replication; GO:0006260 | inferred from sequence similarity with EMBL:AF139987; protein_id:AAD34861.1	DNA replication factor C complex; GO:0005663 | inferred from sequence similarity with EMBL:AF139987; protein_id:AAD34861.1
145919	0.797455	0.792575	0.295168	0.306416	1.48921e-19	0.000231169	0.000222897	349.425	470.308	1.34595	30	30.2	1.00667	0.000974874	0.337049	U	Male-specific	SS	FBgn0031849		CG11327		26F6
142368	2.15893e-07	2.15893e-07	0.00276161	0.00276161	2.07094e-13	0.000227393	0.000227393	71.8167	52.6417	0.733001	30	30	1	0.000976247	ND	D	Male-specific	SS	multiple hits				80B1
145652	0.00122337	0.00117118	0.0175558	0.0179314	2.1781e-23	0.000216889	0.000228639	330.275	271.033	0.820629	30	30.1417	1.00472	0.000961806	0.337049	D	Male-specific	SS	FBgn0031439		CG15394		23A1
152628	0.858621	0.858621	0.222239	0.222239	8.65846e-21	0.000230378	0.000230378	649.775	852.758	1.31239	30	30	1	0.000985116	ND	U	Male-specific	SS	FBgn0029947		CG1999		7B2
150732	0.112633	0.224384	0.105682	0.907186	6.55586e-06	0.000434925	0.000234818	117.9	63.475	0.53838	54.2917	52.7167	0.97099	8.71818e-06	0.884912	D	Male-specific	SS	FBgn0039519		Cyp6a18	CG13977, 6a18	98A2	cytochrome P450; GO:0015034 | inferred from sequence similarity; cytochrome P450; GO:0015034 | non-traceable author statement		membrane; GO:0016020 | non-traceable author statement; microsome; GO:0005792 | non-traceable author statement
150757	0.86148	0.86148	0.0560128	0.0560128	5.31849e-20	0.000239625	0.000239625	820.2	1102.44	1.34411	30	30	1	0.00101239	ND	U	Male-specific	NS	FBgn0039553		CG5017		98B5	histone-specific chaperone; GO:0003762 | inferred from sequence similarity with SGD_LOCUS:NAP1; SGD:S0001756	nucleosome assembly; GO:0006334 | inferred from sequence similarity with SGD_LOCUS:NAP1; SGD:S0001756
147858	0.913948	0.700671	0.875394	0.922439	6.81457e-19	7.79912e-05	0.000241313	323.258	445.842	1.37921	42.6167	36.6083	0.859014	0.000568977	0.327522	U	Male-specific	SS	FBgn0035008		CG3494	CT11751	60D1
151454	0.964832	0.94065	0.249749	0.27893	6.44665e-21	0.000255144	0.00024512	456.125	592.225	1.29838	30.6333	30.8833	1.00816	0.0010384	0.818699	U	U	NS	FBgn0040996		CG12617	38C.31	38C4
151161	0.121325	0.121325	0.0181943	0.0181943	2.55657e-05	0.000245513	0.000245513	31.0417	41.1	1.32403	30	30	1	0.0010296	ND	U	Male-specific	NS	FBgn0040684		CG12589		82F1
151590	0.482858	0.482858	0.443387	0.443387	0.000164931	0.000254202	0.000254202	30	30	1	36.425	30.125	0.827042	ND	0.0010548	Female-specific	D	NS	FBgn0040290		RecQ4	CG7487	66B10	ATP dependent DNA helicase; helicase; DNA helicase
147075	0.252239	0.252239	0.000661237	0.000661237	8.35287e-21	0.000274733	0.000274733	1574.1	2069.53	1.31474	30	30	1	0.00111342	ND	U	Male-specific	NS	FBgn0033709		CG13164		48F6
153006	0.141252	0.141057	0.733779	0.727292	3.16408e-06	0.00031666	0.000289741	30.7333	30	0.976139	245.108	68.325	0.278754	0.300352	0.0011908	D	D	NS	FBgn0031406		CG17012		22D5--6	serine-type peptidase; GO:0008236 | inferred from sequence similarity with EMBL:X74305; protein_id:CAA52358
141258	0.545421	0.687843	0.0138327	0.0147908	7.98265e-15	0.000319197	0.000292076	30.9917	30.825	0.994622	131.458	91.2917	0.694453	0.87904	0.00114273	D	D	NS	FBgn0033059		CG7845		42A8
147989	0.297947	0.297947	0.297947	0.297947	0.000295352	0.000295352	0.000295352	67.7833	30	0.442587	30	30	1	0.00117111	ND	D	Male-specific	NS	FBgn0035240		CG32316-ORFB	CG13918, CG7934, CG13918	Unk	oxoglutarate dehydrogenase (lipoamide); GO:0004591 ; EC:1.2.4.2 | inferred from sequence similarity with SWISS-PROT:Q02218
146251	0.374235	0.275393	0.0736828	0.031995	2.19252e-15	0.000417332	0.000300287	107.425	150.125	1.39749	36.525	37.1917	1.01825	0.000502254	0.892789	U	Male-specific	SS	FBgn0032375		CG14932		33A1
142266	0.648057	0.638462	0.215374	0.215292	1.2801e-17	0.000312572	0.000304396	350.292	498.158	1.42212	30	30.1833	1.00611	0.00120709	0.337049	U	U	NS	FBgn0028379	farinelli	fan	CG7919	66B6			plasma membrane
154822	0.00841902	0.0709471	0.151097	0.20824	1.4423e-17	1.15131e-06	0.000304677	90.4417	72.0417	0.796554	221.583	309.583	1.39714	0.0258872	6.90208e-05	Female-specific	U	SS	FBgn0036842		CG3797		75F6	glucuronosyltransferase; GO:0015020 ; EC:2.4.1.- ; EC:2.4.1.17 | inferred from sequence similarity with MGD:Ugt1a1; MGI:MGI:98898
150166	0.486181	0.322335	0.597871	0.515937	1.37674e-15	0.000153933	0.000318554	158.7	238.108	1.50037	32.6167	30	0.919775	0.00088551	0.337049	U	Male-specific	SS	FBgn0038656		CG14294		91D4
147672	0.217924	0.206595	0.584211	0.595857	1.81077e-10	0.000279729	0.000323392	98.2833	189.4	1.92708	30.6167	30	0.979858	0.00118248	0.337049	U	D	NS	FBgn0034721		CG11298		58D4
145599	0.778822	0.778822	0.816157	0.816157	0.00018171	0.000323409	0.000323409	31.0083	68.275	2.20183	30	30	1	0.00124791	ND	U	Male-specific	NS	FBgn0031364		CG17648		22B2
149046	0.224167	0.63387	0.182173	0.752054	0.000111236	3.11137e-06	0.000329666	69.25	31.575	0.455957	30	36.825	1.2275	0.000255329	2.21488e-11	D	U	SA	FBgn0036870		CG14095		76B3
141209	0.000786004	0.0155042	0.0127902	0.144613	6.20851e-13	1.8331e-05	0.000337602	56.7333	51.45	0.906874	95.9	139.608	1.45577	0.227552	0.000181298	Female-specific	U	SS	FBgn0040235		c12.1	CG12135	8E1
147915	0.393297	0.480003	0.479598	0.48533	2.03767e-13	0.000331038	0.000344456	30.775	30.6083	0.994584	141.3	230.158	1.62886	0.841921	0.00127923	D	U	NS	FBgn0000541	Enhancer of bithorax	E(bx)	Cg17135	61B2-3		nucleosome assembly	nucleosome remodeling complex
144857	0.708783	0.660584	0.916737	0.938308	2.29199e-05	0.000401466	0.000345529	53.825	32.8583	0.610466	30.15	30	0.995025	0.00137358	0.337049	D	D	NS	FBgn0030281		CG11105		10B1	calcium ion binding; GO:0005509 | inferred from sequence similarity with EMBL:AF120102; protein_id:AAD20350
147712	0.250351	0.220776	0.58797	0.620456	7.85342e-14	0.000434719	0.000353803	169.433	272.408	1.60776	30	31.0167	1.03389	0.00142043	0.337049	U	U	NS	FBgn0034776		CG13527		59A4	serine-type endopeptidase; GO:0004252 ; EC:3.4.21.- | inferred from sequence similarity with SWISS-PROT:Q91674
142968	0.366902	0.366902	0.598953	0.598953	1.05254e-15	0.000355935	0.000355935	256.475	387.742	1.51181	30	30	1	0.00133473	ND	U	Male-specific	NS	FBgn0052210		CG32210	CG32210	76B6-7
152375	8.08486e-05	2.92619e-05	0.00118569	0.00477613	9.96001e-21	0.000109886	0.000367125	880.525	1091.72	1.23986	255.008	243.567	0.955132	0.000664552	0.399823	U	Male-specific	SS	FBgn0024211	midline fasciclin	mfas	CG3359	87A4		axonogenesis; GO:0007409 | inferred from mutant phenotype	plasma membrane; GO:0005886 | non-traceable author statement
146940	0.764202	0.764202	0.600495	0.600495	2.7286e-18	0.000379406	0.000379406	1216.47	1709.41	1.40521	30	30	1	0.00139609	ND	U	Male-specific	NS	FBgn0033512		CG12902		47A2
141615	0.0795246	0.206769	0.844302	0.870486	1.55853e-11	0.000642219	0.000386696	34.2833	35.7417	1.04254	92.0667	150.525	1.63496	0.626462	0.00145768	U	U	NS	FBgn0025815	Minichromosome maintenance 6	Mcm6	CG4039, fs(1)K1214, DmMCM6, MCM6, Minichromosome maintenance 6, female sterile(1)K1214	6C4--5	chromatin binding; GO:0003682 | non-traceable author statement; chromatin binding; GO:0003682 | inferred from sequence similarity with MGD:Mcmd6; MGI:MGI:1298227	oogenesis; GO:0007292 | traceable author statement; pre-replicative complex formation and maintenance; GO:0006267 | inferred from sequence similarity with MGD:Mcmd6; MGI:MGI:1298227	pre-replicative complex; GO:0005656 | inferred from sequence similarity with MGD:Mcmd6; MGI:MGI:1298227; pre-replicative complex; GO:0005656 | non-traceable author statement
142383	0.00268885	2.62086e-06	0.0013196	3.88744e-06	0.000810909	1.92788e-08	0.000396735	39.075	30	0.767754	30.2083	33.2333	1.10014	4.02112e-06	0.00682239	D	Male-specific	SS	FBgn0034886		CG5411		59F5--6	cAMP-specific phosphodiesterase; GO:0004115 ; EC:3.1.4.- | inferred from sequence similarity with EMBL:AF067806
145691	0.410503	0.267365	0.321891	0.339855	6.77763e-19	0.000593984	0.000402386	159.192	207.158	1.30131	30.9417	31.8583	1.02963	0.00149167	0.667753	U	U	NS	FBgn0031504		CG15403		23D2--3
144069	0.645442	0.645213	0.626758	0.625777	6.26987e-09	0.000420665	0.000418441	48.55	81.125	1.67096	30	30.0083	1.00028	0.00149876	0.337049	U	U	NS	FBgn0025612		EG:84H4.5	CG3062	4C10
149635	0.932614	0.932614	0.26638	0.26638	2.6733e-10	0.000421328	0.000421328	87.15	162.2	1.86116	30	30	1	0.00150325	ND	U	Male-specific	NS	multiple hits				86C4
146359	0.000257063	0.000257063	0.368558	0.368558	1.52175e-16	0.00042422	0.00042422	183.858	262.15	1.42583	30	30	1	0.00151054	ND	U	Male-specific	NS	FBgn0032563		CG15258		35D2
145543	0.0425151	0.0425151	0.0425151	0.0425151	0.000429577	0.000429577	0.000429577	39.2667	30	0.764007	30	30	1	0.001524	ND	D	Male-specific	NS	FBgn0040107		lectin-21Ca	CG2826	21D1	galactose binding
143938	0.599299	0.599299	0.549885	0.549885	6.92489e-05	0.0004439	0.0004439	30	30	1	45.0583	31.2417	0.69336	ND	0.00155979	Female-specific	D	NS	FBgn0020642		Lcp65Ac	CG6956, Lcp-c, DMLCP65c, DCP2	65A6	structural constituent of larval cuticle (sensu Insecta); GO:0008010 | inferred from sequence similarity with EMBL:AF026266; structural constituent of larval cuticle (sensu Insecta); GO:0008010 | inferred from sequence similarity
148760	0.433475	0.469011	0.473197	0.450642	2.0299e-15	0.000238197	0.000447181	276.683	425.433	1.53762	34.4083	30	0.871882	0.00121545	0.210281	U	D	NS	FBgn0036438		CG13477		70F1
147695	0.0308778	0.655915	0.0177407	0.926295	0.00788198	6.25937e-06	0.000448419	33.2917	37.9583	1.14018	57.1833	30.075	0.52594	0.1181	0.000103003	Female-specific	D	SS	multiple hits				58F4
154265	0.317235	0.381484	0.19817	0.455805	3.43533e-17	0.00042796	0.000470589	144.575	145.208	1.00438	576.467	439.283	0.762027	0.972079	0.000453104	Female-specific	D	SS	FBgn0033342		CG8258		44F5	chaperonin ATPase; GO:0003763 ; EC:3.6.4.9 | inferred from sequence similarity with MGD:Cct8; MGI:MGI:107183		chaperonine-containing T-complex; GO:0005832 | inferred from sequence similarity with MGD:Cct8; MGI:MGI:107183
153486	0.723902	0.723902	0.124708	0.124708	3.20559e-13	0.00048313	0.00048313	30	30	1	64.2167	91.1917	1.42006	ND	0.00165632	Female-specific	U	NS	FBgn0035761		RhoGEF4	CG8606	65F4	signal transducer; GO:0004871 | non-traceable author statement; Rho guanyl-nucleotide exchange factor; GO:0005089 | non-traceable author statement
148575	0.00869515	0.00874796	0.205544	0.207801	4.58664e-16	0.000470304	0.000483212	112.567	156.592	1.3911	30.0583	30	0.998059	0.00164051	0.337049	U	D	NS	FBgn0036160		CG12289		68C9	ketohexokinase; GO:0004454 ; EC:2.7.1.3 | inferred from sequence similarity with MGD:Khk; MGI:MGI:1096353
149227	0.281671	0.466561	0.621865	0.633186	7.91644e-05	0.000738835	0.000485764	56.0917	34.7083	0.618779	32.775	32.325	0.98627	0.000951356	0.845578	D	Male-specific	SS	FBgn0004449	Tenascin major	Ten-m	CG5723	79E1-3		cell adhesion	extracellular matrix; integral to plasma membrane
152389	0.601023	0.601023	0.131407	0.131407	2.82736e-19	0.000499523	0.000499523	781.125	1050.1	1.34434	30	30	1	0.00169605	ND	U	Male-specific	NS	FBgn0038208		CG14355		88A9--10
147043	0.116723	0.00671664	0.0221517	0.0370848	0.053012	0.000153707	0.000505388	42.7	44.2917	1.03728	64.8333	35.975	0.554884	0.759263	3.38777e-05	Female-specific	D	SS	FBgn0033659	Death associated molecule related to Mch2	Damm	CG18188, CG18188, DAMM: Death Associated Molecule related to Mch2, daydream, Daydream, damm, Damm/Daydream, DAMM, Death Associated Molecule related to Mch2, Death associated molecule related to Mch2	48C5	caspase; GO:0004199 ; EC:3.4.22.36 | non-traceable author statement; caspase; GO:0004199 ; EC:3.4.22.36 | inferred from direct assay; caspase; GO:0004199 ; EC:3.4.22.36 | inferred from sequence similarity with FLYBASE:Dredd; FB:FBgn0020381; caspase; GO:0004199 ; EC:3.4.22.36 | inferred from sequence similarity with FLYBASE:Nc; FB:FBgn0026404; caspase; GO:0004199 ; EC:3.4.22.36 | inferred from seq…	apoptosis; GO:0006915 | inferred from genetic interaction with FLYBASE:W; FB:FBgn0003997; induction of apoptosis; GO:0006917 | inferred from mutant phenotype
153717	0.582562	0.602105	0.527029	0.547014	1.42376e-12	0.000466293	0.000511399	30.4167	30	0.986301	136.092	228.067	1.67583	0.337049	0.00166695	D	U	NS	FBgn0031435		CG9883		23A1
154350	0.167639	0.403917	0.124512	0.365362	4.43288e-19	0.000389411	0.00051399	229.442	280.092	1.22075	93.2917	92.6083	0.992675	0.000587476	0.910243	U	Male-specific	SS	FBgn0033735		CG8525		49A4	deoxyribose-phosphate aldolase; GO:0004139 ; EC:4.1.2.4 | inferred from sequence similarity with ECOGENE_G:deoC; ECOGENE:EG10221
152065	0.0118745	0.0118745	0.0181515	0.0181515	7.76018e-22	0.000539362	0.000539362	1685.42	1338.28	0.794037	30	30	1	0.00179126	ND	D	Male-specific	NS	FBgn0034144		CG5089		53C10
147540	0.812862	0.812862	0.177773	0.177773	3.22905e-14	0.000544866	0.000544866	232.433	151.083	0.650007	30	30	1	0.00180427	ND	D	Male-specific	NS	FBgn0034505		CG16739		56F17
149083	0.68184	0.68184	0.0718913	0.0718913	2.36874e-16	0.00055036	0.00055036	457	672.65	1.47188	30	30	1	0.00181722	ND	U	Male-specific	NS	FBgn0036925		CG17736		76D8
150663	0.662422	0.00692884	0.310087	0.509315	0.000950222	0.000249964	0.000556781	103.067	106.65	1.03477	194.458	100.658	0.517634	0.763103	0.000421435	Female-specific	D	SS	FBgn0039434		CG5468		97C2
149730	0.304222	0.304222	0.177151	0.177151	1.88203e-17	0.00055861	0.00055861	340.792	477.367	1.40076	30	30	1	0.00183661	ND	U	Male-specific	NS	FBgn0037987		CG14739		87A5	ubiquitin conjugating enzyme; GO:0004840 | inferred from sequence similarity with SGD_LOCUS:UBC8; SGD:S0000738
151669	0.086364	0.036695	0.104314	0.00938072	1.47928e-17	0.00032251	0.000579003	132.35	134.375	1.0153	364.517	293.067	0.803987	0.741475	0.000960737	Female-specific	D	SS	FBgn0015618	Cyclin-dependent kinase 8	Cdk8	CG10572, CG10572, CG10572, DmCdk8, CDK8, dTRAP56, p58, Cyclin-dependent kinase 8	67C10	protein serine/threonine kinase; GO:0004674 ; EC:2.7.1.37 | non-traceable author statement; cyclin-dependent protein kinase; GO:0004693 ; EC:2.7.1.- | inferred from sequence similarity; cyclin-dependent protein kinase; GO:0004693 ; EC:2.7.1.- | inferred from physical interaction; cyclin-dependent protein kinase; GO:0004693 ; EC:2.7.1.- | inferred from sequence similarity with PIR:S50157; RNA poly…	protein amino acid phosphorylation; GO:0006468 | inferred from sequence similarity; transcription initiation from Pol II promoter; GO:0006367 | inferred from sequence similarity	mediator complex; GO:0000119 | inferred from sequence similarity
144221	0.962224	0.959137	0.835203	0.815731	1.7453e-17	0.000476969	0.000583426	891.192	1269.91	1.42496	33.775	30	0.888231	0.00176186	0.0182982	U	D	NS	FBgn0028513		BG:DS07660.1	CG9254, DS07660.1	34C5	sodium:phosphate symporter; GO:0005436 | inferred from sequence similarity
155071	0.316393	0.839144	0.306465	0.525132	1.9109e-14	0.00023718	0.000584646	77.25	79.375	1.02751	199.917	150.533	0.75298	0.822499	2.67814e-05	Female-specific	D	SS	FBgn0038855		CG5745		93B12	GTPase activator; GO:0005096 | inferred from sequence similarity with EMBL:AL023634; protein_id:CAA19167
148175	0.0286949	0.0286949	0.0753883	0.0753883	1.76158e-05	0.000600145	0.000600145	108.933	41.825	0.38395	30	30	1	0.00193316	ND	D	Male-specific	NS	FBgn0035544		CG15021		64B6--7
149795	0.628472	0.628472	0.124642	0.124642	2.91049e-15	0.000608505	0.000608505	186.133	275.817	1.48182	30	30	1	0.00195239	ND	U	Male-specific	NS	FBgn0038078		CG14391		87C5
143289	0.456456	0.469763	0.809384	0.805275	1.92486e-22	0.000663482	0.000610475	3075.74	2479.47	0.806136	33.175	30.6667	0.924391	0.00201565	0.0737329	D	D	NS	FBgn0003034	Accessory gland peptide 70A	Acp70A	CG17673, SP: sex-peptide, sex peptide, Acp70, PapB: Paragonial-peptide-B, Spg70: sex peptide gene in 70, SP, sex peptide gene in 70, Sex-Peptide, Sex-peptide, sex-peptide, Paragonial-peptide-B	70A4	hormone; GO:0005179 | non-traceable author statement	negative regulation of female receptivity, post-mating; GO:0045434 | traceable author statement; negative regulation of female receptivity, post-mating; GO:0045434 | traceable author statement; oviposition; GO:0018991 | traceable author statement; post-mating behavior; GO:0045297 | traceable author statement; regulation of oviposition; GO:0046662 | traceable author statement	extracellular; GO:0005576 | non-traceable author statement; extracellular; GO:0005576 | non-traceable author statement
154486	0.121965	0.160151	0.332538	0.0822161	9.63374e-15	6.7443e-05	0.000648934	66.0333	58.8583	0.891343	162.075	232.283	1.43318	0.0381448	0.000798939	Female-specific	U	SS	FBgn0034216		CG6546		54B13	structural constituent of cytoskeleton; GO:0005200 | inferred from sequence similarity	cytoskeleton organization and biogenesis; GO:0007010 | inferred from sequence similarity	actin filament; GO:0005884 | inferred from sequence similarity
151443	0.963115	0.95955	0.54622	0.57166	1.31362e-23	0.000481302	0.000663494	3106.1	3772.57	1.21457	47.2083	36.5417	0.774051	0.00183677	0.210129	U	D	NS	FBgn0045827		BEST:GH09435	BEST:GH09435	35E1
145995	0.840861	0.840861	0.814408	0.814408	0.000349345	0.000666821	0.000666821	55.25	30.8	0.557466	30	30	1	0.00208474	ND	D	Male-specific	NS	multiple hits				28D2
152674	0.0232571	0.575299	0.251281	0.165976	1.69616e-18	6.10694e-05	0.000690076	122.392	155.867	1.27351	47.1	43.4417	0.922328	0.000135916	0.446833	U	Male-specific	SS	FBgn0031683		CG4230		25C6
152297	0.0180274	0.251805	0.477013	0.21745	1.09004e-11	0.000160129	0.000698928	34.7083	37.5417	1.08163	115.367	74.6333	0.646923	0.423346	0.000776433	Female-specific	D	SS	FBgn0034453		CG11228	MST2	56D13	receptor signaling protein serine/threonine kinase; GO:0004702 ; EC:2.7.1.- | non-traceable author statement; receptor signaling protein serine/threonine kinase; GO:0004702 ; EC:2.7.1.- | inferred from sequence similarity with EMBL:U28726	protein amino acid phosphorylation; GO:0006468 | non-traceable author statement
150335	0.13978	0.17655	0.199477	0.171109	0.000612219	0.000847699	0.000707456	33.4917	30.5667	0.912665	348.775	35.825	0.102717	0.321998	0.00231197	D	D	NS	FBgn0038914		CG17820		93F8
146469	0.764877	0.764877	0.302568	0.302568	3.49777e-15	0.000722659	0.000722659	136.217	196.508	1.44262	30	30	1	0.0022088	ND	U	Male-specific	NS	FBgn0032740		CG15172		37B9
148074	0.770351	0.770351	0.526531	0.526531	1.30544e-15	0.000730749	0.000730749	246.383	362.333	1.47061	30	30	1	0.00222657	ND	U	Male-specific	NS	FBgn0035384		CG2113		63A2
142679	0.896654	0.985527	0.076046	0.11468	3.20438e-15	0.000303247	0.000742851	110.1	157.242	1.42817	32.0667	30	0.935551	0.00150233	0.267795	U	D	NS	FBgn0035727		CG10063		65D5
150770	0.7902	0.7902	0.419888	0.419888	4.66217e-16	0.000743583	0.000743583	246.258	355.408	1.44323	30	30	1	0.00225467	ND	U	Male-specific	NS	FBgn0039576		CG17856		98C3	ubiquinol-cytochrome c reductase; GO:0008121 ; EC:1.10.2.2 ; TC:3.D.3.-.- | inferred from sequence similarity with SGD_LOCUS:QCR7; SGD:S0002937		ubiquinol-cytochrome c reductase complex (sensu Eukarya); GO:0015008 | inferred from sequence similarity with SGD_LOCUS:QCR7; SGD:S0002937
146483	0.506211	0.506211	0.46583	0.46583	5.06465e-05	0.000748327	0.000748327	37.9333	95.6583	2.52175	30	30	1	0.00226503	ND	U	Male-specific	NS	FBgn0051797		CG31797	CG31797	37D1
149219	0.274198	0.352377	0.133391	0.206189	3.21255e-19	7.87421e-05	0.000760915	229.925	304.892	1.32605	41.8167	34.025	0.813671	0.000880263	0.0454657	U	Male-specific	SS	FBgn0037147		CG7140		79B1	glucose-6-phosphate 1-dehydrogenase; GO:0004345 ; EC:1.1.1.49 | inferred from sequence similarity with MGD:G6pdx; MGI:MGI:105979
153529	7.86181e-07	7.33751e-07	7.06884e-07	6.52465e-07	0.000566355	0.000629013	0.000775572	30	30.0167	1.00056	31.5833	30.025	0.95066	0	0.00215545	U	Male-specific	SS	FBgn0014027	Ribosomal protein S12	RpS12	CG11271	69F5-6	structural constituent of ribosome	protein biosynthesis	cytosolic small ribosomal subunit (sensu Eukarya); ribosome
150186	0.120386	0.120386	0.637469	0.637469	5.98367e-16	0.000780299	0.000780299	244.058	352.925	1.44607	30	30	1	0.00233441	ND	U	Male-specific	NS	FBgn0038694		CG5217		91F12
143005	0.334266	9.1957e-05	0.595308	0.000681168	0.0608054	0.000302744	0.000782488	74.9583	103.575	1.38177	82.95	81.6167	0.983926	5.46644e-06	0.829334	U	Male-specific	SS	FBgn0025628		EG:22E5.5	CG4199, CG4199, CG4199, CG4199	2C9--10
148765	0.0913077	0.0913077	0.782415	0.782415	1.79555e-09	0.00080446	0.00080446	63.125	109.133	1.72884	30	30	1	0.00238639	ND	U	Male-specific	NS	FBgn0036443		CG13471		70F3
146170	0.577715	0.577715	0.329532	0.329532	1.59367e-17	0.000804471	0.000804471	735.342	1029.06	1.39943	30	30	1	0.00238641	ND	U	Male-specific	NS	FBgn0032269		CG7363		32A1
144162	0.525423	0.321458	0.5511	0.469629	3.11704e-14	7.58147e-05	0.000822588	39.075	33.9917	0.869908	99.1917	145.625	1.46812	0.200778	0.000634568	Female-specific	U	SS	FBgn0026871		EG:80H7.11	CG14781, CG14781	2B1
142424	0.489692	0.489692	0.835597	0.835597	2.21665e-16	0.000845854	0.000845854	333.308	477.833	1.43361	30	30	1	0.00247456	ND	U	Male-specific	NS	FBgn0032483		CG15482		34A9
146247	0.245679	0.247729	0.0189932	0.0168033	1.90307e-22	0.000893189	0.000854376	686.25	840.1	1.22419	30.7333	31.0917	1.01166	0.0025249	0.776417	U	U	NS	FBgn0032370		CG12307		32F4
153288	0.357289	0.357289	0.357289	0.357289	0.000885806	0.000885806	0.000885806	30	30	1	30	49.325	1.64417	ND	0.00255869	Female-specific	U	NS	FBgn0039489		CG5880		97E3
146653	0.346445	0.58889	0.457704	0.22484	5.60917e-17	0.000143019	0.000891613	38.1833	45.65	1.19555	302.308	216.492	0.716129	0.263056	0.000921632	U	Male-specific	SS	FBgn0022288		l(2)09851	CG12792	41F9	perioxisome targeting sequence binding	peroxisome organization and biogenesis
142237	0.00573379	0.0863156	0.00622367	0.0995587	2.68192e-12	0.000541705	0.000906637	116.275	114.592	0.985523	189.75	253.725	1.33715	0.864353	0.000436184	Female-specific	U	SS	FBgn0039265		CG11790		96B18--19
151535	0.623834	0.758927	0.603776	0.58564	3.22757e-17	0.000982009	0.000906796	344.558	476.967	1.38428	31.6833	32.2417	1.01762	0.00264521	0.797812	U	U	NS	FBgn0026729	axotactin	axo	CG18296, CT1277	64B13--15		transmission of nerve impulse; GO:0019226 | inferred from mutant phenotype	extracellular; GO:0005576 | inferred from sequence similarity
147745	0.935302	0.935302	0.492057	0.492057	8.87528e-13	0.000914014	0.000914014	121.15	191.3	1.57903	30	30	1	0.00261753	ND	U	Male-specific	NS	FBgn0034824		Klp59C	CG3219, CG3219, CG3219, DmKlp59C, DmCG3219, KIF2B, KLP59C	59C4	kinesin motor; GO:0016326 | inferred from sequence similarity with EMBL:Y15894; protein_id:CAA75815; kinesin motor; GO:0016326 | inferred from sequence similarity	microtubule-based movement; GO:0007018 | inferred from sequence similarity; microtubule-based movement; GO:0007018 | inferred from sequence similarity with EMBL:Y15894; protein_id:CAA75815	kinesin complex; GO:0005871 | inferred from sequence similarity; kinesin complex; GO:0005871 | inferred from sequence similarity with EMBL:Y15894; protein_id:CAA75815
144888	0.21346	0.21346	0.399078	0.399078	8.68401e-17	0.000932696	0.000932696	266.05	371.617	1.39679	30	30	1	0.00265627	ND	U	Male-specific	NS	FBgn0030319		CG2533		10C10
152301	0.532985	0.347159	0.49231	0.240127	6.29307e-05	0.000382509	0.00093301	114.067	70.675	0.619594	117.967	119.908	1.01646	1.54306e-05	0.833503	D	Male-specific	SS	FBgn0033477		CG12918		46D9			plasma membrane; GO:0005886 | inferred from sequence similarity with EMBL:AB015631; protein_id:BAA76498.1
147185	0.546368	0.451719	0.236501	0.244838	5.18799e-20	0.000515343	0.0009637	445.967	576.425	1.29253	35.05	30.875	0.880884	0.0021015	0.216797	U	D	NS	FBgn0033896		CG13353		50D5
142270	0.469801	0.597195	0.0971258	0.112291	3.12761e-18	0.000262171	0.0010152	660.408	910.225	1.37828	49.7	32.9917	0.663816	0.00169569	0.00716973	U	D	NS	FBgn0032308		CG17137		32B1	voltage-dependent ion-selective channel; GO:0008308 | inferred from sequence similarity with EMBL:U30840
141752	0.263337	0.202396	0.233008	0.481296	6.50923e-14	0.000614645	0.00107607	66.7833	64.95	0.972548	160.692	223.658	1.39185	0.645274	0.00196705	D	U	NS	FBgn0040466	Dorsal interaction protein 2	Dip2	CG9771	82D1
149254	0.701587	0.716559	0.182965	0.136561	8.54931e-19	0.000956571	0.00110704	264.717	345.767	1.30618	31.5583	30.925	0.979931	0.00280468	0.688044	U	D	NS	FBgn0037191		CG14448		80A2
154281	0.285855	0.806771	0.29413	0.633863	1.31447e-09	5.45611e-05	0.0011662	133.025	141.708	1.06528	236.442	174.833	0.739435	0.236363	0.00036388	Female-specific	D	SS	FBgn0024846		p38b	CG7393, CG7393, 186F5S, D-p38b, p38, BG:DS00797.3, stress-activated p38b MAP kinase, p38 MAPK, p38B, p38 beta, ESTS:186F5S, Mpk34C, anon-sts23	34D1	protein serine/threonine kinase; GO:0004674 ; EC:2.7.1.37 | inferred from direct assay; protein serine/threonine kinase; GO:0004674 ; EC:2.7.1.37 | non-traceable author statement; MAP kinase; GO:0004707 ; EC:2.7.1.- | inferred from sequence similarity; MP kinase; GO:0008339 ; EC:2.7.1.- | inferred from sequence similarity; MAP kinase; GO:0004707 ; EC:2.7.1.- | non-traceable author statement; MAP …	regulation of BMP signaling pathway; GO:0030510 | inferred from direct assay; regulation of innate immune response; GO:0045088 | inferred from direct assay; response to stress; GO:0006950 | inferred from direct assay; wing morphogenesis; GO:0007476 | inferred from direct assay	nucleus; GO:0005634 | non-traceable author statement
143912	0.0070189	0.716794	0.873354	0.72538	0.51007	0.000956576	0.0011841	1053.12	751.383	0.71348	873.408	876.867	1.00396	0.000554448	0.944633	D	Male-specific	SS	FBgn0020236	ATP citrate lyase	ATPCL	CG8322, CG8322, DmATPCL, l(2)01466, n(2)k09217, l(2)k09217, BcDNA:LD21334	52D9--11	ATP-citrate (pro-S)-lyase; GO:0003878 ; EC:4.1.3.8 | inferred from sequence similarity; ATP-citrate (pro-S)-lyase; GO:0003878 ; EC:4.1.3.8 | non-traceable author statement; ATP-citrate (pro-S)-lyase; GO:0003878 ; EC:4.1.3.8 | inferred from sequence similarity with SWISS-PROT:P16638	acetyl-CoA biosynthesis; GO:0006085 | inferred from sequence similarity with SWISS-PROT:P16638	cytoplasm; GO:0005737 | inferred from sequence similarity with SWISS-PROT:P16638
146620	0.557264	0.554482	0.829128	0.623226	0.511105	0.000148684	0.00121789	1563.59	1006.85	0.643934	1211.38	1268.1	1.04683	9.70167e-05	0.563188	D	Male-specific	SS	FBgn0032985		CR12628	CG12628	40F5	glutathione transferase; GO:0004364 ; EC:2.5.1.18 | inferred from sequence similarity with SWISS-PROT:P08011
153882	0.533302	0.464138	0.0663136	0.0292161	1.3853e-18	1.20218e-08	0.00121889	308.025	267.908	0.869762	444.8	546.508	1.22866	0.00723726	1.11023e-06	Female-specific	U	SS	FBgn0036921		RhoGDI	CG7823, CG7823	76D5	Rho GDP-dissociation inhibitor; GO:0005094 | inferred from sequence similarity with MGD:Arhgdib; MGI:MGI:101940
143834	0.0742536	0.053566	0.0428559	0.069998	2.55291e-20	6.64329e-05	0.00125532	169.233	124.125	0.733455	1122.92	1452.04	1.2931	0.00806979	0.00101804	D	U	NS	FBgn0015625		CycB3	CG5814, cyclin B3, l(3)L6540, cycB3	96B1	cyclin-dependent protein kinase, regulator; GO:0016538 ; EC:2.7.1.- | inferred from sequence similarity with SGD_LOCUS:CLB3; SGD:S0002314	mitotic spindle assembly; GO:0007052 | inferred from mutant phenotype	microtubule cytoskeleton; GO:0015630 | inferred from electronic annotation
148825	0.584242	0.420809	0.605702	0.519567	7.70792e-13	0.000385964	0.00127804	36.9	39.0333	1.05781	116.808	81.9667	0.701719	0.584215	0.00105474	U	D	NS	FBgn0036533		CG6151		72A1
153644	0.0583731	0.208305	0.0207219	0.00617857	1.08543e-17	0.000225881	0.00129144	129.033	121.7	0.943167	323.017	407.675	1.26209	0.257618	0.00130275	D	U	NS	FBgn0027889		BcDNA:LD09009	CG6386, CG6386, CG6386, VRK	97D5	protein kinase; GO:0004672 | non-traceable author statement; protein serine/threonine kinase; GO:0004674 ; EC:2.7.1.37 | inferred from sequence similarity with EMBL:AF080253	protein amino acid phosphorylation; GO:0006468 | non-traceable author statement
145561	0.401238	0.69843	0.55486	0.372234	0.341548	8.00938e-06	0.00132444	147.7	42.7333	0.289325	72.825	95.675	1.31377	9.67e-05	0.108519	D	Male-specific	SS	FBgn0031309		Tfb4	CG5041, CG5041, TFB4	21F2	general RNA polymerase II transcription factor; GO:0016251 | inferred from sequence similarity with HUGO:GTF2H3; OMIM:601750; general RNA polymerase II transcription factor; GO:0016251 | inferred from sequence similarity with SGD_LOCUS:TFB4; SGD:S0006260	transcription initiation from Pol II promoter; GO:0006367 | inferred from sequence similarity with HUGO:GTF2H3; OMIM:601750; transcription initiation from Pol II promoter; GO:0006367 | inferred from sequence similarity with SGD_LOCUS:TFB4; SGD:S0006260	transcription factor TFIIH complex; GO:0005675 | inferred from sequence similarity with HUGO:GTF2H3; OMIM:601750; transcription factor TFIIH complex; GO:0005675 | inferred from sequence similarity with SGD_LOCUS:TFB4; SGD:S0006260
152913	0.00381076	0.471863	0.198147	0.0144554	0.00654096	0.000630957	0.00145945	32.8667	33.2333	1.01116	40.4333	32.1917	0.796167	0.834374	5.77876e-05	Female-specific	D	SS	FBgn0041203	LIM-kinase1	LIMK1	CG1848	11B2	protein serine/threonine kinase; protein kinase	protein amino acid phosphorylation
151680	0.00471048	0.0205933	0.0393713	0.142688	1.62534e-15	0.000512852	0.00153888	94.0833	87.9833	0.935164	290.792	396.383	1.36312	0.435744	0.00196356	D	U	NS	multiple hits				94C4
154972	0.332042	0.751989	0.489984	0.131427	3.01333e-12	0.000178541	0.0015629	169.517	117.325	0.692115	56.7333	62.35	1.099	0.000190506	0.524239	D	Male-specific	SS	FBgn0037664		CG8420		85D2--4
148125	0.662119	0.286805	0.565303	0.945813	1.51131e-06	0.000250559	0.00170053	119.75	124.317	1.03814	107.508	60.5417	0.563135	0.617933	7.87908e-05	Female-specific	D	SS	FBgn0035465		CG14975		Unk
149856	0.126754	0.337732	0.393485	0.454706	1.32744e-07	1.69531e-05	0.00179094	84.3833	47.875	0.567351	32.0167	39.6083	1.23712	0.00019104	0.117062	D	Male-specific	SS	FBgn0038173	Adenosine deaminase-related growth factor C	Adgf-C	CG9345, CG9345, ADGF-C, adgfc	87F12	growth factor; GO:0008083 | inferred from sequence similarity with EMBL:D83125; protein_id:BAA11812; growth factor; GO:0008083 | non-traceable author statement; adenosine deaminase; GO:0004000 ; EC:3.5.4.4 | non-traceable author statement		extracellular; GO:0005576 | inferred from sequence similarity with EMBL:D83125; protein_id:BAA11812
155056	0.111727	0.248341	0.372166	0.688259	1.27481e-15	0.000412298	0.00181504	424.433	405.267	0.954842	886.258	1132.87	1.27826	0.528322	0.00109015	D	U	NS	FBgn0023174	Proteasome beta2 subunit	Prosbeta2	CG3329, DTS-7, l(3)DTS7, beta2, DTS7, beta2_dm, 20S proteasome, Prosbeta2, beta2_dm, anon-EST:fe1E6, anon-EST:fe1G6, anon-fast-evolving-1G6, anon-fast-evolving-1E6	71B1	proteasome endopeptidase; GO:0004299 ; EC:3.4.25.1 | inferred from sequence similarity with MGD:Psmb7; MGI:MGI:107637		20S core proteasome complex; GO:0005839 | inferred from sequence similarity with MGD:Psmb7; MGI:MGI:107637
155027	0.370197	0.0734711	0.0665324	0.372591	6.06498e-20	0.000284598	0.00220402	72.6667	81.325	1.11915	417.975	336.558	0.805212	0.305159	0.0013522	U	D	NS	FBgn0003277	RNA polymerase II 215kD subunit	RpII215	CG1554, CG1554, 5, RpII, l(1)DF912, L5, l(1)L5, RNA polymerase II, Rpll215, Ubl: Ultrabithorax-like, RNApolII, RNA PolII, RNAP II LS, PolII, Pol II, RNAP II, RPB1, II, polII, H5, RNA polymerase II large subunit, RNA polII, RNA pol II, pol II, dRPB1, POL, RNA Pol II, l(1)10Ca, l(1)DC912, Ubl, Ultrabithorax-like	10C6--7	DNA-directed RNA polymerase II; GO:0003901 ; EC:2.7.7.6 | non-traceable author statement; DNA-directed RNA polymerase II; GO:0003901 ; EC:2.7.7.6 | inferred from sequence similarity with WB:ama-1; DNA-directed RNA polymerase II; GO:0003901 ; EC:2.7.7.6 | inferred from sequence similarity with HUGO:POLR2A; OMIM:180663; DNA-directed RNA polymerase II; GO:0003901 ; EC:2.7.7.6 | inferred from sequenc…	transcription from Pol II promoter; GO:0006366 | inferred from sequence similarity with HUGO:POLR2A; OMIM:180663; transcription from Pol II promoter; GO:0006366 | inferred from sequence similarity with SGD_LOCUS:RPO21; SGD:S0002299; transcription from Pol II promoter; GO:0006366 | inferred from sequence similarity with WB:ama-1	DNA-directed RNA polymerase II, core complex; GO:0005665 | inferred from sequence similarity with HUGO:POLR2A; OMIM:180663; DNA-directed RNA polymerase II, core complex; GO:0005665 | inferred from sequence similarity with SGD_LOCUS:RPO21; SGD:S0002299; DNA-directed RNA polymerase II, core complex; GO:0005665 | inferred from sequence similarity with WB:ama-1
144325	0.284076	0.464601	0.0310888	0.245409	4.77336e-14	0.000525099	0.00262635	132.4	194.058	1.4657	35.4083	30	0.847258	0.00233392	0.28828	U	D	NS	FBgn0028943		BG:BACR48E02.1	CG15638	34C4
152196	0.252487	0.0618817	0.744739	0.158013	1.69619e-12	0.000550637	0.0032362	165.2	117.408	0.710704	51.9833	56.675	1.09025	0.000518432	0.58545	D	Male-specific	SS	FBgn0027562		BcDNA:GH08773	CG10345, BcDNA	89D5	scavenger receptor; GO:0005044 | non-traceable author statement	defense response; GO:0006952 | non-traceable author statement	integral to plasma membrane; GO:0005887 | non-traceable author statement
154182	0.00184373	0.0879327	0.299505	0.208518	0.00014714	0.000172428	0.00367761	724.967	474.15	0.65403	727.008	767.042	1.05507	9.16984e-05	0.428594	D	Male-specific	SS	FBgn0039562	Glycoprotein 93	Gp93	CG5520, CG5520, CG5520, CG5520, p93, Glycoprotein 93	98B6	chaperone; GO:0003754 | inferred from sequence similarity with SGD_LOCUS:HSC82; SGD:S0004798
144647	0.000723453	0.000661385	0.54109	0.614893	6.88693e-20	0.000439679	0.00400514	527.792	671.425	1.27214	51.325	33.725	0.657087	0.0034066	5.98037e-05	Female-specific	D	SS	FBgn0029946		CG15034		7B2
150831	0.389205	0.155725	0.0713013	0.143884	7.47717e-05	0.000284842	0.00433957	376.892	480.692	1.27541	1232.44	530.625	0.430548	3.7262e-05	0.0029812	U	Male-specific	SS	FBgn0039678	Odorant-binding protein 99a	Obp99a	CG18111, CG18111, CG18111, CG18111, CG18111, CG18111, OBP99a, 99a, Odorant-binding protein 99a	99B7	odorant binding; GO:0005549 | non-traceable author statement
151719	0.0317937	0.0182482	0.000245851	0.00135909	1.79003e-18	0.000194428	0.00467273	50.3917	39.4667	0.783198	222.367	286.767	1.28961	0.0673465	0.0018937	D	U	NS	FBgn0005694	Adult enhancer factor 1	Aef1	CG5683, AEF-1	78D2	RNA polymerase II transcription factor; GO:0003702 | non-traceable author statement; transcription factor; GO:0003700 | inferred from sequence similarity with NCBI_gi:20896949; specific transcriptional repressor; GO:0016566 | non-traceable author statement	negative regulation of transcription from Pol II promoter; GO:0000122 | non-traceable author statement	nucleus; GO:0005634 | non-traceable author statement; nucleus; GO:0005634 | non-traceable author statement
147472	0.403682	0.696426	0.141222	0.766599	0.0268887	1.744e-05	0.00507051	824.15	545.375	0.661742	725.375	800.1	1.10302	0.000183161	0.0886796	D	Male-specific	SS	FBgn0034405	Juvenile hormone epoxide hydrolase 2	Jheh2	CG15102	55F8	epoxide hydrolase; GO:0004301 ; EC:3.3.2.3 ; UM-BBD_enzymeID:e0397 | inferred from sequence similarity with EMBL:U73680; juvenile hormone epoxide hydrolase; GO:0008096 ; EC:3.3.2.- | non-traceable author statement	juvenile hormone catabolism; GO:0006719 | non-traceable author statement	microsome; GO:0005792 | inferred from sequence similarity with EMBL:U73680
152344	0.703662	0.848124	0.128191	0.298813	3.07241e-19	0.000174764	0.00508232	433.15	546.15	1.26088	103.258	82.95	0.803325	0.0023515	0.00623634	U	D	NS	FBgn0027795		EG:BACN32G11.2	CG14785, CG14785	2A4
143606	0.376956	0.231611	0.884316	0.661	0.000246714	0.000186018	0.00520558	75.3583	86.9917	1.15437	151.158	86.025	0.569105	0.298984	0.000473143	Female-specific	D	SS	FBgn0010383	Cytochrome P450-18a1	Cyp18a1	CG6816, Eig17-1, P450, P-450, CytP450, 181H6T, CYP18, cyp18, 18a1, Cyp18, Cyt-P450-17C: Cytochrome P450 17C, ESTS:181H6T, Cytochrome P450 17C	17D1	cytochrome P450; GO:0015034 | inferred from sequence similarity; cytochrome P450; GO:0015034 | non-traceable author statement	steroid biosynthesis; GO:0006694 | non-traceable author statement	membrane; GO:0016020 | non-traceable author statement; microsome; GO:0005792 | non-traceable author statement
150395	0.0778603	0.101726	0.105755	0.00598708	2.15826e-05	0.000269129	0.00570093	38.2583	45.4	1.18667	93.5833	51.175	0.546839	0.395118	0.000265885	Female-specific	D	SS	FBgn0039009		CG13842		94C2
141539	0.020545	0.189396	0.42834	0.290436	1.52642e-14	0.000211478	0.00606539	544.4	368.667	0.677198	831.567	863.767	1.03872	1.28802e-05	0.444397	D	Male-specific	SS	FBgn0040070	thioredoxin-2	Trx-2	CG3864	30C1	thiol-disulfide exchange intermediate	redox homeostasis	cellular component unknown
152472	0.928569	0.741492	0.934481	0.971897	2.43245e-13	0.00047513	0.00641951	57.7833	62.9917	1.09014	149.067	114.383	0.76733	0.397539	0.000869495	Female-specific	D	SS	FBgn0039056	centaurin beta 1A	cenB1A	CG6742, centaurin beta 1A	94E1	ARF GTPase activator; GO:0008060 | inferred from sequence similarity; ARF GTPase activator; GO:0008060 | inferred from sequence similarity with EMBL:AF075462
152402	0.0977631	0.178469	0.920516	0.0430841	2.33658e-17	0.000246973	0.00703592	686.142	753.133	1.09764	1982.84	1623.78	0.818917	0.0595165	0.00239258	U	D	NS	FBgn0017565	Nascent polypeptide associated complex protein alpha subunit	Nacalpha	CG8759, NAC, alpha-NAC, NAC protein alpha subunit, alphaNAC	49D2			nascent polypeptide-associated complex; GO:0005854 | inferred from sequence similarity with EMBL:U22151; nascent polypeptide-associated complex; GO:0005854 | non-traceable author statement
144345	0.635044	0.708594	0.151553	0.131856	6.55072e-10	0.00042844	0.00763067	31.2583	37.8333	1.21034	109.625	70.2917	0.641201	0.110557	0.00293889	U	D	NS	FBgn0029526		CG18166		1B4
152246	0.00261037	0.686852	0.675051	0.167939	0.155625	0.000121512	0.0082018	93.3583	104.208	1.11622	113.267	65.5417	0.578649	0.346098	8.00897e-06	Female-specific	D	SS	FBgn0036116		CG7888		68A3
153109	0.00362733	0.586242	0.332965	0.113183	2.8893e-07	3.44476e-07	0.00828459	145.375	114.133	0.785096	145.95	221.317	1.51639	0.0024746	8.27424e-05	Female-specific	U	SS	FBgn0034521	UDP-GlcNAc:a-3-D-mannoside-beta-1,2-N-acetylglucosaminyltransferase I	Mgat1	CG13431, CG13431, CG13431, GlcNAc-TI, N-acetylglucosaminyltransferase I, MGAT1, UDP-GlcNAc:a-3-D-mannoside-beta-1,2-N-acetylglucosaminyltransferase I	57A5	alpha-1,3-mannosylglycoprotein beta-1,2-N-acetylglucosaminyltransferase; GO:0003827 ; EC:2.4.1.101 | inferred from sequence similarity with NCBI_gi:4505161; alpha-1,3-mannosylglycoprotein beta-1,2-N-acetylglucosaminyltransferase; GO:0003827 ; EC:2.4.1.101 | non-traceable author statement
145327	0.015421	0.246576	0.199037	0.095462	0.0461268	0.000992536	0.00918064	153.508	162.575	1.05906	211.508	146.267	0.691541	0.354397	0.00282535	U	D	NS	FBgn0030958		CG6900		17D5
153169	0.104439	0.101276	0.123292	0.725828	1.49406e-20	0.000256221	0.00968993	215.492	149.025	0.691558	456.75	470.558	1.03023	0.000187272	0.341049	D	Male-specific	SS	FBgn0030740		CG9917		14B12
153371	0.255605	0.932517	0.773591	0.414596	0.39843	2.30184e-05	0.00984504	231.483	150.892	0.651847	170.383	194.75	1.14301	0.00122562	0.00134644	D	U	NS	FBgn0023540		EG:152A3.3	CG3630, CG3630, CG3630, 152A3.3	2D6
152450	0.458428	0.816978	0.820655	0.756053	7.35613e-08	0.000430802	0.0119268	30	36.0583	1.20194	82.1667	51.85	0.631034	0.062459	0.00362553	U	D	NS	FBgn0025681		BEST:LD23852	CG3558	23C4
151694	0.00102544	0.407426	0.163475	0.0159697	0.196477	0.000685751	0.0119813	119.342	112.167	0.939879	103.692	144.017	1.38889	0.433891	0.00042289	Female-specific	U	SS	FBgn0035142		CG17090	HIPK	61C3--5	protein kinase; GO:0004672 | non-traceable author statement; protein serine/threonine kinase; GO:0004674 ; EC:2.7.1.37 | inferred from sequence similarity with SGD_LOCUS:YAK1; SGD:S0003677	protein amino acid phosphorylation; GO:0006468 | non-traceable author statement
154946	0.0184767	0.174957	0.113399	0.06731	8.92589e-15	0.00032482	0.0121227	83.85	69.7917	0.832339	203.875	269.575	1.32226	0.0881947	0.0027046	D	U	NS	FBgn0036761		CG5546		75A6
142871	0.125362	0.205554	0.43225	0.797259	4.73996e-09	1.42317e-05	0.0124806	375.833	341.35	0.908248	419.575	522.442	1.24517	0.0708683	0.000117492	Female-specific	U	SS	FBgn0030734		CG9911	CG9912	14B10	protein disulfide isomerase; GO:0003756 ; EC:5.3.4.1 | inferred from sequence similarity with SWISS-PROT:P08003
154797	0.0446994	0.170531	0.372336	0.0984382	7.93957e-20	9.42886e-05	0.0139753	76.4833	70.0167	0.91545	150.808	174.2	1.15511	0.197834	0.000141582	Female-specific	U	SS	FBgn0039126		CG13601		95C13
141540	0.904476	0.209674	0.338336	0.106415	7.34972e-14	0.000436599	0.0144463	50.9167	39.75	0.780687	137.892	190.025	1.37807	0.116654	0.00299607	D	U	NS	FBgn0033890		CG13350		50C22--23	DNA binding; GO:0003677 | inferred from sequence similarity with SPTREMBL:O75717
148381	0.120882	0.845368	0.648477	0.896469	0.000299411	0.000192956	0.014685	1408.08	1631.57	1.15871	2498.57	1609.69	0.644244	0.282481	0.000104094	Female-specific	D	SS	FBgn0035858		CG13674		66C1
153675	0.399274	0.627788	0.533063	0.573404	1.93283e-09	9.60952e-05	0.0169979	71.025	92.9083	1.30811	216.392	141.183	0.652443	0.0988364	0.00076099	Female-specific	D	SS	FBgn0003964	ultraspiracle	usp	CG4380, CG4380, l(1)usp, Cf1, XR2C, 2C, CF1, Usp, CF1/USP, CF1/Usp, DmUsp, USP, DmUSP, NR2B4, chorion factor CF1, dmUSP, EG:22E5.1, Ultraspiracle, dUSP, cf1: Chorion factor 1, l(1)2Cf, Chorion factor 1, X receptor at 2C	2C7	ecdysteroid hormone receptor; GO:0004884 | inferred from direct assay; DNA binding; GO:0003677 | non-traceable author statement; ligand-dependent nuclear receptor; GO:0004879 | non-traceable author statement; ligand-dependent nuclear receptor; GO:0004879 | inferred from sequence similarity with MGD:Rxra; MGI:MGI:98214; transcription factor; GO:0003700 | inferred from sequence similarity with MGD:…	metamorphosis; GO:0007552 | non-traceable author statement; neuronal remodeling; GO:0016322 | inferred from mutant phenotype	nucleus; GO:0005634 | inferred from direct assay; nucleus; GO:0005634 | inferred from sequence similarity with MGD:Rxra; MGI:MGI:98214
149279	0.0556213	0.148362	0.248733	0.0191686	5.86785e-13	0.000364807	0.0244564	149.942	168.433	1.12333	340.967	271.567	0.796461	0.0444377	0.00398011	U	D	NS	FBgn0037249		eIF3-S10	CG9805, CG9805, MMAP140	82B2	translation initiation factor; GO:0003743 | inferred from sequence similarity; translation initiation factor; GO:0003743 | inferred from sequence similarity with EMBL:AL031739; protein_id:CAA21076	translational initiation; GO:0006413 | inferred from sequence similarity; translational initiation; GO:0006413 | inferred from sequence similarity with EMBL:AL031739; protein_id:CAA21076	eukaryotic translation initiation factor 3 complex; GO:0005852 | inferred from sequence similarity with EMBL:AL031739; protein_id:CAA21076
153975	0.112094	0.0346653	0.0750536	0.0440779	0.00582468	0.000228777	0.0244722	35.3583	31.225	0.883102	32.5667	46.9917	1.44294	0.0354411	0.00312786	D	U	NS	FBgn0030418		CG4004		11B14
149312	0.0271079	0.632934	0.283839	0.228058	3.69443e-08	0.000636463	0.0275916	724.758	603.142	0.832197	494.858	525.492	1.0619	0.0014756	0.243645	D	U	NS	FBgn0037298		CG2604		82F6
142830	2.67631e-05	0.00955449	0.0486777	0.053658	2.01697e-07	0.000152196	0.028936	82.3083	94.3	1.14569	146.933	109.208	0.743251	0.0590211	0.00180768	U	D	NS	FBgn0001316	klarsicht	klar	CG17046, CG17046, marb, kls, marbles, Klar	61C1--3	dynein ATPase; GO:0008567 ; EC:3.6.4.2 | inferred from sequence similarity	microtubule-based movement; GO:0007018 | inferred from sequence similarity	microtubule associated complex; GO:0005875 | inferred from sequence similarity
153593	0.583802	0.102301	0.273163	0.941651	1.91134e-11	0.000455511	0.0329819	196.283	251.333	1.28046	129.233	113.6	0.87903	0.00369993	0.0834662	U	D	NS	FBgn0024183	vasa intronic gene	vig	CG4170, BG:DS00929.13, EP(2)0812, vasa intronic gene	35B10--C1
145564	0.630052	0.111209	0.902889	0.396366	0.14104	3.51052e-06	0.0340151	74.0833	51.8083	0.699325	47.4833	96.5417	2.03317	0.0435421	8.71523e-06	Female-specific	U	SS	FBgn0031315		CG14341		21F2
152195	0.341338	0.490255	0.496779	0.285237	1.11082e-17	0.000655658	0.0350544	78.1917	62.6417	0.80113	251.133	308.058	1.22667	0.0498153	0.005993	D	U	NS	FBgn0011715	Snf5-related 1	Snr1	CG1064, snr1, BAP45, snr, SNR1, l(3)01319, snf5-related 1	83A4	RNA polymerase II transcription factor; GO:0003702 | non-traceable author statement; general RNA polymerase II transcription factor; GO:0016251 | inferred from sequence similarity with SGD_LOCUS:SNF5; SGD:S0000493	embryonic development (sensu Insecta); GO:0001700 | non-traceable author statement; larval/pupal development (sensu Insecta); GO:0002165 | non-traceable author statement	nucleus; GO:0005634 | inferred from sequence similarity with SGD_LOCUS:SNF5; SGD:S0000493
142727	0.275526	0.618505	0.300961	0.722015	0.00209132	0.000602078	0.0357391	106.7	64.5	0.604499	56.1333	67.9083	1.20977	0.00218934	0.180796	D	U	NS	FBgn0032449		CG17036		33F3	reduced folate carrier; GO:0008518 ; TC:2.A.48.1.1 | inferred from sequence similarity with EMBL:AL021068; protein_id:CAA15926		plasma membrane; GO:0005886 | inferred from sequence similarity with EMBL:AL021068; protein_id:CAA15926
141588	0.00653457	0.972558	0.430377	0.593766	8.13657e-09	2.35607e-05	0.0359709	87.6167	106.575	1.21638	175.058	128.042	0.731423	0.0126912	0.000965738	Female-specific	D	SS	FBgn0003742	transformer 2	tra2	CG10128, tra-2, Tra2, TRA-2, transformer-2	51B6	RNA binding; GO:0003723 | inferred from sequence similarity; RNA binding; GO:0003723 | non-traceable author statement	mRNA splicing; GO:0006371 | inferred from direct assay
150547	0.0248265	0.40091	0.278515	0.62614	0.928033	0.00026301	0.0427937	410.542	387.833	0.944687	366.05	434.267	1.18636	0.143074	0.000896239	Female-specific	U	SS	FBgn0039262		CG11785		96B17		vesicle-mediated transport; GO:0016192 | inferred from sequence similarity with SWISS-PROT:P49755	Golgi stack; GO:0005795 | inferred from sequence similarity with SWISS-PROT:P49755
153945	0.0159572	0.0992528	0.202462	0.283309	1.30203e-12	0.000511258	0.0517349	554.675	440.233	0.793678	731.333	768.442	1.05074	0.000211089	0.251393	D	Male-specific	SS	FBgn0035252		CG7970		62A10			peroxisomal membrane; GO:0005778 | inferred from sequence similarity with MGD:Pxmp2; MGI:MGI:107487
142564	0.100003	0.225252	0.464934	0.0886152	2.23901e-07	0.000109466	0.0527645	129.625	146.933	1.13353	112.742	68.1083	0.60411	0.0750057	0.00080561	Female-specific	D	SS	FBgn0030691		CG8959		13E17--18
141232	0.0709242	0.114749	0.34304	0.344641	1.60685e-07	0.000813603	0.0563913	359.467	267.717	0.744761	413.775	442.45	1.0693	0.000575062	0.263718	D	Male-specific	SS	FBgn0038326		CG5044		88F1	3-hydroxyisobutyryl-CoA hydrolase; GO:0003860 ; EC:3.1.2.4 | inferred from sequence similarity with EMBL:U66669
143908	0.669005	0.622452	0.812231	0.412376	0.0211036	7.72598e-06	0.0575668	62.9333	34.6	0.549788	38.25	97.3417	2.54488	0.038247	4.30403e-05	Female-specific	U	SS	FBgn0019982	GS1-like	Gs1l	CG15441, GS1l, GS1-like protein, GS1like	24F3	glutamate-ammonia ligase; GO:0004356 ; EC:6.3.1.2 | inferred from sequence similarity; hydrolase; GO:0016787 ; EC:3.-.-.- | inferred from sequence similarity with NCBI_NP:587952
153430	0.0329169	0.0446705	0.214939	0.108441	4.8918e-05	0.000706124	0.0611243	87.1	107.442	1.23354	117.775	111.1	0.943324	0.000156839	0.276383	U	Male-specific	SS	FBgn0011241	crossbronx	cbx	CG10536	46B13
147271	0.00342923	0.888933	0.118491	0.471638	7.52766e-08	1.52838e-05	0.06424	56.2667	37.5417	0.66721	68.2667	108.008	1.58215	0.00477589	0.00115365	D	U	NS	FBgn0034059		CG8320		52D9--10
144814	0.00446664	0.60987	0.144286	0.00036429	0.00546434	3.30641e-05	0.0761136	76.4167	118.092	1.54537	88.6417	69.2167	0.780859	0.000403735	0.0386333	U	Male-specific	SS	FBgn0030218		CG1628		9D3--4	carrier; GO:0005386 | inferred from sequence similarity; carrier; GO:0005386 | non-traceable author statement; ornithine transporter; GO:0000064 | non-traceable author statement		mitochondrial inner membrane; GO:0005743 | non-traceable author statement; mitochondrial membrane; GO:0005740 | inferred from sequence similarity
150983	0.125731	0.308169	0.177144	0.213305	1.44218e-08	0.000690446	0.0768403	153.383	86.225	0.562154	205.608	229.517	1.11628	3.80323e-06	0.294953	D	Male-specific	SS	FBgn0039914	maverick	mav	CG1901, TGF-b, maverick	102C2	transforming growth factor-beta receptor ligand; GO:0005160 | non-traceable author statement; transforming growth factor-beta receptor ligand; GO:0005160 | inferred from sequence similarity with MGD:Bmp2; MGI:MGI:88177	TGFbeta receptor signaling pathway; GO:0007179 | inferred from sequence similarity with MGD:Bmp2; MGI:MGI:88177
154431	0.864603	0.906929	0.909945	0.753528	2.53359e-15	0.000799121	0.0768739	443.925	471.417	1.06193	250.875	172.208	0.686431	0.243564	0.000403114	Female-specific	D	SS	FBgn0016122	Angiotensin-converting enzyme-related	Acer	CG10593, l(2)k07704, ACE, ACER	29D4	peptidyl-dipeptidase A; GO:0004246 ; EC:3.4.15.1 | non-traceable author statement; peptidyl-dipeptidase A; GO:0004246 ; EC:3.4.15.1 | inferred from sequence similarity with FLYBASE:Ance; FB:FBgn0012037; peptidyl-dipeptidase A; GO:0004246 ; EC:3.4.15.1 | inferred from sequence similarity with MGD:Ace; MGI:MGI:87874; peptidyl-dipeptidase A; GO:0004246 ; EC:3.4.15.1 | traceable author statement
154662	0.350525	0.0443612	0.152676	0.682495	2.90167e-06	0.000215728	0.0771336	370.558	311.008	0.839297	387.017	411.083	1.06219	0.000714101	0.110275	D	Male-specific	SS	FBgn0032222		CG5037		31D9	protoheme IX farnesyltransferase; GO:0008495 ; EC:2.5.1.- | inferred from sequence similarity with EMBL:U82010
153908	0.0121641	0.0427657	0.0720347	0.282423	4.40395e-15	0.000504032	0.0841442	63.0167	38.4333	0.609892	210.908	275.475	1.30614	7.16072e-05	0.0118709	D	Male-specific	SS	FBgn0024984		EG:17E2.1	CG3457, CG3457	2E1
154436	0.010574	0.0482708	0.0900453	0.132238	3.42858e-17	0.000521761	0.0859974	50.4167	38.1167	0.756033	147.675	179.875	1.21805	0.00147286	0.0108854	D	U	NS	FBgn0028468	tetracycline resistance	rtet	CG5760, CG5760, Drtet, BcDNA:LD28419, tetracycline resistance	93B13	sugar porter; GO:0005351 ; TC:2.A.1.1.- | inferred from sequence similarity with MGD:Hiat1; MGI:MGI:1201609
155090	0.0627925	0.0230967	0.0440263	0.367302	4.21349e-06	0.000297894	0.0879234	111.983	61.2583	0.547031	126.25	146.917	1.1637	0.000105701	0.174662	D	Male-specific	SS	FBgn0034186		CG8950	CG8950	53F4-5
153875	0.0650064	0.120546	0.0451564	0.200009	3.54788e-18	0.000976077	0.0940197	38.1833	49.075	1.28525	187.058	157.283	0.840825	0.0311636	0.0107099	U	D	NS	FBgn0034119		CG7989		53B6
152857	0.941117	0.535868	0.807407	0.0621681	0.216633	3.30221e-05	0.0944912	49.5667	36.675	0.739913	34.8583	61.15	1.75424	0.0626864	7.08689e-05	Female-specific	U	SS	FBgn0032858		CG10949	38C.46	38C6
141317	0.211324	0.938122	0.834779	0.468047	9.89306e-06	0.000278813	0.0977996	229.8	179.258	0.780062	146.708	168.1	1.14581	0.000733188	0.116463	D	Male-specific	SS	FBgn0038577		CG12321		90F1
152545	0.000402083	0.970956	0.550182	0.00731333	3.23659e-12	2.25092e-06	0.106711	836.033	655.958	0.784608	988.283	1091.42	1.10436	1.15142e-05	0.0198244	D	Male-specific	SS	FBgn0033663		ERp60	CG8983, CG8983, CG8983, D-ERp60, anon-EST:fe3D9, anon-fast-evolving-3D9	48C8--D1	protein disulfide isomerase; GO:0003756 ; EC:5.3.4.1 | inferred from sequence similarity with MGD:Cai; MGI:MGI:104864
153359	0.000236683	0.00242506	0.328769	0.314269	1.44425e-16	0.000555556	0.119604	601.242	442.983	0.736781	1686.03	2060.29	1.22198	0.00155836	0.012776	D	U	NS	FBgn0040309	thioredoxin peroxidase 1	Jafrac1	CG1633	11E11	antioxidant; peroxidase; thioredoxin peroxidase; NOT glutathione peroxidase	redox homeostasis	cytosol
143598	4.22872e-05	0.00989798	4.22872e-05	0.00989798	0.133498	0.000302603	0.133498	31.9667	30	0.938478	30	30.9083	1.03028	1.26897e-06	0.184097	D	Male-specific	SS	FBgn0010338	alpha Mannosidase I	alpha-Man-I	CG18799, CG32684, CG17809, CG18799, MAN-1, mas-1, MA12, Man'ase, DM-GI, alpha-Man-l, alpha-mannosidase, alpha Mannosidase I	9B5--7	mannosyl-oligosaccharide 1,2-alpha-mannosidase; GO:0004571 ; EC:3.2.1.113 | inferred from sequence similarity with MGD:Man1b; MGI:MGI:104676; mannosyl-oligosaccharide 1,2-alpha-mannosidase; GO:0004571 ; EC:3.2.1.113 | non-traceable author statement	N-linked glycosylation; GO:0006487 | inferred from sequence similarity with MGD:Man1b; MGI:MGI:104676; N-linked glycosylation; GO:0006487 | non-traceable author statement	Golgi apparatus; GO:0005794 | inferred from sequence similarity with MGD:Man1b; MGI:MGI:104676; Golgi membrane; GO:0000139 | non-traceable author statement
142474	0.868696	0.734913	0.0421277	0.00456968	6.00486e-15	0.000857523	0.156385	130.183	163.858	1.25867	45.1917	30.2167	0.668634	0.0163835	0.00379521	U	D	NS	FBgn0035399		CG14955		63B1
154963	0.0404563	0.569424	0.20713	0.33259	2.0984e-13	0.000187248	0.161824	390.733	183.742	0.470248	749.575	854.442	1.1399	1.09225e-06	0.143064	D	Male-specific	SS	FBgn0032783		CG10237		37E1	retinal binding; GO:0016918 | inferred from sequence similarity with EMBL:AF084642; tocopherol binding; GO:0008431 | inferred from sequence similarity with SWISS-PROT:P41034
152302	0.00693468	0.0184813	0.0824056	0.399909	1.18766e-14	4.96313e-05	0.172867	176.125	144.617	0.821102	69.0917	86.625	1.25377	0.000167738	0.0496716	D	Male-specific	SS	FBgn0011581	Dromyosuppressin	Dms	CG6440	95F14	neuropeptide hormone	neuropeptide signaling pathway
142185	0.625151	0.594714	0.897286	0.501231	3.13222e-08	0.000559127	0.212768	77.3833	54.65	0.706224	111.333	155.65	1.39805	0.0042786	0.0147254	D	U	NS	FBgn0026433		Grip128	CG9201	13C4			centrosome; gamma-tubulin ring complex
154210	0.105272	0.379841	0.439825	0.49439	7.81021e-09	0.00059986	0.221019	506.767	562.392	1.10976	766.95	659.4	0.859769	0.0298766	0.00905824	U	D	NS	FBgn0037051		CG10565		78B2	chaperone; GO:0003754 | inferred from sequence similarity with SGD_LOCUS:ZUO1; SGD:S0003517
152504	0.431587	0.324938	0.112366	0.551706	0.0746069	0.000477546	0.239619	1656.53	1196.21	0.722115	1465.64	1714.29	1.16965	0.0062804	0.0382622	D	U	NS	FBgn0014869	Phosphoglyceromutase	Pglym78	CG1721, Pglym, PGAM	98F12--13	phosphoglycerate mutase; GO:0004619 ; EC:5.4.2.1 | inferred from sequence similarity with EMBL:AF029843; phosphoglycerate mutase; GO:0004619 ; EC:5.4.2.1 | non-traceable author statement
141260	0.0787441	0.904087	0.271301	0.516861	0.161609	3.19187e-05	0.25255	403.9	329.817	0.81658	326.608	373.017	1.14209	0.00143948	0.0102359	D	U	NS	FBgn0038738		CG4572		92B3	carboxypeptidase C; GO:0004186 ; EC:3.4.16.5 | inferred from sequence similarity with MGD:Ppgb; MGI:MGI:97748
144245	0.108148	0.0594299	0.396813	0.323699	6.06974e-17	0.000778111	0.292196	133.8	103.95	0.776906	318.492	371.567	1.16664	0.00186889	0.0221299	D	U	NS	FBgn0028686		Rpt3	CG16916, p48A, Dmp48A, Dm_Rpt3a	10A6	proteasome endopeptidase; GO:0004299 ; EC:3.4.25.1 | inferred from direct assay; proteasome ATPase; GO:0008575 ; EC:3.6.4.8 | inferred from sequence similarity with SGD_LOCUS:RPT3; SGD:S0002802	proteolysis and peptidolysis; GO:0006508 | inferred from direct assay; proteolysis and peptidolysis; GO:0006508 | inferred from sequence similarity with HUGO:PSMC4; OMIM:602707; proteolysis and peptidolysis; GO:0006508 | inferred from sequence similarity with SGD_LOCUS:RPT3; SGD:S0002802	19S proteasome regulatory particle; GO:0005838 | inferred from direct assay; 19S proteasome regulatory particle; GO:0005838 | inferred from sequence similarity with HUGO:PSMC4; OMIM:602707; 19S proteasome regulatory particle, base subcomplex; GO:0008540 | inferred from sequence similarity with SGD_LOCUS:RPT3; SGD:S0002802
152531	0.00528711	0.0807177	0.858417	0.439536	0.255221	0.000142882	0.295493	48.0333	87.2333	1.8161	87.9083	63.725	0.724903	0.000367335	0.0579327	U	Male-specific	SS	FBgn0013307	Ornithine decarboxylase 1	Odc1	CG8721, dodc1, ornithine decarboxylase	44A2	ornithine decarboxylase; GO:0004586 ; EC:4.1.1.17 | inferred from sequence similarity; ornithine decarboxylase; GO:0004586 ; EC:4.1.1.17 | inferred from sequence similarity with MGD:Odc; MGI:MGI:97402	polyamine biosynthesis; GO:0006596 | non-traceable author statement
147258	0.144214	0.0321648	0.0736422	0.0547343	1.03367e-05	6.67707e-05	0.308903	72.0333	44.2583	0.614415	75.5417	93.45	1.23707	0.00334476	0.00819432	D	U	NS	FBgn0034035		CG8207		52B5	mannose-1-phosphate guanylyltransferase; GO:0004475 ; EC:2.7.7.13 | inferred from sequence similarity with EMBL:AL022600; protein_id:CAA18655
141868	0.184951	0.18412	0.141671	0.051521	0.595184	0.000344694	0.346649	43.45	56.0083	1.28903	61.875	41.8	0.675556	0.0498997	0.00259791	U	D	NS	FBgn0032308		CG17137		32B1	voltage-dependent ion-selective channel; GO:0008308 | inferred from sequence similarity with EMBL:U30840
154272	0.326679	0.219755	0.158528	0.060846	0.00255141	0.000260562	0.364666	174.642	151.7	0.868636	168.417	204	1.21128	0.0130035	0.00791031	D	U	NS	FBgn0011205	fumble	fbl	CG5725	77B9-C1	pantothenate kinase	chromosome segregation; cytokinesis; meiosis; mitosis	cytoplasm; plasma membrane; spindle
151826	0.0280114	0.0297192	0.438689	0.245971	1.21729e-17	2.87449e-05	0.392783	1159.55	881.967	0.760611	1960.28	2157.56	1.10064	0.00184438	0.0066955	D	U	NS	FBgn0037913		CG6783	anon-EST:Posey234	Unk	fatty acid binding; GO:0005504 | inferred from sequence similarity with SWISS-PROT:P41509
153903	0.139789	0.451222	0.821581	0.773541	4.31054e-08	0.000382376	0.470527	578.558	416.333	0.719605	703.167	816.442	1.16109	0.000127015	0.0834755	D	Male-specific	SS	FBgn0028691		Rpn9	CG10230, 0718/06, Rpn94, p39A, 718/06, Nobody, l(3)S071806b, l(3)S071806, Rpn4	95B1	proteasome endopeptidase; GO:0004299 ; EC:3.4.25.1 | inferred from direct assay	proteolysis and peptidolysis; GO:0006508 | inferred from direct assay; proteolysis and peptidolysis; GO:0006508 | inferred from sequence similarity with HUGO:PSMD13; OMIM:603481; proteolysis and peptidolysis; GO:0006508 | inferred from sequence similarity with SGD_LOCUS:RPN9; SGD:S0002835	19S proteasome regulatory particle; GO:0005838 | inferred from direct assay; 19S proteasome regulatory particle; GO:0005838 | inferred from sequence similarity with HUGO:PSMD13; OMIM:603481; 19S proteasome regulatory particle, lid subcomplex; GO:0008541 | inferred from sequence similarity with SGD_LOCUS:RPN9; SGD:S0002835
146314	0.199823	0.325933	0.043867	0.214019	8.21608e-16	2.71056e-05	0.477299	279.433	328.275	1.17479	130.858	66.1583	0.505572	0.03064	1.38399e-05	Female-specific	D	SS	FBgn0032478		CG5458		34A8
154433	0.00305853	0.192744	0.0889594	0.227408	3.23811e-20	0.00012219	0.484798	60.7333	92.9917	1.53115	341.392	297.292	0.870823	0.00104228	0.0119348	U	D	NS	FBgn0037073		CG7338		78C7--8
147539	0.624907	0.474132	0.747547	0.863324	0.0295975	0.000843751	0.532624	160.575	137.325	0.855208	149.608	182.117	1.21729	0.0812461	0.00162741	D	U	NS	FBgn0034503		Arc32	CG13867, CG30140, CG13867, CG13867, dARC32, Med8/ARC32	56F16	RNA polymerase II transcription mediator; GO:0016455 | inferred from sequence similarity	transcription initiation from Pol II promoter; GO:0006367 | inferred from sequence similarity	mediator complex; GO:0000119 | inferred from sequence similarity
155048	0.399003	0.655328	0.542473	0.356006	2.81186e-06	5.81579e-05	0.554629	37.225	57.7333	1.55093	89.8167	63.55	0.707552	0.000324087	0.0105369	U	Male-specific	SS	FBgn0037117		CG11248		78E4
151110	0.0203924	0.496229	0.449648	0.66524	0.00149815	4.99615e-05	0.582279	430.808	343.133	0.796487	260.05	370.1	1.42319	0.00849529	0.00245728	D	U	NS	FBgn0040623		CG11500		99B1	signal peptidase; GO:0009003 | non-traceable author statement	signal peptide processing; GO:0006465 | non-traceable author statement	signal peptidase complex; GO:0005787 | non-traceable author statement
147291	0.388117	0.330886	0.297785	0.528957	7.21555e-08	0.000902822	0.611922	368.633	296.342	0.803893	176.708	231.717	1.31129	0.00694835	0.0497652	D	U	NS	FBgn0034099		CG15708		53A1
153162	0.307383	0.593317	0.526603	0.461218	3.10994e-12	5.37164e-05	0.713302	48.4917	87.1	1.79618	199.658	154.708	0.774865	4.62172e-05	0.0151443	U	Male-specific	SS	FBgn0037121		Rpb8	CG11246, CG11246, RPB8	78E5	DNA-directed RNA polymerase II; GO:0003901 ; EC:2.7.7.6 | inferred from sequence similarity with WB:RPB8; DNA-directed RNA polymerase II; GO:0003901 ; EC:2.7.7.6 | inferred from sequence similarity with HUGO:POLR2H; OMIM:606023; DNA-directed RNA polymerase II; GO:0003901 ; EC:2.7.7.6 | inferred from sequence similarity with SGD_LOCUS:RPB8; SGD:S0005750	transcription from Pol II promoter; GO:0006366 | inferred from sequence similarity with HUGO:POLR2H; OMIM:606023; transcription from Pol II promoter; GO:0006366 | inferred from sequence similarity with SGD_LOCUS:RPB8; SGD:S0005750; transcription from Pol II promoter; GO:0006366 | inferred from sequence similarity with WB:RPB8	DNA-directed RNA polymerase II, core complex; GO:0005665 | inferred from sequence similarity with HUGO:POLR2H; OMIM:606023; DNA-directed RNA polymerase II, core complex; GO:0005665 | inferred from sequence similarity with SGD_LOCUS:RPB8; SGD:S0005750
153754	0.114338	0.870878	0.0888755	0.724387	8.81769e-05	0.000550289	0.72477	70.4167	45.0417	0.639645	74.6333	95.8417	1.28417	0.00342018	0.043211	D	U	NS	FBgn0031457		CG3077		23A5
144246	0.525076	0.90892	0.890325	0.139755	9.71321e-14	0.00094483	0.746405	200.558	138.85	0.692317	403.367	476.808	1.18207	0.000875847	0.0459952	D	Male-specific	SS	FBgn0028693		Rpn12	CG4157, p30, dRpn12	73A10	proteasome endopeptidase; GO:0004299 ; EC:3.4.25.1 | inferred from direct assay	proteolysis and peptidolysis; GO:0006508 | inferred from direct assay; proteolysis and peptidolysis; GO:0006508 | inferred from sequence similarity with HUGO:PSMD8; proteolysis and peptidolysis; GO:0006508 | inferred from sequence similarity with SGD_LOCUS:RPN12; SGD:S0001948	19S proteasome regulatory particle; GO:0005838 | inferred from direct assay; 19S proteasome regulatory particle; GO:0005838 | inferred from sequence similarity with HUGO:PSMD8; 19S proteasome regulatory particle, lid subcomplex; GO:0008541 | inferred from sequence similarity with SGD_LOCUS:RPN12; SGD:S0001948
151661	0.502275	0.154326	0.396219	0.178525	3.37515e-14	7.74519e-05	0.782048	98.7083	66.3167	0.671845	169.917	198.708	1.16945	0.000207384	0.0254165	D	Male-specific	SS	FBgn0004108	Neurotactin	Nrt	CG9704, nrt, MabBP106, BP106, Neur, neu, BcDNA:LD22004	73C4			plasma membrane; GO:0005886 | inferred from direct assay; plasma membrane; GO:0005886 | inferred from sequence similarity with FLYBASE:Glt; FB:FBgn0001114
154326	0.180351	0.928722	0.487642	0.383971	8.088e-12	4.08899e-05	0.817255	84.75	54.6167	0.644444	130.508	163.592	1.2535	0.0042432	0.00387768	D	U	NS	FBgn0027070		BEST:LD25345	CG17322	37B1	2-hydroxyacylsphingosine 1-beta-galactosyltransferase
142655	0.825024	0.202781	0.484528	0.30669	7.895e-23	0.000526669	0.949033	959.592	1056.83	1.10133	130.95	30.525	0.233104	0.0688299	6.85362e-08	Female-specific	D	SS	FBgn0038395		CG10407		89B3
153208	0.481204	0.237117	0.674676	0.135344	0.00621564	0.000642286	0.982222	214.033	179	0.836318	205.842	240.475	1.16825	0.0207315	0.0132554	D	U	NS	FBgn0038950		CG5382		94A8
