# Supplementary material for: Quantitative genomics of starvation stress resistance in Drosophila
Source: Genome Biol. 2005 Mar 24;6(4):R36. doi: 10.1186/gb-2005-6-4-r36 (PMC1088964; doi:10.1186/gb-2005-6-4-r36)
Supplement: Additional File 4 — The results are grouped into four categories: (1) Transcript abundance is altered between control and starved treatments, and there is a significant effect of the P-element insertion on starvation tolerance; (2) Transcript abundance is altered between control and starved treatments, but the P-element insertion does not significantly affect starvation tolerance; (3) There is no alteration in transcript abundance between control and starved treatments, but the P-element insertion significantly affects starvation tolerance; and (4) There is no alteration in transcript abundance between control and starved treatments, and no significant effect of the P-element insertion on starvation tolerance [file gb-2005-6-4-r36-S4.xls]

## Sheet: Sheet1
Line	Cytological Location	Near Gene	Near Gene Probe Set #	Far Gene	Far Gene Probe Set #	P Screen	Significance on Array		Category
							Near Gene	Far Gene
BG02726	42B2	1.28	143600	N/A	N/A	-	+	N/A	2
BG01743	42B2	1.28	143600	N/A	N/A	-	+	N/A	2
BG02513	42B2	1.28	143600	N/A	N/A	-	+	N/A	2
BG01299	5C7	Act5C	143058	N/A	N/A	-	+	N/A	2
BG01949	11B16	ade5	153428	CG12717	144961	-	+	-	2
BG01669	23D1	BcDNA:GH07626	152126	v(2)k05816	151887b	-	+	+	2
BG01065	67C5	BEST:GH15083	148486	N/A	N/A	-	+	N/A	2
BG01290	29A	Btk29A	141857 142240 153920a,b	N/A	N/A	-	+	N/A	2
BG01464	17C1	Bx	153199	CG15047	145313	-	-	+	2
BG01221	36D1	CadN	143829	CadN2	146416	-	-	+	2
BG01693	7C3-4	CG10777	141922 142443a,b	CG10778	141922 142444	-	+	-	2
BG00495	12B8-9	CG10990	145031	N/A	N/A	-	+	N/A	2
BG00373	80B1	CG11226	149257	jim	153205	-	+	-	2
BG02372	100D1	CG11550	150953	ttk	153259 154445a	-	-	+	2
BG01243	88A4	CG12537	149867	CG9924	149866	-	-	+	2
BG01785	62A8	CG13917	152640	CG12004	142992a 151742a	-	+	+	2
BG01587	62A7	CG13917	152640	CG12004	142992a 151742a	-	+	+	2
BG01846	6E	CG14430	144635	orge	153374	-	-	+	2
BG01438	82D1	CG14653	149288 152979a	CG12001	149287	-	+	-	2
BG02601	2B1	CG14782	153955	N/A	N/A	-	+	N/A	2
BG02088	9B4	CG15309	152303	N/A	N/A	-	+	N/A	2
BG01510	46B4	CG1623	141867 142262a	CG1663	146903	-	+	-	2
BG01281	11F3	CG1673	145006	CG1662	152076	-	-	+	2
BG01279	91D5	CG17836	141483	N/A	N/A	-	+	N/A	2
BG02106	95A4	CG31145	150459 150460 150461	CG13822	141983 142671b	-	-	+	2
BG02573	94A3-4	CG31163	150347 150348 150345 151070a 154903	N/A	N/A	-	+	N/A	2
BG01226	70B2	CG32130	148716a 151834a	N/A	N/A	-	+	N/A	2
BG01402	61C7	CG32345	Unk	CG12030	154410	-	U	+	2
BG00735	78A5-B1	CG32434	149164a 149165 152311	N/A	N/A	-	+	N/A	2
BG02128	12E4-5	CG32604	145052 154291a,b	N/A	N/A	-	+	N/A	2
BG02159	10C1-5	CG32666	144881 151326	CG1751	154977	-	-	+	2
BG00725	11B14-15	CG4004	153975b	N/A	N/A	-	+	N/A	2
BG00753	11B14-15	CG4004	153975b	N/A	N/A	-	+	N/A	2
BG01280	97C2	CG5468	150662a 150663a,b	CG5467	152085b	-	+	+	2
BG01671	68C2	CG6175	148568	CG7573	148569b	-	-	+	2
BG01733	68C2	CG6175	148568	CG7573	148569b	-	-	+	2
BG01618	16D6-E1	CG6398	154753	Socs16D	142468a	-	-	+	2
BG00305	85B1-2	CG8351	141241b	CG11776	149527	-	+	+	2
BG00359	70E	CG9238	148753	CG13480	148754	-	+	-	2
BG00598	70E	CG9238	148753	CG13480	148754	-	+	-	2
BG00748	70E	CG9238	148753	CG13480	148754	-	+	-	2
BG00761	70E	CG9238	148753	CG13480	148754	-	+	-	2
BG01084	70E	CG9238	148753	CG13480	148754	-	+	-	2
BG00730	70E	CG9238	148753	CG13480	148754	-	+	-	2
BG01724	85E1	Crc	143547	N/A	N/A	-	+	N/A	2
BG01366	71E1	CrebA	143003a 151748	CG7973	148808	-	+	-	2
BG00346	33A1	crol	143920	N/A	N/A	-	+	N/A	2
BG02244	33A1	crol	143920	N/A	N/A	-	+	N/A	2
BG02199	66E1-3	dally	142294 151516	CG13309	148428	-	-	+	2
BG01388	70E5-7	dlp	148758 141248	RecQ5	151786	-	-	+	2
BG01336	3D2	dm	143126	dnc	143128a 144433 144434 144435 152476	-	+	+	2
BG00743	3D2	dm	143126	dnc	143128a 144433 144434 144435 152476	-	+	+	2
BG01083	3C10	dnc	143128a 144433 144434 144435 152476	N/A	N/A	-	+	N/A	2
BG02042	14B5-9	eas	143139	N/A	N/A	-	+	N/A	2
BG02395	2B16	EG:39E1.2	153672	CG32802	Unk	-	+	U	2
BG01731	75B1-6	Eip75B	153197	CG32194	Unk	-	+	U	2
BG01248	36E1	Fas3	143157	CG5790	152535b	-	-	+	2
BG02023	36E1	Fas3	143157	CG5790	152535b	-	-	+	2
BG00683	96E1	Fur1	154664	CG5127	154191	-	+	+	2
BG01043	58D3	Gp150	143702	N/A	N/A	-	+	N/A	2
BG01786	36A10	grp	146370a 154999	Unk	Unk	-	+	U	2
BG02170	36A10	grp	146370a 154999	Unk	Unk	-	+	U	2
BG02348	67B1	Hsp23	142047 153583a,b	Hsp67Ba	143195	-	+	-	2
BG01709	44B6-7	l(2)02045	152855b	N/A	N/A	-	+	N/A	2
BG02102	57A5-6	l(2)05510	147554	CG13434	147555	-	-	+	2
BG02113	65A8	LanA	154252b	CG13299	148275	-	+	+	2
BG02380	65A8	LanA	154252b	CG13299	148275	-	+	+	2
BG01721	97E5	Mdh	142303 151522	N/A	N/A	-	+	N/A	2
BG01015	8B4-5	Moe	141790	CG1885	152696	-	+	-	2
BG01716	76D1	Paps	154327	Rab8	155078	-	+	+	2
BG00839	45D5-6	Pdk	153665	N/A	N/A	-	+	N/A	2
BG01325	18C8	Pfrx	152692	N/A	N/A	-	+	N/A	2
BG01427	18C8	Pfrx	152692	N/A	N/A	-	+	N/A	2
BG02118	61B1	Pk61C	141986 142677a	CG12483	151165	-	+	-	2
BG01327	61B1	Pk61C	141986 142677a	N/A	N/A	-	+	N/A	2
BG02171	3A1	ptr	141947a 142542	CG14047	144400	-	+	-	2
BG01132	56A1	sano	151924	N/A	N/A	-	+	N/A	2
BG01323	55C4	sbb	142658 151659	CG14502	153519	-	+	-	2
BG01059	7D7-22	sdt	144689 144688 144690a 144691 144693	CG32716	Unk	-	+	U	2
BG01060	7D7-22	sdt	144689 144688 144690a 144691 144693	CG32716	Unk	-	+	U	2
BG02444	9D2	spri	144808 141657a 151411a 144812 144809 144810	CG15296	144811	-	+	-	2
BG02080	42C1	Vha16	141528a 142119	N/A	N/A	-	+	N/A	2
BG02084	42C1	Vha16	141528a 142119	N/A	N/A	-	+	N/A	2
BG02626	1E5	A3-3	144236	N/A	N/A	-	-	N/A	4
BG02067	79D4-E1	Aats-ile	154387	N/A	N/A	-	-	N/A	4
BG01231	34C3	B4	151436 154707	N/A	N/A	-	-	N/A	4
BG02358	39A1	betaInt-nu	143610	N/A	N/A	-	-	N/A	4
BG02175	16A1	B-H2	143518	B-H1	152098	-	-	-	4
BG01416	42A14	bin3	141777	N/A	N/A	-	-	N/A	4
BG02198	42A14	bin3	141777	N/A	N/A	-	-	N/A	4
BG01404	42A14	bin3	141777	N/A	N/A	-	-	N/A	4
BG01960	94B5	btn	143773	N/A	N/A	-	-	N/A	4
BG02306	37B8	CG10641	141598	CG15168	146463	-	-	-	4
BG01714	18F2	CG11940	145404	N/A	N/A	-	-	N/A	4
BG01136	63B13	CG12078	148097	CG14959	148098	-	-	-	4
BG01556	63B13	CG12078	148097	CG14959	148098	-	-	-	4
BG02524	85E10-13	CG12418	151023	CG12806	149596	-	-	-	4
BG02116	58EF	CG12489	147683	CG3927	147684	-	-	-	4
BG01371	50F6	CG12505	147195	CG10102	147196	-	-	-	4
BG01636	36E3	CG12750	141602	N/A	N/A	-	-	N/A	4
BG01735	30F5	CG13130	151426	N/A	N/A	-	-	N/A	4
BG00369	50B1-2	CG13334	147159	CG13333	153848	-	-	-	4
BG01433	28B2	CG13791	145964	CG13790	151419	-	-	-	4
BG01909	25C-D	CG14035	145812	MSP-300	141786 143581	-	-	-	4
BG01139	32D2	CG14914	146223	Samuel	146219 146221 146222	-	-	-	4
BG01227	9B1	CG15312	154997	N/A	N/A	-	-	N/A	4
BG02234	9B1	CG15312	154997	N/A	N/A	-	-	N/A	4
BG02062	9B1	CG15312	154997	N/A	N/A	-	-	N/A	4
BG02284	19C3	CG1631	145418	CG15462	145419	-	-	-	4
BG02543	19C3	CG1631	145418	CG15462	145419	-	-	-	4
BG01600	22A6-8	CG17156	145593	RFesP	145592	-	-	-	4
BG00992	49E3	CG17574	147121	N/A	N/A	-	-	N/A	4
BG02368	49E3	CG17574	147121	N/A	N/A	-	-	N/A	4
BG01144	22B2	CG17646	141573 145598	N/A	N/A	-	-	N/A	4
BG01399	22B2	CG17646	141573 145598	N/A	N/A	-	-	N/A	4
BG01828	22B2	CG17646	141573 145598	N/A	N/A	-	-	N/A	4
BG01062	3A3-4	CG32796	144403 144404	N/A	N/A	-	-	N/A	4
BG02061	89A1-2	CG33207	149967 151049	N/A	N/A	-	-	N/A	4
BG01189	1E4-5	CG3638	144166	N/A	N/A	-	-	N/A	4
BG02423	5E1	CG3774	144581	N/A	N/A	-	-	N/A	4
BG01900	85F11-12	CG5361	149614	Fmr1	Unk	-	-	U	4
BG01361	71B5	CG6854	154401	N/A	N/A	-	-	N/A	4
BG01764	75E1	CG6874	153212	CG14073	149012	-	-	-	4
BG01663	90F1	CG7187	153346	N/A	N/A	-	-	N/A	4
BG01023	28D8	CG7380	146004	N/A	N/A	-	-	-	4
BG00293	68C7	CG7560	148573	CG11726	148572	-	-	-	4
BG00294	68C7	CG7560	148573	CG11726	148572	-	-	-	4
BG01654	16B4-5	CG8527	145247	CG12432	145246	-	-	-	4
BG01414	25F4-5	CG9171	153991	N/A	N/A	-	-	N/A	4
BG00756	56E2-F2	CG9218	152333	N/A	N/A	-	-	N/A	4
BG01024	7A4-5	CG9650	153744	N/A	N/A	-	-	N/A	4
BG01705	7A4-5	CG9650	153744	N/A	N/A	-	-	N/A	4
BG01498	11B11	CkIalpha	143778	N/A	N/A	-	-	N/A	4
BG01324	57F4	clt	154994	PTP-ER	142593 151639	-	-	-	4
BG01649	57F4	clt	154994	N/A	N/A	-	-	N/A	4
BG00525	82E7	corto	152846	CG12007	154565	-	-	-	4
BG01244	90D1-6	cpo	143113 150111 150110	N/A	N/A	-	-	N/A	4
BG02045	90D1-6	cpo	143113 150111 150110	N/A	N/A	-	-	N/A	4
BG02095	24D4-6	ed	142573 145746 145747 151631	CG10039	145745	-	-	-	4
BG02292	2F4-5	EG:25E8.4	153060	CG14050	144398	-	-	-	4
BG01091	3A3	EG:BACH59J11.2	144403 144404	N/A	N/A	-	-	N/A	4
BG01726	1E4	EG:BACR42I17.10	144378	CG14624	144377	-	-	-	4
BG02480	74E2-4	Eip74EF	142941 143148 151727	N/A	N/A	-	-	N/A	4
BG01445	35D2	esg	143219	nht	144262	-	-	-	4
BG01614	35D2	esg	143219	nht	144262	-	-	-	4
BG01972	35D2	esg	143219	nht	144262	-	-	-	4
BG01985	35D2	esg	143219	nht	144262	-	-	-	4
BG02035	35D2	esg	143219	nht	144262	-	-	-	4
BG02209	35D2	esg	143219	nht	144262	-	-	-	4
BG02617	35D2	esg	143219	nht	144262	-	-	-	4
BG01645	50B9	fas	143156	CG12464	147162	-	-	-	4
BG01018	88A5-7	foxo	149870	CG9922	149869	-	-	-	4
BG01573	88A5-7	foxo	149870	N/A	N/A	-	-	N/A	4
BG01720	70D4	fz	143173 154598	CG7906	141337	-	-	-	4
BG00336	64C1	Gef64C	148198 148199	CG18418	141870 142274	-	-	-	4
BG00799	64C1	Gef64C	148198 148199	CG18418	141870 142274	-	-	-	4
BG01471	64C1	Gef64C	148198 148199	CG18418	141870 142274	-	-	-	4
BG00358	64C1	Gef64C	148198 148199	CG18418	141870 142274	-	-	-	4
BG00760	64C1	Gef64C	148198 148199	CG18418	141870 142274	-	-	-	4
BG01067	64C1	Gef64C	148198 148199	CG18418	141870 142274	-	-	-	4
BG01068	64C1	Gef64C	148198 148199	CG18418	141870 142274	-	-	-	4
BG01667	35D7	Gli	143221	BG:DS09127.4	152854	-	-	-	4
BG01411	53F8-9	GstS1	153990	N/A	N/A	-	-	N/A	4
BG01617	94E1	hh	143501	N/A	N/A	-	-	N/A	4
BG02029	96F10	HLHm7	143254	m6	143253	-	-	-	4
BG02169	57F10	HmgD	154273	N/A	N/A	-	-	N/A	4
BG01622	38D4-E1	Hr38	143768	CG9316	142191	-	-	-	4
BG01818	39B4-C1	Hr39	155094	N/A	N/A	-	-	N/A	4
BG00649	6E4	inx7	144172	N/A	N/A	-	-	N/A	4
BG02251	6E4	inx7	144172	N/A	N/A	-	-	N/A	4
BG00807	80A3	jim	153205	N/A	N/A	-	-	N/A	4
BG02135	34A1	kek-1	141473	ACXC	146302	-	-	-	4
BG01027	84D1-2	lap	153275	N/A	N/A	-	-	N/A	4
BG01947	8C11-13	ld14	144730	CG7065	154733	-	-	-	4
BG02055	26B2	lid	154899	Tsp26A	145682	-	-	-	4
BG01948	47A8	lola	142615 143561 151645	N/A	N/A	-	-	N/A	4
BG01981	47A8	lola	142615 143561 151645	N/A	N/A	-	-	N/A	4
BG01488	96E2-4	msi	154582	N/A	N/A	-	-	N/A	4
BG01598	62E6-7	msn	148051	N/A	N/A	-	-	N/A	4
BG02133	8F9	nej	154642	CG15321	144765	-	-	-	4
BG02298	12F1-2	NetA	143841	N/A	N/A	-	-	N/A	4
BG02391	85C2-3	neur	142913 151717	N/A	N/A	-	-	N/A	4
BG02173	12A9-B2	NFAT	153714	N/A	N/A	-	-	N/A	4
BG00386	83A6-7	Nmdar1	143612	N/A	N/A	-	-	N/A	4
BG01674	7F3-4	Nrg	151921	N/A	N/A	-	-	N/A	4
BG02572	47A13-B1	psq	154654	lola	142615 143561 151645	-	-	-	4
BG01053	85C4-D1	pum	143315	N/A	N/A	-	-	N/A	4
BG01633	13F1	sd	143337	CG8509	152993	-	-	-	4
BG01379	54B6	Sip1	151959	mm	143809	-	-	-	4
BG01779	54B6	Sip1	151959	mm	143809	-	-	-	4
BG01295	54B6	Sip1	151959	mm	143809	-	-	-	4
BG01247	54B6	Sip1	151959	mm	143809	-	-	-	4
BG01242	55C9	slim	152991	N/A	N/A	-	-	N/A	4
BG00530	24C7	slp2	143481	slp1	151981	-	-	-	4
BG01469	3B5	Syx4	144040	N/A	N/A	-	-	N/A	4
BG00912	5A11	Tre1	144536	Gr5a	144537	-	-	-	4
BG01266	5A11	Tre1	144536	Gr5a	144537	-	-	-	4
BG01272	5A11	Tre1	144536	Gr5a	144537	-	-	-	4
BG01028	70F4	Trl	142876 148766 151706	CG9384	148767	-	-	-	4
BG00349	19F4	tty	143818	N/A	N/A	-	-	N/A	4
BG01609	57B3?	CG10404	147569	Unk	N/A	-	-	U	U
BG01017	19F2	CG14579	145464	CG32511	Unk	-	-	U	U
BG02238	?	CG1550		Unk		-	U	U	U
BG01038	30C1	CG15828	153828	CG31882	Unk	-	-	U	U
BG02098	47C2	CG30015	146970	CG30016	Unk	-	-	U	U
BG01195	53C3	CG30322	Unk	CG15711	147305	-	U	-	U
BG01286	53C3	CG30322	Unk	CG15711	147305	-	U	-	U
BG02200	86E13-14	CG31305	Unk	N/A	N/A	-	U	N/A	U
BG01655	67B5	CG32038	Unk	N/A	N/A	-	U	N/A	U
BG01431	19D1	CG32506	Unk	CG1695	145430	-	U	-	U
BG01683	15A3	CG32572	145207 145208	N/A	N/A	-	U	N/A	U
BG02312	9D3	CG32678	Unk	CG32674	Unk	-	U	U	U
BG00228	6E2	CG32737	Unk	CG14434	144625	-	U	-	U
BG01006	6E2	CG32737	Unk	CG14434	144625	-	U	-	U
BG02553	6E2	CG32737	Unk	CG14434	144625	-	U	-	U
BG01297	6E2	CG32737	Unk	CG14434	144625	-	U	-	U
BG01476	6E2	CG32737	Unk	CG14434	144625	-	U	-	U
BG01260	6E2	CG32737	Unk	CG14434	144625	-	U	-	U
BG01129	35B3	CG32954	Unk	N/A	N/A	-	U	N/A	U
BG01112	53D3	mir-8	Unk	CG6301	147335	-	U	-	U
BG02398	heterochromatin	N/A	N/A	N/A	N/A	-	N/A	N/A	U
BG00320	repeat	N/A	N/A	N/A	N/A	-	N/A	N/A	U
BG00415	repeat	N/A	N/A	N/A	N/A	-	N/A	N/A	U
BG01019	repeat	N/A	N/A	N/A	N/A	-	N/A	N/A	U
BG01057	repeat	N/A	N/A	N/A	N/A	-	N/A	N/A	U
BG01204	repeat	N/A	N/A	N/A	N/A	-	N/A	N/A	U
BG01437	repeat	N/A	N/A	N/A	N/A	-	N/A	N/A	U
BG01620	repeat	N/A	N/A	N/A	N/A	-	N/A	N/A	U
BG01629	repeat	N/A	N/A	N/A	N/A	-	N/A	N/A	U
BG01660	repeat	N/A	N/A	N/A	N/A	-	N/A	N/A	U
BG01722	repeat	N/A	N/A	N/A	N/A	-	N/A	N/A	U
BG02068	repeat	N/A	N/A	N/A	N/A	-	N/A	N/A	U
BG02132	repeat	N/A	N/A	N/A	N/A	-	N/A	N/A	U
BG02434	repeat	N/A	N/A	N/A	N/A	-	N/A	N/A	U
BG00375	too short	N/A	N/A	N/A	N/A	-	N/A	N/A	U
BG01639	too short	N/A	N/A	N/A	N/A	-	N/A	N/A	U
BG01717	too short	N/A	N/A	N/A	N/A	-	N/A	N/A	U
BG01784	too short	N/A	N/A	N/A	N/A	-	N/A	N/A	U
BG02418	too short	N/A	N/A	N/A	N/A	-	N/A	N/A	U
BG02578	too short	N/A	N/A	N/A	N/A	-	N/A	N/A	U
BG00361	1A5-6	SP71	Unk	Unk	Unk	-	U	U	U
BG02117	1A5-6	SP71	Unk	Unk	Unk	-	U	U	U
BG02130	23F6	Thor	Unk	N/A	N/A	-	U	N/A	U
BG00745	7B6	transposon	N/A	N/A	N/A	-	N/A	N/A	U
BG00747	7B6	transposon	N/A	N/A	N/A	-	N/A	N/A	U
BG01274	20	transposon cluster	N/A	N/A	N/A	-	N/A	N/A	U
BG01044	88	BcDNA: LD11162				-
BG01190	83	eIF5c	?			-
BG01257	42B2	1.28	143600	N/A	N/A	+	+	N/A	1
BG01803	42B2	1.28	143600	N/A	N/A	+	+	N/A	1
BG02314	42B2	1.28	143600	N/A	N/A	+	+	N/A	1
BG02326	42B2	1.28	143600	N/A	N/A	+	+	N/A	1
BG02537	42B2	1.28	143600	N/A	N/A	+	+	N/A	1
BG01858	11B16	ade5	153428	CG12717	144961	+	+	-	1
BG02495	11B16	ade5	153428	CG12717	144961	+	+	-	1
BG01761	49B7-8	Amph	142637 151658a	N/A	N/A	+	+	N/A	1
BG01566	33D3	aret	151653	N/A	N/A	+	+	N/A	1
BG01557	12D2	ben	154256	N/A	N/A	+	+	N/A	1
BG01623	33E	bun	152525	N/A	N/A	+	+	N/A	1
BG01215	59F6	CG11299	154871	l(2)not	141543	+	+	-	1
BG01732	10C1	CG11713	144881 151326	CG1751	154977	+	-	+	1
BG02108	37D2	CG13086	146486	dnt	141525	+	+	-	1
BG01596	1A1	CG13377	144338	ewg	143541	+	+	-	1
BG01907	62A7	CG13917	152640	CG12004	142992a 151742a	+	+	+	1
BG01564	6E	CG14430	144635	ogre	153374	+	-	+	1
BG01593	6E	CG14430	144635	ogre	153374	+	-	+	1
BG01672	42A6	CG14591	146666	SCAP	146664a 146665	+	-	+	1
BG02602	2B1	CG14782	153955	N/A	N/A	+	+	N/A	1
BG00489	83E2	CG15592	149382	N/A	N/A	+	+	N/A	1
BG01563	82F11	CG16708	149323	CG31542	Unk	+	+	U	1
BG01831	45F4	CG1874	146890	CG1814	152615	+	-	+	1
BG01354	43E	CG30492	141520 142978a 151253 151741	CG1358	146752b	+	+	+	1
BG02077	25B9	CG33113	142071 142893 142892a	N/A	N/A	+	+	N/A	1
BG01046	2B16	CG3587	153672	CG32802	Unk	+	+	U	1
BG01526	72D9	CG5151	148851	CG13073	148852	+	+	-	1
BG01862	72D9	CG5151	148851	CG13073	148852	+	+	-	1
BG01081	52E	CG8430	154150	N/A	N/A	+	+	N/A	1
BG01472	70C8	CG9028	154974	N/A	N/A	+	+	N/A	1
BG00360	70E	CG9238	148753	CG13480	148754	+	+	-	1
BG01658	85B2	CG9821	141289	CG8369	151019	+	+	-	1
BG01376	64A7	Chd64	153092	N/A	N/A	+	+	N/A	1
BG01799	64A7	Chd64	153092	N/A	N/A	+	+	N/A	1
BG02160	50C18	Cp1	141762	N/A	N/A	+	+	N/A	1
BG02115	85E1	Crc	143547	N/A	N/A	+	+	N/A	1
BG02566	85E1	Crc	143547	N/A	N/A	+	+	N/A	1
BG01863	79D3	Csp	141486	CG11523	153126	+	+	+	1
BG01409	44C2	dpn	143584	pnut	154792	+	+	+	1
BG02225	93E	E2f	143689b	Inr	143734	+	+	+	1
BG01520	93E	E2f	143689b	N/A	N/A	+	+	N/A	1
BG01993	93E	E2f	143689b	N/A	N/A	+	+	N/A	1
BG01635	3A6	egh	142125 151468a	N/A	N/A	+	+	N/A	1
BG01730	24C9	fred	145741 145742 151186	CG15422	145743	+	-	+	1
BG02212	93F7	glec	142300a,b 151518	N/A	N/A	+	+	N/A	1
BG01719	36A10	grp	146370a 154999	Unk	Unk	+	+	N/A	1
BG01141	99E4-F1	hdc	155065	CG18404	150884	+	+	+	1
BG01562	99E4-F1	hdc	155065	CG18404	150884	+	+	+	1
BG00737	67B1	Hsp27	153307	N/A	N/A	+	+	N/A	1
BG01893	90B3	l(3)07882	153862	SF1	153361b	+	-	+	1
BG01662	65A8	LanA	154252b	CG13299	148275	+	+	+	1
BG02469	65A8	LanA	154252b	CG13299	148275	+	+	+	1
BG00372	20A1	lcs	144239	CG1678	145474	+	+	-	1
BG02034	23C2	lilli	154454	N/A	N/A	+	+	N/A	1
BG02206	23C2	lilli	154454	N/A	N/A	+	+	N/A	1
BG02207	23C2	lilli	154454	N/A	N/A	+	+	N/A	1
BG01582	73B1	Mo25	153674	N/A	N/A	+	+	N/A	1
BG01007	49C1	nemy	152880b	CG8776	151233a 152519a	+	+	+	1
BG02180	70D3	nuf	142556	N/A	N/A	+	+	N/A	1
BG01741	71B5	Pdi	143739	CG32147	Unk	+	+	U	1
BG02003	18C8	Pfrx	152692	N/A	N/A	+	+	N/A	1
BG02021	18C8	Pfrx	152692	N/A	N/A	+	+	N/A	1
BG02346	18C8	Pfrx	152692	N/A	N/A	+	+	N/A	1
BG01756	61B1	Pk61C	141986 142677a	CG12483	151165	+	+	-	1
BG02283	85C3	pyd	149532 149529 149531 150020a 153475a	osk	154312	+	+	-	1
BG01624	71E1-2	RhoGAP71E	148811 142539a,b 151612	N/A	N/A	+	+	N/A	1
BG01484	55C4	sbb	142658 151659	CG14502	153519	+	+	-	1
BG00513	55C4	sbb	142658 151659	CG14502	153519	+	+	-	1
BG01214	65D4	sgl	141765	CG10064	148293	+	+	-	1
BG01914	65D4	sgl	141765	CG10064	148293	+	+	-	1
BG02219	11B10	Smr	144015	CG4004	153975b	+	+	+	1
BG02282	9D2	spri	144808 141657a 151411a 144812 144809 144810	CG15296	144811	+	+	-	1
BG01442	79E	Ten-m	143472 149227b	CG14460	149228	+	-	+	1
BG02154	71A3	Tom	153588	CG12487	151283	+	+	+	1
BG01491	100F3	ttk	153259 154445a	N/A	N/A	+	+	N/A	1
BG01569	25D5	vri	143869	N/A	N/A	+	+	N/A	1
BG01989	67C5	vsg	148486	N/A	N/A	+	+	N/A	1
BG01340	84D8	alpha-Est10	143821	alpha-Est9	143823	+	-	-	3
BG01080	99F4	aralar1	154731	N/A	N/A	+	-	N/A	3
BG01037	39A1	betaInt-nu	143610	N/A	N/A	+	-	N/A	3
BG01137	42A14	bin3	141777	N/A	N/A	+	-	N/A	3
BG01602	24C3	bowl	153835	CG31772	145737	+	-	-	3
BG01536	17C1	Bx	153199	N/A	N/A	+	-	N/A	3
BG01903	17C1	Bx	153199	N/A	N/A	+	-	N/A	3
BG01697	65A1	CG10977	148244	CG32410	148243	+	-	-	3
BG01008	80B2	CG11133	153555	CG11131	149261	+	-	-	3
BG01330	47B1	CG11883	154987	N/A	N/A	+	-	N/A	3
BG01232	18F2	CG11940	145404	N/A	N/A	+	-	N/A	3
BG01277	18F2	CG11940	145404	N/A	N/A	+	-	N/A	3
BG2107	3E7	CG12462	144451	N/A	N/A	+	-	N/A	3
BG01986	75D7	CG12477	149009	N/A	N/A	+	-	N/A	3
BG01565	58EF	CG12489	147683	CG3927	147684	+	-	-	3
BG01179	58EF	CG12489	147683	CG3927	147684	+	-	-	3
BG01611	10A3	CG12626	151324	CG11160	144841	+	-	-	3
BG01588	28B1	CG13790	151419	CG13791	145964	+	-	-	3
BG01740	28B1	CG13790	151419	CG13791	145964	+	-	-	3
BG01097	63C3	CG14959	148098	CG12078	148097	+	-	-	3
BG01925	63C3	CG14959	148098	CG12078	148097	+	-	-	3
BG02195	63C3	CG14959	148098	CG12078	148097	+	-	-	3
BG02063	9B1	CG15312	154997	N/A	N/A	+	-	N/A	3
BG01009	87E	CG17025	151041	CG12538	149846	+	-	-	3
BG01770	11A1	CG1806	141347	fw	143171	+	-	-	3
BG01646	28E	CG31605	Unk	N/A	N/A	+	-	N/A	3
BG02539	28E	CG31605	Unk	N/A	N/A	+	-	N/A	3
BG00095	31E	CG31719	146163 146164	CG6187	154921	+	-	-	3
BG01130	64C9	CG32423	148214 148215 153372	lama	153774	+	-	-	3
BG02439	16B12	CG32556	145254 145255 145256	CG8188	145257	+	-	-	3
BG01684	15A3	CG32572	145207 145208	N/A	N/A	+	-	N/A	3
BG00376	1E4-5	CG3638	144166	N/A	N/A	+	-	N/A	3
BG01375	1D2	CG3703	141822 142138	CG3699	141822 142139	+	-	-	3
BG01568	16C3	CG5898	145259 145261	N/A	N/A	+	-	N/A	3
BG01493	78D1	CG6014	152405	N/A	N/A	+	-	N/A	3
BG01314	17C7	CG6540	154174	N/A	N/A	+	-	N/A	3
BG01836	71B4	CG6854	154401	N/A	N/A	+	-	N/A	3
BG01830	50E	CG8536	152505	N/A	N/A	+	-	N/A	3
BG02565	50E	CG8536	152505	N/A	N/A	+	-	N/A	3
BG01499	14C4	CG9086	154592	N/A	N/A	+	-	N/A	3
BG02131	29F5	CG9520	141972 142643	CG31886	Unk	+	-	N/A	3
BG00757	7B6	Ches-1-like	141337	CG15478	141552	+	-	-	3
BG01339	57F4	clt	154994	N/A	N/A	+	-	N/A	3
BG01880	58A3	comr	147639	ppN58A	152810	+	-	-	3
BG00488	82E7	corto	152846	CG12007	154565	+	-	-	3
BG01968	96C4	dan	154929	CG13661	150556	+	-	-	3
BG00986	61C9	emc	153703	N/A	N/A	+	-	N/A	3
BG01971	35D2	esg	143219	nht	144262	+	-	-	3
BG02297	35D2	esg	143219	nht	144262	+	-	-	3
BG02419	35D2	esg	143219	nht	144262	+	-	-	3
BG01020	50B9	fas	143156	CG12464	147162	+	-	-	3
BG01515	7D2	fs(1)h	143506	N/A	N/A	+	-	N/A	3
BG01047	70D4	fz	143173 154598	CG7906	141337	+	-	-	3
BG00111	64C1	Gef64C	148198 148199	N/A	N/A	+	-	N/A	3
BG01056	64C1	Gef64C	148198 148199	N/A	N/A	+	-	N/A	3
BG01063	64C1	Gef64C	148198 148199	N/A	N/A	+	-	N/A	3
BG00356	64C1	Gef64C	148198 148199	N/A	N/A	+	-	N/A	3
BG00357	64C1	Gef64C	148198 148199	N/A	N/A	+	-	N/A	3
BG00764	64C1	Gef64C	148198 148199	N/A	N/A	+	-	N/A	3
BG01607	35D7	Gli	143221	BG:DS09127.4	152854	+	-	-	3
BG01576	21D1	Gsc	143595	CG13689	145541	+	-	-	3
BG02044	57F10	HmgD	154273	N/A	N/A	+	-	N/A	3
BG02466	39B4-C1	Hr39	155094	N/A	N/A	+	-	N/A	3
BG01198	9F2	Imp	141681	N/A	N/A	+	-	N/A	3
BG01822	9F2	Imp	141681	N/A	N/A	+	-	N/A	3
BG01352	80A3	jim	153205	N/A	N/A	+	-	N/A	3
BG01625	80A3	jim	153205	N/A	N/A	+	-	N/A	3
BG00452	10E	Karl	141696	N/A	N/A	+	-	N/A	3
BG1010	10E	Karl	141696	N/A	N/A	+	-	N/A	3
BG01891	34A1	kek-1	141473	ACXC	146302	+	-	-	3
BG01259	60A6	ken	152444	N/A	N/A	+	-	-	3
BG01979	53D14	l(2)04154	153681	N/A	N/A	+	-	N/A	3
BG01597	82F8	l(3)82Fd	141749 151158	N/A	N/A	+	-	N/A	3
BG02210	64C15	lama	153774	N/A	N/A	+	-	N/A	3
BG02174	47A8	lola	142615 143561 151645	N/A	N/A	+	-	N/A	3
BG02334	47A8	lola	142615 143561 151645	N/A	N/A	+	-	N/A	3
BG01902	50D1	mam	152143	N/A	N/A	+	-	N/A	3
BG01628	87C6	Men	142016 142746	N/A	N/A	+	-	N/A	3
BG01627	36F8	MESR3	153624	N/A	N/A	+	-	N/A	3
BG01127	54B4	mm	143809 147306	CG12699	141885 142323	+	-	-	3
BG01546	25C7	Msp-300	141786 143581	CG14035	145812	+	-	-	3
BG01486	31F1	Myo31DF	142097 142975	CG6094	153009	+	-	-	3
BG01222	8F9	nej	154642	CG15321	144765	+	-	-	3
BG02295	8F9	nej	154642	CG15321	144765	+	-	-	3
BG01045	67E	ninA	152203	CG12523	145393	+	-	-	3
BG01533	67E	ninA	152203	CG12523	145393	+	-	-	3
BG01916	35B2	noc	154420	CG15283	144258	+	-	-	3
BG01013	3E	Parg	154988	Mnt	144450	+	-	-	3
BG01095	94E	pnt	142193 151493	CG6768	141750	+	-	-	3
BG01592	42A14	Ptr	146674	N/A	N/A	+	-	N/A	3
BG01518	89A1	pxb	149967 151049	CG5302	149966	+	-	-	3
BG01367	83B9	Rab23	149348	CG2104	149349	+	-	-	3
BG02491	3E5	rala	143790	CG12462	144451	+	-	-	3
BG01092	59B2	robo	143562	N/A	N/A	+	-	N/A	3
BG02605	13F1	sd	143337	CG8509	152993	+	-	-	3
BG01245	68F2	Sema-5C	144243 148630	CG17154	148631	+	-	-	3
BG01574	68F2	Sema-5C	144243 148630	CG17154	148631	+	-	-	3
BG01321	54B6	Sip1	151959	mm	143809	+	-	-	3
BG01378	4F8	SK	142344 144517 151534 153123	N/A	N/A	+	-	N/A	3
BG00987	35A1	smi35A	152899	N/A	N/A	+	-	N/A	3
BG01133	27D1	snRNP70K	155143	N/A	N/A	+	-	N/A	3
BG01637	99F7	spdo	150899 150900 152898	N/A	N/A	+	-	N/A	3
BG01011	62E	Spn	155102	msn	148051	+	-	-	3
BG02009	30A3	tai	146074 146075	N/A	N/A	+	-	N/A	3
BG02065	23D1	toc	154386	N/A	N/A	+	-	N/A	3
BG02257	5A11	Tre1	144536	Gr5a	144537	+	-	-	3
BG00350	19F4	tty	143818	N/A	N/A	+	-	N/A	3
BG00990	35A3	wb	143412	smi35A	152899	+	-	-	3
BG00254	88	BcDNA:LD11162	Unk	Unk	Unk	+	U	U	U
BG01420	86E	CG14709	149692	CG31305	Unk	+	-	U	U
BG02141	86E	CG14709	149692	CG31305	Unk	+	-	U	U
BG01509	47C2	CG30015	146970	CG30016	Unk	+	-	U	U
BG02114	47C2	CG30015	146970	CG30016	Unk	+	-	U	U
BG01763	53C3	CG30322	Unk	CG15711	147305	+	U	-	U
BG01911	53C3	CG30322	Unk	CG15711	147305	+	U	-	U
BG01888	99A1	CG31044	Unk	CG14508	150814	+	U	-	U
BG01296	6E2	CG32737	Unk	CG14434	144625	+	U	-	U
BG02144	6E2	CG32737	Unk	CG14434	144625	+	U	-	U
BG02414	6E2	CG32737	Unk	CG14434	144625	+	U	-	U
BG01173	85F11-12	CG5361	149614	Fmr1	Unk	+	-	U	U
BG01373	85F11-12	CG5361	149614	Fmr1	Unk	+	-	U	U
BG02412	18C2	CG8062	154424	nAcRA-18C	Unk	+	-	U	U
BG01659	66D15	desert	Unk	N/A	N/A	+	U	N/A	U
BG01478	93D4	Hsromega	Unk	N/A	N/A	+	U	N/A	U
Category 1: Transcript abundance altered between control and starved, significant effect of P element on starvation tolerance
Category 2: Transcript abundance altered between control and starved, no significant effect of P element on starvation tolerance
Category 3: No alteration in transcript abundance between control and starved, significant effect of P element on starvation tolerance
Category 4: No alteration in transcript abundance between control and starved, no significant effect of P element on starvation tolerance
