# Supplementary material for: Quantitative genomics of starvation stress resistance in Drosophila
Source: Genome Biol. 2005 Mar 24;6(4):R36. doi: 10.1186/gb-2005-6-4-r36 (PMC1088964; doi:10.1186/gb-2005-6-4-r36)
Supplement: Additional File 5 — The file includes all P-values from ANOVA of expression values; the gene name, symbol, synonyms, and cytological location; the molecular function, biological process and cellular location gene ontologies; co-localization of the gene with QTLs affecting life span, sensory bristle numbers, starvation resistance, ovariole number, courtship signal, flight, metabolic rate and triglycerides; and the statistical association of variation among lines in transcript levels and starvation half-life [file gb-2005-6-4-r36-S5.xls]

## Sheet: Summary Table
Gene	p(L)	p(L*S)	p(L*S*T)	p(L*T)	p(S)	p(S*T)	p(T)	FlyBase_ID	Gene Name	Symbol	Synonyms	Cytological Location	Molecular Function	Biological Process	Cellular Component	QTL														Regression Analysis
																														Sexes Pooled				Males				Females
																Lifespan1	Sternopleural Bristle Number2	Abdominal Bristle Number2	Starvation Resistance3	Lifespan3	Lifespan4	Ovariole Number5	Lifespan6	Olfactory Behavior7	Courtship Signal8	Flight9	Metabolic Rate9	Glycogen9	Triglycerides9	Intercept	Slope	r2	r	Intercept	Slope	r2	r	Intercept	Slope	r2	r
142414	0.00073714	0.101522	0.519562	0.0432905	1.51573e-11	0.0030212	0.000491003	FBgn0039801		CG11315	BcDNA:RH04252	100A3				X							X							46.801	-0.0412781	0.27042	0.520019	N/A	N/A	N/A	N/A	N/A	N/A	N/A	N/A
141852	1.35391e-05	0.0863593	0.179111	0.963181	0.233047	0.87506	0.0971616	FBgn0000416	Saposin-related	Sap-r	CG12070, DAPA: Drosophila Aggregation promoting activity, Sapr, P110: 110kD protein, Apa, BcDNA:GH08312, anon-EST:ParkEST270, P110, Drosophila Aggregation promoting activity, 110kD protein, Aggregation promoting activity, DAPA	100A6--7				X							X							23.7688	0.117518	0.0819433	0.286257	N/A	N/A	N/A	N/A	N/A	N/A	N/A	N/A
143872	0.000861706	0.187078	0.959796	0.44682	3.07312e-10	3.48927e-06	1.0996e-14	FBgn0016123	Alkaline phosphatase 4	Aph-4	CG1462, Aph, l(3)07028, Alkaline phosphatase, AP, alkaline phosphatase, pMY51	100B1	alkaline phosphatase; GO:0004035 ; EC:3.1.3.1 | non-traceable author statement; alkaline phosphatase; GO:0004035 ; EC:3.1.3.1 | inferred from sequence similarity with MGD:Akp5; MGI:MGI:108009																	37.9031	-0.0102555	0.00129673	0.0360101	N/A	N/A	N/A	N/A	N/A	N/A	N/A	N/A
151112	5.43004e-06	0.136255	0.36427	0.303171	0.760681	0.81597	0.0182278	FBgn0024288		Sox100B	CG12098	100B2	DNA bending; transcription factor		nucleus															35.1082	0.0228344	0.0043027	0.065595	N/A	N/A	N/A	N/A	N/A	N/A	N/A	N/A
152099	2.72896e-06	9.57912e-05	0.000154942	7.94322e-06	3.29564e-12	5.09269e-11	2.55148e-13	FBgn0051006		CG31006	CG31006	100B4-5																		39.7226	-0.0307263	0.0285445	0.168951	17.7082	0.0919637	0.359589	0.599657	47.098	-0.101791	0.0229588	0.151522
142652	0.000104605	0.0902265	0.346442	0.0393824	7.27343e-10	0.909319	0.870968	FBgn0000313	chaoptic	chp	CG1744, 516, Chaoptin, chaoptin, mAb24B10, mAb 24B10, 24B10, MAb24B10, MAb 24B10, CT5040, Mab24B10, Nsp: Neural-specific-protein, Neural-specific-protein	100B5--6		homophilic cell adhesion; GO:0007156 | inferred from direct assay	plasma membrane; GO:0005886 | inferred from direct assay															52.1663	-0.0606934	0.328054	0.57276	N/A	N/A	N/A	N/A	N/A	N/A	N/A	N/A
150936	0.000774815	5.64322e-05	0.0218886	0.000377608	6.145e-07	0.700399	0.010298	FBgn0039839		CG15555		100B9																		31.5966	0.126964	0.0460201	0.214523	N/A	N/A	N/A	N/A	N/A	N/A	N/A	N/A
154131	0.000414855	0.144556	0.552904	0.279806	4.26301e-13	0.00121523	0.156069	FBgn0019990		Gcn2	CG1609, CG1609, dGCN2, DGCN2, GCN2, EIF2	100C3	protein kinase; GO:0004672 | non-traceable author statement; eukaryotic elongation factor-2 kinase; GO:0004686 ; EC:2.7.1.- | inferred from direct assay	protein amino acid phosphorylation; GO:0006468 | non-traceable author statement																30.6897	0.110182	0.0345289	0.18582	N/A	N/A	N/A	N/A	N/A	N/A	N/A	N/A
153491	0.000532494	0.290158	0.00613734	0.108707	1.6801e-16	0.00910229	0.00153899	FBgn0039846		CG11337		100C3	polyribonucleotide nucleotidyltransferase; GO:0004654 ; EC:2.7.7.8 | inferred from sequence similarity with SUBTILIST:BG11491																	24.2495	0.153322	0.249261	0.499261	N/A	N/A	N/A	N/A	N/A	N/A	N/A	N/A
150955	0.000573454	0.013113	0.0018844	0.0388625	5.44315e-10	2.0993e-05	1.41082e-12	FBgn0039873		CG2191		100D2	sodium dependent multivitamin transporter; GO:0008523 ; TC:2.A.21.5.2 | inferred from sequence similarity with EMBL:AF069307; protein_id:AAD31727.1																	38.7433	-0.0165005	0.0148926	0.122035	N/A	N/A	N/A	N/A	N/A	N/A	N/A	N/A
152778	0.000122576	0.0105328	0.0326477	0.00196417	0.000123667	0.706329	6.67533e-08	FBgn0039872		CG2196		100D2	sodium:iodide symporter; GO:0008507 ; TC:2.A.21.5.1 | inferred from sequence similarity with EMBL:D87920; protein_id:BAA24835																	34.7906	0.0132725	0.0163033	0.127684	N/A	N/A	N/A	N/A	N/A	N/A	N/A	N/A
150964	1.9123e-05	0.000116141	0.17618	0.995482	1.36386e-09	0.00567617	9.58564e-05	FBgn0040206	kurtz	krz	CG1487	100E3																		25.7392	0.114298	0.20296	0.45051	N/A	N/A	N/A	N/A	N/A	N/A	N/A	N/A
153771	1.92103e-06	0.0241401	0.989876	0.0956956	0.0629057	0.892646	0.0554531	FBgn0002645	Microtubule-associated protein 205	Map205	CG1483, CG1483, 205K MAP, 205kD MAP, 205kDa MAP, MAP205, 205-kDa MAP, MAP4	100E3	microtubule binding; GO:0008017 | inferred from sequence similarity; microtubule binding; GO:0008017 | non-traceable author statement	microtubule-based process; GO:0007017 | inferred from sequence similarity; microtubule-based process; GO:0007017 | non-traceable author statement	microtubule associated complex; GO:0005875 | inferred from direct assay; microtubule associated complex; GO:0005875 | inferred from sequence similarity															37.0656	-0.00490206	0.000234832	0.0153242	N/A	N/A	N/A	N/A	N/A	N/A	N/A	N/A
154081	8.9138e-07	6.70276e-08	0.360706	0.0640776	1.34496e-19	0.919688	0.000859225	FBgn0002780	modulo	mod	CG2050, ms(3)100EF, 0952/14, male sterile(3)100EF	100E3	RNA binding; GO:0003723 | inferred from sequence similarity; DNA binding; GO:0003677 | inferred from direct assay; RNA binding; GO:0003723 | non-traceable author statement; DNA binding; GO:0003677 | non-traceable author statement; protein binding; GO:0005515 | non-traceable author statement		nucleus; GO:0005634 | non-traceable author statement															26.1967	0.0183064	0.309201	0.556059	N/A	N/A	N/A	N/A	N/A	N/A	N/A	N/A
141278	0.000223288	0.327856	0.000294165	0.000116661	8.73732e-20	0.787928	0.377788	FBgn0051992		CG31992	CG31992	102C2																		15.3301	0.0301843	0.336201	0.579828	-25.6533	0.113133	0.681702	0.825653	22.839	0.021458	0.0542845	0.23299
144846	4.92899e-05	0.319927	0.128702	0.00411272	0.0145443	0.893507	0.0557362	FBgn0030262		CG2081		10A4								X										39.5239	-0.0577211	0.00979991	0.0989945	N/A	N/A	N/A	N/A	N/A	N/A	N/A	N/A
153340	5.84259e-05	0.0122386	0.0107717	0.00413399	2.98849e-20	0.0278431	7.70223e-05	FBgn0020255		ran	CG1404	10A8	RAN small monmeric GTPase							X										29.0627	0.0107681	0.161156	0.401442	N/A	N/A	N/A	N/A	N/A	N/A	N/A	N/A
153222	1.52438e-06	0.173376	0.836395	0.00135896	0.000861074	0.821948	5.98492e-05	FBgn0030274		CG1908		10A8								X										29.1749	0.0863731	0.0635623	0.252116	N/A	N/A	N/A	N/A	N/A	N/A	N/A	N/A
144883	9.53215e-06	0.217579	0.347343	0.226733	6.26449e-08	0.150572	0.00458011	FBgn0030311		CG11699		10C7								X										20.5546	0.0514424	0.149367	0.386481	N/A	N/A	N/A	N/A	N/A	N/A	N/A	N/A
152404	2.0395e-05	0.0540353	0.1711	0.0473498	3.21667e-10	0.111845	0.00118891	FBgn0030327		FucT6	CG2448, CG2448	10D6	glycoprotein 6-alpha-L-fucosyltransferase; GO:0008424 ; EC:2.4.1.68 | inferred from sequence similarity with EMBL:AB025198; protein_id:BAA76392.1; glycoprotein 6-alpha-L-fucosyltransferase; GO:0008424 ; EC:2.4.1.68 | inferred from sequence similarity with HUGO:FUT8; OMIM:602589; galactoside 6-L-fucosyltransferase; GO:0046702 | non-traceable author statement	protein amino acid glycosylation; GO:0006486 | inferred from sequence similarity	integral to Golgi membrane; GO:0030173 | inferred from sequence similarity					X										13.3526	0.113067	0.331947	0.576149	N/A	N/A	N/A	N/A	N/A	N/A	N/A	N/A
143971	3.21273e-06	0.261583	0.192836	0.027868	0.158008	0.262834	0.333668	FBgn0023077		inaF	CG2457	10D8--E1	calcium channel regulator; GO:0005246 | inferred from mutant phenotype; calcium channel regulator; GO:0005246 | inferred from genetic interaction with FLYBASE:trp; FB:FBgn0003861	maintenance of rhodopsin mediated signaling; GO:0016058 | inferred from mutant phenotype; rhodopsin mediated signaling; GO:0016056 | inferred from mutant phenotype						X										37.8412	-0.00529198	0.00114686	0.0338652	N/A	N/A	N/A	N/A	N/A	N/A	N/A	N/A
144899	1.23746e-06	0.0704067	0.478686	0.423351	2.45614e-05	0.0584105	0.421488	FBgn0030341		CG1967		10F1		post Golgi transport; GO:0006892 | inferred from sequence similarity with EMBL:AJ132270; protein_id:CAB40416.1	coated vesicle; GO:0030135 | inferred from sequence similarity with EMBL:AJ132270; protein_id:CAB40416.1															18.9985	0.0611488	0.229836	0.479413	N/A	N/A	N/A	N/A	N/A	N/A	N/A	N/A
151923	2.32126e-08	0.489298	0.850705	0.801055	0.1467	0.657352	0.291621	FBgn0030350	Selenoprotein G	SelG	CG1844, CG1844, dselG, G-rich, Selenoprotein G	10F4																		15.4382	0.0580443	0.315777	0.56194	N/A	N/A	N/A	N/A	N/A	N/A	N/A	N/A
141444	4.9304e-05	0.659088	0.561505	0.0006247	0.722395	0.33747	1.01134e-13	FBgn0030357		CG2471	CT8171	10F7																		46.3432	-0.0266444	0.0711314	0.266705	N/A	N/A	N/A	N/A	N/A	N/A	N/A	N/A
144918	0.000980481	0.0460036	0.0597651	0.119635	4.24277e-07	0.788536	7.81972e-06	FBgn0052656		CG32656		11A2-3																		42.9249	-0.00793822	0.0235401	0.153428	N/A	N/A	N/A	N/A	N/A	N/A	N/A	N/A
153359	0.000236683	0.00242506	0.328769	0.314269	1.44425e-16	0.000555556	0.119604	FBgn0040309	thioredoxin peroxidase 1	Jafrac1	CG1633	11E1	antioxidant; peroxidase; thioredoxin peroxidase; NOT glutathione peroxidase	redox homeostasis	cytosol															28.906	0.00633357	0.220505	0.46958	N/A	N/A	N/A	N/A	N/A	N/A	N/A	N/A
145006	0.000651376	0.0869123	0.152775	0.00419683	0.651382	0.0615183	0.156439	FBgn0030482		CG1673		11F3	branched-chain amino acid aminotransferase; GO:0004084 ; EC:2.6.1.42 | inferred from sequence similarity with MGD:Bcat1; MGI:MGI:104861																	32.8813	0.015946	0.0243958	0.156192	N/A	N/A	N/A	N/A	N/A	N/A	N/A	N/A
153477	6.04679e-05	0.618577	0.265257	0.314111	0.159021	0.461107	0.137976	FBgn0030503		CG11176		12A8																		38.7286	-0.0331482	0.00270681	0.052027	N/A	N/A	N/A	N/A	N/A	N/A	N/A	N/A
153719	4.08043e-10	0.83423	0.453183	1.71739e-05	0.0636841	0.0315317	2.93857e-06	FBgn0030505	Misexpression Suppressor of Ras 1	NFAT	CG11172, CG11172, CG11172, CG11172, CG11172, EP1335, MESR1, dNFAT, Drosophila TonEBP, NFAT5, NF-AT5, Misexpression Suppressor of Ras 1, Rel domain protein	12A9--B2	RNA polymerase II transcription factor; GO:0003702 | inferred from sequence similarity; transcription factor; GO:0003700 | inferred from sequence similarity; transcription factor; GO:0003700 | inferred from sequence similarity with EMBL:AF162853; protein_	transcription; GO:0006350 | inferred from sequence similarity; transcription; GO:0006350 | inferred from sequence similarity	nucleoplasm; GO:0005654 | inferred from electronic annotation; nucleus; GO:0005634 | inferred from sequence similarity with EMBL:AF162853; protein_id:AAD44343.1															36.7125	0.00100292	4.87957e-05	0.00698539	N/A	N/A	N/A	N/A	N/A	N/A	N/A	N/A
155158	1.77458e-06	0.26592	0.144926	0.271705	6.60239e-08	0.897059	0.0121273	FBgn0030529		CG10997		12C2	chloride channel; GO:0005254 | inferred from sequence similarity with NCBI_gi:4557020																	22.8063	0.0664696	0.22313	0.472367	N/A	N/A	N/A	N/A	N/A	N/A	N/A	N/A
153135	0.000706674	0.0687748	0.939429	0.00380898	3.74586e-20	0.00960224	5.36828e-08	FBgn0000231	bang senseless	bss	bas, bang sensitive	12F4		mechanosensory behavior; GO:0007638 | inferred from mutant phenotype; response to mechanical stimulus; GO:0009612 | inferred from mutant phenotype																26.9109	0.0718951	0.177191	0.420941	N/A	N/A	N/A	N/A	N/A	N/A	N/A	N/A
141379	0.000601576	0.361882	0.874506	0.145897	0.0021079	0.346788	0.672073	FBgn0015010	Antigen 5-related	Ag5r	CG9538, agr: antigen 5-related, Agr, agr, antigen 5-related	12F4																		28.9276	0.00957351	0.0295294	0.171841	N/A	N/A	N/A	N/A	N/A	N/A	N/A	N/A
154343	0.00066579	0.198924	0.438103	0.581362	1.47232e-06	0.192143	0.00702615	FBgn0030594		CG9509		13A1	choline dehydrogenase; GO:0008812 ; EC:1.1.99.1 | inferred from sequence similarity with EMBL:Z66494; protein_id:CAA91263																	33.5814	0.0121786	0.00700526	0.0836974	N/A	N/A	N/A	N/A	N/A	N/A	N/A	N/A
145098	5.19507e-07	0.00430863	0.355358	0.0972936	5.85084e-12	0.275438	0.531785	FBgn0030608		Lsd2	CG9057	13A8--9																		35.9692	0.00307947	0.00163782	0.0404699	N/A	N/A	N/A	N/A	N/A	N/A	N/A	N/A
143962	0.000387219	0.0694139	0.360397	0.125849	6.69722e-06	0.00134516	2.48727e-05	FBgn0022710	Adenylyl cyclase 35C	Ac13E	CG9210, CG9210, adenylyl cyclase, DAC9, AC 13E, Ac35C, Adenylyl cyclase 35C	13C7--8	adenylate cyclase; GO:0004016 ; EC:4.6.1.1 | non-traceable author statement; adenylate cyclase; GO:0004016 ; EC:4.6.1.1 | inferred from sequence similarity with MGD:Adcy9; MGI:MGI:108450																	28.0239	0.222882	0.0261879	0.161827	N/A	N/A	N/A	N/A	N/A	N/A	N/A	N/A
152518	0.000792093	0.0447495	0.175401	0.066928	2.02962e-15	0.188211	0.416913	FBgn0030681		CG8231		13E14	chaperonin ATPase; GO:0003763 ; EC:3.6.4.9 | inferred from sequence similarity with MGD:Cct6a; MGI:MGI:107943		chaperonine-containing T-complex; GO:0005832 | inferred from sequence similarity with MGD:Cct6a; MGI:MGI:107943															24.6523	0.0263674	0.440291	0.663545	N/A	N/A	N/A	N/A	N/A	N/A	N/A	N/A
141759	3.73496e-05	0.025139	0.907997	0.154647	1.94205e-16	0.112824	0.703949	FBgn0003969	vacuolar peduncle	vap	CG9209	14A5-6	RAS GTPase activator																	17.8507	0.116182	0.59201	0.769422	N/A	N/A	N/A	N/A	N/A	N/A	N/A	N/A
152660	0.000432059	0.0309138	0.0865797	0.0134259	0.0551226	0.0302222	0.00162565	FBgn0030777		CG9672	BcDNA:GH16384	15A3	serine-type endopeptidase; GO:0004252 ; EC:3.4.21.- | inferred from sequence similarity with MGD:Try2; MGI:MGI:102759															X		32.797	0.0352739	0.0547762	0.234043	N/A	N/A	N/A	N/A	N/A	N/A	N/A	N/A
145221	0.000166887	0.0409941	0.00280429	0.000230788	6.24674e-15	0.0348764	1.3663e-06	FBgn0030806		CG13001		15C4																X		22.3823	0.210158	0.371619	0.609606	N/A	N/A	N/A	N/A	N/A	N/A	N/A	N/A
145243	0.00604064	0.177381	0.0916108	0.000800933	5.35997e-08	0.0350171	5.06835e-06	FBgn0030837		CG8661		15F9--16A1																		33.701	0.0198902	0.0270165	0.164367	N/A	N/A	N/A	N/A	N/A	N/A	N/A	N/A
145287	9.81788e-06	9.81788e-06	3.15239e-06	3.15239e-06	1.23924e-09	0.000126174	0.000126174	FBgn0030905		CG15059		17A3																X		53.4366	-0.454159	0.178525	0.422522	41.3879	-0.240925	0.116715	0.341636	42.6667	0	N/A	N/A
141412	0.000706661	0.0203602	0.00848474	0.000607042	0.167613	2.1684e-06	3.20661e-07	FBgn0030955		CG6891		17D4--5																X		34.1795	0.0294445	0.00519121	0.0720501	N/A	N/A	N/A	N/A	N/A	N/A	N/A	N/A
153253	0.000161522	0.00135746	0.0130433	0.0488547	9.91379e-21	0.38779	0.000152019	FBgn0031003		CG7889		18B4																X		25.6027	0.124164	0.381888	0.617971	N/A	N/A	N/A	N/A	N/A	N/A	N/A	N/A
153753	0.000316383	0.00502464	0.0574677	0.0168586	3.13034e-24	3.48257e-08	2.62889e-12	FBgn0026430	gamma-tubulin ring protein 84	Grip84	CG3917, CG3917, CG3917, Dgrip84	18D1	microtubule binding; GO:0008017 | inferred from sequence similarity; tubulin binding; GO:0015631 | non-traceable author statement	microtubule nucleation; GO:0007020 | inferred from direct assay; microtubule-based process; GO:0007017 | inferred from sequence similarity	gamma-tubulin small complex; GO:0008275 | inferred from direct assay; gamma-tubulin small complex; GO:0008275 | inferred from physical interaction with FLYBASE:gammaTub23C; FB:FBgn0004176; gamma-tubulin small complex; GO:0008275 | inferred from physical interaction with FLYBASE:l(1)dd4; FB:FBgn0001612; gamma-tubulin small complex; GO:0008275 | inferred from physical interaction with FLYBASE:l(1)d…													X		29.0412	0.0203513	0.23603	0.485829	N/A	N/A	N/A	N/A	N/A	N/A	N/A	N/A
142891	0.000253061	0.000254622	0.000254622	0.000253061	4.95621e-07	4.95621e-07	4.75147e-07	FBgn0031097		CG17052		19C1	structural constituent of peritrophic membrane (sensu Insecta); GO:0016490 | inferred from sequence similarity with EMBL:AF030431																	36.8333	0	N/A	N/A	N/A	N/A	N/A	N/A	N/A	N/A	N/A	N/A
153977	3.25023e-05	3.25023e-05	3.25023e-05	3.25023e-05	0.000399061	0.000399061	0.000399061	FBgn0022770	Peritrophin A	Peritrophin-A	CG17058, PeriA, peritrophin A	19C1	chitin binding; GO:0008061 | non-traceable author statement; structural constituent of peritrophic membrane (sensu Insecta); GO:0016490 | inferred from sequence similarity with EMBL:AF000606																	36.8333	0	N/A	N/A	N/A	N/A	N/A	N/A	N/A	N/A	N/A	N/A
145426	5.27218e-05	4.71058e-05	0.000186338	8.20514e-06	3.70461e-12	4.13536e-13	1.14205e-14	FBgn0031111	Odorant-binding protein 19c	Obp19c	CG15457, CG15457, 19c, Odorant-binding protein 19c	19D1																		36.0502	0.0243457	0.000238043	0.0154286	22.346	0.25206	0.0814864	0.285458	42.6667	0	N/A	N/A
151134	0.00017766	0.222698	0.0806891	0.0326413	0.00618485	0.530468	0.312742	FBgn0040650		CG15456		19D1																		30.5079	0.037268	0.0243768	0.156131	N/A	N/A	N/A	N/A	N/A	N/A	N/A	N/A
151627	0.000540091	0.0401727	0.243775	0.664534	0.0036262	0.833012	0.471396	FBgn0003423	sluggish A	slgA	CG1417, slg, sluggish, sl, tu3, proline dehydrogenase, sluggish-A, PRODH, EE85	19F6--20A1	proline dehydrogenase; GO:0004657 ; EC:1.5.99.8 | inferred from sequence similarity with EMBL:AF120279; protein_id:AAD24776.1	glutamine biosynthesis; GO:0006542 | non-traceable author statement; proline catabolism; GO:0006562 | non-traceable author statement	mitochondrial matrix; GO:0005759 | non-traceable author statement															42.2935	-0.0317024	0.0178867	0.133741	N/A	N/A	N/A	N/A	N/A	N/A	N/A	N/A
153889	0.00049458	0.000461201	0.525831	0.504896	8.07914e-19	0.125719	0.11684	FBgn0040373		EG:BACR37P7.1	CG3038	1A1	UDP-galactose beta-N-acetylglucosamine beta-1,3-galactosyltransferase; transferase, transferring glycosyl groups																	26.5224	0.143848	0.298597	0.54644	N/A	N/A	N/A	N/A	N/A	N/A	N/A	N/A
144072	0.000173965	0.0333897	0.872433	0.000628834	7.16422e-12	0.00145439	4.26278e-12	FBgn0025621		EG:34F3.4	CG16989, CG16989	1C5																		12.4704	0.0977877	0.457459	0.676357	N/A	N/A	N/A	N/A	N/A	N/A	N/A	N/A
151481	4.01507e-12	0.408995	0.400372	0.792102	0.0627261	0.702419	0.0209348	FBgn0031192		CG14616	CG32502	20B1																		23.0613	0.0818992	0.207473	0.455492	N/A	N/A	N/A	N/A	N/A	N/A	N/A	N/A
153565	2.27811e-09	1.34384e-05	0.41197	0.303084	5.91761e-13	0.255482	0.52173	FBgn0002121	lethal (2) giant larvae	l(2)gl	CG2671, CG2671, l-gl, lgl: lethal-giant-larvae, l[[2]]gl, gl, l(2), p127, D-LGL, lethal(2)giant larvae, l(2)giant larvae, L(2)GL, lethal giant larvae, LGL, lethal giant larva, Lgl, lgl, lethal-giant-larvae	21A2	myosin binding; GO:0017022 | inferred from genetic interaction with FLYBASE:zip; FB:FBgn0005634; myosin II binding; GO:0045159 | inferred from genetic interaction with FLYBASE:zip; FB:FBgn0005634; myosin II binding; GO:0045159 | traceable author statement	TGFbeta receptor signaling pathway; GO:0007179 | inferred from genetic interaction with FLYBASE:dpp; FB:FBgn0000490; establishment and/or maintenance of polarity of follicular epithelium; GO:0016334 | inferred from genetic interaction with FLYBASE:dlg1; FB:FBgn0001624	apicolateral plasma membrane; GO:0016327 | inferred from direct assay; cell cortex; GO:0005938 | inferred from direct assay; cell cortex; GO:0005938 | inferred from direct assay; cytoplasm; GO:0005737 | inferred from direct assay; cytoplasm; GO:0005737 | inferred from direct assay; extracellular matrix; GO:0005578 | inferred from direct assay; plasma membrane; GO:0005886 | inferred from direct as…															41.064	-0.034082	0.047059	0.216931	N/A	N/A	N/A	N/A	N/A	N/A	N/A	N/A
154909	5.38672e-06	0.0263885	0.115769	0.0155788	4.95259e-19	0.94427	1.63745e-06	FBgn0005278	Minute (2) 21AB	M(2)21AB	CG2674, Su(z)5, S-adenosylmethionine synthetase, SamS: S-adenosylmethionine synthetase, Sam-S, METK, Methionine adenosyl transferase, S-Adenosylmethionine synthetase, M(2)21A-B, SamS	21A5--B1	methionine adenosyltransferase; GO:0004478 ; EC:2.5.1.6 | non-traceable author statement; methionine adenosyltransferase; GO:0004478 ; EC:2.5.1.6 | inferred from sequence similarity with SWISS-PROT:P18298; methionine adenosyltransferase; GO:0004478 ; EC:2.5.1.6 | inferred from sequence similarity with EMBL:J03477; methionine adenosyltransferase; GO:0004478 ; EC:2.5.1.6 | inferred from sequence si…	S-adenosylmethionine biosynthesis; GO:0006556 | non-traceable author statement; one-carbon compound metabolism; GO:0006730 | non-traceable author statement																29.5882	0.00441089	0.0634002	0.251794	N/A	N/A	N/A	N/A	N/A	N/A	N/A	N/A
141257	0.000480261	0.161664	0.176763	0.0019549	1.08198e-12	0.247585	8.48773e-10	FBgn0001142	Glutamine synthetase 1	Gs1	CG2718, GSI, GS1, gsI, gs-m, fs(2)P52, fs(2)throng, mt-gs, Glutamate-ammonia ligase, glutamine synthetase I, GsI, l(2)21Bc, thg, throng, mitochondrial glutamine synthetase	21B1	glutamate-ammonia ligase; GO:0004356 ; EC:6.3.1.2 | inferred from sequence similarity with EMBL:U09114; glutamate-ammonia ligase; GO:0004356 ; EC:6.3.1.2 | inferred from direct assay; glutamate-ammonia ligase; GO:0004356 ; EC:6.3.1.2 | non-traceable author statement; glutamate synthase; GO:0015930 ; EC:1.4.-.- | non-traceable author statement		mitochondrion; GO:0005739 | inferred from direct assay; mitochondrion; GO:0005739 | non-traceable author statement															27.112	0.0313541	0.05804	0.240915	N/A	N/A	N/A	N/A	N/A	N/A	N/A	N/A
145541	3.29158e-05	2.20053e-05	2.48302e-05	3.12902e-05	1.72238e-10	1.98003e-05	1.82391e-05	FBgn0031270		CG13689		21D1																		N/A	N/A	N/A	N/A	85.9738	-1.82083	0.0126832	0.11262	42.5908	0.00163573	3.61914e-06	0.0019024
153868	2.94076e-06	0.201473	0.0127632	0.501906	6.76001e-14	0.514324	0.603028	FBgn0031268		CG2813		21D1																		18.1349	0.136839	0.588435	0.767095	N/A	N/A	N/A	N/A	N/A	N/A	N/A	N/A
151838	7.68114e-07	0.544129	0.607644	0.0147223	0.00362098	0.886649	1.00711e-08	FBgn0031263		CG2789	anon-EST:Posey116	21D1	benzodiazepine receptor; GO:0008503 | inferred from sequence similarity with SWISS-PROT:P16257																	58.3987	-0.0176775	0.164042	0.405021	N/A	N/A	N/A	N/A	N/A	N/A	N/A	N/A
152656	0.000746173	0.577481	0.200448	0.0654148	0.000682401	0.0035042	0.0299646	FBgn0020304	drongo	drongo	CG3365, drongo	21D3																		18.4031	0.0431837	0.117442	0.342698	N/A	N/A	N/A	N/A	N/A	N/A	N/A	N/A
152203	0.000436576	0.0662333	0.331226	0.117762	0.000339828	0.70514	0.00142843	FBgn0002936	neither inactivation nor afterpotential A	ninaA	CG3966, ninA	21D4	cyclosporin A binding; GO:0016018 | inferred from mutant phenotype; cyclophilin-type peptidy-prolyl cis-trans isomerase; GO:0042027 ; EC:5.2.1.8 | inferred from sequence similarity with EMBL:Y00052; protein_id:CAA68264; cyclophilin-type peptidy-prolyl cis-trans isomerase; GO:0042027 ; EC:5.2.1.8 | traceable author statement; cyclophilin-type peptidy-prolyl cis-trans isomerase; GO:0042027 ; EC:5.2…	phototransduction; GO:0007602 | inferred from physical interaction with FLYBASE:ninaE; FB:FBgn0002940	NOT nuclear membrane; GO:0005635 | inferred from direct assay; NOT rhabdomere; GO:0016028 | inferred from direct assay; cytoplasmic vesicle; GO:0016023 | inferred from direct assay; endoplasmic reticulum cisterna; GO:0016022 | inferred from direct assay; integral to membrane; GO:0016021 | inferred from direct assay; membrane fraction; GO:0005624 | inferred from direct assay															46.7084	-0.0974073	0.152445	0.390442	N/A	N/A	N/A	N/A	N/A	N/A	N/A	N/A
152766	7.5201e-09	5.89985e-07	6.26561e-06	1.82864e-06	0.0032127	0.926606	3.08727e-07	FBgn0002563	Larval serum protein 1 beta	Lsp1beta	CG4178, CG4178, LSP-1beta, LSP-1 beta, LSP-1, Lsp1-beta, LSP1beta, Lsp-1beta, LSP 1, Lsp1, DmeLSP1b, Lsp-1b, Lsp1b	21D4--E1	nutrient reservoir; GO:0045735 | non-traceable author statement		extracellular; GO:0005576 | non-traceable author statement; larval serum protein complex; GO:0005616 | inferred from direct assay			X												39.0911	-0.0468246	0.0199743	0.14133	36.3745	-0.152109	0.0507418	0.225259	49.5188	-0.112146	0.190957	0.436986
145559	1.26797e-05	0.00151401	0.251458	0.171547	3.83458e-10	0.0309245	3.54007e-06	FBgn0031306		CG4577		21F1						X									X			52.8202	-0.278214	0.300136	0.547847	N/A	N/A	N/A	N/A	N/A	N/A	N/A	N/A
153866	1.99827e-09	0.230764	0.594382	0.157001	0.778902	0.330136	0.0274778	FBgn0031303		CG4710		21F1						X									X			56.4809	-0.0660172	0.425595	0.652377	N/A	N/A	N/A	N/A	N/A	N/A	N/A	N/A
145560	0.000137719	0.187121	0.134528	0.741548	0.0926846	0.62089	0.263969	FBgn0031307		CG4726		21F1	high affinity inorganic phosphate:sodium symporter; GO:0005316 ; TC:2.A.20.2.2 | inferred from sequence similarity with NCBI_gi:4885441					X									X			67.6247	-0.840241	0.287425	0.53612	N/A	N/A	N/A	N/A	N/A	N/A	N/A	N/A
145579	0.000434547	0.000434547	0.00487312	0.00487312	2.26352e-23	0.00753198	0.00753198	multiple hits				22A1						X									X			41.1767	-0.02544	0.0969386	0.31135	N/A	N/A	N/A	N/A	N/A	N/A	N/A	N/A
145588	0.000604454	0.0412222	0.668356	0.0695001	0.498495	0.450235	0.00344769	FBgn0051935		CG31935		22A3						X									X			55.0409	-0.264597	0.251206	0.501204	N/A	N/A	N/A	N/A	N/A	N/A	N/A	N/A
145608	6.20275e-05	6.20275e-05	6.19774e-06	6.19774e-06	3.30431e-05	0.00360207	0.00360207	FBgn0031373		CG15358		22B4						X									X			54.5831	-0.563187	0.0386188	0.196517	34.1115	-0.0941915	0.00327154	0.0571974	42.6667	0	N/A	N/A
151195	0.000507689	0.83054	0.258378	0.584888	2.22956e-05	0.00534053	5.97755e-13	FBgn0040718		CG15353		22B8						X									X			41.536	-0.0286117	0.0208684	0.144459	N/A	N/A	N/A	N/A	N/A	N/A	N/A	N/A
151689	0.000304442	0.661102	0.0104991	0.387234	2.32105e-11	0.797992	0.715206	FBgn0003557	Suppressor of deltex	Su(dx)	CG4244, Su(Dx)	22C1	ubiquitin-protein ligase; GO:0004842 ; EC:6.3.2.19 | inferred from sequence similarity; ubiquitin-protein ligase; GO:0004842 ; EC:6.3.2.19 | non-traceable author statement; ubiquitin-protein ligase; GO:0004842 ; EC:6.3.2.19 | inferred from sequence similarity with EMBL:AF037454	N receptor signaling pathway; GO:0007219 | inferred from genetic interaction with FLYBASE:N; FB:FBgn0004647; wing margin morphogenesis; GO:0008587 | inferred from genetic interaction with FLYBASE:N; FB:FBgn0004647; wing margin morphogenesis; GO:0008587 | inferred from genetic interaction with FLYBASE:dx; FB:FBgn0000524; wing vein morphogenesis; GO:0008586 | inferred from genetic interaction with …				X									X			20.0949	0.147372	0.395505	0.628892	N/A	N/A	N/A	N/A	N/A	N/A	N/A	N/A
145628	1.37128e-06	0.0719882	0.00764407	0.00259258	0.105808	0.0437731	0.0037841	FBgn0031405		CG4267		22D5	phospholipase; GO:0004620 ; EC:3.1.1.- | inferred from sequence similarity with PIR:A49488					X									X			21.0918	0.342363	0.363022	0.602513	N/A	N/A	N/A	N/A	N/A	N/A	N/A	N/A
145641	0.000768428	0.000768428	0.112205	0.112205	1.44405e-05	1	1	FBgn0031426		CG18641		22F1	lipase					X							X	X	X			36.4267	0.0118728	9.59035e-05	0.00979303	N/A	N/A	N/A	N/A	N/A	N/A	N/A	N/A
145684	3.4473e-05	0.0734495	0.104989	0.000917276	0.309524	0.79898	0.0576462	FBgn0031489		CG17224		23C5	uridine phosphorylase; GO:0004850 ; EC:2.4.2.3 | inferred from sequence similarity with MGD:Upp; MGI:MGI:1097668					X							X	X				21.6845	0.113308	0.206754	0.454702	N/A	N/A	N/A	N/A	N/A	N/A	N/A	N/A
151887	1.96221e-06	0.634978	0.00723658	0.891768	6.03838e-14	9.81748e-09	2.99238e-14	FBgn0042627		v(2)k05816	CG3524	23D1	3-oxoacyl-[acyl-carrier protein]synthase; [acyl-carrier protein] S-acetyltransferase; [acyl-carrier protein]S-malonyltransferase					X							X	X				46.0786	-0.066999	0.0695276	0.263681	N/A	N/A	N/A	N/A	N/A	N/A	N/A	N/A
151778	6.02344e-05	0.0212608	0.689222	0.00517413	0.136194	0.156303	1.42398e-06	FBgn0031514		CG3332		23E1						X							X	X				32.8741	0.0646621	0.0321519	0.179309	N/A	N/A	N/A	N/A	N/A	N/A	N/A	N/A
145711	9.01621e-07	0.132943	0.234882	0.117165	0.419031	0.0772197	0.248134	FBgn0031533		CG2772		23F3	triacylglycerol lipase; GO:0004806 ; EC:3.1.1.3 | inferred from sequence similarity with EMBL:Z31689					X							X	X				21.407	0.214715	0.65018	0.806338	N/A	N/A	N/A	N/A	N/A	N/A	N/A	N/A
142154	0.498528	0.000732757	0.000216205	0.336195	0.552237	0.849443	1.11889e-08	FBgn0014396	timeless	tim	CG3234, rit, Ritsu, TIM, dTIM, dtimeless, tim1, timeless, ritsu	23F6		mating behavior; GO:0007617 | inferred from mutant phenotype; regulation of sleep; GO:0045187 | inferred from mutant phenotype	cytoplasm; GO:0005737 | non-traceable author statement; nucleus; GO:0005634 | non-traceable author statement; nucleus; GO:0005634 | non-traceable author statement			X							X	X				N/A	N/A	N/A	N/A	23.4444	0.0173313	0.252959	0.50295	52.0495	-0.0230952	0.253054	0.503045
151753	0.000356608	0.0494033	0.341026	0.264836	3.18624e-14	0.00930907	0.000220672	FBgn0031558		CG16704		24B1						X							X	X				24.8822	0.0872131	0.486154	0.697248	N/A	N/A	N/A	N/A	N/A	N/A	N/A	N/A
145728	0.00039271	0.926849	0.436574	0.0176719	0.307163	0.31842	0.644886	FBgn0031558		CG16704		24B1						X							X	X				37.9537	-0.00342678	0.00244691	0.0494662	N/A	N/A	N/A	N/A	N/A	N/A	N/A	N/A
145744	6.16887e-05	0.062093	0.568028	0.00216183	8.52637e-06	0.0930038	1.29735e-13	FBgn0031580		CG15423		24D3						X							X	X				30.8611	0.0106402	0.0213719	0.146191	N/A	N/A	N/A	N/A	N/A	N/A	N/A	N/A
151963	1.2479e-08	0.423593	0.649024	0.977073	0.621435	0.982932	0.666038	FBgn0031589		CG3714		24D8	nicotinate phosphoribosyltransferase; GO:0004516 ; EC:2.4.2.11 | inferred from sequence similarity with EMBL:AC003040					X							X	X				42.2369	-0.0772036	0.0381435	0.195304	N/A	N/A	N/A	N/A	N/A	N/A	N/A	N/A
145774	6.45444e-06	8.36149e-06	0.0801126	0.0703658	7.44325e-11	0.0280874	0.102981	FBgn0031623	TBP-associated factor 30kD subunit alpha-2	Taf12L	CG15632, CG15632, CG15632, TAF30alpha-2, TFIID, Taf30alpha-2, dmTAF12L, rye	25A3	general RNA polymerase II transcription factor; GO:0016251 | inferred from sequence similarity with HUGO:TAF12; OMIM:600773; general RNA polymerase II transcription factor; GO:0016251 | inferred from sequence similarity with SGD_LOCUS:TAF61; SGD:S0002552	transcription initiation from Pol II promoter; GO:0006367 | inferred from sequence similarity with HUGO:TAF12; OMIM:600773; transcription initiation from Pol II promoter; GO:0006367 | inferred from sequence similarity with SGD_LOCUS:TAF61; SGD:S0002552	transcription factor TFIID complex; GO:0005669 | inferred from sequence similarity with HUGO:TAF12; OMIM:600773; transcription factor TFIID complex; GO:0005669 | inferred from sequence similarity with SGD_LOCUS:TAF61; SGD:S0002552			X							X	X				45.9645	-0.17141	0.246758	0.496747	N/A	N/A	N/A	N/A	N/A	N/A	N/A	N/A
145814	8.95448e-06	8.95448e-06	0.000280496	0.000280496	1.00902e-17	8.35444e-14	8.35444e-14	FBgn0031691		CG14034		25D1	phospholipase; GO:0004620 ; EC:3.1.1.- | inferred from sequence similarity with PIR:A49488					X							X	X				38.9847	-0.0419772	0.0150535	0.122693	24.9764	0.0830836	0.132728	0.364318	42.6667	0	N/A	N/A
153384	0.000259868	0.0430089	0.121441	0.000611277	3.54585e-05	4.0567e-05	9.61258e-18	FBgn0031695		Cyp4ac3	CG14031, CG14031, 4ac3	25D2	cytochrome P450; GO:0015034 | inferred from sequence similarity; cytochrome P450; GO:0015034 | non-traceable author statement		membrane; GO:0016020 | non-traceable author statement; microsome; GO:0005792 | non-traceable author statement			X							X	X				49.5593	-0.043336	0.116509	0.341334	N/A	N/A	N/A	N/A	N/A	N/A	N/A	N/A
143273	4.54062e-06	4.54062e-06	4.39692e-05	4.39692e-05	3.16385e-28	7.9668e-09	7.9668e-09	FBgn0002856	Accessory gland-specific peptide 26Ab	Acp26Ab	CG9024, mst355b, mst 355b, Mst26A, Acp26A, Mst26Ab, Acp26Aab, msP355b	26A1	hormone; GO:0005179 | non-traceable author statement	oviposition; GO:0018991 | non-traceable author statement; post-mating behavior; GO:0045297 | non-traceable author statement	extracellular; GO:0005576 | non-traceable author statement; extracellular; GO:0005576 | non-traceable author statement			X							X	X				40.8367	-0.00888207	0.102029	0.319419	-2.91482	0.0389173	0.640012	0.800007	42.6667	0	N/A	N/A
145852	2.66575e-07	2.66575e-07	0.0546238	0.0546238	5.73511e-24	4.81769e-05	4.81769e-05	FBgn0031746		CG9029		26A1						X							X	X				40.5094	-0.00147542	0.10144	0.318496	N/A	N/A	N/A	N/A	N/A	N/A	N/A	N/A
145854	0.00037046	0.00037046	5.05564e-05	5.05564e-05	5.06761e-11	0.0134525	0.0134525	FBgn0031749		CG14000		26A1						X							X	X				48.7132	-0.280075	0.187783	0.43334	38.633	-0.139204	0.0921431	0.303551	42.6667	0	N/A	N/A
145890	1.42949e-05	0.100469	0.84915	0.0574271	1.51154e-10	3.42854e-06	2.89233e-08	FBgn0031801		CG9498		26C3						X							X	X				55.5418	-0.13847	0.232956	0.482655	N/A	N/A	N/A	N/A	N/A	N/A	N/A	N/A
153900	0.000491912	0.359495	0.328759	0.0879777	0.247414	0.565629	0.634222	FBgn0031815		CG9526		26D5						X							X	X				29.5685	0.0379373	0.0352719	0.187808	N/A	N/A	N/A	N/A	N/A	N/A	N/A	N/A
141272	2.21373e-05	0.829307	0.240343	0.0498132	9.92547e-08	0.150564	0.00165998	FBgn0031818		CG9536		26D7						X							X	X				21.1328	0.0605401	0.27476	0.524175	N/A	N/A	N/A	N/A	N/A	N/A	N/A	N/A
154634	0.000195537	0.00406238	0.00240415	0.000199507	4.3405e-16	0.000444373	2.30852e-06	FBgn0046704		Liprin-a	CG11199	27A1		photoreceptor morphogenesis (sensu Drosophila); synaptogenesis	synaptic junction			X							X	X				26.111	0.100326	0.304597	0.551903	N/A	N/A	N/A	N/A	N/A	N/A	N/A	N/A
153468	8.83475e-07	0.96161	0.0722644	1.5473e-05	0.0635956	0.22677	0.601765	FBgn0015776	Nervana 1	Nrv1	CG9258, 42kDa, Nervana, Na[+]/K[+]-ATPase, Na[+]/K[+]ATPase, Na,K-ATPase, NaK ATPase, Nrv: Nirvana, nervana, Nrv1, Nirvana	27B1	sodium/potassium-exchanging ATPase; GO:0005391 ; EC:3.6.3.9 ; TC:3.A.3.1.1 ; TC:3.A.3.1.2 | non-traceable author statement; sodium/potassium-exchanging ATPase; GO:0005391 ; EC:3.6.3.9 ; TC:3.A.3.1.1 ; TC:3.A.3.1.2 | inferred from sequence similarity with	potassium ion transport; GO:0006813 | non-traceable author statement; sodium ion transport; GO:0006814 | non-traceable author statement	plasma membrane; GO:0005886 | inferred from sequence similarity with SWISS-PROT:P25169; sodium/potassium-exchanging ATPase complex; GO:0005890 | inferred from sequence similarity with SWISS-PROT:P25169			X							X	X				40.5526	-0.00502155	0.00815367	0.0902977	N/A	N/A	N/A	N/A	N/A	N/A	N/A	N/A
143062	0.000778547	0.654533	0.663709	0.00204243	0.538312	0.673482	3.85028e-13	FBgn0000053	adenosine 3	ade3	CG31628, CG8761, ADE8, D, Gart, gart, GART, Gart/ade3, l(2)27Da, Complementation group D	27D4	phosphoribosylamine-glycine ligase; GO:0004637 ; EC:6.3.4.13 | non-traceable author statement; phosphoribosylformylglycinamidine cyclo-ligase; GO:0004641 ; EC:6.3.3.1 | non-traceable author statement; phosphoribosylglycinamide formyltransferase; GO:0004644 ; EC:2.1.2.2 | non-traceable author statement; phosphoribosylamine-glycine ligase; GO:0004637 ; EC:6.3.4.13 | inferred from sequence similarit…	'de novo' IMP biosynthesis; GO:0006189 | inferred from sequence similarity with SGD_LOCUS:ADE5,7; SGD:S0003203; 'de novo' IMP biosynthesis; GO:0006189 | non-traceable author statement				X							X	X				44.778	-0.0071973	0.0658077	0.25653	N/A	N/A	N/A	N/A	N/A	N/A	N/A	N/A
152330	1.28494e-06	0.0597892	0.323248	0.00583317	2.06676e-09	0.642	1.41017e-06	FBgn0002938	neither inactivation nor afterpotential C	ninaC	CG54125, CG5125, CG54125, CG5125, myosin III, DRONINAC, 2.2, NINAC, CT16120, CT42491, NINA C, Dm NinaC, NinaC, ninaC, myosin-III	27F3	protein serine/threonine kinase; GO:0004674 ; EC:2.7.1.37 | inferred from sequence similarity; protein kinase; GO:0004672 | inferred from sequence similarity; protein serine/threonine kinase; GO:0004674 ; EC:2.7.1.37 | inferred from direct assay; calmodulin binding; GO:0005516 | inferred from mutant phenotype; protein serine/threonine kinase; GO:0004674 ; EC:2.7.1.37 | non-traceable author statem…	adaptation of rhodopsin mediated signaling; GO:0016062 | inferred from mutant phenotype; cytoskeleton organization and biogenesis; GO:0007010 | inferred from mutant phenotype; deactivation of rhodopsin mediated signaling; GO:0016059 | inferred from mutant phenotype; phototransduction, UV; GO:0007604 | inferred from mutant phenotype; phototransduction, visible light; GO:0007603 | inferred from mut…	cytoplasm; GO:0005737 | inferred from direct assay; rhabdomere; GO:0016028 | inferred from direct assay; rhabdomere; GO:0016028 | inferred from direct assay			X							X	X				50.2558	-0.062875	0.255385	0.505357	N/A	N/A	N/A	N/A	N/A	N/A	N/A	N/A
145956	0.00212732	0.0542708	0.248668	0.000169918	0.00166049	0.0863768	1.08917e-05	FBgn0031913		CG5958		27F6	retinal binding; GO:0016918 | inferred from sequence similarity with EMBL:AF084642																	44.5574	-0.0261787	0.103995	0.322483	N/A	N/A	N/A	N/A	N/A	N/A	N/A	N/A
143401	0.0016399	0.116351	0.000722283	0.00400445	0.0571484	0.0592779	3.28932e-07	FBgn0003961	Urate oxidase	Uro	CG7171, OU, UO, Dm UO, uro, Uo	28C3	urate oxidase; GO:0004846 ; EC:1.7.3.3 | inferred from sequence similarity with MGD:Uox; MGI:MGI:98907; urate oxidase; GO:0004846 ; EC:1.7.3.3 | non-traceable author statement	allantoin biosynthesis; GO:0019428 | traceable author statement	peroxisome; GO:0005777 | non-traceable author statement															N/A	N/A	N/A	N/A	28.4056	0.00950792	0.0116499	0.107935	14.8002	0.129934	0.293609	0.541857
143824	0.000388588	0.000388588	0.598089	0.598089	1.19734e-19	4.32454e-13	4.32454e-13	FBgn0015583	Accessory gland-specific peptide 29AB	Acp29AB	CG17797, Acp29B, Accessory gland protein 29AB, AC 004423B, AC004423b, accessory gland protein, Acp29AB-II	29C1	hormone; GO:0005179 | non-traceable author statement; galactose binding; GO:0005534 | inferred from sequence similarity	physiological processes; GO:0007582 | non-traceable author statement; post-mating behavior; GO:0045297 | non-traceable author statement; sperm displacement; GO:0007321 | non-traceable author statement; sperm displacement; GO:0007321 | non-traceable author statement	extracellular; GO:0005576 | non-traceable author statement			X							X	X				40.9368	-0.0533434	0.0591356	0.243178	N/A	N/A	N/A	N/A	N/A	N/A	N/A	N/A
141326	0.000547049	0.386345	0.761077	0.549312	2.48013e-05	0.729629	0.0111964	FBgn0027932	A kinase anchor protein 200	Akap200	CG13388, DAKAP200, MESR2, dpo, EP(2)2254	29C4	protein kinase A anchor protein; GO:0005079 | non-traceable author statement					X							X	X				30.4348	0.0128712	0.038192	0.195428	N/A	N/A	N/A	N/A	N/A	N/A	N/A	N/A
152369	0.000257609	0.196952	0.0568141	0.068326	1.29448e-06	0.787083	5.75907e-11	FBgn0032049		CG13095		29D2	aspartic-type endopeptidase; GO:0004190 ; EC:3.4.23.- | inferred from sequence similarity with SWISS-PROT:Q03168					X							X	X				33.7793	0.00274947	0.0277351	0.166539	N/A	N/A	N/A	N/A	N/A	N/A	N/A	N/A
142147	0.00160185	0.258467	0.311107	0.000807217	0.667065	0.339758	0.0554927	FBgn0032068		CG9466		29F1	alpha-mannosidase; GO:0004559 ; EC:3.2.1.24 | inferred from sequence similarity with MGD:Man2b1; MGI:MGI:107286		lysosome; GO:0005764 | inferred from sequence similarity with MGD:Man2b1; MGI:MGI:107286															37.3194	-0.00148679	0.00119982	0.0346384	N/A	N/A	N/A	N/A	N/A	N/A	N/A	N/A
146049	0.000888767	0.178169	0.0542799	0.000203974	0.385672	0.685119	0.000856756	FBgn0032066		CG9463		29F1	alpha-mannosidase; GO:0004559 ; EC:3.2.1.24 | inferred from sequence similarity with EMBL:AF044192					X							X	X				33.1709	0.106646	0.0104715	0.10233	N/A	N/A	N/A	N/A	N/A	N/A	N/A	N/A
141653	0.000214407	0.331119	0.58451	0.000137958	0.000188104	0.81474	0.000639036	FBgn0025630		EG:22E5.3	CG4061, CG4061	2C10	RNA-3'-phosphate cyclase; GO:0003963 ; EC:6.5.1.4 | inferred from sequence similarity																	24.192	0.23419	0.087154	0.295219	N/A	N/A	N/A	N/A	N/A	N/A	N/A	N/A
154816	0.000743936	0.238373	0.92121	0.0759908	6.84443e-08	0.0754443	0.00210956	FBgn0000667	alpha actinin	Actn	CG4376, CG4376, CG4376, CG4376, fliA: flightless-A, l(1)EA82, GA17, Alpha-actinin, HM-29, l(1)2Cb, a-actinin, lethal(1)2cb, CT14163, CT14232, EG:133E12.1, alpha-Actinin, flightless A, y, fliA, flightless-A	2C4--5	actin binding; GO:0003779 | inferred from sequence similarity; actin bundling; GO:0003781 | inferred from sequence similarity with EMBL:AF093775; actin cross-linking; GO:0003780 | inferred from sequence similarity with EMBL:AF093775; cytoskeletal anchor protein; GO:0016343 | inferred from sequence similarity; calcium ion binding; GO:0005509 | inferred from sequence similarity with EMBL:AF093775; …	cytoskeletal anchoring; GO:0007016 | inferred from sequence similarity	focal adhesion; GO:0005925 | inferred from sequence similarity															56.4798	-0.0309764	0.319245	0.565017	N/A	N/A	N/A	N/A	N/A	N/A	N/A	N/A
143005	0.334266	9.1957e-05	0.595308	0.000681168	0.0608054	0.000302744	0.000782488	FBgn0025628		EG:22E5.5	CG4199, CG4199, CG4199, CG4199	2C9--10																		51.4636	-0.158001	0.0950148	0.308245	N/A	N/A	N/A	N/A	N/A	N/A	N/A	N/A
152781	9.75241e-05	0.0156441	0.378341	0.0157049	0.055749	0.000834672	1.71502e-11	FBgn0004654	Phosphogluconate dehydrogenase	Pgd	CG3724, CG3724, CG3724, A7, l(1)A7, N1, l(1)Pgd, l(1)2Dc, 6PGD, 6Pgd, 6-Pgd, 6PGDH, l35, l(1)2De, 6-pgd, PGD, l(1)G0385, 6Pgdh, Pdg, EG:87B1.4, l(1)N1, l(1)N3[90], l(1)Pgd-A, Pgd, NADP-6 phosphogluconate dehydrogenase	2D4	phosphogluconate dehydrogenase (decarboxylating); GO:0004616 ; EC:1.1.1.44 | traceable author statement; phosphogluconate dehydrogenase (decarboxylating); GO:0004616 ; EC:1.1.1.44 | non-traceable author statement	pentose-phosphate shunt; GO:0006098 | non-traceable author statement																20.2896	0.0431857	0.11424	0.337993	N/A	N/A	N/A	N/A	N/A	N/A	N/A	N/A
144006	2.74872e-07	1.47076e-05	0.000402814	0.00946992	8.27616e-09	0.0882196	0.748993	FBgn0023550		EG:103B4.2	CG18031, CG18031	2E2																		N/A	N/A	N/A	N/A	25.2496	0.087614	0.0431047	0.207617	52.1077	-0.253223	0.116891	0.341893
142199	1.63041e-11	0.997404	0.21156	8.8401e-07	0.530327	0.345763	0.00342194	FBgn0029608		CG3091		2F2	tocopherol binding; GO:0008431 | inferred from sequence similarity with SWISS-PROT:P41034																	39.2185	-0.0418668	0.0382563	0.195592	N/A	N/A	N/A	N/A	N/A	N/A	N/A	N/A
146073	0.000124919	0.266731	0.0129065	0.372957	5.77044e-07	0.275524	0.011352	FBgn0032101		CG9586		30A2						X												31.1055	0.111626	0.0232109	0.152351	N/A	N/A	N/A	N/A	N/A	N/A	N/A	N/A
146078	1.97113e-05	0.129996	0.180131	0.137016	7.58614e-08	0.675253	0.00747716	FBgn0028433	G protein g30A	Gg30A	CG18511	30A7-8	heterotrimeric G-protein GTPase	phototransduction	cytoplasm; heterotrimeric G-protein complex; rhabdomere			X												50.2341	-0.0482679	0.207973	0.45604	N/A	N/A	N/A	N/A	N/A	N/A	N/A	N/A
146098	0.000627852	0.00365546	0.0653561	0.0733469	5.1e-23	0.716965	0.948593	FBgn0015393	hoi-polloi	hoip	CG3949	30C5	RNA binding	mRNA splicing	small nuclear ribonucleoprotein complex; spliceosome complex			X												30.1921	0.00783748	0.272105	0.521637	N/A	N/A	N/A	N/A	N/A	N/A	N/A	N/A
152053	1.97194e-05	0.519096	0.0968899	0.037361	2.33781e-14	0.829045	0.00369826	FBgn0032156		CG13124		30E1						X	X				X							56.9554	-0.0439191	0.289167	0.537742	N/A	N/A	N/A	N/A	N/A	N/A	N/A	N/A
154506	4.73569e-05	0.469444	0.130258	0.142374	3.78933e-14	1.86338e-05	3.83838e-10	FBgn0024285		Srp54	CG4602, CG4602, dSRp54, p75, SRp54	30E4	RNA binding; GO:0003723 | non-traceable author statement; pre-mRNA splicing factor; GO:0008248 | non-traceable author statement; pre-mRNA splicing factor; GO:0008248 | inferred from sequence similarity with NCBI_NP:004759	mRNA splice site selection; GO:0006376 | inferred from sequence similarity with NCBI_NP:004759; mRNA splicing; GO:0006371 | non-traceable author statement	spliceosome complex; GO:0005681 | inferred from sequence similarity with NCBI_gi:4759100; spliceosome complex; GO:0005681 | non-traceable author statement			X	X				X							23.5476	0.0553476	0.313693	0.560083	N/A	N/A	N/A	N/A	N/A	N/A	N/A	N/A
153437	8.44764e-05	0.231613	0.142123	0.320437	1.67292e-05	0.115069	0.00012696	FBgn0040064	yippee interacting protein 2	yip2	CG4600	30E4	acetyl-CoA C-acyltransferase		mitochondrion			X	X				X							24.1219	0.035682	0.191211	0.437277	N/A	N/A	N/A	N/A	N/A	N/A	N/A	N/A
142596	9.39001e-06	0.850173	0.0512165	0.172492	5.3135e-09	0.0695248	0.868732	FBgn0032190		CG5739		31B1						X	X				X							31.3347	0.0191828	0.045431	0.213145	N/A	N/A	N/A	N/A	N/A	N/A	N/A	N/A
146142	2.12617e-05	0.0511259	0.0685963	0.820934	2.07556e-08	0.0269444	0.000308393	FBgn0032224	Selenophosphate synthetase 2	Sps2	CG5025, Dsps2, dsps2, SPS2	31D9	selenide, water dikinase; GO:0004756 ; EC:2.7.9.3 | non-traceable author statement					X	X				X							14.0824	0.153257	0.367123	0.605907	N/A	N/A	N/A	N/A	N/A	N/A	N/A	N/A
154968	9.61878e-05	0.0825065	0.944182	0.12544	6.54212e-06	0.029912	0.0596152	FBgn0032246		CG5168		31E1						X	X				X							16.9942	0.109161	0.0664859	0.257849	N/A	N/A	N/A	N/A	N/A	N/A	N/A	N/A
152541	3.68271e-07	0.372826	0.475745	0.00649354	8.15357e-06	0.198482	0.000698743	FBgn0032242		CG5355		31E1	prolyl oligopeptidase; GO:0004287 ; EC:3.4.21.26 | inferred from sequence similarity with NCBI_gi:4506043					X	X				X							8.60456	0.0561278	0.406468	0.637549	N/A	N/A	N/A	N/A	N/A	N/A	N/A	N/A
146154	0.000210601	0.00882136	0.543414	0.253793	4.11214e-16	0.728284	0.0885121	FBgn0051990		CG31990		31E1	U6 snRNA binding					X	X				X							22.9295	0.0382047	0.383135	0.618979	N/A	N/A	N/A	N/A	N/A	N/A	N/A	N/A
152260	0.000579955	0.767399	0.829571	0.110672	0.239989	0.184742	0.0168487	FBgn0026147		BEST:LD13681	CG16833	32C5	tubulinyl-tyrosine ligase					X	X				X							66.9567	-0.568053	0.266223	0.515968	N/A	N/A	N/A	N/A	N/A	N/A	N/A	N/A
143984	1.63896e-06	1.63896e-06	0.00782617	0.00782617	3.35087e-21	0.000109959	0.000109959	FBgn0023415	Accessory gland-specific peptide 32CD	Acp32CD	CG4605, Accessory gland protein 32CD	32D1	hormone; GO:0005179 | non-traceable author statement	negative regulation of female receptivity, post-mating; GO:0045434 | non-traceable author statement	extracellular; GO:0005576 | inferred from expression pattern			X	X				X							40.0235	-0.00663556	0.0749055	0.273689	N/A	N/A	N/A	N/A	N/A	N/A	N/A	N/A
146241	3.35365e-06	3.35365e-06	0.000803254	0.000803254	1.82645e-25	3.29688e-06	3.29688e-06	FBgn0032360		CG14926	bs34f02.y1	32E4						X	X				X							42.0087	-0.00558006	0.186918	0.432341	27.9097	0.00169338	0.00668804	0.0817804	42.6667	0	N/A	N/A
152100	9.42053e-07	0.943077	0.423209	0.0388955	0.814764	0.119307	0.0015425	FBgn0028490		BcDNA:GH07269	CG31705, CG6528	32F2						X	X				X							46.4091	-0.0218083	0.15136	0.389051	N/A	N/A	N/A	N/A	N/A	N/A	N/A	N/A
151429	0.000850089	0.772522	0.609794	0.120511	6.90729e-09	0.00378495	0.0173631	FBgn0040968		CG14933		33A3						X	X				X							57.6891	-0.0274139	0.222424	0.471619	N/A	N/A	N/A	N/A	N/A	N/A	N/A	N/A
146257	0.000301084	0.642077	0.720549	0.00146651	0.266925	0.336835	9.70903e-13	FBgn0032382		CG14935		33A4	alpha-glucosidase; GO:0004558 ; EC:3.2.1.20 | inferred from sequence similarity with FLYBASE:Dvir\Mav1; FB:FBgn0022839; alpha-glucosidase; GO:0004558 ; EC:3.2.1.20 | inferred from sequence similarity with FLYBASE:Dvir\Mav2; FB:FBgn0022838; alpha-glucosidase; GO:0004558 ; EC:3.2.1.20 | inferred from sequence similarity with SGD_LOCUS:FSP2; SGD:S0003757					X	X				X							41.2644	-0.00691937	0.0221038	0.148674	N/A	N/A	N/A	N/A	N/A	N/A	N/A	N/A
146262	3.72793e-06	0.000190789	1.06487e-05	3.43777e-05	0.485639	0.305013	4.6941e-11	FBgn0032387		CG16965		33B5	alpha,alpha-trehalase; GO:0004555 ; EC:3.2.1.28 | inferred from sequence similarity with SGD_LOCUS:ATH1; SGD:S0006230					X	X				X							34.967	0.0555322	0.00052256	0.0228596	51.2033	-0.635324	0.0788093	0.28073	52.1771	-0.268531	0.0135637	0.116463
153354	4.03377e-05	0.567362	0.119104	0.00794752	4.45252e-12	0.428301	0.00237081	FBgn0032407		CG5325		33C4						X	X				X							30.488	0.0526348	0.0803005	0.283373	N/A	N/A	N/A	N/A	N/A	N/A	N/A	N/A
154627	0.118836	0.0355427	0.574493	0.000697805	8.48535e-05	0.984592	4.15298e-06	FBgn0032433		CG5427		33E5	transporter; GO:0005215 | inferred from sequence similarity with SWISS-PROT:Q00910						X											49.5344	-0.246045	0.0587156	0.242313	N/A	N/A	N/A	N/A	N/A	N/A	N/A	N/A
146300	4.38594e-05	4.38594e-05	0.15191	0.15191	1.68392e-08	0.252234	0.252234	FBgn0032457		CG15483		33F5	N-acetyllactosaminide beta-1,3-N-acetylglucosaminyltransferase; GO:0008532 ; EC:2.4.1.149 | inferred from sequence similarity with EMBL:AF029893			X	X		X				X							46.9314	-0.205454	0.289218	0.53779	N/A	N/A	N/A	N/A	N/A	N/A	N/A	N/A
152605	4.61062e-05	4.61062e-05	0.410434	0.410434	1.7396e-15	0.0550597	0.0550597	FBgn0040508		ACXC	CG5983	34A2	adenylate cyclase			X	X		X				X							44.0965	-0.0737503	0.262975	0.512811	N/A	N/A	N/A	N/A	N/A	N/A	N/A	N/A
146302	7.33095e-05	7.33095e-05	0.612844	0.612844	4.02357e-15	0.645434	0.645434	FBgn0040510		ACXA	CG17176	34A2	adenylate cyclase			X	X		X				X							44.6118	-0.070401	0.309512	0.556338	N/A	N/A	N/A	N/A	N/A	N/A	N/A	N/A
146306	5.12366e-06	5.12366e-06	0.148183	0.148183	2.55795e-18	0.393093	0.393093	FBgn0032464		CG5075		34A3	hydrogen-translocating V-type ATPase; GO:0000260 ; TC:3.A.2.2.1 ; TC:3.A.2.2.3 | inferred from sequence similarity with SWISS-PROT:P31400		hydrogen-transporting ATPase V1 domain; GO:0000221 | inferred from sequence similarity with SWISS-PROT:P31400	X	X		X				X							44.0115	-0.0345265	0.303015	0.550468	N/A	N/A	N/A	N/A	N/A	N/A	N/A	N/A
146305	7.72463e-06	0.376255	0.037886	0.012919	4.74948e-10	0.501948	0.000230315	FBgn0020367		Vha68-2	CG3762	34A3	hydrogen-transporting two-sector ATPase		hydrogen-transporting ATPase V1 domain	X	X		X				X							27.8167	0.00721445	0.0777596	0.278854	N/A	N/A	N/A	N/A	N/A	N/A	N/A	N/A
141745	4.98481e-11	0.000925945	0.990971	2.01605e-05	2.28246e-12	0.384781	0.00135363	FBgn0032482	Phosphoethanolamine cytidylyltransferase	Pect	CG5547, CG5547, PECT, Phosphoethanolamine cytidylyltransferase	34A9	ethanolamine-phosphate cytidylyltransferase; GO:0004306 ; EC:2.7.7.14 | inferred from sequence similarity with EMBL:AF080568			X	X		X				X							53.177	-0.0289685	0.327638	0.572397	N/A	N/A	N/A	N/A	N/A	N/A	N/A	N/A
154077	0.00081203	0.0061075	0.00011814	1.29322e-05	0.0246951	0.00881304	9.31654e-17	FBgn0051729		CG31729	CG31729	34B4-5	P-type ATPase			X	X		X				X							49.9738	-0.0314241	0.0337606	0.18374	27.6058	0.00773519	0.00538142	0.0733581	78.0167	-0.0889234	0.0876521	0.296061
146331	0.000877505	0.00709007	0.216055	0.0248778	0.154154	0.0209336	0.0100637	FBgn0032505		CG16826		34B6				X	X		X				X							57.6798	-0.00512351	0.125242	0.353895	N/A	N/A	N/A	N/A	N/A	N/A	N/A	N/A
146340	3.04478e-05	2.98523e-05	0.418841	0.386918	6.32161e-20	0.144246	0.399979	FBgn0032525		CG16954		34C1	heat shock protein; GO:0003773 | inferred from sequence similarity with SWISS-PROT:P50140	response to heat; GO:0009408 | inferred from sequence similarity with SWISS-PROT:P50140	mitochondrial matrix; GO:0005759 | inferred from sequence similarity with SWISS-PROT:P50140	X	X		X				X							42.6769	-0.0389746	0.1664	0.407921	N/A	N/A	N/A	N/A	N/A	N/A	N/A	N/A
146347	2.22328e-05	2.22328e-05	1.96553e-05	1.96553e-05	0.000139286	0.00530565	0.00530565	FBgn0028509	centaurin gamma 1A	cenG1A	CG31811	34D6-E2	ARF GTPase activator	small GTPase mediated signal transduction	nucleus	X	X	X	X				X							47.6987	-0.355175	0.00672031	0.0819775	N/A	N/A	N/A	N/A	N/A	N/A	N/A	N/A
153741	0.074412	0.00553379	0.267661	9.60569e-05	0.73721	0.058359	0.211592	FBgn0028509	centaurin gamma 1A	cenG1A	CG31811, CG16866, CG16867, CG7982, BG:DS08220.1, ceng1A, centaurin gamma 1A	34D6--E2	ARF GTPase activator; GO:0008060 | inferred from sequence similarity with EMBL:AF075462; ARF GTPase activator; GO:0008060 | non-traceable author statement	small GTPase mediated signal transduction; GO:0007264 | non-traceable author statement	nucleus; GO:0005634 | non-traceable author statement				X											44.0502	-0.130112	0.0831654	0.288384	N/A	N/A	N/A	N/A	N/A	N/A	N/A	N/A
152654	0.000408668	0.000408668	7.44623e-05	7.44623e-05	1.24162e-05	0.000141339	0.000141339	FBgn0028886		BG:DS03431.1	CG15279, DS03431.1	35B6	cation:amino acid symporter; GO:0005416 | inferred from sequence similarity; neurotransmitter:sodium symporter; GO:0005328 ; TC:2.A.22.-.- | inferred from sequence similarity with SPTREMBL:O95288				X	X	X		X		X							N/A	N/A	N/A	N/A	24.9212	0.197737	0.00167926	0.0409788	42.6667	0	N/A	N/A
143402	0.000366448	0.000372109	0.0291186	0.0288814	1.25547e-22	0.0183993	0.0181919	FBgn0003970	vasa	vas	CG3506, VASA, cgt, Vasa, BG:DS00929.14, no-relish, EP(2)0812, vasa, fs(2)ltoRJ36: female sterile(2)ltoRJ36, female sterile(2)ltoRJ36, courgette	35C1	ATP dependent helicase; GO:0008026 ; EC:3.6.1.3 | non-traceable author statement; RNA helicase; GO:0003724 ; EC:2.7.7.- | traceable author statement	dorsal appendage formation; GO:0046843 | inferred from mutant phenotype; oogenesis; GO:0007292 | inferred from mutant phenotype; pole plasm RNA localization; GO:0007316 | inferred from mutant phenotype; pole plasm assembly; GO:0007315 | inferred from mutant phenotype	polar granule; GO:0018994 | inferred from direct assay		X	X	X		X		X							28.7734	0.0564688	0.30317	0.550609	N/A	N/A	N/A	N/A	N/A	N/A	N/A	N/A
144264	3.78567e-08	1.20265e-06	0.000664174	2.05162e-05	2.60987e-09	0.00198729	9.34288e-14	FBgn0028853		BG:DS07851.4	CG15263	35D1					X	X	X		X		X							35.0759	0.00662562	0.00854725	0.0924513	21.7178	0.0266795	0.314357	0.560675	33.6832	0.0492067	0.109028	0.330194
146359	0.000257063	0.000257063	0.368558	0.368558	1.52175e-16	0.00042422	0.00042422	FBgn0032563		CG15258		35D2					X	X	X		X		X							41.4635	-0.031697	0.114991	0.339103	N/A	N/A	N/A	N/A	N/A	N/A	N/A	N/A
144332	0.20834	0.513989	0.205464	0.000392991	0.000234914	0.0657641	0.444643	FBgn0028950		BG:BACR44L22.1	CG15255	35D3	metalloendopeptidase; GO:0004222 ; EC:3.4.24.- | inferred from sequence similarity; metalloendopeptidase; GO:0004222 ; EC:3.4.24.- | inferred from sequence similarity with MGD:Mep1b; MGI:MGI:96964						X											33.9489	0.0192115	0.00825837	0.0908756	N/A	N/A	N/A	N/A	N/A	N/A	N/A	N/A
144331	4.69623e-06	0.760644	0.0368446	0.00285297	0.433272	0.721528	0.000801664	FBgn0028949		BG:BACR44L22.2	CG15254, BACcr44L22.2	35D3	metalloendopeptidase; GO:0004222 ; EC:3.4.24.- | inferred from sequence similarity; metalloendopeptidase; GO:0004222 ; EC:3.4.24.- | inferred from sequence similarity with MGD:Mep1b; MGI:MGI:96964				X	X	X		X		X							50.0897	-0.395516	0.0778675	0.279047	N/A	N/A	N/A	N/A	N/A	N/A	N/A	N/A
144288	1.01451e-05	1.01451e-05	0.996145	0.996145	0.000657063	0.910358	0.910358	FBgn0028884		BG:DS04095.2	CG4892, CG4892, DS04095.2	35E3					X	X	X		X		X							34.9724	0.0399447	0.0307409	0.175331	N/A	N/A	N/A	N/A	N/A	N/A	N/A	N/A
152721	7.24013e-06	0.41776	0.169676	2.28826e-05	0.233861	0.502819	4.56741e-11	FBgn0020416	Imaginal disc growth factor 1	Idgf1	CG4472, CG4472, IDGF, BG:DS02780.5, IDGF1, idgf1, IDGF-1, Imaginal disc growth factor 1	36A1	imaginal disc growth factor; GO:0008084 | inferred from direct assay; NOT chitinase; GO:0004568 ; EC:3.2.1.14 | inferred from sequence similarity		extracellular; GO:0005576 | inferred from direct assay		X	X	X		X		X							48.0587	-0.0473784	0.192483	0.438729	N/A	N/A	N/A	N/A	N/A	N/A	N/A	N/A
154661	8.47797e-07	0.0319038	0.00693355	0.0493846	4.15999e-10	0.371946	0.00974666	FBgn0004797	midway	mdy	CG17938	36B1-2	sterol O-acetyltransferase; diacylglycerol O-actyltransferase	triacylglycerol biosynthesis			X	X	X		X		X							33.75	0.0180451	0.00962556	0.0981099	N/A	N/A	N/A	N/A	N/A	N/A	N/A	N/A
146386	0.000176897	0.732055	0.0394473	0.902117	0.588605	0.0574957	4.46054e-05	FBgn0032614		CG13284		36B2	steroid dehydrogenase; GO:0016229 ; EC:1.1.1.- | inferred from sequence similarity with SWISS-PROT:O70503				X	X	X		X		X							41.2276	-0.0930906	0.0247034	0.157173	N/A	N/A	N/A	N/A	N/A	N/A	N/A	N/A
146413	6.06825e-06	0.138308	0.0500081	3.66317e-05	0.000276688	0.00362771	2.99636e-11	FBgn0032652		CG6870	cytochrome B5	36C11	electron transporter; GO:0005489 | inferred from sequence similarity with SWISS-PROT:P56395		microsome; GO:0005792 | inferred from sequence similarity with SWISS-PROT:P56395		X	X	X		X		X							32.4876	0.0069787	0.0635241	0.25204	N/A	N/A	N/A	N/A	N/A	N/A	N/A	N/A
151449	1.12831e-06	1.24506e-06	0.710304	0.656694	1.47562e-15	0.0118325	0.03896	FBgn0040989		CG5693		36D2					X	X	X		X		X							45.2207	-0.0720955	0.378171	0.614956	N/A	N/A	N/A	N/A	N/A	N/A	N/A	N/A
146429	0.000186264	0.00619809	0.00619809	0.000186264	7.28141e-10	7.28141e-10	9.7683e-14	FBgn0032669		CG15155		36D3					X	X	X		X		X							36.8333	0	N/A	N/A	N/A	N/A	N/A	N/A	N/A	N/A	N/A	N/A
152756	8.43097e-08	0.0371175	0.0713897	0.0530462	7.84492e-09	0.403569	0.0299339	FBgn0000120	Arrestin 1	Arr1	CG5711, Arr, 3H10, Dmarrestin, DA, arr1, PRII, ArrA: Arrestin A, arrestin, DS-Ag, Arrestin A, Drosophila Arrestin, ArrA, Phosrestin-II	36D3	metarhodopsin binding; GO:0016030 | traceable author statement; metarhodopsin binding; GO:0016030 | inferred from sequence similarity	deactivation of rhodopsin mediated signaling; GO:0016059 | inferred from genetic interaction with FLYBASE:Arr2; FB:FBgn0000121; metarhodopsin inactivation; GO:0016060 | inferred from genetic interaction with FLYBASE:Arr2; FB:FBgn0000121; metarhodopsin inactivation; GO:0016060 | inferred from genetic interaction with FLYBASE:Arr2; FB:FBgn0000121	membrane fraction; GO:0005624 | inferred from direct assay; rhabdomere; GO:0016028 | inferred from direct assay		X	X	X		X		X							51.3313	-0.0107089	0.225304	0.474662	N/A	N/A	N/A	N/A	N/A	N/A	N/A	N/A
153624	1.73645e-06	0.864642	0.0398446	0.137644	0.814104	0.790349	0.110287	FBgn0032694	Misexpression suppressor of ras 3	MESR3	CG15162, Misexpression suppressor of ras 3	36F8--9					X	X	X		X		X							39.9955	-0.0364238	0.0103963	0.101962	N/A	N/A	N/A	N/A	N/A	N/A	N/A	N/A
152759	0.000276446	0.666864	0.058746	0.280832	1.23134e-05	0.172832	4.08072e-10	FBgn0032774		CG17549		37D4					X	X	X		X		X							51.7989	-0.0224543	0.136485	0.369438	N/A	N/A	N/A	N/A	N/A	N/A	N/A	N/A
143876	4.77999e-05	0.312299	0.0193183	0.242567	0.000355678	0.0260432	0.00654483	FBgn0016675	Galactose-specific C-type lectin	Lectin-galC1	CG9976, Dgal-1, galactose specific C-type lectin, galactin, AC007082a, lectin-galC1	37D6	galactose binding; GO:0005534 | inferred from direct assay; galactose binding; GO:0005534 | non-traceable author statement; sugar binding; GO:0005529 | non-traceable author statement	defense response; GO:0006952 | non-traceable author statement			X	X	X		X		X							39.2531	-0.0256011	0.0134249	0.115866	N/A	N/A	N/A	N/A	N/A	N/A	N/A	N/A
151975	0.0478122	0.150368	0.0217654	9.53726e-05	9.54259e-09	0.0216375	0.223824	FBgn0032814		CG10366		37F2							X											5.08242	0.20208	0.29562	0.543709	N/A	N/A	N/A	N/A	N/A	N/A	N/A	N/A
146507	2.61013e-05	0.0995371	0.411166	0.379122	0.0198007	0.0883688	0.608734	FBgn0032810		CG13077		37F2					X	X	X		X		X							43.6414	-0.131387	0.0521238	0.228306	N/A	N/A	N/A	N/A	N/A	N/A	N/A	N/A
146524	0.000113844	0.000113844	0.0613041	0.0613041	2.38585e-17	1.56258e-06	1.56258e-06	FBgn0032834		CG13965		38A8					X	X	X		X		X							40.4318	-0.0158249	0.084012	0.289848	N/A	N/A	N/A	N/A	N/A	N/A	N/A	N/A
146528	0.00125295	0.000409111	0.326944	0.1378	7.44526e-06	0.975422	0.000146081	FBgn0032839		CG10659		38B1					X	X	X		X		X							N/A	N/A	N/A	N/A	25.6214	0.0580846	0.0980233	0.313087	39.3288	0.0555699	0.00824931	0.0908257
146536	0.000148059	0.0267964	0.967531	0.0202137	2.10623e-10	0.0538794	2.13218e-06	FBgn0032850		Kua	CG10723, CG10723, CG10723, 38B.18	38C1					X	X	X		X		X							57.9457	-0.187624	0.387058	0.62214	N/A	N/A	N/A	N/A	N/A	N/A	N/A	N/A
146587	0.000107903	0.287433	0.410215	0.000636121	0.869958	0.653618	2.31931e-12	FBgn0032947		CG17571		38C3	serine-type endopeptidase; GO:0004252 ; EC:3.4.21.- | inferred from sequence similarity with SWISS-PROT:P51588				X	X	X		X		X							24.7929	0.122668	0.195261	0.441883	N/A	N/A	N/A	N/A	N/A	N/A	N/A	N/A
146546	1.9686e-06	1.9686e-06	0.000946838	0.000946838	2.03171e-22	0.21337	0.21337	FBgn0032867		CG15475	38D.19	38D1					X	X	X		X		X							43.9582	-0.0543247	0.219408	0.46841	35.7086	-0.0202688	0.00944975	0.0972098	42.6667	0	N/A	N/A
153490	6.3093e-07	0.230114	0.589804	0.897778	0.0178072	0.166241	4.14971e-09	FBgn0032884		CG9324	38E.20	38E7				X	X	X	X	X	X		X							35.3501	0.0134691	0.00446844	0.0668464	N/A	N/A	N/A	N/A	N/A	N/A	N/A	N/A
152534	1.57688e-09	0.982576	0.00595354	0.0136367	0.53342	0.137072	0.0858144	FBgn0032889		CG9331		38F1	oxidoreductase, acting on CH-OH group of donors; GO:0016614 ; EC:1.1.-.- | inferred from sequence similarity with EMBL:BC000605; protein_id:AAH00605			X	X		X	X	X									38.0406	-0.00710747	0.0189725	0.137741	N/A	N/A	N/A	N/A	N/A	N/A	N/A	N/A
146555	0.000518497	0.000518497	0.840542	0.840542	1.2504e-18	6.21649e-09	6.21649e-09	FBgn0028986	Serine protease inhibitor 3	Spn3	CG9334	38F2	serpin			X	X		X	X	X									41.0057	-0.0144824	0.131493	0.36262	N/A	N/A	N/A	N/A	N/A	N/A	N/A	N/A
152155	3.00558e-08	0.221837	0.0410426	0.252714	0.000126379	0.410389	0.000588067	FBgn0032899		CG9338	BcDNA:GH07967	38F3				X	X		X	X	X									42.2293	-0.0259707	0.0808885	0.284409	N/A	N/A	N/A	N/A	N/A	N/A	N/A	N/A
146592	0.0610773	0.00939573	2.71563e-05	7.174e-05	1.54406e-14	4.99941e-10	5.72444e-11	FBgn0016919	no mechanoreceptor potential B	nompB	CG14465	39E2		hearing; intraflagellar transport					X											42.8075	-0.150104	0.0395441	0.198857	26.3291	0.0957971	0.0380629	0.195097	81.5311	-1.26013	0.0842388	0.290239
144407	0.000979913	0.85493	0.0881387	0.54536	1.63087e-07	0.831784	0.783411	FBgn0040377		EG:BACR25B3.4	CG8310	3A6	hydrogen-transporting two-sector ATPase	hydrogen transport	hydrogen-transporting ATPase V1 domain															49.5628	-0.0932559	0.0804108	0.283568	N/A	N/A	N/A	N/A	N/A	N/A	N/A	N/A
144419	0.000202402	0.00292191	0.00308814	3.66359e-05	0.0271388	0.0732811	8.59354e-12	FBgn0029639		CG14419		3C2																		35.9949	0.0275726	1.69763e-05	0.00412023	N/A	N/A	N/A	N/A	N/A	N/A	N/A	N/A
154029	2.92014e-05	3.12659e-05	0.278466	0.259489	6.81652e-23	0.000130203	0.000174536	FBgn0029672		CG2875		3D6																		27.0794	0.103609	0.315058	0.5613	N/A	N/A	N/A	N/A	N/A	N/A	N/A	N/A
146607	0.000214186	0.000214186	0.644422	0.644422	7.47763e-15	0.0929079	0.0929079	FBgn0032971		CG6691		40E1				X	X		X	X	X									42.9338	-0.0885782	0.106094	0.325721	N/A	N/A	N/A	N/A	N/A	N/A	N/A	N/A
152214	0.000813035	0.273479	0.131017	0.944174	2.34626e-11	0.938934	0.000752571	FBgn0032986		CG3262		40F5	nucleotide binding; GO:0000166 | inferred from sequence similarity with NCBI_gi:4505337			X	X		X	X	X									-10.6716	0.153147	0.468939	0.684791	N/A	N/A	N/A	N/A	N/A	N/A	N/A	N/A
143709	7.79542e-05	0.561443	0.782678	0.027675	7.84272e-13	0.0153096	6.76138e-07	FBgn0013348	Troponin C at 41C	TpnC41C	CG2981, CG2981, TnC41C, TPNC, TnC	41E5	calcium ion binding; GO:0005509 | non-traceable author statement; calcium ion binding; GO:0005509 | inferred from sequence similarity with SWISS-PROT:P15159			X	X		X	X	X									49.1438	-0.0138814	0.276191	0.525539	N/A	N/A	N/A	N/A	N/A	N/A	N/A	N/A
152494	4.75335e-09	0.00252673	0.0779825	0.00188224	1.10642e-09	0.577941	0.0107649	FBgn0033065		Cyp6w1	CG8345, 6w1, AntP450	42A13	cytochrome P450; GO:0015034 | inferred from sequence similarity; cytochrome P450; GO:0015034 | non-traceable author statement		membrane; GO:0016020 | non-traceable author statement; microsome; GO:0005792 | non-traceable author statement	X	X		X	X	X									35.8105	0.00366726	0.00312603	0.0559109	N/A	N/A	N/A	N/A	N/A	N/A	N/A	N/A
146673	0.00029668	0.0309108	0.510755	0.00107172	0.00449318	0.959461	0.0132269	FBgn0033067		CG11211		42A14	mannose binding; GO:0005537 | inferred from sequence similarity with PIR:A48925			X	X		X	X	X									43.6069	-0.11365	0.067369	0.259555	N/A	N/A	N/A	N/A	N/A	N/A	N/A	N/A
146678	0.974797	0.974797	0.000514675	0.000514675	5.18364e-16	0.0737528	0.0737528	FBgn0033076		CG15233		42C1							X											52.6871	-0.303978	0.361504	0.601252	68.3494	-0.502627	0.581378	0.762482	42.6667	0	N/A	N/A
154774	2.30768e-05	0.0040251	0.000103138	6.41656e-05	1.99742e-10	0.672894	0.261481	FBgn0041145		jing	CG9403	42C1	transcription factor	border cell migration; central nervous system development; tracheal system development (sensu Insecta)	nucleus	X	X		X	X	X									34.875	0.0470619	0.00431588	0.0656954	27.813	0.0995933	0.00228076	0.0477573	54.1912	-0.224979	0.132371	0.363828
153993	0.0364427	0.000139488	0.251037	0.00181896	9.97778e-14	0.234513	5.53373e-10	FBgn0033094		CG3403		42C5				X	X		X	X	X									N/A	N/A	N/A	N/A	25.4433	0.00948204	0.00150735	0.0388247	3.9735	0.0515743	0.116553	0.341399
146689	0.000277272	0.000277272	0.000277272	0.000277272	9.08684e-07	9.08684e-07	9.08684e-07	FBgn0033097		CG9430		42C6				X	X		X	X	X									36.8333	0	N/A	N/A	31	0	N/A	N/A	42.6667	0	N/A	N/A
143127	1.71769e-05	0.0677514	0.00273081	0.000751301	1.13105e-10	0.947838	3.85827e-06	FBgn0000473	Cytochrome P450-6a2	Cyp6a2	CG9438, P-450-B, P450-B, P450-B1, P450, CYP6A2, P-450, 91R, 91-R, Cyp6A2, cytochrome P450-B1, 6a2, Cyt-P450-B1: Cytochrome P450 B1, Cytochrome P450 B1	42C8--9	cytochrome P450; GO:0015034 | inferred from sequence similarity; cytochrome P450; GO:0015034 | non-traceable author statement	response to insecticide; GO:0017085 | inferred from direct assay	membrane; GO:0016020 | non-traceable author statement; microsome; GO:0005792 | non-traceable author statement	X	X		X	X	X									43.8835	-0.0416381	0.126698	0.355947	N/A	N/A	N/A	N/A	N/A	N/A	N/A	N/A
153632	0.0130049	0.0078862	0.00077697	0.00302671	4.17521e-20	2.48176e-09	3.38443e-10	FBgn0033117		CG3358		42D6--E1							X											N/A	N/A	N/A	N/A	22.7094	0.251041	0.0268288	0.163795	94.0302	-0.394952	0.588462	0.767113
146718	0.250695	0.224598	0.646562	8.06471e-05	0.000615644	0.180358	7.07778e-05	FBgn0033139	Tetraspanin 42Er	Tsp42Er	CG12837, CG12837, CG12837, Dm.Tsp42Er, Tetraspanin 42Er	42F1			integral to membrane; GO:0016021 | inferred from sequence similarity				X		X									43.4045	-0.0535454	0.0281847	0.167883	N/A	N/A	N/A	N/A	N/A	N/A	N/A	N/A
142222	4.17663e-06	0.2354	0.89503	2.07694e-05	0.832514	0.145042	5.25582e-08	FBgn0015039	Cytochrome P450-9b2	Cyp9b2	CG4486, P450, P-450, fly plexin a, 9b2, BEST:GH08116	42F3	cytochrome P450; GO:0015034 | inferred from sequence similarity; cytochrome P450; GO:0015034 | non-traceable author statement		membrane; GO:0016020 | non-traceable author statement; microsome; GO:0005792 | non-traceable author statement	X	X		X	X	X									43.8886	-0.0134775	0.0713541	0.267122	N/A	N/A	N/A	N/A	N/A	N/A	N/A	N/A
146734	0.000416621	0.000448982	0.0220729	0.0237673	3.32155e-18	2.25292e-12	2.34773e-12	FBgn0033164		CG11112		43B2				X	X		X											40.0591	-0.0587567	0.0323804	0.179946	N/A	N/A	N/A	N/A	N/A	N/A	N/A	N/A
146740	1.31266e-05	0.972525	0.90684	0.000187863	0.878987	0.802402	8.05558e-05	FBgn0033170		CG11124		43C3	phospholipase A2; GO:0004623 ; EC:3.1.1.4 | inferred from sequence similarity with PDB:1POC			X	X		X											39.761	-0.0358642	0.0471597	0.217163	N/A	N/A	N/A	N/A	N/A	N/A	N/A	N/A
143830	0.000236021	0.311301	0.0842328	0.589577	4.25331e-17	0.38982	0.00786049	FBgn0015614	Calcineurin B2	CanB2	CG11217, CG11217, CG11217, CG11217, dCnB2, dCNB2, canB2, CS2-1, Calcineurin suppressor, chromosome 2, group 1	43E16	calmodulin binding; GO:0005516 | inferred from sequence similarity; calmodulin binding; GO:0005516 | non-traceable author statement; calcium-dependent protein serine/threonine phosphatase, regulator; GO:0008597 | inferred from sequence similarity; calcium ion binding; GO:0005509 | inferred from sequence similarity; calcium ion binding; GO:0005509 | non-traceable author statement; calcium-dependen…	protein amino acid dephosphorylation; GO:0006470 | inferred from sequence similarity	calcineurin complex; GO:0005955 | inferred from sequence similarity	X	X		X											24.9184	0.0436117	0.135038	0.367476	N/A	N/A	N/A	N/A	N/A	N/A	N/A	N/A
141501	2.2495e-06	0.595488	0.102544	0.0615989	7.508e-05	0.0529534	0.000721242	FBgn0026781	Proteasome alpha6 subunit	Prosalpha6	CG18495, CG18495, 20S proteasome subunit alpha1, 20S proteasome, Prosalpha1	43E18	proteasome endopeptidase; GO:0004299 ; EC:3.4.25.1 | non-traceable author statement		20S core proteasome complex; GO:0005839 | non-traceable author statement	X	X		X											17.0468	0.0277922	0.265034	0.514815	N/A	N/A	N/A	N/A	N/A	N/A	N/A	N/A
143303	2.04264e-05	0.0155994	0.0717628	0.00533846	1.75401e-12	0.090444	5.79268e-08	FBgn0003082	photorepair	phr	CG11205, Phl: Photolyase, C2PHR, Dm CPD, photolyase, CPD photolyase, anon-OV1, anonOV1, anonymous ovarian cDNA 1, Photolyase, Phl	43E18	deoxyribodipyrimidine photolyase; GO:0003904 ; EC:4.1.99.3 | inferred from sequence similarity with PIR:S50083; deoxyribodipyrimidine photolyase; GO:0003904 ; EC:4.1.99.3 | non-traceable author statement	DNA repair; GO:0006281 | inferred from sequence similarity with PIR:S50083		X	X		X											25.1046	0.0788086	0.286816	0.535552	N/A	N/A	N/A	N/A	N/A	N/A	N/A	N/A
146780	0.00248777	0.00196285	0.000217422	0.000155251	1.1871e-15	0.00755986	0.00936455	FBgn0026361		Sep5	CG2916	43F8	GTPase	cytokinesis	septin ring				X											24.3343	0.238777	0.294075	0.542287	N/A	N/A	N/A	N/A	N/A	N/A	N/A	N/A
152995	9.07003e-07	0.00299379	0.988594	0.191217	0.000584193	0.753945	0.020461	FBgn0033261		CG18316		44B1				X	X		X											33.3408	0.00552707	0.0246944	0.157144	N/A	N/A	N/A	N/A	N/A	N/A	N/A	N/A
152726	6.20778e-06	2.26511e-06	1.03853e-07	1.15837e-08	1.33987e-18	0.895913	0.79936	FBgn0033271		CG8708		44B8				X	X		X											43.1379	-0.0947581	0.137774	0.371179	31.9783	-0.00964398	0.00232173	0.0481844	59.7107	-0.538943	0.041124	0.20279
146793	1.79076e-14	1.00358e-13	3.30029e-05	4.15711e-06	5.65733e-11	0.00101912	0.000316757	FBgn0033274		CG14757		44B9				X	X		X											40.2802	-0.0647555	0.0992038	0.314966	N/A	N/A	N/A	N/A	N/A	N/A	N/A	N/A
143232	2.09597e-13	4.2615e-11	4.2615e-11	2.09597e-13	1.3211e-09	1.3211e-09	1.76994e-11	FBgn0002531	Larval cuticle protein 1	Lcp1	CG11650, LCP1, CP1, I: Intensifier of Bar, LCP-1, 1, cuticle p. I, L[[3]]CP1, DMLCP1, Lcp1, Gene I, I	44C6	structural constituent of larval cuticle (sensu Insecta); GO:0008010 | non-traceable author statement			X	X	X	X											36.8333	0	N/A	N/A	31	0	N/A	N/A	42.6667	0	N/A	N/A
143780	1.06984e-06	0.000291173	0.107553	0.993767	0.00817131	0.12585	0.682191	FBgn0015034	Cytochrome P450-4e1	Cyp4e1	CG2062, P450, P-450, CYP4E1, 4e1	44D1	cytochrome P450; GO:0015034 | inferred from sequence similarity; cytochrome P450; GO:0015034 | non-traceable author statement		membrane; GO:0016020 | non-traceable author statement; microsome; GO:0005792 | non-traceable author statement	X	X	X	X											56.3876	-0.617179	0.0502387	0.22414	N/A	N/A	N/A	N/A	N/A	N/A	N/A	N/A
146810	0.0476842	0.00070348	0.00399179	0.0225744	3.49909e-05	0.433592	1.8012e-10	FBgn0033297		CG8690		44D1	alpha-glucosidase; GO:0004558 ; EC:3.2.1.20 | inferred from sequence similarity with PIR:S55363			X	X	X	X											N/A	N/A	N/A	N/A	24.7932	0.0129403	0.0731263	0.270419	54.8084	-0.0359587	0.147354	0.383867
146814	0.000124062	0.00866449	0.0283375	9.20817e-05	8.04306e-06	0.00262988	7.1337e-15	FBgn0033301		CG12780	GNBP-like	44D2	Gram-negative bacterial binding; GO:0008368 | inferred from sequence similarity with EMBL:AF023916			X	X	X	X											31.3462	0.00650305	0.0358074	0.189228	N/A	N/A	N/A	N/A	N/A	N/A	N/A	N/A
153244	0.000133242	0.3056	0.443666	0.0260593	6.38393e-20	0.00573617	0.0145355	FBgn0033317		CG8635		44D5				X	X	X	X											20.4238	0.0867142	0.229616	0.479183	N/A	N/A	N/A	N/A	N/A	N/A	N/A	N/A
146844	0.000253516	0.000241399	0.0100422	0.00827546	3.9351e-19	0.000180003	7.50698e-06	FBgn0050349		CG30349		44F5-6				X	X	X	X											31.5514	0.0366844	0.121972	0.349245	N/A	N/A	N/A	N/A	N/A	N/A	N/A	N/A
142220	9.66803e-05	0.10956	0.132513	0.0532547	0.221307	0.0648887	0.00796634	FBgn0033367		CG8193		45A1	monophenol monooxygenase; GO:0004503 ; EC:1.14.18.1 | inferred from sequence similarity with EMBL:L76038; monophenol monooxygenase; GO:0004503 ; EC:1.14.18.1 | non-traceable author statement	defense response; GO:0006952 | non-traceable author statement		X	X	X	X											32.3322	0.0795193	0.0257678	0.160523	N/A	N/A	N/A	N/A	N/A	N/A	N/A	N/A
152113	0.00288585	0.000205452	0.929606	0.57495	2.45028e-13	0.0944747	4.93387e-05	FBgn0011746	anachronism	ana	CG8084, med: medusa, medullaless, med	45A1		suppression of neuroblast proliferation; GO:0007406 | non-traceable author statement	extracellular; GO:0005576 | non-traceable author statement	X	X	X	X											N/A	N/A	N/A	N/A	17.2501	0.1697	0.164502	0.405588	76.2987	-1.1039	0.0198735	0.140973
146868	0.000117983	0.337519	0.692478	0.0478819	0.000585844	0.351345	6.38339e-07	FBgn0028955		BEST:HL05962	CG8788	45A11-12				X	X	X	X											11.7026	0.0321815	0.270923	0.520502	N/A	N/A	N/A	N/A	N/A	N/A	N/A	N/A
141686	0.000203494	0.805306	0.23606	0.206733	0.00012184	0.744105	9.95017e-06	FBgn0033424		CG1884		45F3--4	negative regulator of basal transcription; GO:0017163 | inferred from sequence similarity with SGD_LOCUS:CDC39; SGD:S0000689			X	X	X	X											36.7374	0.000652311	9.65099e-06	0.0031066	N/A	N/A	N/A	N/A	N/A	N/A	N/A	N/A
152972	9.39449e-07	0.00185455	0.788653	0.0379079	2.05397e-11	0.578422	0.000269566	FBgn0033431		CG1827		45F5	N4-(beta-N-acetylglucosaminyl)-L-asparaginase; GO:0003948 ; EC:3.5.1.26 | inferred from sequence similarity with MGD:Aga; MGI:MGI:104873			X	X	X	X											38.7954	-0.016436	0.00688771	0.0829923	N/A	N/A	N/A	N/A	N/A	N/A	N/A	N/A
152059	0.00093892	0.143031	0.0536692	0.320741	0.03489	0.000986663	5.80552e-08	FBgn0027580		BcDNA:GH06348	CG1516	46B10	pyruvate carboxylase; GO:0004736 ; EC:6.4.1.1 | inferred from sequence similarity with MGD:Pcx; MGI:MGI:97520			X	X	X	X											39.4571	-0.00391211	0.00154723	0.0393348	N/A	N/A	N/A	N/A	N/A	N/A	N/A	N/A
143554	1.32434e-05	0.0236265	0.714215	0.854454	2.73178e-08	0.399256	0.523057	FBgn0005614	trp-like	trpl	CG18345, CG1694, trp-l, TrpL, TRPL, DmTRPL, dTrpL	46B2	calcium channel; GO:0005262 | inferred from sequence similarity; calmodulin binding; GO:0005516 | non-traceable author statement; light-activated voltage-gated calcium channel; GO:0008086 | non-traceable author statement; calmodulin binding; GO:0005516 | inferred from sequence similarity with FLYBASE:trp; FB:FBgn0003861; calmodulin binding; GO:0005516 | traceable author statement; calcium channel…	calcium ion transport; GO:0006816 | inferred from sequence similarity with HUGO:TRPC1; OMIM:602343; calcium ion transport; GO:0006816 | inferred from sequence similarity with MGD:Trpc1; MGI:MGI:109528	plasma membrane; GO:0005886 | inferred from sequence similarity with FLYBASE:trp; FB:FBgn0003861; rhabdomere; GO:0016028 | inferred from direct assay	X	X	X	X											43.5117	-0.0263725	0.0821899	0.286688	N/A	N/A	N/A	N/A	N/A	N/A	N/A	N/A
146902	0.000514335	0.000583398	0.0227303	0.0204329	2.27102e-18	0.0216806	0.0269256	FBgn0040092		lectin-46Cb	CG1652	46B4	galactose binding			X	X	X	X											41.7068	-0.0377895	0.129046	0.35923	N/A	N/A	N/A	N/A	N/A	N/A	N/A	N/A
141230	0.000971323	0.0044305	0.00112907	0.0010064	1.75045e-22	0.983669	0.122558	FBgn0033485		CG1381		46E5-6					X		X		X									27.8212	0.0789561	0.268464	0.518136	N/A	N/A	N/A	N/A	N/A	N/A	N/A	N/A
152849	2.2107e-06	2.37596e-06	0.0114103	0.020433	1.18682e-20	0.248674	0.525562	FBgn0033485		CG1381		46E5--6					X		X		X									40.9932	-0.0291749	0.0946635	0.307674	N/A	N/A	N/A	N/A	N/A	N/A	N/A	N/A
142967	7.11408e-05	0.258451	0.383845	0.000235664	7.1622e-05	0.0076736	6.62598e-10	FBgn0033504		CAP	CG18408	46F9-47A1	vinculin binding		focal adhesion		X		X		X									50.4704	-0.170463	0.286217	0.534993	N/A	N/A	N/A	N/A	N/A	N/A	N/A	N/A
146946	0.00261726	0.618915	0.98925	8.04971e-05	5.59891e-09	0.867745	7.32794e-07	FBgn0033518	Peroxiredoxin 2540	Prx2540-2	CG11765, DPx2540, Prx2540, DPx-2540-2, Peroxiredoxin 2540	47A7	antioxidant; GO:0016209 | non-traceable author statement; peroxidase; GO:0004601 ; EC:1.11.1.7 | non-traceable author statement; antioxidant; GO:0016209 | inferred from sequence similarity with SWISS-PROT:O77834; non-selenium glutathione peroxidase; GO:00						X											48.6932	-0.0203094	0.238847	0.488719	N/A	N/A	N/A	N/A	N/A	N/A	N/A	N/A
146960	0.000512557	0.110219	0.202992	0.288611	0.284715	0.0638353	5.8407e-08	FBgn0033543		CG12338		47B7	D-aspartate oxidase; GO:0008445 ; EC:1.4.3.1 | inferred from sequence similarity with EMBL:X95310; protein_id:CAA64622				X		X		X									49.6853	-0.0501466	0.0425723	0.206331	N/A	N/A	N/A	N/A	N/A	N/A	N/A	N/A
146978	4.03213e-10	0.401212	0.487585	6.06424e-10	0.149983	0.167041	3.29708e-11	FBgn0033576		CG18240	CG18240	47D4					X		X		X									43.4115	-0.066724	0.189147	0.43491	N/A	N/A	N/A	N/A	N/A	N/A	N/A	N/A
154692	1.8811e-13	0.047634	0.797807	4.67314e-09	0.169564	0.952218	0.000128441	FBgn0033576		CG18240	CG18240	47D4					X		X		X									38.331	-0.00818975	0.048808	0.220925	N/A	N/A	N/A	N/A	N/A	N/A	N/A	N/A
151237	3.69034e-05	0.000970599	0.42089	0.559156	1.82603e-07	0.55608	1.4119e-05	FBgn0040764		CG13230		47D5					X		X		X									49.1435	-0.136293	0.153197	0.391404	N/A	N/A	N/A	N/A	N/A	N/A	N/A	N/A
146994	2.59069e-06	0.668866	0.593494	0.000241602	0.232615	0.0996001	0.191522	FBgn0033596		CG7738		47E1					X		X		X									37.5641	-0.00656682	0.00274262	0.05237	N/A	N/A	N/A	N/A	N/A	N/A	N/A	N/A
147001	6.93632e-08	8.25029e-05	0.0830936	0.129557	1.78611e-05	0.00514612	0.0035496	FBgn0033603		CG13214		47E2	structural constituent of larval cuticle (sensu Insecta); GO:0008010 | inferred from sequence similarity with SWISS-PROT:O02387				X		X		X									42.4506	-0.124219	0.111089	0.3333	N/A	N/A	N/A	N/A	N/A	N/A	N/A	N/A
141454	0.000305648	0.480963	0.576214	0.0236651	1.63859e-06	0.0428351	0.732305	FBgn0033609		CG13213		47E3					X		X		X									38.5752	-0.0251432	0.00731481	0.0855266	N/A	N/A	N/A	N/A	N/A	N/A	N/A	N/A
143624	0.00207114	0.0368337	0.0369147	0.000202403	0.0341722	0.77548	9.77844e-20	FBgn0010425	epsilonTrypsin	epsilonTry	CG18681, epsilon, DmEpsilonTry, Try	47F4	trypsin; GO:0004295 ; EC:3.4.21.4 | non-traceable author statement	proteolysis and peptidolysis; GO:0006508 | non-traceable author statement	extracellular; GO:0005576 | non-traceable author statement				X											37.2273	-0.000989322	0.00089939	0.0299898	N/A	N/A	N/A	N/A	N/A	N/A	N/A	N/A
143604	0.00068891	0.327319	0.203883	0.0179302	0.888924	0.89125	4.39104e-07	FBgn0010359	gammaTrypsin	gammaTry	CG30028, gamma, gamma, DmGammaTry	47F4	trypsin; GO:0004295 ; EC:3.4.21.4 | non-traceable author statement	proteolysis and peptidolysis; GO:0006508 | non-traceable author statement	extracellular; GO:0005576 | non-traceable author statement		X		X		X									38.6397	-0.00619924	0.00296045	0.05441	N/A	N/A	N/A	N/A	N/A	N/A	N/A	N/A
143602	8.04758e-06	0.121836	0.471243	0.65937	0.339841	0.949461	1.03395e-08	FBgn0010357	betaTrypsin	betaTry	CG18211, beta, beta, DmBetaTry, Try	47F4	trypsin; GO:0004295 ; EC:3.4.21.4 | non-traceable author statement	proteolysis and peptidolysis; GO:0006508 | non-traceable author statement	extracellular; GO:0005576 | non-traceable author statement; extracellular; GO:0005576 | non-traceable author statement		X		X		X									34.5313	0.000779335	0.00749344	0.0865646	N/A	N/A	N/A	N/A	N/A	N/A	N/A	N/A
143603	1.16226e-06	0.0917011	0.126916	0.011642	0.707728	0.996223	3.34396e-07	FBgn0010359	gammaTrypsin	gammaTry	CG30028, gamma, gamma, DmGammaTry	47F4	trypsin; GO:0004295 ; EC:3.4.21.4 | non-traceable author statement	proteolysis and peptidolysis; GO:0006508 | non-traceable author statement	extracellular; GO:0005576 | non-traceable author statement		X		X		X									39.332	-0.0119231	0.0621734	0.249346	N/A	N/A	N/A	N/A	N/A	N/A	N/A	N/A
153279	4.93519e-05	0.755455	0.0119882	0.374635	3.61132e-13	0.00802519	0.000990632	FBgn0021795	Translocon-associated protein d	Tapd	CG9035	47F7	signal sequence receptor	protein-ER retention	signal sequence receptor complex; translocon		X		X		X									16.8042	0.036634	0.31344	0.559857	N/A	N/A	N/A	N/A	N/A	N/A	N/A	N/A
147028	6.61297e-05	0.591247	0.705439	0.0624945	0.000508606	0.0519247	9.78382e-06	FBgn0050035		CG30035		48B6-7	glucose transporter	carbohydrate transport	integral to membrane		X		X		X									43.7308	-0.0212416	0.108948	0.330072	N/A	N/A	N/A	N/A	N/A	N/A	N/A	N/A
147029	0.000144197	0.349148	0.246809	0.0183323	2.8137e-08	0.0989133	0.372508	FBgn0050035		CG30035		48B6-7	glucose transporter	carbohydrate transport	integral to membrane		X		X		X									53.193	-0.0388806	0.288353	0.536985	N/A	N/A	N/A	N/A	N/A	N/A	N/A	N/A
152545	0.000402083	0.970956	0.550182	0.00731333	3.23659e-12	2.25092e-06	0.106711	FBgn0033663		ERp60	CG8983, CG8983, CG8983, D-ERp60, anon-EST:fe3D9, anon-fast-evolving-3D9	48C8--D1	protein disulfide isomerase; GO:0003756 ; EC:5.3.4.1 | inferred from sequence similarity with MGD:Cai; MGI:MGI:104864				X		X		X									11.9286	0.0285053	0.341582	0.58445	N/A	N/A	N/A	N/A	N/A	N/A	N/A	N/A
142664	0.000263225	0.0434626	0.787319	0.181603	0.831512	0.264783	0.0354392	FBgn0033675		CG8889		48D7					X		X		X									45.7533	-0.0547656	0.0542608	0.232939	N/A	N/A	N/A	N/A	N/A	N/A	N/A	N/A
152900	6.371e-05	0.392248	0.632585	0.00218453	2.88885e-06	0.0803398	2.91806e-08	FBgn0025454		Cyp6g1	CG8453, CG8453, RI, RDDT, CYP6-like, cyp6g1, 6g1, Cyp6-like, Rst(2)DDT, RI[DDT]: Resistance to Insecticide-DDT, RI[II]: Resistance to Insecticide on chromosome 2, Resistance to DDT, Resistance to Insecticide-DDT, Resistance to Insecticide on chromosome 2	48E7	cytochrome P450; GO:0015034 | inferred from sequence similarity; cytochrome P450; GO:0015034 | non-traceable author statement	DDT resistance; GO:0008163 | inferred from mutant phenotype	membrane; GO:0016020 | non-traceable author statement; microsome; GO:0005792 | non-traceable author statement		X				X									43.1231	-0.00600066	0.0381563	0.195336	N/A	N/A	N/A	N/A	N/A	N/A	N/A	N/A
147066	1.74693e-08	0.800754	0.594509	1.01454e-08	0.00716429	0.017902	0.219295	FBgn0033697		Cyp6t3	CG8457, 6t3	48E7--8	cytochrome P450; GO:0015034 | inferred from sequence similarity; cytochrome P450; GO:0015034 | non-traceable author statement		membrane; GO:0016020 | non-traceable author statement; microsome; GO:0005792 | non-traceable author statement		X				X									39.9263	-0.0424183	0.0369981	0.192349	N/A	N/A	N/A	N/A	N/A	N/A	N/A	N/A
147075	0.252239	0.252239	0.000661237	0.000661237	8.35287e-21	0.000274733	0.000274733	FBgn0033709		CG13164		48F6																		42.9023	-0.00578125	0.244368	0.494336	44.9789	-0.00675465	0.0680454	0.260855	42.6667	0	N/A	N/A
141515	0.000144426	0.103077	0.614859	0.0081701	1.33857e-05	0.332899	3.52652e-09	FBgn0020930	Diacyl glycerol kinase epsilon	Dgkepsilon	CG8657, CG8657, DGKe, DGKepsilon	49D2	diacylglycerol kinase; GO:0004143 ; EC:2.7.1.107 | non-traceable author statement; diacylglycerol kinase; GO:0004143 ; EC:2.7.1.107 | inferred from direct assay; diacylglycerol binding; GO:0019992 | inferred from sequence similarity with INTERPRO:IPR002219; diacylglycerol kinase; GO:0004143 ; EC:2.7.1.107 | inferred from sequence similarity with SWISS-PROT:Q64398	phosphorylation; GO:0016310 | non-traceable author statement			X				X									60.527	-0.0797936	0.141212	0.375782	N/A	N/A	N/A	N/A	N/A	N/A	N/A	N/A
147118	7.93082e-05	0.00186771	0.0271667	0.000162628	0.108852	0.47847	1.64983e-19	FBgn0033774		CG12374		49D2	carboxypeptidase A; GO:0004182 ; EC:3.4.17.1 | inferred from sequence similarity with MGD:Cpa3; MGI:MGI:88479				X				X									35.7681	0.00309432	0.00389595	0.0624175	N/A	N/A	N/A	N/A	N/A	N/A	N/A	N/A
147120	7.30819e-06	7.30819e-06	0.0896193	0.0896193	7.62634e-17	0.0162618	0.0162618	FBgn0033776		CG17575		49D4					X				X									39.5571	-0.0114362	0.0567242	0.238168	N/A	N/A	N/A	N/A	N/A	N/A	N/A	N/A
147125	0.0977377	0.0506996	0.0491259	0.000296804	0.000208791	0.00139773	4.95373e-10	FBgn0033787		CG13321		49E4																		32.8211	0.0222671	0.0187258	0.136842	N/A	N/A	N/A	N/A	N/A	N/A	N/A	N/A
147128	3.44334e-06	0.00157876	0.0530121	0.000187252	0.00188472	0.00364226	3.95364e-09	FBgn0033789		CG13324		49F1																		43.2396	-0.0309121	0.0225137	0.150046	N/A	N/A	N/A	N/A	N/A	N/A	N/A	N/A
147126	8.43402e-06	0.0438889	0.0469888	0.000573833	0.0196253	0.0229649	5.09831e-09	FBgn0033788		CG13323		49F1																		28.9202	0.0100425	0.0272018	0.16493	N/A	N/A	N/A	N/A	N/A	N/A	N/A	N/A
147127	1.24714e-05	0.0229516	0.0663579	0.00112062	0.00444776	0.0432509	1.6757e-06	FBgn0033788		CG13323		49F1																		28.7931	0.00735784	0.0238753	0.154516	N/A	N/A	N/A	N/A	N/A	N/A	N/A	N/A
152800	1.90604e-05	0.0181606	0.00739008	0.000640255	0.160614	0.207355	1.1953e-06	FBgn0033792		CG13325		49F2																		52.6057	-0.316714	0.1949	0.441475	N/A	N/A	N/A	N/A	N/A	N/A	N/A	N/A
147132	0.000639551	0.258401	0.516151	0.0440506	7.97967e-13	0.00399405	2.07943e-06	FBgn0033807	aquaporin	AQP	CG12251, AQP-dr, aquaporin	49F9	water transporter; GO:0005372 | non-traceable author statement																	49.7035	-0.0860307	0.214547	0.463192	N/A	N/A	N/A	N/A	N/A	N/A	N/A	N/A
144468	1.81699e-08	1.81699e-08	1.81699e-08	1.81699e-08	2.06218e-14	2.06218e-14	2.06218e-14	FBgn0041252	Femcoat	Femcoat	CG15573	4B4	structural constituent of chorion (sensu Insecta)	insect chorion formation	cytoplasm				X											36.8333	0	N/A	N/A	31	0	N/A	N/A	42.6667	0	N/A	N/A
151378	0.000400549	0.968649	0.926402	0.668512	9.78217e-11	0.632288	0.437265	FBgn0040907	mitochondrial ribosomal protein L33	mRpL33	CG3712, CG3712, L33, mitochondrial ribosomal protein L33	4B6	structural constituent of ribosome; GO:0003735 | inferred from sequence similarity with EMBL:AB049651	protein biosynthesis; GO:0006412 | inferred from sequence similarity with EMBL:AB049651	mitochondrial large ribosomal subunit; GO:0005762 | inferred from sequence similarity with EMBL:AB049651				X											24.1305	0.0599672	0.211632	0.460035	N/A	N/A	N/A	N/A	N/A	N/A	N/A	N/A
151504	5.97212e-06	0.434176	0.822277	0.102626	0.0622044	0.760692	0.0263979	FBgn0004625	no receptor potential A	norpA	CG3620	4C1	1-phosphatidylinositol-4,5-bisphosphate phosphodiesterase; phospholipase C	olfaction; response to abiotic stimulus	inD signaling complex; membrane fraction; rhabdomere				X											35.9298	0.00205661	0.00137423	0.0370706	N/A	N/A	N/A	N/A	N/A	N/A	N/A	N/A
144521	8.19339e-05	0.116	0.81989	0.56065	9.17954e-05	0.031794	3.74288e-12	FBgn0029766		CG15784		4F10							X											40.1263	-0.00356583	0.00584556	0.0764562	N/A	N/A	N/A	N/A	N/A	N/A	N/A	N/A
154700	0.000540038	0.0650485	0.649405	0.146858	5.74365e-13	0.985695	0.000884769	FBgn0029763		CG4165		4F10	ubiquitin-specific protease; GO:0004843 | inferred from sequence similarity	protein deubiquitination; GO:0016579 | inferred from sequence similarity					X											24.1234	0.112019	0.345434	0.587736	N/A	N/A	N/A	N/A	N/A	N/A	N/A	N/A
147144	0.000294998	0.0215121	0.119636	0.000377249	0.543298	0.398997	1.07465e-13	FBgn0033826		CG4734		50A1																		39.1297	-0.0273875	0.00359558	0.0599632	N/A	N/A	N/A	N/A	N/A	N/A	N/A	N/A
141342	1.61983e-08	0.0168301	0.039023	0.0139932	0.00827298	0.141079	0.00110759	FBgn0033853		CG6145		50B1						X												26.2418	0.0539503	0.0495278	0.222548	N/A	N/A	N/A	N/A	N/A	N/A	N/A	N/A
147180	1.67753e-07	1.25558e-05	1.30504e-05	1.29209e-07	0.00124668	0.000310786	0.000117782	FBgn0020620	tre oncogene-related protein	RN-tre	CG13351	50C23						X												N/A	N/A	N/A	N/A	66.2708	-1.16054	0.0260236	0.161318	52.3571	-0.289412	0.0269381	0.164128
152363	2.33695e-05	2.13863e-05	0.0994968	0.13675	4.25723e-18	0.849562	0.00715434	FBgn0033917		CG8503		50E5--6						X												29.6121	0.116004	0.116838	0.341815	N/A	N/A	N/A	N/A	N/A	N/A	N/A	N/A
147210	0.000117463	0.129984	0.00674004	0.000762028	0.0799466	0.401351	2.43651e-12	FBgn0033945		CG12868		51B6					X	X												54.102	-0.08445	0.15153	0.389268	N/A	N/A	N/A	N/A	N/A	N/A	N/A	N/A
141374	1.49076e-05	0.00739899	0.00212864	0.0052005	0.192016	0.156709	0.0017535	FBgn0012042	Attacin-A	AttA	CG10146, CG10146, CG10146, Att, Attacin, att, attacin, att A, Attacin A, attA, Attackin, attacin A	51C1	antibacterial peptide; GO:0003797 | non-traceable author statement; Gram-negative antibacterial peptide; GO:0008225 | inferred from expression pattern; Gram-negative antibacterial peptide; GO:0008225 | non-traceable author statement	antibacterial humoral response (sensu Invertebrata); GO:0006961 | inferred from expression pattern; antibacterial humoral response (sensu Invertebrata); GO:0006961 | non-traceable author statement			X	X												39.9254	-0.065274	0.0266006	0.163097	N/A	N/A	N/A	N/A	N/A	N/A	N/A	N/A
142189	7.79163e-07	0.000337668	0.101619	0.000150282	1.50243e-08	0.000275374	2.02485e-10	FBgn0013772	Cytochrome P450-6a8	Cyp6a8	CG10248, CG10248, P450, P-450, CYP6A8, 6a8, Cyt-P450-rAF5: cytochrome P450 related AF5, cytochrome P450 related AF5	51D1	cytochrome P450; GO:0015034 | inferred from sequence similarity; cytochrome P450; GO:0015034 | non-traceable author statement; cytochrome P450; GO:0015034 | inferred from sequence similarity with FLYBASE:Cyp6a2; FB:FBgn0000473		membrane; GO:0016020 | non-traceable author statement; microsome; GO:0005792 | non-traceable author statement		X	X												41.4308	-0.0304102	0.0706945	0.265884	N/A	N/A	N/A	N/A	N/A	N/A	N/A	N/A
147225	2.63893e-05	0.0118625	0.0331665	0.0666362	0.00172525	0.0160006	0.000620601	FBgn0033978		Cyp6a23	CG10242, 6a23	51D1	cytochrome P450; GO:0015034 | inferred from sequence similarity; cytochrome P450; GO:0015034 | non-traceable author statement		membrane; GO:0016020 | non-traceable author statement; microsome; GO:0005792 | non-traceable author statement		X	X												39.0701	-0.0102242	0.00645557	0.0803466	N/A	N/A	N/A	N/A	N/A	N/A	N/A	N/A
152313	2.14926e-15	6.05044e-06	0.080834	6.24897e-11	0.00364197	0.093184	2.6698e-06	FBgn0015714		Cyp6a17	CG10241, 61D6S, cyp6a17, 6a17, ESTS:61D6S	51D1	cytochrome P450; GO:0015034 | inferred from sequence similarity; cytochrome P450; GO:0015034 | non-traceable author statement		membrane; GO:0016020 | non-traceable author statement; microsome; GO:0005792 | non-traceable author statement		X	X												38.6519	-0.0195276	0.0570237	0.238796	N/A	N/A	N/A	N/A	N/A	N/A	N/A	N/A
141583	3.05359e-11	0.143658	0.902432	1.52822e-06	0.0564408	0.924052	0.00377906	FBgn0033980		Cyp6a20	CG10245, 6a20	51D1	cytochrome P450; GO:0015034 | inferred from sequence similarity; cytochrome P450; GO:0015034 | non-traceable author statement		membrane; GO:0016020 | non-traceable author statement; microsome; GO:0005792 | non-traceable author statement		X	X												38.8021	-0.0166183	0.0525874	0.229319	N/A	N/A	N/A	N/A	N/A	N/A	N/A	N/A
147235	0.000713169	0.177125	0.197797	0.000208908	0.24723	0.69286	0.040104	FBgn0033999		CG8093		51E7	triacylglycerol lipase; GO:0004806 ; EC:3.1.1.3 | inferred from sequence similarity with EMBL:Z31689; protein_id:CAA83494				X	X												27.1978	0.0492854	0.101906	0.319227	N/A	N/A	N/A	N/A	N/A	N/A	N/A	N/A
147257	7.93233e-05	0.00326725	0.633553	0.183051	8.7408e-14	0.0708126	0.000454489	FBgn0034033		CG8204		52A13					X	X												58.3177	-0.267579	0.33827	0.58161	N/A	N/A	N/A	N/A	N/A	N/A	N/A	N/A
147274	0.000683468	0.216784	0.729742	0.00222056	0.000682305	0.751369	2.14781e-07	FBgn0034066		CG8397		52D14	actin binding; GO:0003779 | inferred from sequence similarity				X	X												37.4251	-0.00215378	0.000104671	0.0102309	N/A	N/A	N/A	N/A	N/A	N/A	N/A	N/A
155081	1.94331e-06	0.00327003	0.16861	0.990512	1.16659e-12	0.000957094	5.7053e-13	FBgn0028424	Juvenile hormone-inducible protein 26	JhI-26	CG3767	53A4-5					X	X												48.0617	-0.0481889	0.068417	0.261566	N/A	N/A	N/A	N/A	N/A	N/A	N/A	N/A
142681	3.8526e-05	0.318362	0.0100554	0.00656594	0.000259501	0.27233	2.05016e-13	FBgn0024315		Picot	CG8098, picot	53C10	high affinity inorganic phosphate:sodium symporter; GO:0005316 ; TC:2.A.20.2.2 | non-traceable author statement; high affinity inorganic phosphate:sodium symporter; GO:0005316 ; TC:2.A.20.2.2 | inferred from sequence similarity with NCBI_gi:4885441				X	X												53.625	-0.0874661	0.223043	0.472274	N/A	N/A	N/A	N/A	N/A	N/A	N/A	N/A
154031	5.56889e-06	0.513059	0.46901	0.545206	0.000257559	0.907426	0.0835968	FBgn0013763	Chitinase-like	Chit	CG5210, DS47, chitinase-related, ds47	53C11	chitinase; GO:0004568 ; EC:3.2.1.14 | inferred from sequence similarity with EMBL:U29615; protein_id:AAC50246.1; chitinase; GO:0004568 ; EC:3.2.1.14 | non-traceable author statement	cuticle chitin catabolism; GO:0006036 | inferred from sequence similarity with EMBL:U29615; protein_id:AAC50246.1	extracellular; GO:0005576 | inferred from direct assay		X	X												24.3047	0.0292651	0.2395	0.489388	N/A	N/A	N/A	N/A	N/A	N/A	N/A	N/A
143825	0.000475395	0.000475395	0.345503	0.345503	1.07753e-17	7.8054e-13	7.8054e-13	FBgn0015584	Accessory gland-specific peptide 53Ea	Acp53Ea	CG8622, Acp53E, Accessory gland protein 53Ea	53C14	hormone; GO:0005179 | non-traceable author statement	physiological processes; GO:0007582 | non-traceable author statement; post-mating behavior; GO:0045297 | non-traceable author statement; sperm displacement; GO:0007321 | non-traceable author statement	extracellular; GO:0005576 | non-traceable author statement		X	X												41.2426	-0.03319	0.121844	0.349061	N/A	N/A	N/A	N/A	N/A	N/A	N/A	N/A
147334	0.000200582	0.256954	0.256954	0.000200582	1.75939e-05	1.75939e-05	3.66282e-08	FBgn0034160		CG5550		53D1					X	X												36.8333	0	N/A	N/A	N/A	N/A	N/A	N/A	N/A	N/A	N/A	N/A
152951	1.94487e-07	0.00675678	0.726436	0.121257	5.2684e-07	0.0723536	2.55291e-05	FBgn0004784	inactivation no afterpotential C	inaC	CG6518, CG6518, dPKC53E(ey), dPKC53E, PKC-eye, pkc-2, eye-PKC, Dpkc2, eye PKC, PKC, eye-specific PKC, ePKC, InaC, protein kinase C, PKC 53E, PKCi, Pkc2: Protein-kinase-2, Protein-kinase-2, Protein kinase-c2	53E1	protein serine/threonine kinase; GO:0004674 ; EC:2.7.1.37 | non-traceable author statement; diacylglycerol binding; GO:0019992 | inferred from sequence similarity with INTERPRO:IPR002219; protein kinase C; GO:0004697 ; EC:2.7.1.- | inferred from sequence similarity with EMBL:M18330; protein_id:AAA41871.1; calcium dependent protein kinase C; GO:0004698 ; EC:2.7.1.- | non-traceable author statement…	phototransduction; GO:0007602 | inferred from genetic interaction with FLYBASE:rdgB; FB:FBgn0003218	inaD signaling complex; GO:0016027 | traceable author statement; rhabdomere; GO:0016028 | inferred from direct assay		X	X												43.9846	-0.0952762	0.103404	0.321565	N/A	N/A	N/A	N/A	N/A	N/A	N/A	N/A
152384	6.81397e-14	3.55803e-09	0.0676308	4.89464e-05	7.14476e-07	0.928706	0.619271	FBgn0004580	Calbindin 53E	Cbp53E	CG6702, DCBP, cbn, Dcp, cbp53E, Dcbp, Calbindin 32, calbindin-32	53E4	calcium ion binding; GO:0005509 | non-traceable author statement; calcium ion binding; GO:0005509 | inferred from sequence similarity with SWISS-PROT:P12658	calcium ion homeostasis; GO:0006874 | inferred from sequence similarity with SWISS-PROT:P12658			X	X												39.8724	-0.0610667	0.0674288	0.25967	N/A	N/A	N/A	N/A	N/A	N/A	N/A	N/A
147353	0.00050569	0.259803	0.231305	0.0638166	0.000209476	0.0480825	0.0120703	FBgn0034198		CG11400		54A1					X	X												42.7862	-0.0735306	0.0778997	0.279105	N/A	N/A	N/A	N/A	N/A	N/A	N/A	N/A
142386	4.56408e-06	0.0353917	0.225705	0.0065606	5.10107e-06	0.338099	4.10139e-14	FBgn0034247		CG6484		54C10	glucose transporter; GO:0005355 | inferred from sequence similarity with MGD:Slc2a1; MGI:MGI:95755				X	X												38.2769	-0.00206651	0.0014732	0.0383823	N/A	N/A	N/A	N/A	N/A	N/A	N/A	N/A
141785	0.000415034	0.25916	0.0145494	0.00833623	4.82545e-12	0.0405843	0.0145094	FBgn0034243		Ngp	CG6501, CG6501	54C8--9	GTP binding; GO:0005525 | non-traceable author statement		nucleus; GO:0005634 | non-traceable author statement		X	X												28.7605	0.0824949	0.0873686	0.295582	N/A	N/A	N/A	N/A	N/A	N/A	N/A	N/A
154156	0.000134155	0.00338552	0.0447932	0.393354	8.7505e-24	0.00223979	0.00452008	FBgn0028744		EG:52C10.1	CG5033	54E9	transcription factor; GO:0003700 | inferred from sequence similarity with MGD:Bop1; MGI:MGI:1334460		nucleus; GO:0005634 | inferred from sequence similarity with MGD:Bop1; MGI:MGI:1334460		X	X												27.6218	0.0306314	0.23929	0.489173	N/A	N/A	N/A	N/A	N/A	N/A	N/A	N/A
142955	0.000692234	0.00185799	0.00185799	0.000692234	1.47941e-07	1.47941e-07	6.09322e-08	FBgn0034291		CG5770	BcDNA:LP06072	55B1					X	X												36.8333	0	N/A	N/A	N/A	N/A	N/A	N/A	N/A	N/A	N/A	N/A
147406	3.16859e-07	0.00062343	0.00119641	1.35554e-06	0.677052	0.0741042	4.56493e-22	FBgn0034289		CG10910		55B1					X	X												47.0337	-0.0661841	0.231417	0.481058	N/A	N/A	N/A	N/A	N/A	N/A	N/A	N/A
147407	0.000207731	0.0943001	0.401621	0.0499523	0.175376	0.359715	4.56215e-14	FBgn0034292		CG5767		55B1					X	X												38.1668	-0.0194862	0.00215464	0.0464181	N/A	N/A	N/A	N/A	N/A	N/A	N/A	N/A
144194	7.52356e-05	0.955044	0.542134	9.54034e-05	0.806117	0.0534708	0.000809262	FBgn0027836		Dgp-1	CG5729	55B11	GTP binding; GO:0005525 | inferred from sequence similarity with NCBI_gi:4758490; hydrolase, acting on acid anhydrides, in phosphorus-containing anhydrides; GO:0016818 ; EC:3.6.1.- | inferred from electronic annotation				X	X												40.3268	-0.0124984	0.0206553	0.143719	N/A	N/A	N/A	N/A	N/A	N/A	N/A	N/A
155151	8.65889e-05	0.0646596	0.452182	0.399413	1.15767e-05	0.0528271	6.70433e-06	FBgn0034312		CG10916		55B11--12					X	X												40.9595	-0.0310132	0.0147897	0.121613	N/A	N/A	N/A	N/A	N/A	N/A	N/A	N/A
147421	4.00704e-06	0.372062	0.562825	0.00601518	0.0411834	0.751846	0.0297735	FBgn0034317		CG14499		55B12					X	X												36.9693	-0.000698501	0.000232873	0.0152602	N/A	N/A	N/A	N/A	N/A	N/A	N/A	N/A
152122	0.000990126	0.111038	0.00605523	0.000541317	0.812197	0.000273459	6.63085e-05	FBgn0034296		CG10912		55B2					X	X												41.2687	-0.00323927	0.0109026	0.104416	N/A	N/A	N/A	N/A	N/A	N/A	N/A	N/A
147410	0.00879689	0.746845	0.0390421	0.000766969	0.58273	0.687483	0.00370712	FBgn0034295		CG10911		55B2																		35.6027	0.000348392	0.000443654	0.0210631	N/A	N/A	N/A	N/A	N/A	N/A	N/A	N/A
147429	2.35e-05	1.3324e-05	0.121818	0.155451	1.82527e-13	0.00110268	0.00078631	FBgn0034327		CG14505		55C2					X	X												44.7439	-0.151229	0.119854	0.346199	N/A	N/A	N/A	N/A	N/A	N/A	N/A	N/A
147430	0.000574515	0.0150297	0.205046	0.640109	0.0694322	0.0103311	0.594063	FBgn0034328		CG15066		55C4					X	X												34.5805	0.0278814	0.0246251	0.156924	N/A	N/A	N/A	N/A	N/A	N/A	N/A	N/A
151208	0.000395775	0.67914	0.431544	0.187582	0.0190544	0.0923807	1.57158e-07	FBgn0040733		CG15068		55C6					X	X												42.824	-0.00237224	0.0158132	0.12575	N/A	N/A	N/A	N/A	N/A	N/A	N/A	N/A
152598	0.000811524	0.248882	0.338114	0.326552	7.08263e-09	0.0988888	0.0729221	FBgn0034335	Glutathione S transferase E1	GstE1	CG5164, gst-3, Gst-theta 55F, Gst55F, Gst3, Gst-3, GST-3, DmGSTE1, GST3, DmGST-3, Glutathione S transferase E1	55C6	glutathione transferase; GO:0004364 ; EC:2.5.1.18 | non-traceable author statement; glutathione transferase; GO:0004364 ; EC:2.5.1.18 | inferred from sequence similarity with SWISS-PROT:P46430				X	X												24.8121	0.0422664	0.209209	0.457394	N/A	N/A	N/A	N/A	N/A	N/A	N/A	N/A
147432	1.85461e-11	0.662355	0.409747	0.00785286	0.447039	0.200368	0.890851	FBgn0034330		CG18107		55C6					X	X												42.0348	-0.0267778	0.137284	0.370518	N/A	N/A	N/A	N/A	N/A	N/A	N/A	N/A
151210	7.963e-09	0.0290472	0.238075	0.0663821	0.144786	0.580978	0.026477	FBgn0040735		CG16836		55C6					X	X												38.9585	-0.00245785	0.0063101	0.0794361	N/A	N/A	N/A	N/A	N/A	N/A	N/A	N/A
147433	1.37011e-11	0.0589306	0.123186	0.00219916	0.140644	0.662279	1.56941e-07	FBgn0034331		CG15067	anon-EST:Posey85	55C6					X	X												42.8581	-0.0337011	0.0999682	0.316177	N/A	N/A	N/A	N/A	N/A	N/A	N/A	N/A
147438	5.7225e-07	0.00150398	0.544426	0.452878	5.13469e-07	0.0285662	3.48845e-06	FBgn0034339		CG17527		55C7	glutathione transferase; GO:0004364 ; EC:2.5.1.18 | inferred from sequence similarity with SWISS-PROT:P46430				X	X												41.3213	-0.0837957	0.0353463	0.188006	N/A	N/A	N/A	N/A	N/A	N/A	N/A	N/A
147450	0.0019034	0.12298	0.135614	0.000881808	0.00525343	0.00219144	7.42214e-14	FBgn0034364		CG5493		55E2	cysteine dioxygenase; GO:0017172 ; EC:1.13.11.20 | inferred from sequence similarity with SWISS-PROT:P21816																	50.9429	-0.0614237	0.234954	0.484721	N/A	N/A	N/A	N/A	N/A	N/A	N/A	N/A
154085	5.47769e-05	0.514173	0.778194	0.0522828	1.26329e-11	0.689101	0.0153401	FBgn0000566		Eip55E	CG5345, Eip40: Ecdysone-induced polypeptide 40kD, EIP40, Eip55BD, Eip40, Ecdysone-induced polypeptide 40kD, Ecdysone-induced protein 40kD	55E3	cystathionine-gamma-lyase; GO:0004123 ; EC:4.4.1.1 | non-traceable author statement; cystathionine-gamma-lyase; GO:0004123 ; EC:4.4.1.1 | traceable author statement	sulfur amino acid metabolism; GO:0000096 | non-traceable author statement			X	X												24.7667	0.0472863	0.268127	0.51781	N/A	N/A	N/A	N/A	N/A	N/A	N/A	N/A
152083	2.83962e-08	0.0850766	0.0882981	0.150202	3.16854e-06	0.802635	5.68852e-08	FBgn0034390		CG15093		55F2	3-hydroxyisobutyrate dehydrogenase; GO:0008442 ; EC:1.1.1.31 | non-traceable author statement; 3-hydroxyisobutyrate dehydrogenase; GO:0008442 ; EC:1.1.1.31 | inferred from sequence similarity with SWISS-PROT:P29266		mitochondrion; GO:0005739 | non-traceable author statement		X	X												36.1785	0.00271987	0.000853265	0.0292107	N/A	N/A	N/A	N/A	N/A	N/A	N/A	N/A
142212	5.40653e-09	0.102547	0.00846724	0.0489022	6.031e-08	0.725038	0.00604103	FBgn0010651		l(2)08717	CG15095	55F4	high affinity inorganic phosphate sodium symporter				X	X												48.2731	-0.12585	0.196935	0.443774	N/A	N/A	N/A	N/A	N/A	N/A	N/A	N/A
147470	2.91626e-05	0.152846	0.158906	0.0286852	9.4768e-10	0.0937058	1.89412e-07	FBgn0034399		CG15083	BcDNA:RH17222	55F6					X	X												19.0122	0.0520821	0.167471	0.409233	N/A	N/A	N/A	N/A	N/A	N/A	N/A	N/A
141466	7.6278e-07	0.108524	0.482389	0.441217	0.000156591	0.156178	0.112371	FBgn0034400		CG15099		55F6--7					X	X												16.8817	0.170472	0.249507	0.499507	N/A	N/A	N/A	N/A	N/A	N/A	N/A	N/A
154916	0.000598371	0.0574634	0.0120992	0.00130374	2.20978e-12	0.449182	5.78342e-13	FBgn0034431		CG7417	ORF1, 7417	56C9	transcription factor; GO:0003700 | inferred from sequence similarity		nucleus; GO:0005634 | inferred from sequence similarity		X	X												20.5732	0.0581618	0.162943	0.403663	N/A	N/A	N/A	N/A	N/A	N/A	N/A	N/A
154311	3.81695e-06	0.876422	0.77509	0.132411	0.006223	0.385545	3.36928e-05	FBgn0034432		CG7461		56C9--10	very long-chain acyl-CoA dehydrogenase; GO:0017099 ; EC:1.3.99.- | inferred from sequence similarity with SWISS-PROT:P45953				X	X												46.6216	-0.032341	0.0634694	0.251931	N/A	N/A	N/A	N/A	N/A	N/A	N/A	N/A
153470	0.891476	0.0186485	0.275069	0.000456576	0.00481977	0.00863857	1.37711e-09	FBgn0034436		CG11961		56D1--2																		34.0876	0.0277876	0.0049859	0.0706109	N/A	N/A	N/A	N/A	N/A	N/A	N/A	N/A
147497	0.000185804	0.351117	0.122498	0.0910108	0.5773	0.0271325	1.20203e-08	FBgn0034443		CG10460		56D3					X	X												23.6532	0.0880777	0.121629	0.348753	N/A	N/A	N/A	N/A	N/A	N/A	N/A	N/A
154128	0.000419609	0.171778	0.549385	0.340875	0.0173113	0.0862241	0.0290905	FBgn0012051	Calpain-A	CalpA	CG7563, CG18152, CG7563, calpain, Calpain lacking calmodulin-like domain., Calpain, EST C	56D5	calpain; GO:0004198 ; EC:3.4.22.17 | non-traceable author statement	actin cytoskeleton organization and biogenesis; GO:0030036 | non-traceable author statement	cytoplasm; GO:0005737 | non-traceable author statement		X	X												12.525	0.468744	0.484161	0.695817	N/A	N/A	N/A	N/A	N/A	N/A	N/A	N/A
152632	1.13407e-07	0.00637533	0.0343059	0.000259464	6.68352e-19	9.35211e-06	1.25852e-08	FBgn0040273		Spt5	CG7626	56D5-7	transcription elongation factor	transcription	nucleus		X	X												22.7689	0.0680112	0.454	0.673795	N/A	N/A	N/A	N/A	N/A	N/A	N/A	N/A
143979	0.000972666	0.735808	0.275222	0.968161	1.94755e-05	0.0144881	0.000334558	FBgn0023211	Elongin C	Elongin-C	CG9291, d-elongin C, Elongin C	56D7	transcription elongation factor; GO:0003711 | inferred from sequence similarity with EMBL:L29259		transcription elongation factor complex; GO:0008023 | inferred from sequence similarity with SPTREMBL:Q63187		X	X												39.5963	-0.00539422	0.00174427	0.0417645	N/A	N/A	N/A	N/A	N/A	N/A	N/A	N/A
147507	3.72554e-07	0.0144328	0.51116	0.0085174	2.22032e-06	0.0396137	1.42534e-05	FBgn0034460		CG18367	CG15123	56E1--2					X	X												48.5439	-0.331471	0.0541146	0.232626	N/A	N/A	N/A	N/A	N/A	N/A	N/A	N/A
152153	0.000506894	0.000506894	0.000960695	0.000960695	8.36929e-21	0.362977	0.362977	FBgn0034464		CG11018		56E3					X	X												45.0697	-0.0911309	0.209747	0.457982	27.1766	0.0253608	0.0025264	0.0502633	42.6667	0	N/A	N/A
147529	6.51792e-07	0.0214578	0.203762	0.000340195	5.97169e-08	0.00707859	3.19628e-10	FBgn0034484		CG11044		56F10					X	X												29.8697	0.0533969	0.083716	0.289337	N/A	N/A	N/A	N/A	N/A	N/A	N/A	N/A
147525	0.000353218	0.19995	0.334095	0.000129155	0.00369321	0.579453	2.08467e-09	FBgn0034480		CG16898		56F6					X	X												52.105	-0.0480884	0.281816	0.530863	N/A	N/A	N/A	N/A	N/A	N/A	N/A	N/A
153192	0.00052002	0.00121721	4.77293e-06	1.35687e-05	1.38823e-20	0.00719314	0.00386453	FBgn0034528		CG11180		57A7--8					X	X												27.3793	0.145038	0.196238	0.442987	3.41176	0.898396	0.0510062	0.225846	42.252	0.0041607	5.15367e-05	0.00717891
152284	0.152289	0.0736676	0.0244958	0.000616716	1.00282e-17	0.0103524	0.0906909	FBgn0034577		CG10540		57B16	barbed-end actin capping; GO:0003783 | non-traceable author statement; F-actin capping; GO:0003782 | inferred from sequence similarity; barbed-end actin capping; GO:0003783 | inferred from sequence similarity with SWISS-PROT:P13127	actin cytoskeleton organization and biogenesis; GO:0030036 | non-traceable author statement; microtubule-based movement; GO:0007018 | inferred from sequence similarity	dynactin complex; GO:0005869 | inferred from sequence similarity; microtubule associated complex; GO:0005875 | inferred from electronic annotation															18.0298	0.0741588	0.314348	0.560668	N/A	N/A	N/A	N/A	N/A	N/A	N/A	N/A
155148	5.60646e-07	0.682812	0.430909	0.283417	0.402017	0.806286	0.000769533	FBgn0034583		CG10527		57B16	farnesoic acid O-methyltransferase; GO:0019010 | inferred from sequence similarity with EMBL:U25845				X	X												51.5486	-0.159992	0.522393	0.722768	N/A	N/A	N/A	N/A	N/A	N/A	N/A	N/A
141389	5.32601e-05	0.0985472	0.259251	0.0207276	0.0340997	0.985498	0.00661208	FBgn0034582		CG10531		57B16	chitinase; GO:0004568 ; EC:3.2.1.14 | inferred from sequence similarity with PIR:A53918				X	X												37.0798	-0.00161612	9.96298e-05	0.00998147	N/A	N/A	N/A	N/A	N/A	N/A	N/A	N/A
147588	2.76313e-05	0.0494432	0.0756972	0.0964267	2.37099e-12	0.620314	0.524551	FBgn0034564		CG9344		57B5		mRNA splicing; GO:0006371 | inferred from sequence similarity with NCBI_NP:009011; mRNA splicing; GO:0006371 | inferred from sequence similarity with NCBI_NP:010666	small nuclear ribonucleoprotein complex; GO:0030532 | inferred from sequence similarity with NCBI_NP:009011; small nuclear ribonucleoprotein complex; GO:0030532 | inferred from sequence similarity with NCBI_NP:010666; small nuclear ribonucleoprotein complex; GO:0030532 | inferred from sequence similarity with NCBI_gi:4507131; spliceosome complex; GO:0005681 | inferred from sequence similarity wit…		X	X												20.0753	0.102674	0.572315	0.756515	N/A	N/A	N/A	N/A	N/A	N/A	N/A	N/A
147601	0.0006118	0.760099	0.0462725	0.918613	0.502603	0.497415	0.126174	FBgn0034588		CG9394	anon-EST:Posey227	57C1					X	X	X											49.4506	-0.352808	0.0998946	0.316061	N/A	N/A	N/A	N/A	N/A	N/A	N/A	N/A
141236	4.1465e-05	4.1465e-05	0.159161	0.159161	3.87273e-10	0.885248	0.885248	FBgn0020312		CG4050	anon-DM192, anon-j	57C2	UDP-N-acetylglucosamine-peptide N-acetylglucosaminyltransferase; GO:0016253 ; EC:2.4.1.- | inferred from sequence similarity with NCBI_gi:4505499		UDP-N-acetylglucosamine-peptide N-acetylglucosaminyltransferase complex; GO:0017122 | inferred from sequence similarity with NCBI_gi:4505499		X	X	X											24.7455	0.21666	0.528279	0.726828	N/A	N/A	N/A	N/A	N/A	N/A	N/A	N/A
147611	6.48821e-06	6.48821e-06	5.98333e-06	5.98333e-06	1.37517e-06	3.09448e-05	3.09448e-05	multiple hits				57D4					X	X	X											54.5241	-0.487461	0.30084	0.548489	N/A	N/A	N/A	N/A	N/A	N/A	N/A	N/A
147615	0.081526	0.521833	0.00865739	0.000249993	2.02356e-11	0.0996017	0.0556243	FBgn0034611		CG10069		57D7	glycerol-3-phosphate transporter; GO:0015169 | inferred from sequence similarity with EMBL:Z97343; protein_id:CAB10535						X											40.205	-0.0284207	0.0115997	0.107702	N/A	N/A	N/A	N/A	N/A	N/A	N/A	N/A
151929	3.09313e-05	0.481824	0.703978	0.772985	0.000131797	0.00563554	0.800124	multiple hits				57D8					X	X	X											64.2926	-0.119726	0.181616	0.426164	N/A	N/A	N/A	N/A	N/A	N/A	N/A	N/A
141563	0.000444026	0.47357	0.93474	0.413919	0.0104166	0.172442	0.148127	FBgn0034628	acyl-Coenzyme A oxidase at 57D proximal	Acox57D-p	CG9707, acyl co-enzyme A oxidase, D-acox, acox, Acox57Dp, acyl-Coenzyme A oxidase at 57D proximal	57E1	acyl-CoA oxidase; GO:0003997 ; EC:1.3.3.6 | inferred from sequence similarity; palmitoyl-CoA oxidase; GO:0016401 ; EC:1.3.3.- | inferred from sequence similarity with SWISS-PROT:P07872		peroxisome; GO:0005777 | inferred from sequence similarity with SWISS-PROT:P07872		X	X	X											52.8536	-0.434007	0.15062	0.388098	N/A	N/A	N/A	N/A	N/A	N/A	N/A	N/A
155120	0.000189965	0.000437954	0.00494666	0.00291598	6.30911e-14	0.00711286	0.000644521	FBgn0034643		CG10321		57F5					X	X	X										X	22.9041	0.222231	0.471649	0.686767	N/A	N/A	N/A	N/A	N/A	N/A	N/A	N/A
151873	0.000825304	0.124717	0.143088	0.238737	0.022112	0.0968511	0.0972031	FBgn0034649		CG9865		57F7					X	X	X										X	68.3307	-0.197404	0.301497	0.549087	N/A	N/A	N/A	N/A	N/A	N/A	N/A	N/A
147632	1.12003e-06	1.12003e-06	0.648569	0.648569	1.26145e-08	0.71444	0.71444	FBgn0034651		CG15676		57F7--8	chaperone; GO:0003754 | inferred from sequence similarity with EMBL:Y17394; protein_id:CAA76761.1				X	X	X										X	35.8023	0.0208544	0.00393105	0.0626981	N/A	N/A	N/A	N/A	N/A	N/A	N/A	N/A
141654	3.02776e-12	3.02776e-12	1.43177e-12	1.43177e-12	2.72606e-08	5.10227e-07	5.10227e-07	FBgn0050263		CG30263	CG30263	57F8					X	X	X										X	N/A	N/A	N/A	N/A	-70.2106	3.26837	0.578826	0.760806	42.6667	0	N/A	N/A
141212	0.000219107	0.971632	0.825188	0.058486	0.00061983	0.252675	0.00600058	FBgn0027360		Tim10	CG9878, tim10, bs31d12.y1	57F8	protein translocase; GO:0015450 ; TC:3.A.8.1.1 ; TC:3.A.9.1.1 | non-traceable author statement	protein transport; GO:0015031 | non-traceable author statement	mitochondrial inner membrane translocase complex; GO:0005744 | non-traceable author statement		X	X	X										X	-2.99538	0.0485423	0.473223	0.687912	N/A	N/A	N/A	N/A	N/A	N/A	N/A	N/A
152399	2.17071e-07	2.08463e-07	0.665059	0.65143	1.04552e-19	0.534094	0.54648	FBgn0046297		BEST:GH11908	CG9284	58A2					X		X										X	43.6466	-0.00665011	0.375824	0.613045	N/A	N/A	N/A	N/A	N/A	N/A	N/A	N/A
142201	3.77876e-07	0.0195539	0.73081	0.00185469	0.00480194	0.702857	2.99995e-13	FBgn0034663		CG4363		58A2					X		X										X	22.6404	0.00878374	0.229927	0.479507	N/A	N/A	N/A	N/A	N/A	N/A	N/A	N/A
147662	0.000235886	0.639657	0.630966	0.127147	1.01583e-06	0.000186226	2.07755e-11	FBgn0034706		CG11275		58C5					X		X										X	60.1345	-0.167313	0.610642	0.781436	N/A	N/A	N/A	N/A	N/A	N/A	N/A	N/A
142331	4.35379e-06	4.35379e-06	0.0840691	0.0840691	4.87263e-13	0.469216	0.469216	FBgn0034740		CG3875	cg3875	58F4		ubiquinone biosynthesis; GO:0006744 | inferred from sequence similarity with SGD_LOCUS:COQ4; SGD:S0002612			X		X										X	39.9334	-0.0467704	0.0372977	0.193126	N/A	N/A	N/A	N/A	N/A	N/A	N/A	N/A
147698	0.00016838	0.0269354	0.880804	0.871016	0.00344502	0.996703	0.866246	FBgn0034760		CG13512		58F4					X		X										X	21.4448	0.207439	0.460352	0.678493	N/A	N/A	N/A	N/A	N/A	N/A	N/A	N/A
151902	0.000127651	0.288065	0.15237	0.395916	8.67384e-10	0.557113	0.000902785	FBgn0028371	jitterbug	jbug	CG11605	59A3	actin binding				X		X										X	50.8196	-0.149147	0.201698	0.449108	N/A	N/A	N/A	N/A	N/A	N/A	N/A	N/A
154177	0.000454134	0.000937708	0.0142821	0.0368846	1.63193e-25	0.59719	0.346255	FBgn0000405	Cyclin B	CycB	CG3510, CG3510, cycB, cyclinB, cyc-B, cyclin B, Cyclin-B, 2g, CyclinB	59B2	cyclin-dependent protein kinase, regulator; GO:0016538 ; EC:2.7.1.- | non-traceable author statement; cyclin-dependent protein kinase, regulator; GO:0016538 ; EC:2.7.1.- | inferred from direct assay; cyclin-dependent protein kinase, regulator; GO:0016538 ; EC:2.7.1.- | inferred from sequence similarity with SWISS-PROT:P15206	cytokinesis; GO:0016288 | inferred from mutant phenotype; mitotic anaphase B; GO:0000092 | inferred from mutant phenotype; mitotic chromosome movement; GO:0007079 | inferred from mutant phenotype	nuclear cyclin-dependent protein kinase holoenzyme complex; GO:0019908 | non-traceable author statement		X		X										X	30.3373	0.00501247	0.263633	0.513452	N/A	N/A	N/A	N/A	N/A	N/A	N/A	N/A
143203	5.23298e-08	0.00388921	0.0864519	0.0416735	1.23087e-07	0.518295	0.000528027	FBgn0001263	inactivation no afterpotential D	inaD	CG3504, CG3504, InaD, INAD	59B3	structural molecule; GO:0005198 | inferred from direct assay; structural molecule; GO:0005198 | inferred from mutant phenotype; calmodulin binding; GO:0005516 | traceable author statement	phototransduction; GO:0007602 | inferred from physical interaction with FLYBASE:trp; FB:FBgn0003861	inaD signaling complex; GO:0016027 | inferred from physical interaction with FLYBASE:inaC; FB:FBgn0004784; inaD signaling complex; GO:0016027 | inferred from physical interaction with FLYBASE:ninaE; FB:FBgn0002940; inaD signaling complex; GO:0016027 | inferred from physical interaction with FLYBASE:norpA; FB:FBgn0004625; inaD signaling complex; GO:0016027 | inferred from physical interaction with…		X		X										X	46.8354	-0.0738708	0.275519	0.524899	N/A	N/A	N/A	N/A	N/A	N/A	N/A	N/A
151996	0.000344633	0.498497	0.913017	0.0133617	9.60574e-13	7.04308e-07	2.02251e-12	FBgn0034797	nahoda	nahoda	CG12781, CT36793, nahoda	59B4--6					X		X										X	49.37	-0.127066	0.186194	0.431502	N/A	N/A	N/A	N/A	N/A	N/A	N/A	N/A
153873	2.76725e-05	0.175364	0.543996	0.210919	0.000310987	0.366729	0.00319268	FBgn0010622		l(2)06496	CG9893	59C2-3		microtubule-based movement	dynactin complex		X		X										X	30.0344	0.136035	0.0607025	0.246379	N/A	N/A	N/A	N/A	N/A	N/A	N/A	N/A
151517	1.71909e-07	0.423862	0.532385	0.0412723	0.0058369	0.187835	0.00779721	FBgn0015277	Phosphotidylinositol 3 kinase 59F	Pi3K59F	CG5373, CG5373, DmVps34, PI3K-59F, PI3K_59F, PI3K, PI 3-kinase, Phosphotidylinositol 3 kinase 59F	59E4--F1	phosphatidylinositol 3-kinase; GO:0016303 ; EC:2.7.1.137 | non-traceable author statement; phosphatidylinositol 3-kinase; GO:0016303 ; EC:2.7.1.137 | inferred from sequence similarity with EMBL:AJ006710; protein_id:CAA07199	phosphorylation; GO:0016310 | non-traceable author statement			X		X										X	33.8522	0.0272205	0.0107669	0.103764	N/A	N/A	N/A	N/A	N/A	N/A	N/A	N/A
147791	0.000725586	0.00282052	0.0289145	0.000164032	1.14138e-09	0.00302241	0.0132933	FBgn0034881		CG10332		59F4					X		X										X	42.8196	-0.0415799	0.243736	0.493696	N/A	N/A	N/A	N/A	N/A	N/A	N/A	N/A
151830	2.1742e-06	0.143725	0.00801355	0.000690712	2.24528e-06	0.146777	1.27857e-10	FBgn0011296	lethal (2) essential for life	l(2)efl	CG4533, el(2)13-1, l(2)13-1, l(2)59Fa	59F6	heat shock protein; GO:0003773 | non-traceable author statement				X		X										X	50.2741	-0.0131611	0.171193	0.413755	N/A	N/A	N/A	N/A	N/A	N/A	N/A	N/A
144564	0.00896295	0.000431312	0.001304	0.0179317	0.00055553	0.00329287	1.69505e-07	FBgn0029827		CG6048		5C10	serine-type endopeptidase; GO:0004252 ; EC:3.4.21.- | inferred from sequence similarity with SWISS-PROT:Q91674																	N/A	N/A	N/A	N/A	45.6636	-0.456216	0.0394836	0.198705	53.7777	-0.359679	0.00355734	0.0596434
154208	0.000419583	0.383485	0.143929	0.000609276	3.64499e-09	0.724743	2.44273e-13	FBgn0029820		CG16721		5C6																		65.5994	-0.0594407	0.282697	0.531693	N/A	N/A	N/A	N/A	N/A	N/A	N/A	N/A
144565	0.000279232	0.499958	0.134771	0.0323701	0.549204	0.134387	0.370852	FBgn0029828		CG6067		5D1																		43.2399	-0.0383634	0.0459538	0.214368	N/A	N/A	N/A	N/A	N/A	N/A	N/A	N/A
144588	0.11888	0.000716664	0.276754	0.494601	1.0594e-06	1.87213e-05	1.40268e-07	FBgn0029857		CG15897		5E5																		N/A	N/A	N/A	N/A	32.2971	-0.0366849	0.000763103	0.0276243	38.4261	0.108086	0.0143999	0.12
153256	0.000483214	0.560651	0.192977	0.00673951	0.00282655	0.493199	4.44499e-08	FBgn0029870	Mitochondrial assembly regulatory factor	Marf	CG3869, dmfn, Drosophila mitofusin	5F4	GTP binding; GO:0005525 | non-traceable author statement	mitochondrion organization and biogenesis; GO:0007005 | non-traceable author statement	plasma membrane; GO:0005886 | non-traceable author statement															37.254	-0.000759431	7.27817e-05	0.00853122	N/A	N/A	N/A	N/A	N/A	N/A	N/A	N/A
147806	1.34653e-05	0.0883031	8.64085e-06	0.126332	0.247891	0.0045941	0.111919	FBgn0034906		CG13561		60A1					X		X										X	N/A	N/A	N/A	N/A	110.636	-2.61818	0.149896	0.387164	42.6667	0	N/A	N/A
154438	0.000966903	0.0251764	0.0893086	0.0269219	5.09728e-06	0.0326886	4.71197e-06	FBgn0034988		CG3362		60C2					X		X										X	24.2157	0.244153	0.222424	0.471619	N/A	N/A	N/A	N/A	N/A	N/A	N/A	N/A
147854	0.290379	0.388103	0.0039482	0.000990389	7.09854e-06	0.641328	0.198989	FBgn0035002		CG3419		60C8							X											31.6611	0.106709	0.0748269	0.273545	N/A	N/A	N/A	N/A	N/A	N/A	N/A	N/A
147878	1.35766e-06	1.35766e-06	7.63291e-05	7.63291e-05	1.74976e-21	4.54217e-13	4.54217e-13	FBgn0035042		CG3640		60D10					X		X										X	40.3994	-0.00841187	0.088754	0.297916	14.2727	0.0204521	0.329402	0.573936	42.6667	0	N/A	N/A
144142	8.97064e-05	0.70165	0.192512	0.660182	0.441859	0.576889	0.384763	FBgn0026414		Kaz1	CG33045, CG1220, KAZ1	61B2					X							X	X				X	42.2187	-0.038646	0.0180981	0.134529	N/A	N/A	N/A	N/A	N/A	N/A	N/A	N/A
147929	4.4879e-09	2.21791e-08	0.0343765	0.0199078	1.03071e-12	0.0971131	0.916518	FBgn0035138		CG13884		61C1					X							X	X				X	41.0784	-0.0898269	0.0343888	0.185442	N/A	N/A	N/A	N/A	N/A	N/A	N/A	N/A
142830	2.67631e-05	0.00955449	0.0486777	0.053658	2.01697e-07	0.000152196	0.028936	FBgn0001316	klarsicht	klar	CG17046, CG17046, marb, kls, marbles, Klar	61C1--3	dynein ATPase; GO:0008567 ; EC:3.6.4.2 | inferred from sequence similarity	microtubule-based movement; GO:0007018 | inferred from sequence similarity	microtubule associated complex; GO:0005875 | inferred from sequence similarity		X							X	X				X	28.0231	0.0865831	0.0592257	0.243363	N/A	N/A	N/A	N/A	N/A	N/A	N/A	N/A
147938	0.000489231	0.000406114	0.149431	0.0747853	4.62426e-05	0.235097	0.757649	FBgn0035160		CG13897		61C9					X							X	X				X	42.6956	-0.151448	0.0467982	0.216329	N/A	N/A	N/A	N/A	N/A	N/A	N/A	N/A
147951	2.27844e-06	0.0573983	0.0789953	3.12711e-05	0.0128968	0.0444477	3.48215e-10	FBgn0035176		CG13905		61D4					X							X					X	37.9848	-0.00741895	0.00421933	0.0649564	N/A	N/A	N/A	N/A	N/A	N/A	N/A	N/A
153685	8.53119e-05	0.489098	0.587238	0.235302	2.28671e-07	0.925056	0.353899	FBgn0035181		CG9205		61E2					X							X	X				X	14.4302	0.138548	0.399475	0.63204	N/A	N/A	N/A	N/A	N/A	N/A	N/A	N/A
143467	3.22734e-07	1.40487e-06	0.106641	0.626751	7.42078e-17	0.051903	1.61329e-07	FBgn0004428	Lysozyme E	LysE	CG1180, lysE	61F3	lysozyme; GO:0003796 ; EC:3.2.1.17 | inferred from sequence similarity; lysozyme; GO:0003796 ; EC:3.2.1.17 | non-traceable author statement	antimicrobial humoral response (sensu Invertebrata); GO:0006960 | non-traceable author statement			X							X	X				X	39.126	-0.00616707	0.0282559	0.168095	N/A	N/A	N/A	N/A	N/A	N/A	N/A	N/A
143470	5.27143e-06	0.448911	0.994878	1.27419e-05	0.0674636	0.598691	0.000309699	FBgn0004431	Lysozyme X	LysX	CG9120, lysX	61F3	lysozyme; GO:0003796 ; EC:3.2.1.17 | inferred from sequence similarity; lysozyme; GO:0003796 ; EC:3.2.1.17 | non-traceable author statement; defense/immunity protein; GO:0003793 | inferred from sequence similarity with PIR:PC4062; lysozyme; GO:0003796 ; E	antimicrobial humoral response (sensu Invertebrata); GO:0006960 | non-traceable author statement			X							X	X				X	34.5058	0.0614732	0.0118944	0.109061	N/A	N/A	N/A	N/A	N/A	N/A	N/A	N/A
152174	0.000374105	0.757566	0.292695	0.122867	2.44091e-09	0.00375386	0.0868628	FBgn0035195		Sac1	CG9128, dsac1	61F4	polyphosphoinositide phosphatase; GO:0017120 | inferred from sequence similarity with SGD_LOCUS:SAC1; SGD:S0001695	dorsal closure; GO:0007391 | inferred from mutant phenotype			X							X	X				X	54.318	-0.128761	0.359274	0.599395	N/A	N/A	N/A	N/A	N/A	N/A	N/A	N/A
143469	2.9819e-05	0.14056	0.0559901	0.000506578	6.65729e-07	0.336271	4.06339e-17	FBgn0004430	Lysozyme S	LysS	CG1165, lysS	61F4	lysozyme; GO:0003796 ; EC:3.2.1.17 | inferred from sequence similarity; lysozyme; GO:0003796 ; EC:3.2.1.17 | non-traceable author statement	antimicrobial humoral response (sensu Invertebrata); GO:0006960 | non-traceable author statement			X							X	X				X	24.0708	0.100341	0.132151	0.363526	N/A	N/A	N/A	N/A	N/A	N/A	N/A	N/A
154302	6.18028e-06	0.000375216	0.278772	0.0367667	2.20858e-17	0.883349	0.137497	FBgn0035204		CG2277		61F5					X							X	X				X	48.8592	-0.0547398	0.112058	0.334751	N/A	N/A	N/A	N/A	N/A	N/A	N/A	N/A
154224	0.000973851	0.0494619	0.181859	0.000612501	7.5873e-08	0.262803	0.000219896	FBgn0035205		CG2469		61F5--6					X							X	X				X	24.7482	0.0241253	0.0500228	0.223658	N/A	N/A	N/A	N/A	N/A	N/A	N/A	N/A
151960	5.47044e-06	0.0108201	0.325946	0.00610786	0.00202038	0.0426554	8.19585e-06	FBgn0010246	Myosin 61F	Myo61F	CG9155, CG9155, CG9155, myosin I, myosin 61F, DroMIB, myosin-IB, myosin 1b, IB, Myosin IB, myosin IB, MYO61F, Myo1B, MYOIB, DmIB, Dm IB, Myo-IB, MIB, Myosin-IB	61F6	actin binding; GO:0003779 | non-traceable author statement; motor; GO:0003774 | non-traceable author statement; myosin ATPase; GO:0008570 ; EC:3.6.4.1 | inferred from sequence similarity		cytoplasm; GO:0005737 | non-traceable author statement; myosin; GO:0016459 | inferred from sequence similarity		X							X	X				X	26.1116	0.0560599	0.148685	0.385597	N/A	N/A	N/A	N/A	N/A	N/A	N/A	N/A
152982	0.000643473	0.0193359	0.374761	0.790703	1.27236e-20	0.00036264	4.54362e-08	FBgn0035231	CTP:phosphocholine cytidylyltransferase 2	Cct2	CG18330, cct2, CTP:phosphocholine cytidylyltransferase 2	62A5	choline-phosphate cytidylyltransferase; GO:0004105 ; EC:2.7.7.15 | inferred from sequence similarity; choline-phosphate cytidylyltransferase; GO:0004105 ; EC:2.7.7.15 | inferred from sequence similarity with SWISS-PROT:P19836				X							X	X				X	47.3188	-0.0689175	0.286851	0.535585	N/A	N/A	N/A	N/A	N/A	N/A	N/A	N/A
147991	1.9433e-06	0.00475699	0.00475699	1.9433e-06	0.0146685	0.0146685	0.000285856	FBgn0035246		CG13928		62A9					X							X	X				X	33.2881	0.107485	0.00420577	0.0648519	N/A	N/A	N/A	N/A	N/A	N/A	N/A	N/A
152811	3.70447e-05	0.845749	0.162737	0.286284	0.898563	0.407108	0.0263925	FBgn0035244		CG7955		62A9	ATP-binding cassette (ABC) transporter; GO:0004009 ; EC:3.6.3.- | inferred from sequence similarity with EMBL:U43892				X							X	X				X	35.9031	0.00444726	0.000569189	0.0238577	N/A	N/A	N/A	N/A	N/A	N/A	N/A	N/A
148018	0.00239624	0.00239624	6.03448e-06	6.03448e-06	1.13677e-16	0.000543017	0.000543017	FBgn0035299		CG11815		62B12																		50.3076	-0.24124	0.399587	0.632129	53.0206	-0.269502	0.614275	0.783757	42.6667	0	N/A	N/A
148019	0.00015964	0.282258	0.234593	0.000949402	2.75892e-05	0.0206069	3.5675e-14	FBgn0035300		CG1139		62B12	amino acid transporter; GO:0015171 | inferred from sequence similarity with EMBL:AL035539; protein_id:CAB37481.1				X							X	X				X	36.5563	0.000771318	8.96989e-05	0.00947095	N/A	N/A	N/A	N/A	N/A	N/A	N/A	N/A
141428	3.37757e-05	6.44443e-06	1.08245e-05	5.3941e-05	3.17988e-15	1.10383e-14	6.44514e-15	FBgn0035289		CG12026		62B9					X							X	X				X	N/A	N/A	N/A	N/A	N/A	N/A	N/A	N/A	83.9389	-1.2791	0.128394	0.35832
143611	8.26812e-05	0.00583032	0.000166192	0.000130778	4.35453e-12	0.147646	0.234406	FBgn0003432	sallimus	sls	CG1915	62C2-4	myosin light chain kinase	mitotic chromosome condensation; myoblast function			X							X	X				X	49.6412	-0.113148	0.403624	0.635314	42.2515	-0.0746282	0.384115	0.61977	63.7392	-0.278645	0.361295	0.601078
152251	0.000230513	0.241038	0.715947	0.0543739	2.98821e-10	0.00398268	0.000184252	FBgn0035303		CG5699	BcDNA:GH09541	62C4					X							X	X				X	49.0713	-0.0544919	0.165652	0.407004	N/A	N/A	N/A	N/A	N/A	N/A	N/A	N/A
148032	0.000160941	0.000359825	0.0338512	0.0345918	0.000357153	0.618048	0.807404	FBgn0035323		CG13807		62D4					X					X		X	X				X	32.8753	0.054849	0.0122034	0.110469	N/A	N/A	N/A	N/A	N/A	N/A	N/A	N/A
151681	5.77738e-08	2.96101e-05	0.46134	0.0240755	2.80885e-16	0.872636	0.0105	FBgn0052306		CG32306		62E2-3					X					X		X	X				X	47.5899	-0.0167633	0.105023	0.324073	N/A	N/A	N/A	N/A	N/A	N/A	N/A	N/A
148054	4.40996e-05	0.0710615	0.0783566	0.000294476	0.000311934	0.269861	0.00144256	FBgn0035355		CG16985	BcDNA:RE30174	62E7					X					X		X	X				X	35.7327	0.00592035	0.00191342	0.0437427	N/A	N/A	N/A	N/A	N/A	N/A	N/A	N/A
148056	0.000231247	0.0719172	0.0321109	0.000277774	0.000248592	0.000201724	2.64814e-07	FBgn0035358		CG14949		62E8					X					X		X	X				X	48.8492	-0.201876	0.319573	0.565308	N/A	N/A	N/A	N/A	N/A	N/A	N/A	N/A
148058	0.000539341	0.424572	0.317723	0.000254554	0.785147	0.401114	2.85266e-06	FBgn0035360		CG1246		62E8					X					X		X	X				X	32.5943	0.053402	0.0554084	0.23539	N/A	N/A	N/A	N/A	N/A	N/A	N/A	N/A
143565	0.000118166	0.863971	0.598478	0.498087	1.04044e-09	0.125218	0.208603	FBgn0005640	Ecdysone-induced protein 63E	Eip63E	CG10579, CG10579, PFTAIRE, L63, Pftaire	63E3--5	protein serine/threonine kinase; GO:0004674 ; EC:2.7.1.37 | inferred from sequence similarity; protein serine/threonine kinase; GO:0004674 ; EC:2.7.1.37 | non-traceable author statement; cyclin-dependent protein kinase; GO:0004693 ; EC:2.7.1.- | inferred from sequence similarity; protein serine/threonine kinase; GO:0004674 ; EC:2.7.1.37 | inferred from sequence similarity with EMBL:U62391	protein amino acid phosphorylation; GO:0006468 | inferred from sequence similarity; protein amino acid phosphorylation; GO:0006468 | non-traceable author statement								X		X	X					18.8641	0.110605	0.175899	0.419403	N/A	N/A	N/A	N/A	N/A	N/A	N/A	N/A
151171	0.000252805	0.000252805	0.649828	0.649828	3.84566e-14	6.79132e-06	6.79132e-06	FBgn0040694		CG14974		63E5										X		X	X					43.1334	-0.033569	0.248799	0.498797	N/A	N/A	N/A	N/A	N/A	N/A	N/A	N/A
153770	0.081058	0.0040028	0.000935388	0.00218987	1.2611e-17	0.00370276	0.0106966	FBgn0035461		CG10855		63F1																		N/A	N/A	N/A	N/A	42.5011	-0.0230974	0.10824	0.328999	53.8461	-0.110944	0.0854886	0.292384
153370	2.03067e-07	0.0882859	0.340243	0.278321	1.93986e-09	0.0221509	0.1399	FBgn0026592		BEST:HL04053	CG1079	63F5										X		X	X					45.4534	-0.0925646	0.149976	0.387267	N/A	N/A	N/A	N/A	N/A	N/A	N/A	N/A
143534	1.32985e-06	0.587747	0.587747	1.32985e-06	0.347671	0.347671	1.08074e-05	FBgn0004910	Ecdysone-induced protein 63F 1	Eip63F-1	CG15855, E63F, E63-1, 63F-1, Eip63Fa	63F6--7	calcium ion binding; GO:0005509 | non-traceable author statement; calcium ion binding; GO:0005509 | inferred from direct assay; calcium ion binding; GO:0005509 | inferred from sequence similarity with MGD:Calt; MGI:MGI:88254		cytoplasm; GO:0005737 | inferred from direct assay; nucleus; GO:0005634 | inferred from direct assay; plasma membrane; GO:0005886 | inferred from direct assay							X		X	X					40.9756	-0.10446	0.0196571	0.140204	N/A	N/A	N/A	N/A	N/A	N/A	N/A	N/A
148155	0.000452721	0.000452721	0.000317418	0.000317418	6.47029e-06	9.79331e-06	9.79331e-06	FBgn0035511		CG15007		64A10	structural constituent of larval cuticle (sensu Insecta); GO:0008010 | inferred from sequence similarity with SWISS-PROT:P81225									X		X	X					-210.159	8.21256	0.057734	0.240279	31	0	N/A	N/A	-109.606	5.05051	0.042979	0.207314
141606	0.000714523	0.00279187	0.025935	0.682386	0.421114	0.0112611	6.49202e-07	FBgn0028736		Ero1L	CG1333, ERO1-L	64A10										X		X	X					17.2843	0.0894438	0.0642459	0.253468	N/A	N/A	N/A	N/A	N/A	N/A	N/A	N/A
148138	4.70582e-05	0.0150327	0.0207612	0.0778173	1.15094e-18	0.000135708	5.35583e-05	FBgn0035483		CG1134		64A4										X		X	X					49.2246	-0.0568732	0.335778	0.579464	N/A	N/A	N/A	N/A	N/A	N/A	N/A	N/A
154757	7.81208e-05	0.812303	0.334063	0.0708435	0.157351	0.442338	0.0111727	FBgn0035498		CG14991		64A6										X		X	X					40.987	-0.0264022	0.0043979	0.0663167	N/A	N/A	N/A	N/A	N/A	N/A	N/A	N/A
148145	1.91551e-08	2.47007e-08	0.697475	0.753506	2.91309e-15	0.460848	0.400684	FBgn0035497		CG14995	CT34848	64A6										X		X	X					40.7568	-0.022107	0.113448	0.336821	N/A	N/A	N/A	N/A	N/A	N/A	N/A	N/A
153410	0.000130296	0.0121387	0.442119	0.0608408	0.06866	0.16699	3.91572e-08	FBgn0041630	Hexosaminidase 1	Hexo1	CG1318	64B1	beta-N-acetylhexosaminidase									X		X	X					40.0933	-0.0308062	0.00291487	0.0539895	N/A	N/A	N/A	N/A	N/A	N/A	N/A	N/A
152765	0.000196174	0.167222	0.196579	0.000122321	0.000689788	0.617889	0.713079	FBgn0035557		CG11353		64B11										X		X	X					39.7519	-0.0639808	0.0123793	0.111262	N/A	N/A	N/A	N/A	N/A	N/A	N/A	N/A
153082	6.15507e-05	0.102795	0.147803	0.103121	4.83822e-09	0.0195297	0.54105	FBgn0035542		CG11347		64B6										X		X	X					40.4096	-0.0256868	0.0250726	0.158343	N/A	N/A	N/A	N/A	N/A	N/A	N/A	N/A
152062	0.000292322	0.041262	0.412052	8.01241e-05	0.638634	0.245786	7.71177e-09	FBgn0035540	Syntaxin 17	Syx17	CG7452, Dm Syx17, DmSyx17, Syntaxin 17	64B6	t-SNARE; GO:0005486 | inferred from sequence similarity with EMBL:AF115435; t-SNARE; GO:0005486 | inferred from sequence similarity	neurotransmitter secretion; GO:0007269 | inferred from sequence similarity with EMBL:AF115435; synaptic vesicle fusion; GO:0016083 | inferred from sequence similarity with EMBL:AF115435	plasma membrane; GO:0005886 | inferred from sequence similarity; plasma membrane; GO:0005886 | inferred from sequence similarity with EMBL:AF115435							X		X	X					46.7867	-0.0938	0.138439	0.372073	N/A	N/A	N/A	N/A	N/A	N/A	N/A	N/A
148206	7.77175e-05	0.241732	0.159752	0.0861344	0.314727	0.618942	4.71378e-05	FBgn0035583		CG13704		64C3										X		X	X					32.3427	0.0478911	0.0259299	0.161028	N/A	N/A	N/A	N/A	N/A	N/A	N/A	N/A
154541	0.000399752	0.0973636	0.215285	0.407955	0.000424433	0.267595	0.419629	FBgn0035586		CG10671		64C9										X		X	X					36.1807	0.00630758	0.000137837	0.0117404	N/A	N/A	N/A	N/A	N/A	N/A	N/A	N/A
154760	8.38605e-08	0.0310886	0.683256	0.0220101	0.280944	0.665114	2.2268e-08	FBgn0035589		CG4618		64C9										X		X	X					47.5	-0.0904022	0.146331	0.382532	N/A	N/A	N/A	N/A	N/A	N/A	N/A	N/A
141484	1.07415e-06	0.404232	0.761038	0.448521	0.0554536	0.67105	0.000539174	FBgn0035588		CG10672		64C9	oxidoreductase, acting on CH-OH group of donors; GO:0016614 ; EC:1.1.-.- | inferred from sequence similarity with EMBL:AF044127									X		X	X					46.2976	-0.0521161	0.0871827	0.295267	N/A	N/A	N/A	N/A	N/A	N/A	N/A	N/A
148228	2.73491e-08	0.270355	0.0749555	1.20272e-05	0.984944	0.842499	1.8676e-11	FBgn0035619		CG10592		64D5	alkaline phosphatase; GO:0004035 ; EC:3.1.3.1 | inferred from sequence similarity with EMBL:M24439									X		X	X					38.3601	-0.0191604	0.00537978	0.073347	N/A	N/A	N/A	N/A	N/A	N/A	N/A	N/A
151980	7.98675e-09	0.0136184	0.020515	2.19931e-06	0.194332	0.868948	7.90563e-11	FBgn0035620		CG5150		64D5	alkaline phosphatase; GO:0004035 ; EC:3.1.3.1 | inferred from sequence similarity with MGD:Akp2; MGI:MGI:87983									X		X	X					41.5563	-0.100223	0.0516098	0.227178	N/A	N/A	N/A	N/A	N/A	N/A	N/A	N/A
148275	2.27167e-06	2.2343e-06	1.3475e-05	4.49085e-06	4.20283e-18	7.72721e-14	3.54771e-14	FBgn0035694		CG13299		65A10										X		X	X					29.1194	0.157334	0.090528	0.300879	10.4427	0.664032	0.0510062	0.225846	49.2832	-0.0986067	0.0292743	0.171097
152606	1.58374e-08	3.5226e-09	7.98131e-10	2.30502e-09	6.23094e-09	0.000825876	3.3269e-05	FBgn0035695		CG10226		65A10	multidrug transporter; GO:0015239 | inferred from sequence similarity with MGD:Pgy2; MGI:MGI:97569									X		X	X					36.4365	0.0107528	0.000198713	0.0140966	23.4324	0.177401	0.160947	0.401182	72.9999	-0.97352	0.0435028	0.208573
148251	3.40767e-06	0.0134429	0.0151258	0.000384341	0.724271	0.0809122	0.950739	FBgn0035661		CG10477	NF-YB-like	65A3	serine-type endopeptidase; GO:0004252 ; EC:3.4.21.- | inferred from sequence similarity with EMBL:U03760									X		X	X					44.8164	-0.0198953	0.0680495	0.260863	N/A	N/A	N/A	N/A	N/A	N/A	N/A	N/A
148259	0.000120055	0.124371	0.00459187	0.0524919	1.38222e-07	0.276707	0.229702	FBgn0035673		CG6602		65A5										X		X	X					42.2038	-0.019955	0.0227098	0.150698	N/A	N/A	N/A	N/A	N/A	N/A	N/A	N/A
148292	0.000448012	0.402731	0.371917	0.641325	0.00123963	0.621403	0.560426	FBgn0029117	Surfeit 1	Surf1	CG9943	65D5	heme transporter	cytochrome biogenesis; cytochrome c oxidase biogenesis	mitochondrial inner membrane	X						X		X	X					17.7547	0.399203	0.567183	0.753115	N/A	N/A	N/A	N/A	N/A	N/A	N/A	N/A
148311	2.79933e-05	0.422513	0.46461	0.142297	0.734765	0.440591	2.33226e-06	FBgn0035744		CG8628		65E7	diazepam-binding inhibitor; GO:0008025 | inferred from sequence similarity with MGD:Dbi; MGI:MGI:94865; acyl-CoA binding; GO:0000062 | inferred from sequence similarity with SGD_LOCUS:ACB1; SGD:S0003269	acyl-CoA homeostasis; GO:0042049 | inferred from sequence similarity with SGD_LOCUS:ACB1; SGD:S0003269		X						X		X						24.5389	0.168062	0.443977	0.666316	N/A	N/A	N/A	N/A	N/A	N/A	N/A	N/A
148310	2.74835e-06	0.084327	0.113756	0.0934956	0.33151	0.639925	7.51663e-06	FBgn0035744		CG8628		65E7	diazepam-binding inhibitor; GO:0008025 | inferred from sequence similarity with MGD:Dbi; MGI:MGI:94865; acyl-CoA binding; GO:0000062 | inferred from sequence similarity with SGD_LOCUS:ACB1; SGD:S0003269	acyl-CoA homeostasis; GO:0042049 | inferred from sequence similarity with SGD_LOCUS:ACB1; SGD:S0003269		X						X		X						22.8652	0.169945	0.485814	0.697003	N/A	N/A	N/A	N/A	N/A	N/A	N/A	N/A
148333	4.6334e-10	0.112281	0.375806	0.000128901	0.714806	0.0987157	7.32043e-06	FBgn0035780		CG18417		65F11				X						X		X						29.0987	0.0352723	0.315967	0.56211	N/A	N/A	N/A	N/A	N/A	N/A	N/A	N/A
152794	0.00098087	0.0463039	0.452654	0.000602898	0.754541	0.0988071	1.55523e-14	FBgn0035781		CG8560		65F11	NOT carboxypeptidase; GO:0004180 | non-traceable author statement			X						X		X						52.2826	-0.173408	0.317615	0.563574	N/A	N/A	N/A	N/A	N/A	N/A	N/A	N/A
154884	3.43818e-07	0.181566	0.305074	1.67858e-05	4.03512e-09	0.0255444	2.96797e-07	FBgn0035763		CG8602		65F4				X						X		X						39.9483	-0.00701353	0.00675872	0.0822115	N/A	N/A	N/A	N/A	N/A	N/A	N/A	N/A
148326	0.000138337	0.000178193	0.000292487	8.64648e-05	4.11812e-11	2.59398e-11	1.91587e-11	FBgn0035768		CG14834	CT34650	65F5				X						X		X						76.6479	-1.30131	0.0914873	0.302469	59.5544	-0.915448	0.149896	0.387164	42.6667	0	N/A	N/A
153088	0.00118802	0.14729	0.0674139	1.91511e-05	0.0302495	0.471976	0.0361805	FBgn0035770		CG8588		65F6--7																		45.543	-0.011884	0.0649924	0.254936	N/A	N/A	N/A	N/A	N/A	N/A	N/A	N/A
153055	5.41012e-05	0.0372628	0.0708268	0.0152698	0.217803	0.0719914	0.372574	FBgn0016694	PAR-domain protein 1	Pdp1	CG17888, PDP1, pdp1, PAR-Domain Protein 1	66A14--17	transcription factor; GO:0003700 | traceable author statement; DNA binding; GO:0003677 | inferred from physical interaction with FLYBASE:Tm1; FB:FBgn0003721	transcription; GO:0006350 | traceable author statement	nucleus; GO:0005634 | inferred from direct assay	X						X		X						46.9203	-0.165927	0.103615	0.321893	N/A	N/A	N/A	N/A	N/A	N/A	N/A	N/A
148337	4.48882e-07	4.48882e-07	0.652288	0.652288	1.54114e-11	0.00383355	0.00383355	FBgn0035786	Tetraspanin 66A	Tsp66A	CG16991, CG16991, Dm.Tsp66A, Tetraspanin 66A	66A2			integral to membrane; GO:0016021 | inferred from sequence similarity	X						X		X						46.3435	-0.147893	0.37177	0.60973	N/A	N/A	N/A	N/A	N/A	N/A	N/A	N/A
148369	3.36976e-07	0.66502	0.654715	0.414019	0.0171423	0.648979	0.209268	FBgn0035830		CG8209		66A21				X						X		X						19.2597	0.304195	0.456878	0.675928	N/A	N/A	N/A	N/A	N/A	N/A	N/A	N/A
154843	0.00629127	0.0206959	0.122899	0.000645677	2.13068e-05	0.151748	2.27853e-13	FBgn0035850		CG7986		66B11																		37.7162	-0.00191274	0.000266802	0.0163341	N/A	N/A	N/A	N/A	N/A	N/A	N/A	N/A
151799	0.000359149	0.00592442	0.0115044	0.0083408	3.40165e-22	4.13611e-06	7.8211e-10	FBgn0026252	moleskin	msk	CG7935, CG7935, CG7935, 61, CIP-61, DmRanBP7, dim-7, DIM-7, Corkscrew Interacting Protein-61, moleskin, diminished-7	66B6	RAN protein binding; GO:0008536 | inferred from sequence similarity; protein carrier; GO:0008320 | inferred from sequence similarity	EGF receptor signaling pathway; GO:0007173 | inferred from genetic interaction with FLYBASE:rl; FB:FBgn0003256; protein-nucleus import; GO:0006606 | inferred from direct assay; transmembrane receptor protein tyrosine kinase signaling pathway; GO:0007169 | inferred from physical interaction with FLYBASE:csw; FB:FBgn0000382; transmembrane receptor protein tyrosine kinase signaling pathway; GO:00071…	cell cortex; GO:0005938 | inferred from direct assay; cytoplasm; GO:0005737 | inferred from direct assay; nucleus; GO:0005634 | inferred from direct assay	X						X		X						29.3607	0.015836	0.188793	0.434503	N/A	N/A	N/A	N/A	N/A	N/A	N/A	N/A
153377	2.49925e-06	0.508163	0.794284	0.163614	0.0351867	0.816623	0.000803716	FBgn0010350	CDP diglyceride synthetase	Cdsa	CG7962	66B7	phosphatidate cytidylyltransferase	phototransduction	endoplasmic reticulum; nuclear membrane; smooth endoplasmic reticulum	X						X		X						19.4108	0.115944	0.194039	0.440499	N/A	N/A	N/A	N/A	N/A	N/A	N/A	N/A
154330	0.000833163	0.0635053	0.351728	0.134531	5.39643e-16	0.201979	0.717262	FBgn0035890		CG13667		66C11	NADPH-ferrihemoprotein reductase; GO:0003958 ; EC:1.6.2.4 | inferred from sequence similarity with MGD:Por; MGI:MGI:97744			X						X								42.8042	-0.070766	0.0937626	0.306207	N/A	N/A	N/A	N/A	N/A	N/A	N/A	N/A
152139	8.52787e-08	0.000169648	4.38958e-05	0.00142088	0.000103853	0.00867503	4.43501e-06	FBgn0035880		CG17352	CT33100	66C8				X						X								N/A	N/A	N/A	N/A	39.9219	-0.0519669	0.615967	0.784835	48.6769	-0.06701	0.156339	0.395398
144216	3.12095e-05	0.0320575	0.487908	0.508613	1.06514e-06	0.798081	0.887437	FBgn0011509	Signal recognition particle receptor b	SrpRb	CG33162	66D11	signal recognition particle receptor	SRP-dependent, co-translational membrane targeting	signal recognition particle receptor complex	X						X								23.5165	0.130275	0.748931	0.865408	N/A	N/A	N/A	N/A	N/A	N/A	N/A	N/A
143110	0.000220936	0.000228338	0.000251615	0.00021618	2.67913e-11	2.67387e-11	2.12016e-11	FBgn0000358	Chorion protein 19	Cp19	CG6524, CG6524, s19-1, s19, C.s19, cp19, Dms19, CP19, S19: Shell-19, Shell-19	66D12	structural constituent of chorion (sensu Insecta); GO:0005213 | non-traceable author statement	insect chorion formation; GO:0007306 | non-traceable author statement		X						X								44.1677	-0.229259	0.00691022	0.0831277	52.1426	-0.660192	0.117864	0.343314	29.0499	0.42608	0.0199262	0.14116
152555	1.12067e-05	0.534429	0.987599	0.00606378	3.79196e-11	0.824805	0.418543	FBgn0003149	Paramyosin	Prm	CG5939, CG5939, paramyosin, Para, l(3)10631, PM/mPM, PM, mPM, miniparamyosin, Paramyosin/Miniparamyosin	66D12--14	structural constituent of muscle; GO:0008307 | inferred from sequence similarity with PIR:A48575; structural constituent of muscle; GO:0008307 | non-traceable author statement		striated muscle thick filament; GO:0005863 | non-traceable author statement	X						X								50.1269	-0.0165109	0.429853	0.655632	N/A	N/A	N/A	N/A	N/A	N/A	N/A	N/A
152762	5.65796e-06	0.797288	0.161014	0.0486147	1.69587e-09	0.234944	6.2411e-09	FBgn0035917		CG6416		66D8--9				X						X								58.1277	-0.0101674	0.3804	0.616766	N/A	N/A	N/A	N/A	N/A	N/A	N/A	N/A
143078	1.45716e-05	0.0494946	0.313359	0.0204042	3.14482e-06	0.296908	2.2848e-07	FBgn0000121	Arrestin 2	Arr2	CG5962, arr2, arrestin-like protein, phosrestin-1, 49, ArrB: Arrestin B, PRI, Phosrestin I, ArrB-ml, phosrestin I, arrestin2, arrestin, arrestin-2, Beta-Arrestin, AH, ArrB, 49kD Arrestin homolog, Arrestin B	66D9	metarhodopsin binding; GO:0016030 | traceable author statement	deactivation of rhodopsin mediated signaling; GO:0016059 | inferred from genetic interaction with FLYBASE:Arr1; FB:FBgn0000120; metarhodopsin inactivation; GO:0016060 | inferred from genetic interaction with FLYBASE:Arr1; FB:FBgn0000120	membrane fraction; GO:0005624 | inferred from direct assay; rhabdomere; GO:0016028 | inferred from direct assay; soluble fraction; GO:0005625 | inferred from direct assay	X						X								46.3004	-0.00358621	0.0754106	0.27461	N/A	N/A	N/A	N/A	N/A	N/A	N/A	N/A
148428	0.010706	0.0154156	0.000304276	0.0043238	5.14694e-05	0.870712	1.65462e-05	FBgn0035933		CG13309		66E1																		N/A	N/A	N/A	N/A	16.8199	0.0670822	0.482825	0.694856	42.903	-0.00166606	0.000270419	0.0164444
141294	0.000268022	0.000376285	0.117154	0.174054	1.06621e-14	0.130558	0.186155	FBgn0035945		CG5026		66E5	protein tyrosine/serine/threonine phosphatase; GO:0008138 ; EC:3.1.3.- | inferred from sequence similarity with EMBL:AF073997			X						X								25.8047	0.145624	0.429651	0.655478	N/A	N/A	N/A	N/A	N/A	N/A	N/A	N/A
141321	0.000511589	0.497238	0.0315299	0.00672047	4.87753e-09	0.636843	0.000109288	FBgn0035951		CG5068		66E6				X						X								17.8582	0.169585	0.345412	0.587717	N/A	N/A	N/A	N/A	N/A	N/A	N/A	N/A
148446	4.61881e-06	0.00787509	0.0307694	1.86293e-05	0.29705	0.423006	1.21703e-13	FBgn0023479		Tequila	CG4821	66F4	serine-type endopeptidase; pancreatic elastase			X						X								69.5986	-1.02192	0.16936	0.411534	N/A	N/A	N/A	N/A	N/A	N/A	N/A	N/A
148450	0.000589955	0.0285288	0.897846	0.222557	1.31079e-12	0.025702	0.0930438	FBgn0035968		CG4484		67A1	sucrose:hydrogen symporter; GO:0008506 ; TC:2.A.1.5.1 | inferred from sequence similarity with EMBL:AC004138			X						X								45.106	-0.064162	0.0587747	0.242435	N/A	N/A	N/A	N/A	N/A	N/A	N/A	N/A
148460	1.06394e-05	0.0258812	0.492825	0.0746208	5.32803e-12	0.0918216	0.00181178	FBgn0035982		CG4461	Hsp20	67B1	heat shock protein; GO:0003773 | inferred from sequence similarity with EMBL:U96099	response to heat; GO:0009408 | inferred from sequence similarity with EMBL:U96099		X						X								56.0651	-0.0249912	0.429927	0.655688	N/A	N/A	N/A	N/A	N/A	N/A	N/A	N/A
152457	0.000315248	0.409679	0.676408	0.0503036	0.850136	0.877467	2.14462e-08	FBgn0035985		CG3672		67B2--3				X						X								21.6008	0.0247867	0.249035	0.499034	N/A	N/A	N/A	N/A	N/A	N/A	N/A	N/A
153386	1.17823e-12	2.72992e-12	9.31611e-07	1.1481e-07	2.55602e-14	4.73743e-05	1.74239e-05	FBgn0035989		CG3967		67B3--4				X						X								34.8494	0.0561285	0.00275407	0.0524792	N/A	N/A	N/A	N/A	N/A	N/A	N/A	N/A
154184	0.000763114	0.229875	0.342336	0.00135761	0.179551	0.393501	1.11388e-14	FBgn0023129	astray	aay	CG3705, 0423/14, astray	67B4	phosphoserine phosphatase; GO:0004647 ; EC:3.1.3.3 | inferred from sequence similarity; phosphoserine phosphatase; GO:0004647 ; EC:3.1.3.3 | inferred from sequence similarity with EMBL:Y10275; protein_id:CAA71318.1; phosphoserine phosphatase; GO:0004647 ; EC:3.1.3.3 | non-traceable author statement	axon guidance; GO:0007411 | inferred from mutant phenotype; peripheral nervous system development; GO:0007422 | traceable author statement		X						X								53.276	-0.010304	0.187697	0.43324	N/A	N/A	N/A	N/A	N/A	N/A	N/A	N/A
142623	0.000310682	0.000248228	0.0702937	0.0795242	5.79965e-06	0.698285	0.561158	multiple hits				67B9				X						X								37.1562	-0.00845135	0.000143522	0.0119801	N/A	N/A	N/A	N/A	N/A	N/A	N/A	N/A
141418	0.000112029	0.170499	0.129925	0.000350131	0.0711811	0.014303	6.02823e-17	FBgn0036024		CG18180		67C3				X						X								39.0701	-0.0104055	0.0117461	0.108379	N/A	N/A	N/A	N/A	N/A	N/A	N/A	N/A
152952	1.57594e-06	1.57594e-06	0.00847479	0.00847479	2.70323e-20	1.19138e-05	1.19138e-05	FBgn0036029		CG16719		67C5				X						X								45.0109	-0.0399931	0.416582	0.645432	N/A	N/A	N/A	N/A	N/A	N/A	N/A	N/A
154399	0.000423961	0.876107	0.088488	0.0464073	4.58276e-11	0.476616	0.0533804	FBgn0015321	Ubiquitin conjugating enzyme 4	UbcD4	CG8284, E2	67C5	ubiquitin conjugating enzyme; GO:0004840 | non-traceable author statement	ubiquitin cycle; GO:0006512 | non-traceable author statement		X						X								14.9835	0.0596101	0.40313	0.634926	N/A	N/A	N/A	N/A	N/A	N/A	N/A	N/A
141549	0.000611508	0.876694	0.423811	0.12107	1.26934e-07	0.0283773	0.000822413	FBgn0036043		CG8177		67C7--8	anion exchanger; GO:0015380 ; TC:2.A.31.1.1 | inferred from sequence similarity with PIR:A42497			X						X								21.6493	0.0868757	0.315644	0.561822	N/A	N/A	N/A	N/A	N/A	N/A	N/A	N/A
148514	0.000197319	0.000197319	0.00554131	0.00554131	2.90457e-14	1.95389e-06	1.95389e-06	FBgn0036075		CG8065		67D10--11				X					X	X			X	X				57.7893	-0.520699	0.345783	0.588033	N/A	N/A	N/A	N/A	N/A	N/A	N/A	N/A
152757	9.97558e-05	0.343708	0.333846	0.502817	0.191832	0.686083	0.65536	FBgn0036068		CG6640		67D8				X					X	X			X	X				36.2489	0.00418214	0.00155779	0.0394689	N/A	N/A	N/A	N/A	N/A	N/A	N/A	N/A
148522	2.59897e-06	2.26935e-06	0.369432	0.388463	4.59462e-17	0.823261	0.959367	FBgn0036085		CG6527		67E4									X	X			X	X				39.2109	-0.011562	0.040403	0.201005	N/A	N/A	N/A	N/A	N/A	N/A	N/A	N/A
148533	0.000816188	0.0220607	0.221367	0.0592214	0.0250022	0.979347	0.353104	FBgn0036101	ninjurin A	ninA	CG6449, ninjurin A	67E7		axon guidance; GO:0007411 | non-traceable author statement							X	X			X	X				53.6491	-0.408107	0.221618	0.470763	N/A	N/A	N/A	N/A	N/A	N/A	N/A	N/A
152086	2.75705e-05	0.300742	0.0373137	0.144292	0.00295623	0.76704	5.55621e-08	FBgn0036106		CG6409		67F1		GPI anchor biosynthesis; GO:0006506 | inferred from sequence similarity with PIR:A55731	endoplasmic reticulum; GO:0005783 | inferred from sequence similarity with PIR:A55731						X	X			X	X				51.6916	-0.0161525	0.264311	0.514112	N/A	N/A	N/A	N/A	N/A	N/A	N/A	N/A
148539	0.00247766	0.000489792	0.0112106	0.0146443	4.87605e-09	0.0409098	0.0188564	FBgn0036110		CG18348		67F3									X	X			X	X				N/A	N/A	N/A	N/A	25.1621	0.0195216	0.142964	0.378106	55.6497	-0.286706	0.13477	0.36711
148555	4.56062e-10	4.56062e-10	0.251237	0.251237	2.69978e-16	6.34944e-06	6.34944e-06	FBgn0036132		CG18587		68A4									X	X			X	X				44.5966	-0.0577319	0.431361	0.656781	N/A	N/A	N/A	N/A	N/A	N/A	N/A	N/A
148553	5.45088e-10	5.29629e-10	4.86578e-10	4.41819e-10	2.1562e-19	8.5467e-19	9.65143e-19	multiple hits				68A6									X	X			X	X				41.9351	-0.15214	0.0143053	0.119605	29.658	0.0367176	0.00255762	0.0505729	35.5073	0.234604	0.00110026	0.0331702
154125	0.000829577	0.612097	0.270142	0.280466	0.0741325	0.893465	0.000711988	FBgn0041094		scylla	CG7590	68B4-C1								X	X	X			X	X				43.6077	-0.0998372	0.0749462	0.273763	N/A	N/A	N/A	N/A	N/A	N/A	N/A	N/A
148570	2.09926e-07	2.09926e-07	0.077641	0.077641	2.33294e-17	1.73827e-06	1.73827e-06	FBgn0036154		CG6168		68C2								X	X	X			X	X				38.611	-0.0104112	0.0208018	0.144228	N/A	N/A	N/A	N/A	N/A	N/A	N/A	N/A
148574	3.43098e-05	3.43098e-05	0.652816	0.652816	1.13188e-18	0.108161	0.108161	FBgn0036158		CG6149		68C8								X	X	X			X	X				40.8731	-0.0386638	0.0694805	0.263591	N/A	N/A	N/A	N/A	N/A	N/A	N/A	N/A
153223	0.000111654	0.000366336	0.0757649	0.188843	1.84231e-05	0.00527695	0.0112427	FBgn0036191	Sugar baby	Sugar-baby	CG7334, Sugar baby	68D2								X		X			X	X				22.0901	0.412014	0.126629	0.35585	N/A	N/A	N/A	N/A	N/A	N/A	N/A	N/A
148598	0.000235588	0.000235588	0.058442	0.058442	1.5032e-13	0.65022	0.65022	multiple hits				68D3								X		X			X	X				44.7522	-0.0972483	0.283064	0.532037	N/A	N/A	N/A	N/A	N/A	N/A	N/A	N/A
152426	7.213e-07	0.816223	0.187617	0.240367	0.335942	0.111923	0.719165	FBgn0036211		CG5946		68E1	cytochrome b5 reductase; GO:0004128 ; EC:1.6.2.2 | inferred from sequence similarity with SWISS-PROT:P07514							X		X			X	X				39.0784	-0.00539829	0.00187983	0.043357	N/A	N/A	N/A	N/A	N/A	N/A	N/A	N/A
148613	0.00086875	0.00100475	0.0827312	0.169082	4.8313e-17	0.0439396	0.0281948	FBgn0036218		CG14128		68E3								X		X			X	X				44.39	-0.0446379	0.299959	0.547685	N/A	N/A	N/A	N/A	N/A	N/A	N/A	N/A
148616	0.000279139	0.000277593	0.146603	0.146589	1.37697e-14	0.203905	0.204489	FBgn0036221		CG11588		68E3								X		X			X	X				46.9858	-0.13993	0.353855	0.594857	N/A	N/A	N/A	N/A	N/A	N/A	N/A	N/A
143151	2.79698e-11	9.08973e-06	0.0117235	0.000109693	1.32714e-11	3.21317e-07	2.455e-11	FBgn0000592	Esterase 6	Est-6	CG6917, Est-D, EST6, est-6, Est6, Est, EST-6, Esterase-6, est6, Est-5, Carboxyl ester hydrolase, Est-6	69A1	carboxylesterase; GO:0004091 ; EC:3.1.1.1 | traceable author statement; carboxylesterase; GO:0004091 ; EC:3.1.1.1 | non-traceable author statement	sexual reproduction; GO:0019953 | non-traceable author statement						X		X			X	X				43.3381	-0.0333605	0.180107	0.42439	N/A	N/A	N/A	N/A	N/A	N/A	N/A	N/A
148639	0.000188952	0.0580094	0.429124	0.03901	0.000190121	0.0695628	5.09414e-08	FBgn0036262		CG6910		69A1								X		X			X	X				55.8114	-0.0125956	0.0901518	0.300253	N/A	N/A	N/A	N/A	N/A	N/A	N/A	N/A
148641	1.81869e-05	0.453937	0.48271	0.00138629	2.06353e-14	0.173559	6.03992e-07	FBgn0022709	Adenylate kinase-1	Adk1	CG17146	69A2	adenylate kinase; uridine kinase							X		X			X	X				52.0923	-0.029927	0.260391	0.510285	N/A	N/A	N/A	N/A	N/A	N/A	N/A	N/A
143646	3.33207e-10	1.04972e-06	0.280053	0.00190348	2.41599e-10	0.462189	0.223085	FBgn0011279	Pheromone-binding protein-related protein 1	Pbprp1	CG10436, pbprp-1, PB-PRP1, pbprp1, 69a, PBP1, PBPRP-1, Obp69a	69B4	pheromone binding; GO:0005550 | inferred from sequence similarity; pheromone binding; GO:0005550 | non-traceable author statement; phenylalkylamine binding; GO:0008145 | non-traceable author statement; phenylalkylamine binding; GO:0008145 | inferred from sequence similarity		extracellular; GO:0005576 | non-traceable author statement					X		X			X	X				38.1886	-0.0193364	0.00755072	0.0868949	N/A	N/A	N/A	N/A	N/A	N/A	N/A	N/A
148659	0.000407984	0.000673929	7.58049e-05	5.96151e-05	2.19517e-14	7.37752e-05	5.24685e-05	FBgn0036285	twin of eyg	toe	CG10704, twin of eyg	69C1	transcription factor; GO:0003700 | inferred from sequence similarity; transcription factor; GO:0003700 | inferred from sequence similarity with MGD:Pax3; MGI:MGI:97487		nucleus; GO:0005634 | inferred from sequence similarity; nucleus; GO:0005634 | inferred from sequence similarity with MGD:Pax3; MGI:MGI:97487					X		X			X	X				40.2121	-0.0566981	0.0295083	0.17178	16.3745	0.164687	0.331023	0.575346	-114.424	5.17172	0.281667	0.530723
148662	2.09103e-07	0.161041	0.494628	0.231893	2.44625e-05	0.649741	0.101275	FBgn0036290		CG10638		69C3--4	aldehyde reductase; GO:0004032 ; EC:1.1.1.21 | inferred from sequence similarity with SWISS-PROT:P07943							X		X			X	X				35.7575	0.00432044	0.00144464	0.0380084	N/A	N/A	N/A	N/A	N/A	N/A	N/A	N/A
142532	0.000201913	0.378509	0.741624	0.403996	2.27401e-14	0.147217	4.80025e-06	FBgn0036298		CG10627		69C4	phosphoacetylglucosamine mutase; GO:0004610 ; EC:5.4.2.3 | inferred from sequence similarity with SWISS-PROT:P38628							X		X			X	X				17.079	0.183576	0.351998	0.593295	N/A	N/A	N/A	N/A	N/A	N/A	N/A	N/A
153046	0.000190203	0.279651	0.0373221	0.000349571	0.00142757	0.0319009	1.96864e-12	FBgn0014031	Serine pyruvate aminotransferase	Spat	CG3926, spa, serine pyruvate aminotransferase, Dm-Spat	6B1	serine-pyruvate aminotransferase; GO:0004760 ; EC:2.6.1.51 | non-traceable author statement; alanine-glyoxylate aminotransferase; GO:0008453 ; EC:2.6.1.44 | inferred from sequence similarity with SWISS-PROT:P41689; serine-pyruvate aminotransferase; GO:000		mitochondrial matrix; GO:0005759 | inferred from sequence similarity with SWISS-PROT:P41689; peroxisome; GO:0005777 | inferred from sequence similarity with SWISS-PROT:P41689															41.6315	-0.0150752	0.0186981	0.136741	N/A	N/A	N/A	N/A	N/A	N/A	N/A	N/A
144613	0.000620328	0.243473	0.022167	0.182917	1.94923e-05	0.0432476	4.87824e-09	FBgn0029896		CG3168		6C9																		42.2044	-0.00328953	0.0130844	0.114387	N/A	N/A	N/A	N/A	N/A	N/A	N/A	N/A
151557	0.0386351	0.286716	0.0261505	0.000620193	3.39229e-17	1.14565e-06	6.15646e-07	FBgn0029918		CG14433		6D4--7																		22.0288	0.246127	0.403545	0.635252	N/A	N/A	N/A	N/A	N/A	N/A	N/A	N/A
148713	2.52526e-05	0.00023275	0.000496981	6.30086e-07	3.34229e-14	0.00130545	3.68933e-11	FBgn0036364		CG14109		70B1					X				X					X	X			47.5429	-0.0428848	0.20354	0.451154	35.8164	-0.0141651	0.035752	0.189082	58.8072	-0.101232	0.110884	0.332992
154248	9.04373e-05	0.330887	0.916802	0.658819	1.7261e-06	0.423184	0.466683	FBgn0036402		CG6650		70C15					X		X		X					X	X			35.339	0.0180449	0.00223438	0.0472693	N/A	N/A	N/A	N/A	N/A	N/A	N/A	N/A
148725	7.21256e-07	0.130248	0.226081	0.000207007	0.0483016	0.289696	2.79119e-05	FBgn0036381		CG8745		70C4--5	ornithine-oxo-acid aminotransferase; GO:0004587 ; EC:2.6.1.13 | inferred from sequence similarity with NCBI_gi:1168056				X		X		X					X	X			43.1595	-0.0850911	0.126032	0.355011	N/A	N/A	N/A	N/A	N/A	N/A	N/A	N/A
148731	2.73067e-05	2.73067e-05	0.0127394	0.0127394	0.000334896	0.122142	0.122142	FBgn0052137		CG32137		70C6-7					X		X		X					X	X			40.6408	-0.108953	0.017593	0.132639	N/A	N/A	N/A	N/A	N/A	N/A	N/A	N/A
148747	0.000798351	0.270784	0.0105339	0.00262883	0.0126946	0.00470124	9.29034e-11	FBgn0036419		CG13482		70D5					X		X		X					X	X			52.7882	-0.0166732	0.137523	0.370841	N/A	N/A	N/A	N/A	N/A	N/A	N/A	N/A
152897	1.14205e-05	0.166348	0.589916	0.681673	0.0753005	0.193505	8.09775e-07	FBgn0036422		CG3868		70D6					X		X		X					X	X			22.3001	0.0372428	0.349219	0.590948	N/A	N/A	N/A	N/A	N/A	N/A	N/A	N/A
144140	0.000407998	0.7543	0.134665	0.46061	0.0790079	0.741671	0.000609412	FBgn0026409	Mitochondrial phosphate carrier protein	Mpcp	CG4994, l(3)00564, PpsM, MPCP, mitochondrial proton/phosphate symporter	70E1	phosphate transporter; GO:0015114 | non-traceable author statement; carrier; GO:0005386 | inferred from sequence similarity; phosphate transporter; GO:0015114 | inferred from sequence similarity; phosphate transporter; GO:0015114 | inferred from sequence similarity with SWISS-PROT:P16036	phosphate transport; GO:0006817 | inferred from sequence similarity; phosphate transport; GO:0006817 | inferred from sequence similarity with SWISS-PROT:P16036	mitochondrial inner membrane; GO:0005743 | inferred from sequence similarity; mitochondrial membrane; GO:0005740 | inferred from sequence similarity		X		X		X					X	X			-7.44729	0.031658	0.206942	0.454909	N/A	N/A	N/A	N/A	N/A	N/A	N/A	N/A
148759	0.000118283	0.000255682	0.318036	0.479745	2.42963e-19	0.00655565	0.0141433	FBgn0036437		CG5048		70F1					X		X		X					X	X			44.7108	-0.0407887	0.348208	0.590092	N/A	N/A	N/A	N/A	N/A	N/A	N/A	N/A
148762	7.42839e-10	7.42839e-10	0.576581	0.576581	2.05753e-15	0.0346562	0.0346562	FBgn0036440		CG17177		70F1					X		X		X					X	X			39.4737	-0.0504297	0.0172903	0.131493	N/A	N/A	N/A	N/A	N/A	N/A	N/A	N/A
148781	2.75816e-07	9.3478e-07	0.249225	0.189843	6.16962e-12	0.181558	0.000119628	FBgn0036467		CG12310	BcDNA:RE02926	71B2					X		X		X					X	X			44.9853	-0.0746092	0.137761	0.371162	N/A	N/A	N/A	N/A	N/A	N/A	N/A	N/A
153226	0.000730593	0.501979	0.183622	0.092643	8.20475e-05	0.0281124	6.04996e-07	FBgn0046812	Argonaute 2	AGO2	CG7439	71E1	translation initiation factor	translational initiation			X		X		X					X	X			54.9998	-0.0411178	0.108165	0.328885	N/A	N/A	N/A	N/A	N/A	N/A	N/A	N/A
151748	6.45735e-10	0.879821	0.684056	0.000104762	0.571899	0.450729	0.00816102	FBgn0004396	Cyclic-AMP response element binding protein A	CrebA	CG7450, BBF-2, Creb-A, dCREB-A, CREB, dCreb-A, CREB-a, BBF2_DROME, BOX B Binding Factor-2, creb, Creb, dCREBA, dCrebA, Bbbf2, l(3)03576, Box B-binding factor 2	71E1	DNA binding; GO:0003677 | inferred from direct assay; RNA polymerase II transcription factor; GO:0003702 | inferred from direct assay; transcription factor; GO:0003700 | non-traceable author statement; DNA binding; GO:0003677 | non-traceable author statem	salivary gland morphogenesis; GO:0007435 | non-traceable author statement; transcription from Pol II promoter; GO:0006366 | non-traceable author statement	nucleus; GO:0005634 | inferred from direct assay; nucleus; GO:0005634 | non-traceable author statement		X		X		X					X	X			55.6135	-0.555078	0.210666	0.458984	N/A	N/A	N/A	N/A	N/A	N/A	N/A	N/A
143130	6.34183e-05	0.365936	0.981089	0.00593422	3.77055e-14	0.707041	0.00265717	FBgn0000489	cAMP-dependent protein kinase	Pka-C3	CG6117, CG6117, 5-23, DC2, PKA, PKA C3, Dpck, Pk72A: Protein-kinase-like-72A, Pk?5, Protein-kinase-like-72A	72B1--2	protein serine/threonine kinase; GO:0004674 ; EC:2.7.1.37 | non-traceable author statement; cAMP-dependent protein kinase, catalyst; GO:0008602 ; EC:2.7.1.- | inferred from direct assay; cAMP-dependent protein kinase, catalyst; GO:0008602 ; EC:2.7.1.- | inferred from sequence similarity; cAMP-dependent protein kinase, catalyst; GO:0008602 ; EC:2.7.1.- | inferred from sequence similarity with MGD:…	protein amino acid phosphorylation; GO:0006468 | inferred from direct assay; protein amino acid phosphorylation; GO:0006468 | inferred from sequence similarity	cAMP-dependent protein kinase complex; GO:0005952 | inferred from sequence similarity	X	X				X					X	X			53.1907	-0.110123	0.410036	0.64034	N/A	N/A	N/A	N/A	N/A	N/A	N/A	N/A
154227	4.4164e-05	0.36309	0.917369	0.269329	3.63549e-08	0.22466	0.0985696	FBgn0036579		CG5027		72D10	protein disulfide isomerase; GO:0003756 ; EC:5.3.4.1 | inferred from sequence similarity with SWISS-PROT:P08003			X	X				X					X	X			29.0995	0.07618	0.0199008	0.14107	N/A	N/A	N/A	N/A	N/A	N/A	N/A	N/A
148863	0.0167973	0.0167973	0.00064612	0.00064612	8.19627e-05	0.0658675	0.0658675	FBgn0036590		CG13065	CG13065	72D12																		24.6115	0.317966	0.272604	0.522115	N/A	N/A	N/A	N/A	N/A	N/A	N/A	N/A
148729	0.0211882	0.00831497	7.11079e-05	0.000139488	1.40839e-05	0.082561	0.0119057	FBgn0036590		CG13065	BcDNA:RH56745	72D12																		N/A	N/A	N/A	N/A	16.0524	0.460517	0.0907412	0.301233	27.5632	0.290311	0.42519	0.652066
148880	3.85707e-05	0.465867	0.485171	0.00240427	1.20877e-06	6.27615e-06	1.78319e-15	FBgn0036606		CG13060	BcDNA:RE40431	72E1				X	X				X					X	X			27.4549	0.0517585	0.0364928	0.191031	N/A	N/A	N/A	N/A	N/A	N/A	N/A	N/A
151265	0.0396748	0.000303597	0.856713	0.137638	6.70036e-10	0.0106806	0.775638	FBgn0040795		CG13038		72E1				X	X				X					X	X			N/A	N/A	N/A	N/A	30.5885	0.00500089	0.000178944	0.013377	74.4937	-1.02448	0.0454117	0.2131
148882	0.000560876	0.314113	0.244942	0.00315917	0.00221868	0.184771	0.121606	FBgn0036608		CG13040		72E1				X	X				X					X	X			41.0842	-0.0708569	0.0600701	0.245092	N/A	N/A	N/A	N/A	N/A	N/A	N/A	N/A
152610	1.81617e-06	0.00294806	0.0513208	0.000114105	0.00704982	0.054582	0.0172081	multiple hits				72E1-3				X	X				X					X	X			41.1309	-0.0108995	0.15702	0.396258	N/A	N/A	N/A	N/A	N/A	N/A	N/A	N/A
151927	4.29275e-06	0.000737423	0.372088	0.748832	6.72203e-05	0.00246138	0.126597	FBgn0036619		CG4784		72E2				X	X				X					X	X			43.9269	-0.0561924	0.262276	0.512129	N/A	N/A	N/A	N/A	N/A	N/A	N/A	N/A
153433	0.00037072	0.000834031	0.193939	0.344973	3.22858e-07	0.51241	0.0439732	FBgn0011693	Photoreceptor dehydrogenase	Pdh	CG4899, pcdr, pigment cell dehydrogenase reductase	72E2	oxidoreductase, acting on the CH-OH group of donors, NAD or NADP as acceptor; GO:0016616 ; EC:1.1.1.- | inferred from sequence similarity with EMBL:D63669			X	X				X					X	X			40.7798	-0.017935	0.0821042	0.286538	N/A	N/A	N/A	N/A	N/A	N/A	N/A	N/A
144067	2.75233e-07	0.48505	0.76993	0.0177851	0.0765177	0.408674	0.00472512	FBgn0025558		CG4101	anon73B1, anon-73B1	73B1				X	X				X					X	X			47.9297	-0.125371	0.321095	0.566652	N/A	N/A	N/A	N/A	N/A	N/A	N/A	N/A
148905	0.000919621	0.0150297	0.68698	0.66951	4.07024e-07	0.818193	0.00285069	FBgn0036646		CG18217		73B1				X	X				X					X	X			42.2992	-0.071955	0.0498372	0.223243	N/A	N/A	N/A	N/A	N/A	N/A	N/A	N/A
142657	0.000840964	0.0184077	0.00925125	0.000915627	0.145732	0.106381	1.36923e-09	FBgn0043578		PGRP-SB1	CG9681	73C1	peptidoglycan recognition	defense response; immune response	extracellular; integral to plasma membrane	X	X				X					X	X			39.2327	-0.055435	0.0156045	0.124918	N/A	N/A	N/A	N/A	N/A	N/A	N/A	N/A
143321	3.38931e-09	0.000243444	0.0296093	0.00339471	2.36836e-12	0.794774	0.00313478	FBgn0003250	Rhodopsin 4	Rh4	CG9668, RH4, rh4, Dm Rh4, rhodopsin, DMELRH4, Rhodopsin	73D2--3	UV-sensitive opsin; GO:0015064 | inferred from direct assay; UV-sensitive opsin; GO:0015064 | traceable author statement; UV-sensitive opsin; GO:0015064 | non-traceable author statement; G-protein coupled receptor; GO:0004930 | non-traceable author statement; opsin; GO:0015053 | inferred from sequence similarity; short-wave-sensitive opsin; GO:0016016 | traceable author statement	G-protein coupled receptor protein signaling pathway; GO:0007186 | inferred from sequence similarity; phototransduction; GO:0007602 | inferred from direct assay	integral to membrane; GO:0016021 | inferred from sequence similarity; integral to membrane; GO:0016021 | non-traceable author statement	X	X			X	X					X	X			45.0092	-0.0257719	0.103165	0.321194	N/A	N/A	N/A	N/A	N/A	N/A	N/A	N/A
143652	4.16316e-07	0.262404	0.920615	0.228693	0.0976492	0.81697	0.000299854	FBgn0011293	antennal protein 10	a10	CG6642, OS-D, A10, Os-D	73E4	odorant binding; GO:0005549 | non-traceable author statement; pheromone binding; GO:0005550 | non-traceable author statement	chemosensory perception; GO:0007606 | inferred from sequence similarity with EMBL:AF070961		X	X			X	X					X	X			25.2384	0.0632291	0.199055	0.446156	N/A	N/A	N/A	N/A	N/A	N/A	N/A	N/A
148959	1.9758e-07	1.9758e-07	2.39403e-05	2.39403e-05	1.92913e-06	0.000115069	0.000115069	FBgn0036730		CG13732		74C4				X	X			X	X					X	X			53.3137	-0.477635	0.186926	0.432349	N/A	N/A	N/A	N/A	N/A	N/A	N/A	N/A
148963	0.00501545	0.0027631	0.698613	0.000478546	0.565391	0.855169	4.79157e-18	FBgn0036737		CG6298		74D3--4	chymotrypsin; GO:0004263 ; EC:3.4.21.1 | inferred from sequence similarity with EMBL:U03760																	38.758	-0.00197303	0.00711133	0.0843287	N/A	N/A	N/A	N/A	N/A	N/A	N/A	N/A
148981	1.1724e-05	0.000226949	5.51084e-05	3.06898e-06	4.59479e-09	4.09178e-08	1.67482e-09	FBgn0036767		CG16775		75A8				X	X			X	X					X	X			38.4163	-0.0462794	0.00202074	0.0449526	31	0	N/A	N/A	52.2359	-0.249144	0.10558	0.324931
148980	1.01988e-06	0.0295451	0.187056	0.00188195	0.000347404	0.00262177	3.2976e-07	FBgn0036766		CG5506		75A8				X	X			X	X					X	X			29.2774	0.0277559	0.123217	0.351023	N/A	N/A	N/A	N/A	N/A	N/A	N/A	N/A
153394	5.80994e-05	0.0260952	0.260928	0.816249	0.0100982	0.771491	0.0872102	FBgn0036783		CG7313	BcDNA:HL02449	75C2				X	X			X	X					X	X			28.7684	0.124965	0.114434	0.33828	N/A	N/A	N/A	N/A	N/A	N/A	N/A	N/A
152798	8.37712e-07	0.828472	0.567287	0.013515	0.274911	0.207413	0.000339821	FBgn0036806		Cyp12c1	CG4120, 12c1	75D6	cytochrome P450; GO:0015034 | inferred from sequence similarity; cytochrome P450; GO:0015034 | non-traceable author statement		mitochondrion; GO:0005739 | inferred from sequence similarity; mitochondrion; GO:0005739 | inferred from sequence similarity	X	X			X	X					X	X			43.8214	-0.0861743	0.144507	0.380141	N/A	N/A	N/A	N/A	N/A	N/A	N/A	N/A
154241	9.69235e-06	0.403615	0.0182726	0.0243744	0.000540439	0.90639	0.00642075	FBgn0036816	I'm not dead yet	Indy	CG3979, drIndy, anon-EST:fe3A7, anon-fast-evolving-3A7, I'm not dead yet	75E1	citrate transporter; GO:0015137 | inferred from direct assay; succinate transporter; GO:0015141 | inferred from direct assay; tricarboxylic acid transporter; GO:0015142 | non-traceable author statement	determination of adult life span; GO:0008340 | inferred from mutant phenotype		X	X			X	X					X	X			45.4396	-0.0236936	0.0535631	0.231437	N/A	N/A	N/A	N/A	N/A	N/A	N/A	N/A
149014	5.18101e-05	5.18101e-05	3.28555e-05	3.28555e-05	1.06272e-07	2.6253e-07	2.6253e-07	FBgn0036818		CG14074		75E2				X	X			X	X					X	X			36.4324	0.0102479	0.000174549	0.0132117	31	0	N/A	N/A	57.2041	-0.301346	0.20774	0.455785
149022	5.15741e-06	5.15741e-06	0.166775	0.166775	1.01265e-12	0.00158003	0.00158003	FBgn0036830		CG14077	VIa	75E5	cytochrome c oxidase; GO:0004129 ; EC:1.9.3.1 ; TC:3.D.3.-.- | inferred from sequence similarity with PIR:S01156		respiratory chain complex IV (sensu Eukarya); GO:0005751 | inferred from sequence similarity with PIR:S01156	X	X			X	X					X	X			43.0359	-0.0639408	0.2281	0.477598	N/A	N/A	N/A	N/A	N/A	N/A	N/A	N/A
149021	1.38833e-13	1.14422e-13	0.55231	0.598208	1.30027e-21	0.00554287	0.00220831	FBgn0036829		CG14076	CT33663	75E5	glutamate-gated ion channel; GO:0005234 ; TC:1.A.10.-.- | inferred from sequence similarity			X	X			X	X					X	X			41.2535	-0.0521167	0.0853554	0.292156	N/A	N/A	N/A	N/A	N/A	N/A	N/A	N/A
141416	1.87115e-05	0.246866	0.419627	0.183014	0.215153	0.0852928	4.26699e-11	FBgn0036831		CG6839		75E5				X	X			X	X					X	X			41.757	-0.0691328	0.0473825	0.217675	N/A	N/A	N/A	N/A	N/A	N/A	N/A	N/A
149024	3.01984e-07	0.45529	0.0197352	0.0564387	0.729293	0.952421	0.0211917	FBgn0036833		CG3819		75E6				X	X			X	X					X	X			37.1775	-0.00410918	0.000497448	0.0223035	N/A	N/A	N/A	N/A	N/A	N/A	N/A	N/A
141727	0.0100073	0.000710302	0.364599	0.326514	4.36996e-16	0.00439629	0.00237677	FBgn0036838		CG3808	cg3808	75F2	RNA binding; GO:0003723 | inferred from sequence similarity			X	X			X	X					X	X			N/A	N/A	N/A	N/A	22.6223	0.234559	0.0438232	0.20934	27.8888	0.104088	0.0780955	0.279456
151832	8.00967e-07	0.626882	0.79282	1.51892e-06	0.199824	0.723284	9.24982e-08	FBgn0036898		CG8782		76B11	ornithine-oxo-acid aminotransferase; GO:0004587 ; EC:2.6.1.13 | inferred from sequence similarity with NCBI_gi:4557809			X	X			X	X					X	X			38.1896	-0.00954478	0.00920161	0.095925	N/A	N/A	N/A	N/A	N/A	N/A	N/A	N/A
149053	0.000496804	0.278954	0.377573	0.0501018	7.1743e-05	0.0355051	0.0870392	FBgn0036876		CG9451		76B5	acid phosphatase; GO:0003993 ; EC:3.1.3.2 | inferred from sequence similarity with MGD:Acp2; MGI:MGI:87882			X	X			X	X					X	X			46.0708	-0.120207	0.123087	0.350837	N/A	N/A	N/A	N/A	N/A	N/A	N/A	N/A
149052	9.238e-05	0.00216597	0.032011	0.253564	1.77355e-09	0.370128	0.913387	FBgn0036875		CG9449		76B5	acid phosphatase; GO:0003993 ; EC:3.1.3.2 | inferred from sequence similarity with MGD:Acp2; MGI:MGI:87882			X	X			X	X					X	X			43.557	-0.143515	0.0811038	0.284787	N/A	N/A	N/A	N/A	N/A	N/A	N/A	N/A
152213	0.000958823	0.112006	0.233157	0.106548	6.16355e-11	0.875607	0.715551	FBgn0036882		CG9279		76B6		microtubule-based movement; GO:0007018 | inferred from sequence similarity	dynactin complex; GO:0005869 | inferred from sequence similarity; dynactin complex; GO:0005869 | inferred from sequence similarity with FLYBASE:Gl; FB:FBgn0001108	X	X			X	X					X	X			43.9743	-0.0837727	0.118664	0.344477	N/A	N/A	N/A	N/A	N/A	N/A	N/A	N/A
153427	8.81745e-06	0.115244	0.793511	0.0240742	5.21896e-06	0.333554	0.000152208	FBgn0004623	G protein beta-subunit 76C	Gbeta76C	CG8770, Gbe, gbe, Gbetae, guanine nucleotide regulatory protein beta subunit, Gqbeta, Gbeta[[e]], Gbeta, G[[beta]] eye	76C1	heterotrimeric G-protein GTPase; GO:0003927 ; EC:3.6.1.46 | inferred from mutant phenotype; heterotrimeric G-protein GTPase; GO:0003927 ; EC:3.6.1.46 | non-traceable author statement	deactivation of rhodopsin mediated signaling; GO:0016059 | inferred from mutant phenotype; phospholipase C activation; GO:0007202 | inferred from mutant phenotype; phototransduction; GO:0007602 | inferred from mutant phenotype; rhodopsin mediated signaling; GO:0016056 | inferred from mutant phenotype	cytoplasm; GO:0005737 | inferred from direct assay; heterotrimeric G-protein complex; GO:0005834 | inferred from direct assay; heterotrimeric G-protein complex; GO:0005834 | inferred from physical interaction with FLYBASE:Ggamma30A; FB:FBgn0028433; rhabdomere; GO:0016028 | inferred from direct assay; rhabdomere; GO:0016028 | inferred from direct assay	X	X			X	X					X				48.1134	-0.0618312	0.191766	0.437911	N/A	N/A	N/A	N/A	N/A	N/A	N/A	N/A
153476	0.00087283	0.609497	0.699959	0.0821794	0.175997	0.676407	0.103963	FBgn0036907		CG8533	CT24909	76C5	glutamate-gated ion channel; GO:0005234 ; TC:1.A.10.-.- | inferred from sequence similarity			X	X			X	X					X				35.9791	0.0246231	0.000360228	0.0189797	N/A	N/A	N/A	N/A	N/A	N/A	N/A	N/A
153050	8.75155e-05	0.00101384	0.804728	0.106458	1.57618e-09	0.0195019	5.12972e-08	FBgn0036910		Cyp305a1	CG8733, 305a1, AAF49108.1	76C6	cytochrome P450; GO:0015034 | inferred from sequence similarity; cytochrome P450; GO:0015034 | non-traceable author statement		membrane; GO:0016020 | non-traceable author statement; microsome; GO:0005792 | non-traceable author statement	X	X			X	X					X				39.5586	-0.0327898	0.0119138	0.10915	N/A	N/A	N/A	N/A	N/A	N/A	N/A	N/A
149085	0.000519462	0.0243981	0.1866	0.450333	6.51328e-08	0.00208541	0.36238	FBgn0036927		CG7433		76D8	4-aminobutyrate aminotransferase; GO:0003867 ; EC:2.6.1.19 | inferred from sequence similarity with NCBI_gi:1093492			X	X			X	X					X				3.29393	0.191946	0.233544	0.483264	N/A	N/A	N/A	N/A	N/A	N/A	N/A	N/A
149105	0.00856116	0.0041387	0.00587864	0.000898113	1.9131e-13	0.000468165	0.00125951	FBgn0036958		CG17233	CG17233	77A3																		26.1104	0.188674	0.249885	0.499884	N/A	N/A	N/A	N/A	N/A	N/A	N/A	N/A
154026	0.000787095	0.175491	0.825637	0.433719	0.000169126	0.972338	0.0470779	FBgn0011712	Soluble NSF attachment protein	Snap	CG6625, CG6625, dSNAP, dalphaSNAP, alphaSnap, soluble NSF attachment protein, SNAP, alpha-SNAP, alpha-SNAP, dsnap, dalpha-SNAP	77B3	soluble NSF attachment protein; GO:0005483 | non-traceable author statement	ER to Golgi transport; GO:0006888 | non-traceable author statement; neurotransmitter secretion; GO:0007269 | non-traceable author statement; synaptic vesicle priming; GO:0016082 | non-traceable author statement	extrinsic to membrane; GO:0019898 | non-traceable author statement	X	X			X	X					X				55.4618	-0.14832	0.246087	0.496072	N/A	N/A	N/A	N/A	N/A	N/A	N/A	N/A
149115	0.000534103	0.000534103	0.00025056	0.00025056	5.62224e-24	2.04587e-14	2.04587e-14	FBgn0036970		CG6289		77B4	serpin; GO:0004868 | inferred from sequence similarity with MGD:At3; MGI:MGI:88095			X	X			X	X					X				42.2319	-0.0131687	0.198091	0.445074	32.5957	-0.00202009	0.00264308	0.0514109	42.6667	0	N/A	N/A
154298	0.0388018	0.00081713	0.00255706	0.138114	3.92439e-15	0.0634361	4.04722e-13	FBgn0036980		RhoBTB	CG5701, RhoGTPase	77B9	Rho small monomeric GTPase; GO:0003931 ; EC:3.6.1.47 | inferred from sequence similarity; Rho small monomeric GTPase; GO:0003931 ; EC:3.6.1.47 | inferred from sequence similarity with EMBL:AF014371; Rho small monomeric GTPase; GO:0003931 ; EC:3.6.1.47 | non-traceable author statement			X	X			X	X					X				N/A	N/A	N/A	N/A	6.21754	0.085666	0.364792	0.60398	44.5673	-0.00385264	0.00056857	0.0238447
149130	6.86829e-05	0.390507	0.254454	3.90457e-05	0.00197246	0.02742	1.76096e-08	FBgn0036995		CG5195	CT16609, tartan/capricious-like	77C3--4				X	X			X	X					X				52.6407	-0.248625	0.423301	0.650616	N/A	N/A	N/A	N/A	N/A	N/A	N/A	N/A
149134	7.60924e-07	1.29781e-06	9.24045e-05	0.000250592	1.07092e-20	7.19066e-16	1.01351e-15	FBgn0037004		CG17637		77C6	sugar porter; GO:0005351 ; TC:2.A.1.1.- | inferred from sequence similarity with MGD:Hiat1; MGI:MGI:1201609			X	X			X	X					X				44.3116	-0.115198	0.170235	0.412595	36.5942	-0.0569628	0.0606317	0.246235	4.92308	1.19347	0.281667	0.530723
154284	0.000211333	0.77815	0.042826	0.00130966	1.95582e-12	0.323501	0.0113367	FBgn0028427	Integrin linked kinase	Ilk	CG10504	78C2	protein serine/threonine kinase; protein kinase; cytoskeletal anchor protein	integrin-mediated signaling pathway	focal adhesion	X	X			X	X					X				16.5252	0.176407	0.38466	0.62021	N/A	N/A	N/A	N/A	N/A	N/A	N/A	N/A
152050	2.18561e-09	0.000833777	0.277311	0.0206977	3.71096e-14	0.566621	0.000130463	FBgn0037057		CG10512		78C2				X	X			X	X					X				48.58	-0.0730153	0.203661	0.451288	N/A	N/A	N/A	N/A	N/A	N/A	N/A	N/A
151719	0.0317937	0.0182482	0.000245851	0.00135909	1.79003e-18	0.000194428	0.00467273	FBgn0005694	Adult enhancer factor 1	Aef1	CG5683, AEF-1	78D2	RNA polymerase II transcription factor; GO:0003702 | non-traceable author statement; transcription factor; GO:0003700 | inferred from sequence similarity with NCBI_gi:20896949; specific transcriptional repressor; GO:0016566 | non-traceable author statemen	negative regulation of transcription from Pol II promoter; GO:0000122 | non-traceable author statement	nucleus; GO:0005634 | non-traceable author statement; nucleus; GO:0005634 | non-traceable author statement															N/A	N/A	N/A	N/A	40.2462	-0.23428	0.0574745	0.239738	42.133	0.00186101	0.000170475	0.0130566
149196	3.30497e-05	0.0580259	0.0942196	0.142539	0.000572269	0.0419328	0.000178987	FBgn0043783		BcDNA:GH08902	CG12562	78E2	aldose 1-epimerase			X	X			X	X					X				37.998	-0.00983795	0.0106568	0.103232	N/A	N/A	N/A	N/A	N/A	N/A	N/A	N/A
149218	0.000276261	0.055122	0.414376	0.0618728	0.0183787	0.86734	0.966681	FBgn0029091	Chitin synthase 2	CS-2	CG7464	79A5	chitin synthase			X	X			X	X					X				41.141	-0.0580903	0.00804066	0.0896697	N/A	N/A	N/A	N/A	N/A	N/A	N/A	N/A
144647	0.000723453	0.000661385	0.54109	0.614893	6.88693e-20	0.000439679	0.00400514	FBgn0029946		CG15034		7B2								X										43.0532	-0.0176412	0.234973	0.48474	N/A	N/A	N/A	N/A	N/A	N/A	N/A	N/A
144703	0.00256236	0.00110487	0.000495001	0.000474685	3.03665e-11	6.37357e-11	3.39849e-12	FBgn0030043		CG15349		7F1																		51.2059	-0.429351	0.0767482	0.277035	62.0436	-0.971632	0.167347	0.40908	61.4661	-0.537128	0.207639	0.455674
144701	2.79604e-06	0.203237	0.0289024	0.0309989	5.16846e-07	0.00822977	3.79442e-15	FBgn0030041		CG12116		7F1	sepiapterin reductase; GO:0004757 ; EC:1.1.1.153 | inferred from sequence similarity with SWISS-PROT:P18297							X								X		35.5799	0.0152808	0.00391359	0.0625587	N/A	N/A	N/A	N/A	N/A	N/A	N/A	N/A
142368	2.15893e-07	2.15893e-07	0.00276161	0.00276161	2.07094e-13	0.000227393	0.000227393	multiple hits				80B1				X	X			X	X					X				50.2941	-0.325763	0.245294	0.495272	N/A	N/A	N/A	N/A	N/A	N/A	N/A	N/A
153398	1.09131e-05	0.105428	0.447453	0.889529	0.00168568	0.513691	0.000191072	FBgn0037228		CG1092		82A1				X	X			X	X					X				37.9913	-0.0227685	0.00216031	0.0464791	N/A	N/A	N/A	N/A	N/A	N/A	N/A	N/A
151683	0.000706073	0.366876	0.118135	0.0787876	1.2531e-18	0.017791	4.49811e-05	FBgn0037245		CG14648		82B1				X	X			X	X					X				26.8773	0.0259726	0.183358	0.428203	N/A	N/A	N/A	N/A	N/A	N/A	N/A	N/A
141546	6.67368e-05	0.00250022	0.00607887	0.00107726	1.63911e-22	0.00575037	0.00533444	FBgn0037250		CG1074		82B2				X	X			X	X					X				25.7896	0.0596462	0.285426	0.534252	N/A	N/A	N/A	N/A	N/A	N/A	N/A	N/A
149303	0.00066111	0.438238	0.803107	0.703333	0.014627	0.272287	2.29309e-05	FBgn0037288		CG14661		82E4				X	X			X	X					X				36.1992	0.00270078	0.00111711	0.0334232	N/A	N/A	N/A	N/A	N/A	N/A	N/A	N/A
151992	3.42277e-06	0.0198235	0.154829	0.0103839	1.07835e-08	0.0284693	9.45878e-08	FBgn0037302		CG10233		82F7				X	X			X	X					X				45.0449	-0.0472531	0.144663	0.380345	N/A	N/A	N/A	N/A	N/A	N/A	N/A	N/A
151801	2.19501e-06	0.387708	0.45554	0.000860823	0.000496661	0.261838	0.000137973	FBgn0037303		CG12163	BcDNA:GH07964	82F7	cathepsin F; GO:0016946 ; EC:3.4.22.- | inferred from sequence similarity with EMBL:AJ131851			X	X			X	X					X				43.9892	-0.00595225	0.0207881	0.144181	N/A	N/A	N/A	N/A	N/A	N/A	N/A	N/A
149318	5.68385e-08	1.04217e-07	0.00299785	0.00539884	6.57118e-13	0.122673	0.820845	FBgn0037307		Tim17a2	CG14666	82F7--8	protein translocase; GO:0015450 ; TC:3.A.8.1.1 ; TC:3.A.9.1.1 | inferred from sequence similarity	protein transport; GO:0015031 | inferred from sequence similarity	mitochondrial inner membrane translocase complex; GO:0005744 | inferred from sequence similarity	X	X			X	X					X				41.5023	-0.0750135	0.056875	0.238485	N/A	N/A	N/A	N/A	N/A	N/A	N/A	N/A
141819	7.15773e-05	0.136213	0.446934	0.140279	5.17505e-08	2.96296e-05	1.18005e-09	FBgn0037317		CG14667		83A1				X	X			X	X					X				47.7757	-0.199754	0.131229	0.362255	N/A	N/A	N/A	N/A	N/A	N/A	N/A	N/A
152262	4.85483e-10	3.10726e-05	0.571806	0.137582	7.22118e-07	0.118016	0.427587	FBgn0051547		CG31547		83A5-6	sodium:chloride/potassium:chloride symporter			X	X			X	X					X				39.1962	-0.0282686	0.015784	0.125634	N/A	N/A	N/A	N/A	N/A	N/A	N/A	N/A
151492	4.9783e-07	5.13694e-07	0.146291	0.145649	4.0828e-11	0.260118	0.249016	FBgn0027540	PFTAIRE-interacting factor 1A	Pif1A	CG11773	83B3-4				X	X			X	X					X				42.0161	-0.0440898	0.303534	0.550939	N/A	N/A	N/A	N/A	N/A	N/A	N/A	N/A
141564	0.000404021	0.211295	0.0223088	0.000253785	9.00367e-13	0.000526964	3.572e-09	FBgn0037391		CG2017	CG 2017, GP-1 related	83C5--6	GTP binding; GO:0005525 | inferred from sequence similarity with EMBL:U87965			X	X			X	X					X				48.4226	-0.0511649	0.246498	0.496486	N/A	N/A	N/A	N/A	N/A	N/A	N/A	N/A
155147	0.000469271	0.105022	0.695998	0.272838	7.84261e-16	0.301014	0.00817916	FBgn0026566		BG:DS00004.12	CG1307, hypothetical 23.1kd-like protein	84A1				X	X			X	X					X				21.9553	0.0479061	0.352602	0.593803	N/A	N/A	N/A	N/A	N/A	N/A	N/A	N/A
149441	0.000286968	0.000286968	0.0048725	0.0048725	1.85657e-09	3.37298e-07	3.37298e-07	FBgn0037498		CG10029		84D3	protein disulfide isomerase; GO:0003756 ; EC:5.3.4.1 | inferred from sequence similarity with PIR:S62626; protein disulfide isomerase; GO:0003756 ; EC:5.3.4.1 | inferred from sequence similarity with SGD_LOCUS:EUG1; SGD:S0002926			X	X			X	X					X				38.0517	-0.0384944	0.000248328	0.0157584	N/A	N/A	N/A	N/A	N/A	N/A	N/A	N/A
149459	0.000645257	0.0026232	0.67695	0.44655	8.2262e-07	0.0811843	0.023393	FBgn0037520		CG18268		84E1				X	X			X	X					X				35.4608	0.0308724	0.00286425	0.0535187	N/A	N/A	N/A	N/A	N/A	N/A	N/A	N/A
152622	2.60681e-05	0.0589798	0.279605	0.00960009	7.97557e-06	0.74238	0.0602068	FBgn0037518		CG2641		84E1				X	X			X	X					X				41.036	-0.0574587	0.028431	0.168615	N/A	N/A	N/A	N/A	N/A	N/A	N/A	N/A
149474	7.65229e-08	0.878756	0.0606522	0.692274	0.341872	0.358934	0.328989	FBgn0037548		CG7900		84E12	fatty acid amide hydrolase; GO:0017064 | inferred from sequence similarity with EMBL:U82536			X	X			X	X					X				45.4021	-0.189995	0.141234	0.375811	N/A	N/A	N/A	N/A	N/A	N/A	N/A	N/A
153195	8.87131e-06	0.146513	0.82502	0.494114	0.00525685	0.862458	0.238067	FBgn0014930		CG2846	transcript C, C: Group C, anon-84Ea, C	84E5				X	X			X	X					X				14.2229	0.167537	0.293679	0.541921	N/A	N/A	N/A	N/A	N/A	N/A	N/A	N/A
143626	0.000226372	0.291918	0.298336	0.000220185	0.539676	0.56329	1.32927e-05	FBgn0010433	atonal	ato	CG7508	84F6	transcription factor; GO:0003700 | non-traceable author statement; DNA binding; GO:0003677 | non-traceable author statement	EGF receptor signaling pathway; GO:0007173 | inferred from genetic interaction with FLYBASE:Egfr; FB:FBgn0003731; smoothened receptor signaling pathway; GO:0007224 | inferred from genetic interaction with FLYBASE:hh; FB:FBgn0004644		X	X			X	X					X				345.605	-10.2767	0.0337614	0.183743	N/A	N/A	N/A	N/A	N/A	N/A	N/A	N/A
149477	0.000279591	0.623066	0.505087	0.00163936	0.0476528	0.170993	4.36289e-06	FBgn0037562		CG11671		84F8				X	X			X	X					X				42.9204	-0.115631	0.0298737	0.17284	N/A	N/A	N/A	N/A	N/A	N/A	N/A	N/A
153373	1.91113e-06	0.53925	0.140443	0.671838	0.11543	0.266083	0.0443237	FBgn0037607		CG8036		85A5	transketolase; GO:0004802 ; EC:2.2.1.1 | inferred from sequence similarity with SWISS-PROT:P50137			X	X			X	X					X				50.873	-0.00691307	0.136237	0.369102	N/A	N/A	N/A	N/A	N/A	N/A	N/A	N/A
152892	2.97498e-05	0.122813	0.0321486	0.208942	0.253856	0.00674629	0.00338466	FBgn0037623		CG9801		85A9--10				X	X			X	X					X				22.8771	0.230317	0.159885	0.399857	N/A	N/A	N/A	N/A	N/A	N/A	N/A	N/A
143315	0.000278918	0.000152504	0.00623125	0.00555308	4.61442e-16	0.187079	0.277779	FBgn0003165	pumilio	pum	CG9755, CG9755, CG9755, ova, bem, pkl, ovt, ovarette, l(3)01688, EP(3)0883, fs(3)02003, bemused, pumuckel	85C4--D1	protein binding; GO:0005515 | traceable author statement; mRNA binding, 3' UTR; GO:0003730 | traceable author statement; RNA binding; GO:0003723 | inferred from sequence similarity with EMBL:AF315592; protein_id:AAG31807.1; RNA binding; GO:0003723 | inferred from sequence similarity with MGD:Pum2; MGI:MGI:1931751; mRNA binding; GO:0003729 | traceable author statement	head involution; GO:0008258 | inferred from mutant phenotype	cytoplasm; GO:0005737 | non-traceable author statement	X	X			X	X					X				29.8783	0.0464455	0.281592	0.530653	N/A	N/A	N/A	N/A	N/A	N/A	N/A	N/A
141406	4.50208e-06	0.703628	0.214333	0.00046385	0.00586669	0.216432	0.0397109	FBgn0037684		CG8129		85D12--13	threonine dehydratase; GO:0004794 ; EC:4.2.1.16 ; UM-BBD_enzymeID:e0306 | inferred from sequence similarity with SGD_LOCUS:ILV1; SGD:S0000888			X	X			X	X					X				43.9782	-0.0948226	0.181155	0.425624	N/A	N/A	N/A	N/A	N/A	N/A	N/A	N/A
154821	1.51108e-12	0.000298052	0.000298052	1.51108e-12	0.0128571	0.0128571	8.4328e-08	FBgn0043791		BEST:LD38109	CG8147	85D18	alkaline phosphatase			X	X			X	X					X				36.8333	0	N/A	N/A	N/A	N/A	N/A	N/A	N/A	N/A	N/A	N/A
149595	0.000281762	0.535116	0.148259	0.637023	0.00211555	0.0622522	1.15396e-05	FBgn0037765		CG9458		85E10				X	X			X	X					X				41.9002	-0.0620748	0.0846892	0.291014	N/A	N/A	N/A	N/A	N/A	N/A	N/A	N/A
151982	3.90797e-06	0.000972596	0.138404	0.518024	5.95695e-06	0.00115647	2.36091e-06	FBgn0037747		CG8481		85E8	furin; GO:0004276 ; EC:3.4.21.75 | inferred from sequence similarity with EMBL:U73167			X	X			X	X					X				49.6779	-0.0541833	0.0253783	0.159306	N/A	N/A	N/A	N/A	N/A	N/A	N/A	N/A
143276	0.000998707	0.483764	0.752395	0.0615088	0.00349013	0.393379	2.7385e-11	FBgn0002868	Metallothionein A	MtnA	CG9470, Mtn, metallothionein, DrosMtn, MTN, metallothionein N	85E9	heavy metal binding; GO:0005505 | non-traceable author statement			X	X			X	X					X				32.2545	0.000694108	0.00680964	0.0825205	N/A	N/A	N/A	N/A	N/A	N/A	N/A	N/A
142582	6.54741e-05	0.483979	0.12049	0.00414682	0.733865	0.0302141	2.84207e-05	FBgn0004889	twins	tws	CG6235, CG6235, CG6235, aar: abnormal anaphase resolution, PR55, tw, DPR55, l(3)02414, 2414, phosphoprotein phosphatase 2A 55 kDa, PP2A, PP2Ac, v158, B/PR55, Pp2A-85F, l(3)01436, l(3)j11C8, l(3)s1801, aar, abnormal anaphase resolution, Protein phosphatase 2A at 85F	85F13	protein phosphatase type 2A; GO:0000158 ; EC:3.1.3.16 | inferred from sequence similarity; protein phosphatase type 2A, regulator; GO:0008601 | inferred from mutant phenotype; protein phosphatase type 2A, regulator; GO:0008601 | non-traceable author statement	imaginal disc pattern formation; GO:0007447 | inferred from mutant phenotype; mitotic anaphase; GO:0000090 | inferred from mutant phenotype; regulation of mitosis; GO:0007088 | inferred from mutant phenotype; sensory organ development; GO:0007423 | inferred from mutant phenotype	cytoplasm; GO:0005737 | inferred from direct assay; protein phosphatase type 2A complex; GO:0000159 | inferred from sequence similarity	X	X			X	X					X				48.6277	-0.0775183	0.123541	0.351484	N/A	N/A	N/A	N/A	N/A	N/A	N/A	N/A
153002	3.37025e-05	0.275566	0.00778995	0.109484	1.09329e-12	0.342585	0.000724124	FBgn0025879	Tissue inhibitor of metalloproteases	Timp	CG6281, DTIMP, timp: tissue inhibitor of metalloproteases, TIMP, dTIMP, timp, tissue inhibitor of metalloproteases	86A1	metalloendopeptidase inhibitor; GO:0008191 | inferred from sequence similarity; metalloendopeptidase inhibitor; GO:0008191 | non-traceable author statement	biological_process unknown; GO:0000004 | no biological data available	extracellular; GO:0005576 | inferred from sequence similarity		X			X	X					X				55.9546	-0.0719948	0.186237	0.431552	N/A	N/A	N/A	N/A	N/A	N/A	N/A	N/A
154546	0.000808763	0.00031503	0.0659102	0.667489	1.14347e-16	0.00382653	1.68723e-08	FBgn0037807		CG6293		86A7	L-ascorbate:sodium symporter; GO:0008520 ; TC:2.A.40.6.1 | inferred from sequence similarity with EMBL:AF080452; protein_id:AAD30367.1				X			X	X					X				26.9138	0.091442	0.392043	0.626133	N/A	N/A	N/A	N/A	N/A	N/A	N/A	N/A
144037	0.000546069	0.141475	0.823201	0.00218667	0.00306653	0.00847598	9.96659e-05	FBgn0024957	Iron regulatory protein 1B	Irp-1B	CG6342, IRP-1B, IRP-1	86B4	aconitate hydratase; GO:0003994 ; EC:4.2.1.3 | inferred from sequence similarity with MGD:Aco1; MGI:MGI:87879; mRNA binding; GO:0003729 | inferred from sequence similarity with MGD:Aco1; MGI:MGI:87879; iron ion binding; GO:0005506 | non-traceable author statement; iron ion binding; GO:0005506 | inferred from sequence similarity with MGD:Aco1; MGI:MGI:87879	regulation of translational initiation by iron; GO:0006447 | non-traceable author statement			X			X	X					X				32.7212	0.0320666	0.0076464	0.0874437	N/A	N/A	N/A	N/A	N/A	N/A	N/A	N/A
149633	7.07829e-05	1.86055e-06	0.655676	0.000223297	0.203258	0.0741067	4.24552e-09	FBgn0037819		CG14688		86C4					X			X	X					X				42.8415	-0.0592351	0.0332643	0.182385	N/A	N/A	N/A	N/A	N/A	N/A	N/A	N/A
152326	0.000477452	0.225241	0.463789	0.657465	2.77142e-12	0.0924285	1.27037e-06	FBgn0037822		CG14683		86C4					X			X	X					X				26.6939	0.0841388	0.140992	0.375489	N/A	N/A	N/A	N/A	N/A	N/A	N/A	N/A
149645	0.000125093	0.0416574	1.37478e-05	0.0209279	9.85938e-14	0.598375	0.000226846	FBgn0037835		CG14687		86C6					X			X	X					X				N/A	N/A	N/A	N/A	26.0321	0.0285009	0.0115499	0.107471	53.8381	-0.174918	0.275609	0.524985
149653	9.72607e-05	0.796636	0.874972	0.0900196	0.0127769	0.762136	1.78629e-07	FBgn0037847		SelR	CG6584	86C7	methionine-S-oxide reductase; GO:0000317 ; EC:1.8.4.5 | non-traceable author statement				X			X	X					X				56.9649	-0.0432209	0.108747	0.329769	N/A	N/A	N/A	N/A	N/A	N/A	N/A	N/A
142271	0.000103445	0.00668891	0.262331	0.934254	8.30184e-09	0.00210309	0.00075259	FBgn0026314	UDP-glycosyltransferase 35b	Ugt35b	CG6649, DmeUgt35b, AC 006491B, UDP-glycosyltransferase, UDPGT2, Ugt86Db, UDP-glycosyltransferase 35b	86D7--8	glucuronosyltransferase; GO:0015020 ; EC:2.4.1.- ; EC:2.4.1.17 | non-traceable author statement; glucuronosyltransferase; GO:0015020 ; EC:2.4.1.- ; EC:2.4.1.17 | inferred from sequence similarity; glucuronosyltransferase; GO:0015020 ; EC:2.4.1.- ; EC:2.4.1.17 | inferred from sequence similarity with MGD:Ugt2b5; MGI:MGI:98900				X			X	X					X				41.1611	-0.0228437	0.0458527	0.214132	N/A	N/A	N/A	N/A	N/A	N/A	N/A	N/A
149675	1.87479e-08	1.53761e-06	0.14455	0.817578	1.3587e-13	0.526534	6.29573e-09	FBgn0037875		CG6672		86D9	zinc ion transporter; GO:0005385 | inferred from sequence similarity with NCBI_gi:227157				X			X	X					X				26.2234	0.119773	0.195867	0.442569	N/A	N/A	N/A	N/A	N/A	N/A	N/A	N/A
154530	0.00377532	0.00046081	0.577188	0.589365	3.93159e-18	3.04515e-05	8.45086e-07	FBgn0037900		CG5276		86E8	apyrase; GO:0004050 ; EC:3.6.1.5 | inferred from sequence similarity with EMBL:AF085499; ATP binding; GO:0005524 | inferred from electronic annotation				X			X	X					X				N/A	N/A	N/A	N/A	37.9312	-0.0178924	0.0130352	0.114172	26.2833	0.130199	0.0340467	0.184517
153893	5.67789e-05	0.461734	0.136696	0.024225	1.94923e-09	0.185256	0.402291	FBgn0000147	aurora	aur	CG3068, CG3068, CG3068, l(3)ck10, ck10, l(3)87Ac, ck[10], 87A7-9/1, aurA, AuroraA, aurora-A, A-type Aurora kinase, auroraA, aurora A, early-A, fruhe2	87A3	protein serine/threonine kinase; GO:0004674 ; EC:2.7.1.37 | inferred from sequence similarity; protein kinase; GO:0004672 | non-traceable author statement	asymmetric protein localization involved in cell fate commitment; GO:0045167 | inferred from mutant phenotype; centrosome cycle; GO:0007098 | inferred from mutant phenotype; centrosome separation; GO:0007100 | inferred from mutant phenotype	centrosome; GO:0005813 | non-traceable author statement		X			X	X					X				25.8491	0.0527783	0.210514	0.458818	N/A	N/A	N/A	N/A	N/A	N/A	N/A	N/A
149719	1.77667e-05	0.0172839	0.592502	0.0789655	4.99744e-17	0.281079	1.37915e-07	FBgn0037969		CG18347		87A3--4	carrier; GO:0005386 | inferred from sequence similarity		mitochondrial membrane; GO:0005740 | inferred from sequence similarity		X			X	X					X				23.1276	0.0501974	0.231703	0.481355	N/A	N/A	N/A	N/A	N/A	N/A	N/A	N/A
152375	8.08486e-05	2.92619e-05	0.00118569	0.00477613	9.96001e-21	0.000109886	0.000367125	FBgn0024211	midline fasciclin	mfas	CG3359	87A4		axonogenesis; GO:0007409 | inferred from mutant phenotype	plasma membrane; GO:0005886 | non-traceable author statement		X			X	X					X				41.307	-0.0067006	0.0663306	0.257547	N/A	N/A	N/A	N/A	N/A	N/A	N/A	N/A
149723	2.77783e-06	0.468991	0.613159	4.66927e-05	0.474271	0.345887	1.54738e-07	FBgn0037974		CG12224		87A4	oxidoreductase; GO:0016491 ; EC:1.-.-.- | inferred from sequence similarity with NCBI_NP:241877; oxidoreductase; GO:0016491 ; EC:1.-.-.- | inferred from sequence similarity with EMBL:D32042; protein_id:BAA06803				X			X	X					X				35.1482	0.00550862	0.0153721	0.123984	N/A	N/A	N/A	N/A	N/A	N/A	N/A	N/A
152714	4.70074e-08	0.303246	0.638273	0.0011342	0.628161	0.712463	0.294114	FBgn0037975		CG3397		87A4	oxidoreductase; GO:0016491 ; EC:1.-.-.- | inferred from sequence similarity with NCBI_NP:241877	potassium ion transport; GO:0006813 | inferred from sequence similarity with EMBL:U65591	voltage-gated potassium channel complex; GO:0008076 | inferred from sequence similarity with EMBL:U65591		X			X	X					X				39.8575	-0.06058	0.0226936	0.150644	N/A	N/A	N/A	N/A	N/A	N/A	N/A	N/A
149755	1.95321e-07	0.000832698	0.103755	0.00753036	1.04058e-13	0.0468479	0.0260394	FBgn0038020	Glutathione S transferase D9	GstD9	CG10091, CG10091, CG10091, DmGSTD9, Glutathione S transferase D9	87B8	glutathione transferase; GO:0004364 ; EC:2.5.1.18 | inferred from sequence similarity with SWISS-PROT:P28338				X			X	X		X			X				44.1543	-0.0582183	0.125258	0.353918	N/A	N/A	N/A	N/A	N/A	N/A	N/A	N/A
149757	1.52946e-09	0.145218	0.6064	0.00452119	0.400024	0.66854	0.000392537	FBgn0010039	Glutathione S transferase D3	GstD3	CG4381	87B8	glutathione transferase	glutathione conjugation reaction	cellular component unknown		X			X	X		X			X				29.8742	0.065318	0.0774609	0.278318	N/A	N/A	N/A	N/A	N/A	N/A	N/A	N/A
149756	0.000297693	0.334139	0.436429	0.152732	0.0108515	0.977356	0.00907853	FBgn0010038	Glutathione S transferase D2	GstD2	CG4181	87B8	glutathione transferase; glutathione peroxidase	glutathione conjugation reaction			X			X	X		X			X				40.6968	-0.0630553	0.0219937	0.148303	N/A	N/A	N/A	N/A	N/A	N/A	N/A	N/A
149788	3.77566e-09	3.77566e-09	4.48482e-05	4.48482e-05	4.36901e-13	5.76584e-07	5.76584e-07	FBgn0038067		CG11598		87C3	triacylglycerol lipase; GO:0004806 ; EC:3.1.1.3 | inferred from sequence similarity with EMBL:Z31689; protein_id:CAA83494										X							41.2874	-0.0705781	0.0933924	0.305602	31.38	-0.00394964	0.000620712	0.0249141	42.6667	0	N/A	N/A
142746	3.3715e-05	0.400265	0.368626	0.216614	2.19655e-06	0.315896	0.00611904	FBgn0002719	Malic enzyme	Men	CG10120	87C6-7	malate dehydrogenase (oxaloacetate decarboxylating) (NADP+)										X							47.4762	-0.0142395	0.0825555	0.287325	N/A	N/A	N/A	N/A	N/A	N/A	N/A	N/A
152571	0.000224838	0.0789649	0.50825	0.654173	5.6239e-05	0.695593	0.922327	FBgn0038115		CG7966		87D10	selenium binding; GO:0008430 | inferred from sequence similarity with MGD:Selenbp1; MGI:MGI:96825										X							28.3502	0.0881405	0.0634005	0.251794	N/A	N/A	N/A	N/A	N/A	N/A	N/A	N/A
149819	0.000594963	0.00036626	0.00036626	0.000594963	0.0015926	0.0015926	0.000681189	FBgn0038118	timeout	timeout	CG8148, CG7855, CG14381, CG14382, CG8148, tim2, TIM2, dtim2, timeless 2	87D12--14											X							N/A	N/A	N/A	N/A	31	0	N/A	N/A	42.6667	0	N/A	N/A
149813	1.09196e-05	0.601508	0.429838	0.0163675	2.35255e-11	0.0352138	0.954527	FBgn0038107		CG17327		87D7											X							22.9888	0.102841	0.210812	0.459142	N/A	N/A	N/A	N/A	N/A	N/A	N/A	N/A
152974	1.07616e-06	0.0523158	0.838047	0.00307571	6.4278e-07	0.0477189	2.14834e-07	FBgn0000024	Acetylcholine esterase	Ace	CG17907, AChE, AcChE, ACE, CHE, ache, dAChE, ace, AchE, DmAChE, l(3)26, l(3)87Ed	87E2--3	acetylcholinesterase; GO:0003990 ; EC:3.1.1.7 | inferred from sequence similarity with MGD:Ache; MGI:MGI:87876; acetylcholinesterase; GO:0003990 ; EC:3.1.1.7 | non-traceable author statement; cholinesterase; GO:0004104 ; EC:3.1.1.8 | non-traceable author statement	acetylcholine catabolism; GO:0006581 | traceable author statement	cytoplasm; GO:0005737 | inferred from direct assay; plasma membrane; GO:0005886 | inferred from direct assay								X							45.5215	-0.132915	0.121449	0.348496	N/A	N/A	N/A	N/A	N/A	N/A	N/A	N/A
152586	0.000317644	0.373312	0.0740777	0.127032	1.50015e-11	0.348827	4.3126e-06	FBgn0038143		CG9813		87E8											X							54.7945	-0.106753	0.325208	0.57027	N/A	N/A	N/A	N/A	N/A	N/A	N/A	N/A
154936	0.000104513	0.0010986	0.147811	0.323934	1.4705e-17	0.375473	2.67704e-05	FBgn0000454	Dipeptidase B	Dip-B	CG9285	87F13	leucyl aminopeptidase; dipeptidyl-peptidase and tripeptidyl peptidase; cysteine-type endopeptidase		lysosome								X							26.0583	0.0202981	0.211592	0.459992	N/A	N/A	N/A	N/A	N/A	N/A	N/A	N/A
149847	9.25598e-06	1.03914e-05	1.02212e-05	9.06747e-06	2.30597e-12	9.72167e-10	8.79063e-10	FBgn0038158		CG14370		87F3											X							43.141	-0.12007	0.0936528	0.306028	28.9777	0.0269766	0.00797456	0.0893004	6.18182	1.21212	0.00110026	0.0331702
149899	0.000936458	0.00123718	0.0268243	0.0273538	5.12794e-13	9.8353e-10	8.92808e-13	FBgn0038236		Cyp313a1	CG3360, Cyp313a1p, 313a1	88C4	cytochrome P450; GO:0015034 | inferred from sequence similarity; cytochrome P450; GO:0015034 | non-traceable author statement	insecticide metabolism; GO:0017143 | non-traceable author statement	membrane; GO:0016020 | non-traceable author statement; microsome; GO:0005792 | non-traceable author statement								X							40.4027	-0.0468062	0.0532856	0.230837	N/A	N/A	N/A	N/A	N/A	N/A	N/A	N/A
141215	0.000399925	0.177367	0.161418	0.0710219	9.35672e-10	0.949691	0.0412859	FBgn0038313		CG4338		88E11											X							31.5077	0.0285395	0.027799	0.16673	N/A	N/A	N/A	N/A	N/A	N/A	N/A	N/A
142845	6.08273e-05	0.599437	0.0197549	0.267143	0.0289626	0.1433	0.00425799	FBgn0003721	Tropomyosin 1	Tm1	CG4898, CG4898, mTmII, region 3, Tmr33, Tmr34, cTm, TmII, tropomyosin, TnH-34, cTmII, cTM, TnH, Tropomyosin, 2299, Tropomyosin II, tropomysin II, tropomyosin II, TMII, cytoskeletal Tropomyosin, BcDNA:LD37158, PmI, l(3)02299, l(3)s2958, Tropomyosin-1, Tm1, cytoplasmic tropomyosin	88E12--13	actin binding; GO:0003779 | inferred from sequence similarity	pole plasm oskar mRNA localization; GO:0045451 | inferred from mutant phenotype	muscle thin filament tropomyosin; GO:0005862 | non-traceable author statement; muscle thin filament tropomyosin; GO:0005862 | non-traceable author statement								X							38.8781	-0.0184084	0.00622541	0.0789013	N/A	N/A	N/A	N/A	N/A	N/A	N/A	N/A
154553	2.36023e-05	0.00482463	0.322014	0.905475	1.0382e-17	0.529739	0.78726	FBgn0038296		CG6752		88E2											X							47.5151	-0.0570405	0.296492	0.544511	N/A	N/A	N/A	N/A	N/A	N/A	N/A	N/A
152565	0.000478798	0.821374	0.121885	0.0810687	1.66897e-08	0.645815	0.314673	FBgn0038294		CG6803		88E2											X							50.7555	-0.0128372	0.179674	0.42388	N/A	N/A	N/A	N/A	N/A	N/A	N/A	N/A
152221	6.9304e-05	0.772984	0.14023	0.00112655	0.121185	0.714446	0.00165132	FBgn0038292		CG3987		88E2											X							35.7614	0.0228137	0.00177581	0.0421404	N/A	N/A	N/A	N/A	N/A	N/A	N/A	N/A
152602	0.000803369	0.0215287	0.463963	0.917367	2.21715e-17	0.868823	0.0231579	FBgn0038297		CG4196		88E2--3											X							15.8182	0.0581532	0.444085	0.666397	N/A	N/A	N/A	N/A	N/A	N/A	N/A	N/A
141353	1.20143e-05	0.118261	0.127228	4.08442e-06	0.0283314	0.0478153	2.26624e-10	FBgn0038299		CG6687		88E3	serpin; GO:0004868 | inferred from sequence similarity with PIR:A57488										X							38.5205	-0.0037863	0.010508	0.102508	N/A	N/A	N/A	N/A	N/A	N/A	N/A	N/A
154659	1.58945e-06	0.000213976	0.0809291	0.076303	1.30477e-11	0.0973281	0.0106735	FBgn0015610	Chromatin assembly factor 1 subunit	Caf1	CG4236, dCAF-1, NURF-55, NURF: Nucleosome remodeling factor, p55, d-CAF1, CAF-1, CAF1, dCAF-1 p55, dNURF, NURF55, p55/NURF-55, Nurf-55, NURF, Nucleosome remodeling factor - 55kD, Nucleosome remodeling factor, Chromatin assembly factor 1 subunit	88E3	chromatin binding; GO:0003682 | non-traceable author statement; histone-specific chaperone; GO:0003762 | non-traceable author statement	negative regulation of transcription by homeotic gene (Polycomb group); GO:0006340 | inferred from physical interaction with FLYBASE:E(z); FB:FBgn0000629; negative regulation of transcription by homeotic gene (Polycomb group); GO:0006340 | inferred from physical interaction with FLYBASE:esc; FB:FBgn0000588	nucleus; GO:0005634 | inferred from direct assay								X							30.0399	0.0349965	0.434803	0.659396	N/A	N/A	N/A	N/A	N/A	N/A	N/A	N/A
149940	2.98729e-05	0.0264326	0.30379	0.558296	0.000232906	0.491373	0.935417	FBgn0038302		CG4210		88E3											X							24.9184	0.273487	0.223509	0.472767	N/A	N/A	N/A	N/A	N/A	N/A	N/A	N/A
143905	0.000746111	0.00430935	0.486881	0.747997	7.44264e-07	0.688028	0.0980164	FBgn0019940	Rhodopsin 6	Rh6	CG5192, rh6, Dm Rh6, rhodopsin, DMELRH6, RH6, Rhodopsin	88F6	green-sensitive opsin; GO:0015060 | non-traceable author statement; opsin; GO:0015053 | non-traceable author statement; long-wave-sensitive opsin; GO:0015063 | traceable author statement; opsin; GO:0015053 | inferred from sequence similarity; opsin; GO:0015053 | inferred from sequence similarity with FLYBASE:Rh3; FB:FBgn0003249; long-wave-sensitive opsin; GO:0015063 | inferred from genetic intera…	phototransduction; GO:0007602 | inferred from genetic interaction with FLYBASE:ninaE; FB:FBgn0002940; phototransduction; GO:0007602 | inferred from sequence similarity with FLYBASE:Rh2; FB:FBgn0003248; phototransduction; GO:0007602 | inferred from sequence similarity with FLYBASE:Rh3; FB:FBgn0003249; phototransduction; GO:0007602 | inferred from sequence similarity with FLYBASE:Rh4; FB:FBgn000325…	integral to membrane; GO:0016021 | inferred from sequence similarity; rhabdomere; GO:0016028 | inferred from direct assay								X							47.2195	-0.063887	0.157734	0.397157	N/A	N/A	N/A	N/A	N/A	N/A	N/A	N/A
149968	4.5962e-13	0.0039866	0.0302679	0.0222121	0.00181566	0.745028	1.87464e-10	FBgn0038353		CG5399		89A2											X							40.6931	-0.00230972	0.0170359	0.130522	N/A	N/A	N/A	N/A	N/A	N/A	N/A	N/A
152020	6.01478e-06	0.000771752	0.180291	0.000348935	1.43184e-12	0.0422919	3.21333e-05	FBgn0051150		CG31150	CG31150	89A5-6											X							43.9879	-0.103111	0.106195	0.325876	N/A	N/A	N/A	N/A	N/A	N/A	N/A	N/A
152233	1.36242e-06	0.119722	0.493024	0.000573231	0.160473	0.187187	1.60256e-11	FBgn0027657	globin 1	glob1	CG9734, dmeglob1, Hb, Hemoglobin	89A8	globin; GO:0001524 | inferred from sequence similarity with EMBL:AF063938										X							38.587	-0.00155777	0.00378337	0.0615091	N/A	N/A	N/A	N/A	N/A	N/A	N/A	N/A
154428	1.73025e-06	0.0375124	0.0447861	0.00088151	1.07423e-08	0.817882	0.0664436	FBgn0011253	gilgamesh	gish	CG6963	89B17	casein kinase I	glia cell migration; spermatogenesis									X							26.8081	0.122883	0.426808	0.653305	N/A	N/A	N/A	N/A	N/A	N/A	N/A	N/A
153159	2.61851e-06	0.5945	0.637214	0.844173	2.46854e-06	0.186682	1.42356e-06	FBgn0038400		CG5903	bs05g07.y1, anon-EST:Posey87	89B9											X							73.8555	-0.0588256	0.351338	0.592738	N/A	N/A	N/A	N/A	N/A	N/A	N/A	N/A
143945	0.000495975	0.0659932	0.0676603	0.00320621	2.35164e-10	0.0627994	0.938989	FBgn0020907	Sarcoplasmic calcium-binding protein 2	Scp2	CG14904, Dcabp-A.2, SCP2, Cex Ca2+-sensing low molecular weight, JHDK, dSCP2, Cex, Drosophila Ca[2+]-binding protein A.2, Ca2+-sensing low molecular weight GTPase	89D4	small monomeric GTPase; GO:0003925 ; EC:3.6.1.47 | inferred from sequence similarity with SWISS-PROT:O76730; calcium ion binding; GO:0005509 | non-traceable author statement; calcium ion binding; GO:0005509 | inferred from sequence similarity with SWISS-PROT:O76730		sarcoplasmic reticulum; GO:0016529 | inferred from sequence similarity with SWISS-PROT:O76730															40.198	-0.0075098	0.0139337	0.118041	N/A	N/A	N/A	N/A	N/A	N/A	N/A	N/A
141641	0.000632957	0.347947	0.0294804	0.0899397	9.40037e-06	0.147957	0.0112857	FBgn0014141	cheerio	cher	CG3937, CG3937, sko, Filamin, filamin, filamin B, Filamin-1, Filamin-A, filamin-240, FLN, shi kong	89E12--13	actin binding; GO:0003779 | inferred from sequence similarity; actin binding; GO:0003779 | inferred from sequence similarity with EMBL:AF089841; protein_id:AAD12245.1																	30.444	0.0239301	0.0346008	0.186013	N/A	N/A	N/A	N/A	N/A	N/A	N/A	N/A
150040	2.12572e-05	0.205534	0.0372048	0.270036	6.64659e-11	0.80049	1.10189e-05	FBgn0038462		CG17556		89E6																		15.7397	0.0925921	0.58069	0.76203	N/A	N/A	N/A	N/A	N/A	N/A	N/A	N/A
150041	0.000508084	0.605455	0.791868	0.00428121	0.00145679	0.597648	1.18971e-08	FBgn0038467		CG3590		89E8	adenylosuccinate lyase; GO:0004018 ; EC:4.3.2.2 | inferred from sequence similarity with MGD:Adsl; MGI:MGI:103202																	22.6838	0.037338	0.213782	0.462366	N/A	N/A	N/A	N/A	N/A	N/A	N/A	N/A
150060	5.35055e-05	3.04282e-05	1.15241e-05	0.000688046	1.65609e-05	0.0137156	0.00135276	FBgn0038492		CG4090	CT13556	89F1																		N/A	N/A	N/A	N/A	-12.134	1.342	0.526554	0.725641	48.5093	-0.156325	0.0127088	0.112733
153502	0.0229523	0.220336	0.00517705	0.000552813	1.7449e-16	0.188158	0.0712529	FBgn0011586	enhancer of rudimentary	e(r)	CG1871, CG1871, ER	8B7	transcription regulator; GO:0030528 | non-traceable author statement	regulation of transcription from Pol II promoter; GO:0006357 | non-traceable author statement																26.5007	0.0299917	0.246123	0.496108	N/A	N/A	N/A	N/A	N/A	N/A	N/A	N/A
141209	0.000786004	0.0155042	0.0127902	0.144613	6.20851e-13	1.8331e-05	0.000337602	FBgn0040235		c12.1	CG12135	8E1								X								X		26.168	0.111645	0.195516	0.442172	N/A	N/A	N/A	N/A	N/A	N/A	N/A	N/A
152473	0.000932165	0.0153986	0.142966	0.157963	7.3618e-06	0.318894	0.0525919	FBgn0030130		CG12139	CT7830, LDLR-like	8E1	low-density lipoprotein receptor; GO:0005041 | inferred from sequence similarity with EMBL:AF074265							X								X		38.1558	-0.0107948	0.00187625	0.0433157	N/A	N/A	N/A	N/A	N/A	N/A	N/A	N/A
150069	3.09554e-05	0.716648	0.700661	2.93267e-05	0.18519	0.158071	4.92968e-05	FBgn0038504		Sur-8	CG5407, CT17146, SUR-8, Sur8	90A5	RAS interactor; GO:0017016 | inferred from sequence similarity with EMBL:AF068921																	191.455	-5.13834	0.0337614	0.183743	N/A	N/A	N/A	N/A	N/A	N/A	N/A	N/A
144063	9.30071e-10	0.0616992	0.559931	0.00176702	0.0886537	0.311775	0.861764	FBgn0025456	Cellular Repressor of E1A-stimulated Genes	CREG	CG5413, dCREG, cellular repressor of E1A-stimulated genes	90A5																		31.1769	0.067949	0.0915791	0.30262	N/A	N/A	N/A	N/A	N/A	N/A	N/A	N/A
150122	0.000148589	0.00104632	0.436585	0.258407	8.41509e-12	0.0163421	0.000234233	FBgn0038589		CG18598		90F8																		49.6758	-0.19006	0.340149	0.583223	N/A	N/A	N/A	N/A	N/A	N/A	N/A	N/A
155049	0.000967958	0.00131135	0.000444061	0.165454	3.42394e-23	0.0710771	0.0633008	FBgn0010877		l(3)05822	CG7129	91A1						X												N/A	N/A	N/A	N/A	19.1084	0.0703746	0.0582135	0.241275	62.8122	-0.04659	0.055041	0.234608
150147	1.15087e-10	2.18056e-08	0.43179	0.118837	8.44138e-21	0.0342969	2.58204e-08	FBgn0038627		CG7694		91B5						X												43.5517	-0.0360402	0.130073	0.360656	N/A	N/A	N/A	N/A	N/A	N/A	N/A	N/A
150180	1.18314e-06	0.397272	0.132383	1.65212e-05	0.0143419	0.114642	7.72038e-15	FBgn0038680		Cyp12a5	CG11821, 12a5	91F2--3	cytochrome P450; GO:0015034 | inferred from sequence similarity; cytochrome P450; GO:0015034 | non-traceable author statement		mitochondrion; GO:0005739 | inferred from sequence similarity; mitochondrion; GO:0005739 | inferred from sequence similarity			X												54.184	-0.133309	0.325548	0.570568	N/A	N/A	N/A	N/A	N/A	N/A	N/A	N/A
150194	0.000615079	0.000615079	0.339495	0.339495	2.213e-16	0.876998	0.876998	multiple hits				92A2-3						X												42.8936	-0.0533881	0.163369	0.40419	N/A	N/A	N/A	N/A	N/A	N/A	N/A	N/A
150217	0.000340811	0.000452932	0.0273766	0.0264516	2.84376e-06	0.572477	0.0541431	FBgn0038731		CG11659		92B2	long-chain fatty acid transporter; GO:0005324 | inferred from sequence similarity with SGD_LOCUS:FAT2; SGD:S0000426					X												36.4441	0.00531581	0.000874994	0.0295803	N/A	N/A	N/A	N/A	N/A	N/A	N/A	N/A
152819	0.00689124	0.000578676	0.0261577	0.0356854	0.000528117	0.817918	0.117384	FBgn0038733		CG11407		92B2	long-chain fatty acid transporter; GO:0005324 | inferred from sequence similarity with SGD_LOCUS:FAT2; SGD:S0000426					X												N/A	N/A	N/A	N/A	36.5757	-0.0578447	0.0998153	0.315936	41.6356	0.0149985	0.00221375	0.0470505
143283	3.77492e-06	0.516451	0.160887	0.0205867	1.14006e-05	0.58269	1.0703e-07	FBgn0002940	neither inactivation nor afterpotential E	ninaE	CG4550, Rh1, 1F9, ora: outer-rhabdomeres-absent, rh1, RH1, opsin, Dm Rh1, Rh, Rh1/ninaE, rhodopsin, rhodopsin 1, DmRh1, DMELRH1, rhodopsin-1, Rhodopsin, rh1/ninaE, Rhodopsin 1, ora	92B4	blue-sensitive opsin; GO:0015059 | non-traceable author statement; G-protein coupled receptor; GO:0004930 | non-traceable author statement; long-wave-sensitive opsin; GO:0015063 | traceable author statement; opsin; GO:0015053 | inferred from sequence similarity; G-protein coupled photoreceptor; GO:0008020 | inferred from sequence similarity	photoreceptor morphogenesis (sensu Drosophila); GO:0008594 | inferred from mutant phenotype; rhabdomere development; GO:0042052 | inferred from mutant phenotype	cytoplasmic vesicle; GO:0016023 | inferred from direct assay; inaD signaling complex; GO:0016027 | inferred from physical interaction with FLYBASE:inaD; FB:FBgn0001263; inaD signaling complex; GO:0016027 | inferred from physical interaction with FLYBASE:trp; FB:FBgn0003861; multivesicular body; GO:0005771 | inferred from direct assay; rhabdomere; GO:0016028 | inferred from direct assay; rhabdomer…			X												48.6394	-0.00261413	0.0965474	0.310721	N/A	N/A	N/A	N/A	N/A	N/A	N/A	N/A
150227	0.00112864	0.0466025	0.0201281	0.00052739	0.000293386	0.00133716	8.3945e-10	FBgn0038744		CG4733		92B4--6	protein phosphatase type 2A, regulator; GO:0008601 | inferred from sequence similarity with EMBL:AF050165; protein_id:AAC98973																	39.6495	-0.04199	0.0115972	0.10769	N/A	N/A	N/A	N/A	N/A	N/A	N/A	N/A
142169	5.53029e-05	0.131259	0.671556	0.00942315	6.28366e-05	0.764213	0.0296412	FBgn0038749		CG4468		92B6						X												47.7668	-0.08892	0.161335	0.401665	N/A	N/A	N/A	N/A	N/A	N/A	N/A	N/A
151860	0.000180552	0.064388	0.356682	0.0440432	0.0118054	0.616032	0.00123478	FBgn0003249	Rhodopsin 3	Rh3	CG10888, RH3, rh3, Dm Rh3, Rh, rhodopsin, DMELRH3, Rhodopsin	92C5	UV-sensitive opsin; GO:0015064 | inferred from direct assay; UV-sensitive opsin; GO:0015064 | traceable author statement; UV-sensitive opsin; GO:0015064 | non-traceable author statement; G-protein coupled receptor; GO:0004930 | non-traceable author statement; opsin; GO:0015053 | inferred from sequence similarity; short-wave-sensitive opsin; GO:0016016 | traceable author statement; opsin; GO:00150…	G-protein coupled receptor protein signaling pathway; GO:0007186 | inferred from sequence similarity; phototransduction; GO:0007602 | inferred from direct assay	integral to membrane; GO:0016021 | inferred from sequence similarity; integral to membrane; GO:0016021 | non-traceable author statement			X												45.2829	-0.0373619	0.069236	0.263127	N/A	N/A	N/A	N/A	N/A	N/A	N/A	N/A
150257	3.73162e-07	0.0240035	0.0341136	5.17407e-05	3.24467e-06	0.156089	0.246213	FBgn0038790	Metallothionein C	MtnC	CG5097, CG5097, Metallothionein C	92E4						X												49.7997	-0.0368492	0.263358	0.513184	N/A	N/A	N/A	N/A	N/A	N/A	N/A	N/A
150263	0.000477574	0.484972	0.239035	2.12391e-05	5.95786e-15	0.0319574	1.23737e-11	FBgn0038801		CG4241		92F1	carrier; GO:0005386 | inferred from sequence similarity; carrier; GO:0005386 | inferred from sequence similarity with SWISS-PROT:P38702		mitochondrial membrane; GO:0005740 | inferred from sequence similarity; mitochondrial membrane; GO:0005740 | inferred from sequence similarity with SWISS-PROT:P38702			X												57.1266	-0.0921812	0.274948	0.524355	N/A	N/A	N/A	N/A	N/A	N/A	N/A	N/A
152563	5.40105e-05	0.170488	0.28286	0.357289	0.00145122	0.426542	0.000109886	FBgn0038803		CG5191		92F2	glutamyl-tRNA(Gln) amidotransferase; GO:0017068 ; EC:6.3.5.- | inferred from sequence similarity with EMBL:AE000968					X												5.65571	0.0995308	0.357213	0.597673	N/A	N/A	N/A	N/A	N/A	N/A	N/A	N/A
150300	2.5364e-05	0.242938	0.00715215	0.0586332	3.11391e-07	0.00141671	0.00778853	FBgn0038863		CG5802	anon-EST:fe1H6, anon-fast-evolving-1H6	93C1	UDP-galactose transporter; GO:0005459 | inferred from sequence similarity with PIR:JC5024					X												17.7998	0.0579995	0.186823	0.43223	N/A	N/A	N/A	N/A	N/A	N/A	N/A	N/A
152701	7.50831e-06	0.663423	0.41268	0.121595	0.00048501	0.544191	1.36655e-08	FBgn0038865		CG10824	CT11359	93C2						X												51.7945	-0.104386	0.273437	0.522912	N/A	N/A	N/A	N/A	N/A	N/A	N/A	N/A
153008	0.000318284	0.069262	0.679494	0.542287	5.04283e-16	0.0729272	4.9416e-07	FBgn0038922		CG6439	Isocitrate dehydrogenase	93F13	isocitrate dehydrogenase (NAD+); GO:0004449 ; EC:1.1.1.41 | inferred from sequence similarity with EMBL:AF090321		mitochondrion; GO:0005739 | inferred from sequence similarity with EMBL:AF090321			X												48.7861	-0.0371237	0.362115	0.60176	N/A	N/A	N/A	N/A	N/A	N/A	N/A	N/A
152554	0.000618125	0.00122478	0.00410942	0.00321497	0.0185875	0.030139	0.00351201	multiple hits				93F2-3						X												39.0258	-0.0708009	0.000164608	0.01283	N/A	N/A	N/A	N/A	N/A	N/A	N/A	N/A
151524	9.41593e-07	9.41593e-07	0.0442616	0.0442616	1.63384e-15	3.43994e-05	3.43994e-05	multiple hits				93F8						X												40.7951	-0.0577031	0.0619193	0.248836	N/A	N/A	N/A	N/A	N/A	N/A	N/A	N/A
151523	3.19575e-09	3.19575e-09	0.65622	0.65622	2.12712e-18	0.992409	0.992409	multiple hits				93F8						X												39.7498	-0.0255398	0.0485291	0.220293	N/A	N/A	N/A	N/A	N/A	N/A	N/A	N/A
150359	2.39107e-07	1.0775e-06	2.43149e-05	5.48429e-07	6.83979e-24	3.75662e-15	3.35942e-19	FBgn0038957		CG7059		94A11	phosphoglycerate mutase; GO:0004619 ; EC:5.4.2.1 | inferred from sequence similarity with SWISS-PROT:P16290					X												46.0368	-0.0255602	0.307834	0.554828	48.6692	-0.0291567	0.202981	0.450534	73.4816	-0.26999	0.299997	0.54772
153330	0.000115347	0.00906434	0.45731	0.2932	4.60521e-19	4.15896e-07	2.00079e-08	FBgn0038964		Nop56	CG13849, CG13849	94A12			nucleolus; GO:0005730 | inferred from sequence similarity with SGD_LOCUS:SIK1; SGD:S0004187; small nuclear ribonucleoprotein complex; GO:0030532 | inferred from sequence similarity with SGD_LOCUS:SIK1; SGD:S0004187			X												25.5803	0.0493203	0.448828	0.669946	N/A	N/A	N/A	N/A	N/A	N/A	N/A	N/A
150343	6.16265e-09	0.670491	0.190052	0.0147848	0.00120798	0.693671	0.0354194	FBgn0038930		CG5778		94A1--2						X												30.5388	0.0200117	0.0624176	0.249835	N/A	N/A	N/A	N/A	N/A	N/A	N/A	N/A
151069	8.06941e-07	0.224241	0.464832	0.0348354	0.569096	0.0692239	0.000375519	FBgn0040582		CG5791	BcDNA:RH16331	94A2						X												30.655	0.0196311	0.101023	0.317842	N/A	N/A	N/A	N/A	N/A	N/A	N/A	N/A
153820	3.03339e-06	0.00340486	0.0100083	0.00806129	1.57367e-20	2.50615e-07	1.24326e-07	FBgn0038985		CG6921		94B4						X												46.4028	-0.0616078	0.29952	0.547284	N/A	N/A	N/A	N/A	N/A	N/A	N/A	N/A
142598	1.05194e-06	1.05194e-06	0.0757509	0.0757509	2.48305e-22	0.799728	0.799728	FBgn0039010		CG4907		94C2						X												44.549	-0.0497341	0.291701	0.540093	N/A	N/A	N/A	N/A	N/A	N/A	N/A	N/A
154212	2.66722e-05	0.00913088	0.968938	0.110706	1.39483e-06	0.586265	0.0215902	FBgn0039019		HP1c	CG6990	94C4	chromatin binding; GO:0003682 | inferred from sequence similarity with MGD:Cbx; MGI:MGI:105369					X												22.4629	0.188888	0.291524	0.53993	N/A	N/A	N/A	N/A	N/A	N/A	N/A	N/A
150424	7.39215e-08	0.0152349	0.80066	0.219404	0.000477293	0.0137318	5.61976e-09	FBgn0039052		CG6733		94D13	NOT aminoacylase; GO:0004046 ; EC:3.5.1.14 | non-traceable author statement				X	X												37.5176	-0.00861832	0.00158103	0.0397622	N/A	N/A	N/A	N/A	N/A	N/A	N/A	N/A
150428	0.0064971	0.00251227	0.00011939	0.00117137	5.03522e-15	0.00242789	0.000387487	FBgn0039058		CG4624		94E2	hydrogen-transporting two-sector ATPase; GO:0003936 ; EC:3.6.3.14 ; TC:3.A.2.1.- | non-traceable author statement		hydrogen-transporting ATPase V0 domain; GO:0000220 | non-traceable author statement															N/A	N/A	N/A	N/A	16.105	0.28412	0.109771	0.331317	-18.8665	1.99405	0.0701765	0.264908
142731	6.33119e-06	1.63032e-05	0.000107588	3.47217e-05	1.65704e-26	2.60707e-13	1.23187e-13	FBgn0004882	oo18 RNA-binding protein	orb	CG10868, oo18, Orb, ORB, fs(3)00107	94E9	RNA binding; GO:0003723 | inferred from sequence similarity; uridine-rich cytoplasmic polyadenylation element binding; GO:0017131 | inferred from sequence similarity with SPTREMBL:Q91572	germ-cell development; GO:0007281 | inferred from mutant phenotype; mRNA polyadenylation; GO:0006378 | inferred from sequence similarity with SPTREMBL:Q91572			X	X												31.3278	0.0215521	0.167109	0.408789	-4.67914	1.14082	0.266482	0.516219	59.7094	-0.0355328	0.0706469	0.265795
152371	3.60425e-05	0.219749	0.408662	0.342889	1.07842e-07	0.10193	0.945193	FBgn0039081	Inwardly rectifying potassium channel 2	Irk2	CG4370, CG10180, irk2, dKirII	95A1	G-protein activated inward rectifier potassium channel; GO:0015467 ; TC:1.A.2.1.3 | inferred from sequence similarity with EMBL:L77929; inward rectifier potassium channel; GO:0005242 ; TC:1.A.1.8.1 | non-traceable author statement				X	X												26.3445	0.0725784	0.0578706	0.240563	N/A	N/A	N/A	N/A	N/A	N/A	N/A	N/A
150449	3.63971e-10	3.63971e-10	0.0598401	0.0598401	1.22342e-15	0.401913	0.401913	FBgn0039083		CG10177	MLCK-like	95A1	protein serine/threonine kinase; GO:0004674 ; EC:2.7.1.37 | non-traceable author statement; protein serine/threonine kinase; GO:0004674 ; EC:2.7.1.37 | inferred from sequence similarity with EMBL:AF074393	protein amino acid phosphorylation; GO:0006468 | non-traceable author statement			X	X												40.4427	-0.0491995	0.0677506	0.260289	N/A	N/A	N/A	N/A	N/A	N/A	N/A	N/A
152417	0.000813541	0.112303	0.453281	0.283429	5.22855e-19	0.0572739	1.21289e-07	FBgn0028684	Tat-binding protein-1	Tbp-1	CG10370, l(3)04210, Pros26S, p50, BcDNA.GH12068, Pros26S-RS6A, DmTBP-1, Dm_Rpt5a, Dm_Rpt5b, dRpt5, BcDNA:GH12068, Rpt5, Proteasome 26S regulatory subunit 6A	95B1	proteasome endopeptidase; GO:0004299 ; EC:3.4.25.1 | inferred from direct assay; proteasome endopeptidase; GO:0004299 ; EC:3.4.25.1 | non-traceable author statement; proteasome endopeptidase; GO:0004299 ; EC:3.4.25.1 | inferred from sequence similarity; proteasome ATPase; GO:0008575 ; EC:3.6.4.8 | inferred from sequence similarity with SGD_LOCUS:RPT5; SGD:S0005643	proteolysis and peptidolysis; GO:0006508 | inferred from direct assay; proteolysis and peptidolysis; GO:0006508 | inferred from sequence similarity with HUGO:PSMC3; OMIM:186852; proteolysis and peptidolysis; GO:0006508 | inferred from sequence similarity with SGD_LOCUS:RPT5; SGD:S0005643	19S proteasome regulatory particle; GO:0005838 | inferred from direct assay; 19S proteasome regulatory particle; GO:0005838 | inferred from sequence similarity with HUGO:PSMC3; OMIM:186852; 19S proteasome regulatory particle, base subcomplex; GO:0008540 | inferred from sequence similarity with SGD_LOCUS:RPT5; SGD:S0005643		X	X												16.0214	0.0175242	0.309911	0.556696	N/A	N/A	N/A	N/A	N/A	N/A	N/A	N/A
150474	5.94762e-06	2.02243e-05	0.0515019	0.0528437	8.04036e-15	1.78155e-10	4.18054e-10	FBgn0039131		CG12268		95D1					X	X												42.2376	-0.115867	0.0696457	0.263905	N/A	N/A	N/A	N/A	N/A	N/A	N/A	N/A
154205	2.24322e-05	0.00636435	0.446987	0.872412	1.7392e-11	0.0576403	0.0184727	FBgn0039141	spastin	spas	CG5977, D-spastin, spastin	95D9	adenosinetriphosphatase; GO:0004002 ; EC:3.6.1.3 | inferred from sequence similarity with SGD_LOCUS:AFG2; SGD:S0004389				X	X												34.7456	0.0241673	0.0135093	0.11623	N/A	N/A	N/A	N/A	N/A	N/A	N/A	N/A
155041	0.000244309	0.0155569	0.145681	0.00302699	0.00819174	0.309086	2.82684e-12	FBgn0013343	Syntaxin 1A	Syx1A	CG5448, CG10716, CG31136, CG18615, CG5448, CG10716, syx1A, syt-1A, syx-1A, syx-1, syntaxin, syx, synt, Syntx 1, SYX1A, Syx, Dm Syx1, syx1, syntaxin1, CT30033, DmSyx1A, syntaxin 1, Syt1A, l(3)06737, syntaxin-1A	95E1	t-SNARE; GO:0005486 | non-traceable author statement; t-SNARE; GO:0005486 | inferred from sequence similarity; SNAP receptor; GO:0005484 | inferred from sequence similarity with SWISS-PROT:O35526	regulation of pole plasm oskar mRNA localization; GO:0007317 | inferred from mutant phenotype; synaptic vesicle docking; GO:0016081 | inferred from sequence similarity with SWISS-PROT:O35526	integral to membrane; GO:0016021 | inferred from sequence similarity with SWISS-PROT:O35526; plasma membrane; GO:0005886 | inferred from sequence similarity		X	X												37.7214	-0.00544879	0.000304761	0.0174574	N/A	N/A	N/A	N/A	N/A	N/A	N/A	N/A
142907	0.000801373	0.333689	0.849405	0.120207	0.0124683	0.566544	0.0279183	multiple hits				95E1					X	X												47.4067	-0.0724205	0.0433205	0.208136	N/A	N/A	N/A	N/A	N/A	N/A	N/A	N/A
141409	0.000155804	0.638721	0.00329341	0.858497	0.331764	0.00903228	3.63999e-08	FBgn0039154		CG6164		95E5					X	X												37.5112	-0.0134986	0.00149902	0.0387172	N/A	N/A	N/A	N/A	N/A	N/A	N/A	N/A
153779	0.000443655	0.0760729	0.00207661	0.179124	2.76061e-15	0.000115588	3.40926e-08	FBgn0000368	crumbs	crb	CG6383, CRB, l(3)j1B5, CT19912	95F10--11		establishment and/or maintenance of cell polarity; GO:0007163 | inferred from mutant phenotype; establishment and/or maintenance of polarity of embryonic epithelium; GO:0016332 | inferred from mutant phenotype; establishment and/or maintenance of polarity of follicular epithelium; GO:0016334 | inferred from mutant phenotype; photoreceptor maintenance; GO:0045494 | inferred from mutant phenotype; …	apical plasma membrane; GO:0016324 | inferred from direct assay; apicolateral plasma membrane; GO:0016327 | inferred from direct assay; apicolateral plasma membrane; GO:0016327 | inferred from physical interaction with FLYBASE:sdt; FB:FBgn0003349; plasma membrane; GO:0005886 | inferred from direct assay; plasma membrane; GO:0005886 | inferred from sequence similarity with EMBL:D32210; protein_id:…		X	X												26.8345	0.0466501	0.121358	0.348365	N/A	N/A	N/A	N/A	N/A	N/A	N/A	N/A
154959	0.000370839	0.000166277	0.833473	0.304186	5.60198e-18	0.291005	0.664374	FBgn0039182		CG5728		95F12--13	RNA binding; GO:0003723 | inferred from sequence similarity with SGD_LOCUS:RRP5; SGD:S0004842	rRNA processing; GO:0006364 | inferred from sequence similarity with SGD_LOCUS:RRP5; SGD:S0004842	nucleolus; GO:0005730 | inferred from sequence similarity with SGD_LOCUS:RRP5; SGD:S0004842		X	X												27.3369	0.0299411	0.18873	0.43443	N/A	N/A	N/A	N/A	N/A	N/A	N/A	N/A
152862	2.26657e-05	0.0699741	0.470001	0.85547	1.47842e-12	0.667394	0.133113	FBgn0039223		CG5805		96A22	carrier; GO:0005386 | inferred from sequence similarity		mitochondrial membrane; GO:0005740 | inferred from sequence similarity		X	X												26.0438	0.0649254	0.0935172	0.305806	N/A	N/A	N/A	N/A	N/A	N/A	N/A	N/A
150516	1.83502e-09	0.000337979	0.953132	0.0832758	1.6787e-09	0.22471	3.08408e-06	FBgn0039205		CG13623		96A6					X	X												48.4473	-0.0590752	0.173845	0.416947	N/A	N/A	N/A	N/A	N/A	N/A	N/A	N/A
154494	0.000520094	0.0111326	0.321476	0.266576	1.52047e-11	0.000717974	9.31436e-06	FBgn0039207		CG5789		96A6--7	ATP-binding cassette (ABC) transporter; GO:0004009 ; EC:3.6.3.- | inferred from sequence similarity with EMBL:AF027302; xenobiotic-transporting ATPase; GO:0008559 ; EC:3.6.3.44 ; TC:3.A.1.201.1 | inferred from sequence similarity with EMBL:AF022908				X	X												34.1305	0.030055	0.0321163	0.17921	N/A	N/A	N/A	N/A	N/A	N/A	N/A	N/A
142492	0.000184984	0.0192661	0.00352808	0.00949182	6.86438e-14	0.411772	1.3825e-05	FBgn0013953	Epidermal stripes and patches	Esp	CG7005, Epidermal stripes and patches	96B1	sulfate porter; GO:0008271 ; TC:2.A.53.2.1 | non-traceable author statement; sulfate porter; GO:0008271 ; TC:2.A.53.2.1 | inferred from sequence similarity with EMBL:AL031261; protein_id:CAA20298	sulfate transport; GO:0008272 | non-traceable author statement			X													29.4722	0.109377	0.131738	0.362958	N/A	N/A	N/A	N/A	N/A	N/A	N/A	N/A
152580	0.000731225	0.234103	0.116346	0.404134	1.69662e-08	0.927951	0.180549	FBgn0015240	Hormone receptor-like in 96	Hr96	CG11783, DHR96, Dhr96, NR1J1	96B16--17	DNA binding; GO:0003677 | non-traceable author statement; ligand-dependent nuclear receptor; GO:0004879 | non-traceable author statement; ligand-dependent nuclear receptor; GO:0004879 | inferred from sequence similarity with MGD:Vdr; MGI:MGI:103076; transcription factor; GO:0003700 | inferred from sequence similarity with MGD:Vdr; MGI:MGI:103076		nucleus; GO:0005634 | inferred from sequence similarity with MGD:Vdr; MGI:MGI:103076; nucleus; GO:0005634 | non-traceable author statement		X													30.1231	0.121783	0.0955001	0.309031	N/A	N/A	N/A	N/A	N/A	N/A	N/A	N/A
153761	1.00042e-07	0.17052	0.395827	7.18258e-07	0.0362484	0.196485	3.51616e-18	FBgn0039241		CG11089		96B2	phosphoribosylaminoimidazole-carboxamide formyltransferase; GO:0004643 ; EC:2.1.2.3 | inferred from sequence similarity with PIR:JC4642; IMP cyclohydrolase; GO:0003937 ; EC:3.5.4.10 | inferred from sequence similarity with SGD_LOCUS:ADE17; SGD:S0004727				X													48.8449	-0.0065529	0.128769	0.358844	N/A	N/A	N/A	N/A	N/A	N/A	N/A	N/A
150538	0.177047	0.177047	0.000151148	0.000151148	8.54633e-14	0.0299656	0.0299656	FBgn0039246		CG10845		96B4--5	motor; GO:0003774 | inferred from sequence similarity with EMBL:AF067180	cytoskeleton organization and biogenesis; GO:0007010 | inferred from electronic annotation																56.0845	-0.484003	0.309976	0.556755	N/A	N/A	N/A	N/A	N/A	N/A	N/A	N/A
141666	0.00716907	0.038984	0.000891229	0.00115062	4.25045e-22	0.812971	0.00339006	FBgn0046214		BcDNA:SD06613	CG11844	96C1																		N/A	N/A	N/A	N/A	-1.59646	0.1128	0.418179	0.646668	50.9133	-0.00617982	0.022538	0.150127
150566	2.0906e-08	2.0906e-08	1.17659e-06	1.17659e-06	9.17024e-11	0.165709	0.165709	FBgn0039299		CG11854		96C7					X													45.4976	-0.157699	0.318993	0.564794	40.7221	-0.121704	0.446575	0.668263	42.6667	0	N/A	N/A
152385	3.67191e-05	0.444851	0.234741	0.0128249	3.25929e-18	0.00419174	7.41411e-07	FBgn0027090	Glutaminyl-tRNA synthetase	Aats-gln	CG10506	96C8	ATP binding; glutamine-tRNA ligase	gluaminyl-tRNA aminoacylation			X													21.0382	0.0817923	0.358149	0.598456	N/A	N/A	N/A	N/A	N/A	N/A	N/A	N/A
150571	0.00275504	9.89896e-06	0.000647767	0.00504679	3.15634e-13	0.461982	4.49989e-10	FBgn0039306		CG11859		96C8	protein kinase; GO:0004672 | non-traceable author statement				X													N/A	N/A	N/A	N/A	20.394	0.150885	0.183769	0.428683	65.166	-0.166621	0.376689	0.61375
150575	2.42588e-10	1.61738e-07	0.00539148	0.00146254	3.69051e-10	0.835954	0.376292	FBgn0039310		CG11878		96C8					X													36.4458	0.00548811	0.00105738	0.0325173	N/A	N/A	N/A	N/A	N/A	N/A	N/A	N/A
152513	1.15572e-05	0.00329118	0.0059329	0.00145197	3.64317e-13	2.16384e-11	3.19303e-17	FBgn0039311		CG10513		96C8--9					X													45.5188	-0.170568	0.119839	0.346177	N/A	N/A	N/A	N/A	N/A	N/A	N/A	N/A
150579	0.000129401	0.0334448	0.00174919	2.99515e-05	0.157143	0.00631655	0.0706048	FBgn0039316		CG11893		96C9					X													40.9371	-0.0555528	0.0117408	0.108355	N/A	N/A	N/A	N/A	N/A	N/A	N/A	N/A
150577	9.52488e-07	0.129881	0.299586	0.0151747	2.60986e-06	0.0622595	0.66225	multiple hits				96C9					X													53.5518	-0.186955	0.427164	0.653578	N/A	N/A	N/A	N/A	N/A	N/A	N/A	N/A
142253	0.000221288	0.129121	0.555726	0.0865126	8.32859e-08	0.000713033	4.67469e-11	FBgn0039325		CG10560		96D1					X													44.7265	-0.103955	0.147222	0.383696	N/A	N/A	N/A	N/A	N/A	N/A	N/A	N/A
142254	0.00382206	0.0757932	0.930777	0.000105806	0.0217788	0.812861	0.000981235	FBgn0039326		CG10562		96D1																		50.3907	-0.079223	0.186876	0.432292	N/A	N/A	N/A	N/A	N/A	N/A	N/A	N/A
154645	0.000789145	0.0230193	0.257056	0.171388	2.61365e-15	0.000914563	0.000243164	FBgn0039350		CG17383	bs29f05.y1	96E6					X													26.3664	0.0428563	0.405637	0.636896	N/A	N/A	N/A	N/A	N/A	N/A	N/A	N/A
150601	1.73637e-05	0.36113	0.212471	0.791315	0.000319055	0.21232	0.669153	FBgn0039356		CG5039		96E9					X													16.5878	0.233344	0.430964	0.656479	N/A	N/A	N/A	N/A	N/A	N/A	N/A	N/A
150643	2.7332e-05	0.300878	0.111536	0.150971	1.5324e-21	0.468858	0.00288835	FBgn0039406		CG6090		96F10	structural constituent of ribosome; GO:0003735 | inferred from sequence similarity with SGD_LOCUS:RPL34B; SGD:S0001314		cytosolic large ribosomal subunit (sensu Eukarya); GO:0005842 | inferred from sequence similarity with SGD_LOCUS:RPL34B; SGD:S0001314		X						X							20.0482	0.0362557	0.293532	0.541786	N/A	N/A	N/A	N/A	N/A	N/A	N/A	N/A
150611	8.39364e-06	2.76871e-05	0.207406	0.391059	6.36554e-13	0.252714	0.414452	FBgn0039367		CG17197		96F2					X						X							50.5354	-0.253254	0.392097	0.626177	N/A	N/A	N/A	N/A	N/A	N/A	N/A	N/A
150616	5.14915e-06	0.625867	0.161974	0.132503	6.57982e-06	0.0729484	0.00580012	multiple hits				96F3					X						X							49.4793	-0.169064	0.259306	0.509221	N/A	N/A	N/A	N/A	N/A	N/A	N/A	N/A
153954	0.00031608	0.0100147	0.280808	0.114405	2.1123e-11	0.00520419	4.95874e-07	FBgn0027865	Tetraspanin 96F	Tsp96F	CG6120, CG6120, Dm.Tsp96F, LD19727, BcDNA:LD19727, Tetraspanin 96F	96F5			integral to membrane; GO:0016021 | inferred from sequence similarity		X						X							25.1949	0.0851641	0.106332	0.326086	N/A	N/A	N/A	N/A	N/A	N/A	N/A	N/A
152647	1.86114e-08	1.86114e-08	0.729535	0.729535	1.52252e-24	0.257274	0.257274	multiple hits				97B2-3					X						X							44.4018	-0.0334265	0.335136	0.578909	N/A	N/A	N/A	N/A	N/A	N/A	N/A	N/A
150667	0.242695	0.000989989	0.000980912	0.173628	0.0470757	0.312877	1.9118e-08	FBgn0039439		CG6460		97C2					X						X							N/A	N/A	N/A	N/A	17.8444	0.354758	0.2006	0.447884	57.1461	-0.431364	0.0583989	0.241659
152255	0.000165745	0.654633	0.436479	0.391627	0.0115973	0.0921291	2.05654e-07	FBgn0039464		CG6330		97D10--11	uridine phosphorylase; GO:0004850 ; EC:2.4.2.3 | inferred from sequence similarity with MGD:Upp; MGI:MGI:1097668				X						X							30.5837	0.0211145	0.016757	0.129449	N/A	N/A	N/A	N/A	N/A	N/A	N/A	N/A
150699	3.8005e-06	0.0592424	0.15514	2.51532e-06	0.665718	0.176253	1.09408e-19	FBgn0039471		CG6295		97D13	triacylglycerol lipase; GO:0004806 ; EC:3.1.1.3 | inferred from sequence similarity with PIR:A34671				X						X							37.1218	-0.00485827	0.000243226	0.0155957	N/A	N/A	N/A	N/A	N/A	N/A	N/A	N/A
150700	9.43197e-08	0.0960557	0.0960557	9.43197e-08	0.0025487	0.0025487	1.13527e-16	FBgn0039472		CG17192		97D14	triacylglycerol lipase; GO:0004806 ; EC:3.1.1.3 | inferred from sequence similarity with PIR:A34671				X						X							36.8333	0	N/A	N/A	N/A	N/A	N/A	N/A	N/A	N/A	N/A	N/A
150702	1.75706e-09	0.286573	0.956538	2.30916e-05	0.0873336	0.582925	4.4527e-13	FBgn0039474		CG6283		97D14	triacylglycerol lipase; GO:0004806 ; EC:3.1.1.3 | inferred from sequence similarity with SWISS-PROT:P50903				X						X							25.4069	0.0178849	0.343519	0.586105	N/A	N/A	N/A	N/A	N/A	N/A	N/A	N/A
152664	2.40082e-05	2.40082e-05	0.200778	0.200778	1.31655e-08	0.751653	0.751653	FBgn0039491		CG6059		97E3					X						X							40.1792	-0.0823847	0.0159315	0.12622	N/A	N/A	N/A	N/A	N/A	N/A	N/A	N/A
142303	0.00272837	0.00386024	0.000593885	1.93895e-05	3.6719e-05	0.330662	1.8338e-10	FBgn0029155		Mdh	CG5889	97E5	malate dehydrogenase (oxaloacetate decarboxylating) (NADP+)		mitochondrion															41.8664	-0.0129835	0.0274489	0.165677	31.1144	-0.000269421	2.7302e-05	0.00522513	47.818	-0.0146834	0.0200509	0.141601
151094	6.40687e-07	0.00474009	0.00334508	8.48457e-07	4.61315e-09	3.26961e-08	3.76356e-18	FBgn0040609		CG3348		97F1					X						X							48.3698	-0.265716	0.110923	0.333052	N/A	N/A	N/A	N/A	N/A	N/A	N/A	N/A
143836	0.000346451	0.744338	0.724486	0.157871	3.48131e-14	0.114984	0.000111539	FBgn0015737	Hemomucin	Hmu	CG3373, rrm5, RRM5, hemomucin, Rbp5, RNA-binding protein 5	97F1	RNA binding; GO:0003723 | non-traceable author statement				X						X							24.1544	0.0656076	0.294874	0.543023	N/A	N/A	N/A	N/A	N/A	N/A	N/A	N/A
150734	7.85775e-05	7.85775e-05	0.126295	0.126295	1.11763e-21	0.00406862	0.00406862	FBgn0039521		CG5402		98A3					X					X	X							41.9985	-0.026066	0.141747	0.376493	N/A	N/A	N/A	N/A	N/A	N/A	N/A	N/A
151807	3.25385e-08	0.00556188	0.129326	1.11244e-05	1.01493e-08	0.443401	0.0526213	FBgn0039537		CG5590		98B1	oxidoreductase, acting on the CH-OH group of donors, NAD or NADP as acceptor; GO:0016616 ; EC:1.1.1.- | inferred from sequence similarity with EMBL:U28739									X	X							12.7915	0.121932	0.430217	0.655909	N/A	N/A	N/A	N/A	N/A	N/A	N/A	N/A
141776	3.48613e-06	0.000405875	0.126178	0.0143543	1.96314e-11	0.202047	4.34639e-08	FBgn0039543		CG12428		98B2	carnitine O-octanoyltransferase; GO:0008458 ; EC:2.3.1.137 | inferred from sequence similarity with SWISS-PROT:O19094		peroxisome; GO:0005777 | inferred from sequence similarity with SWISS-PROT:O19094							X	X							26.6532	0.0735402	0.102884	0.320756	N/A	N/A	N/A	N/A	N/A	N/A	N/A	N/A
154447	0.0873048	0.0556477	0.000369095	0.000535579	9.45028e-14	0.957697	0.928281	FBgn0039566		CG4849	eEF2	98B6	translation elongation factor; GO:0003746 | inferred from sequence similarity	mRNA splicing; GO:0006371 | inferred from sequence similarity with NCBI_NP:004238; mRNA splicing; GO:0006371 | inferred from sequence similarity with NCBI_NP:012748	small nuclear ribonucleoprotein complex; GO:0030532 | inferred from sequence similarity with NCBI_NP:004238; small nuclear ribonucleoprotein complex; GO:0030532 | inferred from sequence similarity with NCBI_NP:012748; snRNP U5; GO:0005682 | inferred from															26.1507	0.149381	0.337098	0.580602	24.9367	0.185705	0.00645005	0.0803122	26.3786	0.14757	0.226747	0.476179
152464	7.71586e-06	0.0868226	0.0628181	0.0133483	0.0231309	0.0770875	9.61566e-07	FBgn0039580	Glutamine:fructose-6-phosphate aminotransferase 2	Gfat2	CG1345, CG1345, CG1345, Dmel/GFAT2, Glutamine:fructose-6-phosphate aminotransferase 2	98C4	glucosamine-fructose-6-phosphate aminotransferase (isomerizing); GO:0004360 ; EC:2.6.1.16 | inferred from sequence similarity with SGD_LOCUS:GFA1; SGD:S0001587									X	X							44.5587	-0.0604906	0.0851969	0.291885	N/A	N/A	N/A	N/A	N/A	N/A	N/A	N/A
153997	0.155966	0.0736642	0.0425528	0.000913828	0.000166252	0.942171	0.00381206	FBgn0028671		Vha100-1	CG1709	98F12	hydrogen-transporting two-sector ATPase		hydrogen-transporting ATPase V0 domain															19.0758	0.0576201	0.0435746	0.208745	N/A	N/A	N/A	N/A	N/A	N/A	N/A	N/A
155045	9.63395e-07	0.652078	0.591913	0.000457531	0.0110606	0.728575	0.000408787	FBgn0000480	Darkener of apricot	Doa	CG1658, CG1658, CG1658, CG1658, Msu, doa, DOA/CLK2, DOA, l(3)01705, Mosaic suppressor	98F1--2	protein serine/threonine kinase; GO:0004674 ; EC:2.7.1.37 | inferred from direct assay; protein kinase; GO:0004672 | inferred from direct assay; protein serine/threonine kinase; GO:0004674 ; EC:2.7.1.37 | non-traceable author statement; protein threonine/	NOT MAPKKK cascade; GO:0000165 | inferred from genetic interaction with FLYBASE:rl; FB:FBgn0003256; NOT MAPKKK cascade; GO:0000165 | inferred from genetic interaction with FLYBASE:sev; FB:FBgn0003366; NOT MAPKKK cascade; GO:0000165 | inferred from genetic	cytoplasm; GO:0005737 | inferred from direct assay; nucleus; GO:0005634 | inferred from direct assay							X	X							42.0642	-0.0201312	0.0557071	0.236024	N/A	N/A	N/A	N/A	N/A	N/A	N/A	N/A
154750	5.01001e-05	0.000146364	0.573662	0.82302	1.6093e-18	0.966542	0.0188255	FBgn0039627		CG11837		98F6	rRNA (adenine-N6,N6-)-dimethyltransferase; GO:0000179 ; EC:2.1.1.- | inferred from sequence similarity with SGD_LOCUS:DIM1; SGD:S0006187; rRNA (adenine-N6,N6-)-dimethyltransferase; GO:0000179 ; EC:2.1.1.- | inferred from sequence similarity with SPTREMBL:P41819	rRNA modification; GO:0000154 | inferred from sequence similarity with SPTREMBL:P41819	cellular_component unknown; GO:0008372 | inferred from sequence similarity with SPTREMBL:P41819							X	X							25.879	0.14201	0.230916	0.480537	N/A	N/A	N/A	N/A	N/A	N/A	N/A	N/A
153150	3.87688e-07	0.576881	0.189108	0.0558566	1.13819e-05	0.734459	9.37418e-09	FBgn0014427		ESTS:39C10S	CG11899	99A1	phosphoserine aminotransferase	pyridoxine biosynthesis; serine biosynthesis								X	X							25.6101	0.0253192	0.158833	0.398539	N/A	N/A	N/A	N/A	N/A	N/A	N/A	N/A
150823	1.84943e-15	1.84943e-15	1.84943e-15	1.84943e-15	4.47652e-12	4.47652e-12	4.47652e-12	FBgn0039668		Trc8	CG2304, CG2304, Dtrc8, TRC8	99B1				X						X	X							36.8333	0	N/A	N/A	31	0	N/A	N/A	42.6667	0	N/A	N/A
150837	0.000202866	0.879613	0.0050177	0.991001	0.0830791	0.00612172	0.241558	FBgn0039685	Odorant-binding protein 99b	Obp99b	CG7592, CG7592, CG7592, CG7592, CG7592, 99b, Obp99d, Odorant-binding protein 99b	99B8				X						X	X							37.6316	-0.0137401	0.00535734	0.0731938	N/A	N/A	N/A	N/A	N/A	N/A	N/A	N/A
152354	2.14784e-05	0.0109531	0.237593	0.03859	2.08392e-15	0.428275	9.20358e-06	FBgn0039714		CG7816		99C4--5			integral to membrane; GO:0016021 | non-traceable author statement	X						X	X							53.8142	-0.065438	0.348576	0.590403	N/A	N/A	N/A	N/A	N/A	N/A	N/A	N/A
143383	1.08093e-06	0.0156409	0.322988	0.0399728	2.81075e-08	0.349513	0.00121307	FBgn0003861	transient receptor potential	trp	CG7875, 559, TRP, dTrp, DmTRP, Cosens-Manning mutant	99C6--7	calcium channel; GO:0005262 | inferred from sequence similarity; light-activated voltage-gated calcium channel; GO:0008086 | non-traceable author statement; calmodulin binding; GO:0005516 | traceable author statement; calcium channel; GO:0005262 | inferred from sequence similarity with HUGO:TRPC1; OMIM:602343; calcium channel; GO:0005262 | inferred from sequence similarity with MGD:Trpc1; MGI:MGI…	calcium ion transport; GO:0006816 | inferred from sequence similarity with HUGO:TRPC1; OMIM:602343; calcium ion transport; GO:0006816 | inferred from sequence similarity with MGD:Trpc1; MGI:MGI:109528; light-induced release of calcium, from internal store; GO:0008377 | inferred from direct assay	rhabdomere; GO:0016028 | inferred from direct assay; rhabdomere; GO:0016028 | traceable author statement	X						X	X							41.9494	-0.020912	0.056004	0.236652	N/A	N/A	N/A	N/A	N/A	N/A	N/A	N/A
143341	0.0627019	0.000764714	0.0275966	0.00014629	0.000233519	0.000254442	5.20373e-14	FBgn0003358	Serine protease 3	Ser99Dc	CG17951, CG31039, CG17951, SER3, Ser3, serine protease	99C7	serine-type endopeptidase; GO:0004252 ; EC:3.4.21.- | inferred from sequence similarity with EMBL:U03760; serine-type endopeptidase; GO:0004252 ; EC:3.4.21.- | non-traceable author statement	digestion; GO:0007586 | non-traceable author statement		X						X	X							37.8694	-0.00521168	0.00271571	0.0521124	N/A	N/A	N/A	N/A	N/A	N/A	N/A	N/A
150875	0.000414789	0.400789	0.0162399	0.651289	9.16194e-10	0.00119282	1.39679e-06	multiple hits				99E1				X						X	X							49.321	-0.128161	0.261631	0.511499	N/A	N/A	N/A	N/A	N/A	N/A	N/A	N/A
150884	1.28372e-05	0.190906	0.171225	0.16896	0.00959888	0.618568	0.000248445	FBgn0039761		CG18404		99E3				X						X	X							37.1372	-0.00200554	0.00117398	0.0342635	N/A	N/A	N/A	N/A	N/A	N/A	N/A	N/A
141310	1.20228e-05	0.9317	0.688588	0.427368	0.0954139	0.80301	0.00173439	FBgn0039760		CG9682		99E3				X						X	X							40.4879	-0.0362795	0.0884656	0.297432	N/A	N/A	N/A	N/A	N/A	N/A	N/A	N/A
152387	4.42612e-05	0.0139458	0.333768	0.890696	1.41419e-09	0.00208268	0.0388126	FBgn0027544		BcDNA:GH11688	CG2217	99F3--4				X							X							43.0378	-0.0901596	0.079253	0.281519	N/A	N/A	N/A	N/A	N/A	N/A	N/A	N/A
141712	0.0284143	0.188681	0.385586	0.000458329	0.000396162	0.428325	0.846572	FBgn0039774		CG1471		99F5--6																		41.4672	-0.0513756	0.0116823	0.108084	N/A	N/A	N/A	N/A	N/A	N/A	N/A	N/A
150900	0.00169681	0.0247183	0.00159406	0.000899916	0.407636	0.0768812	0.272612	FBgn0011716	sanpodo	spdo	CG1539	99F7-8	actin binding; tropomyosin binding	peripheral nervous system development																17.1047	0.588548	0.165512	0.406832	N/A	N/A	N/A	N/A	N/A	N/A	N/A	N/A
143691	7.36757e-05	0.948477	0.924448	0.128193	0.179254	0.166813	7.13477e-06	FBgn0011770	GIP-like	Gip	CG2227	9B7								X										40.9306	-0.00841592	0.013764	0.11732	N/A	N/A	N/A	N/A	N/A	N/A	N/A	N/A
144814	0.00446664	0.60987	0.144286	0.00036429	0.00546434	3.30641e-05	0.0761136	FBgn0030218		CG1628		9D3--4	carrier; GO:0005386 | inferred from sequence similarity; carrier; GO:0005386 | non-traceable author statement; ornithine transporter; GO:0000064 | non-traceable author statement		mitochondrial inner membrane; GO:0005743 | non-traceable author statement; mitochondrial membrane; GO:0005740 | inferred from sequence similarity															37.6396	-0.00860866	0.000656408	0.0256205	N/A	N/A	N/A	N/A	N/A	N/A	N/A	N/A
152095	0.000241863	0.535725	0.10665	0.00980402	1.64719e-06	0.999092	4.23284e-12	FBgn0030246		CG1582	cg1582	9F8	helicase; GO:0004386 | inferred from sequence similarity; ATP dependent helicase; GO:0008026 ; EC:3.6.1.3 | inferred from sequence similarity with MGD:Ddx9; MGI:MGI:108177							X										18.8274	0.176688	0.123496	0.351421	N/A	N/A	N/A	N/A	N/A	N/A	N/A	N/A
152573	1.33156e-05	5.70105e-05	0.239556	0.126485	3.44052e-20	4.26074e-14	4.85599e-15	multiple hits				Unk																		42.7839	-0.0375055	0.226472	0.475891	N/A	N/A	N/A	N/A	N/A	N/A	N/A	N/A
146956	7.08287e-12	7.08287e-12	7.08287e-12	7.08287e-12	6.13265e-08	6.13265e-08	6.13265e-08	FBgn0033536		CG16942		Unk																		36.8333	0	N/A	N/A	31	0	N/A	N/A	42.6667	0	N/A	N/A
151093	2.19901e-09	2.19901e-09	9.43092e-06	9.43092e-06	4.27679e-09	5.04514e-06	5.04514e-06	FBgn0040608		CG14246		Unk																		33.5427	0.101342	0.00309791	0.0556588	N/A	N/A	N/A	N/A	N/A	N/A	N/A	N/A
152030	2.52517e-11	2.18043e-11	0.914057	0.855642	1.77016e-18	0.000193828	0.000196215	multiple hits				Unk																		37.0282	-0.00298697	0.000152779	0.0123604	N/A	N/A	N/A	N/A	N/A	N/A	N/A	N/A
142477	0.000148954	0.000253006	0.016048	0.010956	2.71098e-08	0.000795314	0.000363639	FBgn0037188		CG7369		Unk	RAS guanyl-nucleotide exchange factor; GO:0005088 | inferred from sequence similarity with EMBL:U67326																	30.522	0.142415	0.064592	0.254149	N/A	N/A	N/A	N/A	N/A	N/A	N/A	N/A
150574	4.45509e-10	2.72396e-07	0.385882	0.00477545	3.76726e-11	0.00118119	0.0952015	multiple hits				Unk																		35.4932	0.0179335	0.00434881	0.0659455	N/A	N/A	N/A	N/A	N/A	N/A	N/A	N/A
145205	1.86526e-10	0.128414	0.0499647	0.00873898	5.48633e-13	0.00634683	1.9805e-10	FBgn0030781		CG9644		Unk																		49.2652	-0.0597685	0.319828	0.565534	N/A	N/A	N/A	N/A	N/A	N/A	N/A	N/A
148524	8.43814e-06	1.86495e-05	0.00249276	0.0365736	2.54473e-06	0.00732779	0.000294769	FBgn0036088		CG14152		Unk																		34.2483	0.0455783	0.0160705	0.12677	N/A	N/A	N/A	N/A	N/A	N/A	N/A	N/A
142991	8.19324e-05	8.72906e-05	0.0467816	0.0441928	4.37695e-13	0.0104087	0.0105578	multiple hits				Unk																		27.1733	0.0978726	0.495119	0.703647	N/A	N/A	N/A	N/A	N/A	N/A	N/A	N/A
151844	0.000609764	0.317755	0.129823	0.0802055	5.03873e-11	0.0393504	0.663715	FBgn0029175		Ext2	CG8433	Unk	acetylglucosaminyltransferase; glucuronosyltransferase	heparan sulfate proteoglycan biosynthesis																16.9492	0.28769	0.498891	0.706322	N/A	N/A	N/A	N/A	N/A	N/A	N/A	N/A
151479	3.44411e-06	0.519135	0.980576	0.669667	0.0422443	0.222498	0.624836	FBgn0032977		CG15217		Unk																		44.9594	-0.106316	0.166906	0.408542	N/A	N/A	N/A	N/A	N/A	N/A	N/A	N/A
152493	0.000306523	0.770503	0.632948	0.706942	0.113809	0.24742	0.645934	FBgn0031454		CG9960		Unk																		18.088	0.40183	0.346647	0.588768	N/A	N/A	N/A	N/A	N/A	N/A	N/A	N/A
143955	0.000167275	0.812324	0.460652	0.00928575	1.90001e-09	0.276144	0.00498648	FBgn0022341		CG17467	2D9, anon2D9, anon-EST:fe2A9, anon-EST:fe2D9: anon-fast-evolving-2D9, anon-EST:fe2E7, anon-fast-evolving-2E7, anon-fast-evolving-2D9, anon-fast-evolving-2A9	Unk																		55.627	-0.0842044	0.427365	0.653732	N/A	N/A	N/A	N/A	N/A	N/A	N/A	N/A
141469	0.000380612	0.212159	0.331571	0.69844	0.134315	0.415761	2.74085e-05	FBgn0029744	transposable element springer			Unk																		37.1052	-0.00254133	7.35987e-05	0.00857897	N/A	N/A	N/A	N/A	N/A	N/A	N/A	N/A
142140	1.19722e-05	0.704098	0.973034	0.225189	0.00300591	0.930131	0.4788	FBgn0032977		CG15217		Unk																		40.3608	-0.0588682	0.0261729	0.16178	N/A	N/A	N/A	N/A	N/A	N/A	N/A	N/A
144590	0.207626	9.44141e-05	5.37733e-05	0.754958	0.762238	0.930202	9.56096e-15	FBgn0029860		CG15891		Unk																		N/A	N/A	N/A	N/A	18.9025	0.103537	0.1607	0.400874	67.8981	-0.21795	0.50068	0.707588
151586	0.0001154	0.0159332	0.137103	0.358301	7.20923e-05	0.957121	0.556539	FBgn0037188		CG7369		Unk	RAS guanyl-nucleotide exchange factor; GO:0005088 | inferred from sequence similarity with EMBL:U67326																	36.4667	0.00667572	0.000411113	0.0202759	N/A	N/A	N/A	N/A	N/A	N/A	N/A	N/A
