# Supplementary material for: Quantitative genomics of starvation stress resistance in Drosophila
Source: Genome Biol. 2005 Mar 24;6(4):R36. doi: 10.1186/gb-2005-6-4-r36 (PMC1088964; doi:10.1186/gb-2005-6-4-r36)
Supplement: Additional File 6 — The cells are color-coded: purple for Ore genotype, green for 2b genotype, gray if the genotype is unknown because the gene is between an Ore and a 2b flanking marker, and the exact recombination breakpoint is not determined, and gold if the genotype is unknown because of residual heterozygosity in the RI line. The results of Tukey tests separating the lines into groups within which expression values are not significantly different are given. If more than one interpretation of the Tukey groups are possible, all are given. Linked (L) regulation of variation in transcript abundance is inferred if the Tukey groupings match the genotype. Regulation of variation in transcript abundance is inferred to be linked (IL) if the unknown genotypes could match this interpretation. Unlinked (U) regulation of variation in transcript abundance is inferred if the Tukey groupings do not match the line genotypes [file gb-2005-6-4-r36-S6.xls]

## Sheet: Expression Map
Gene	Interpretation	Ore		14		21		35a		42a		2b		Linked (L) or Unlinked (U)?	Cytological Location	FlyBase_ID	Gene Name	Symbol
141209	1													NS	8E1	FBgn0040235		c12.1
141212	1							1.28	D	1.33	D	1.33	D	IL	57F8	FBgn0027360		Tim10
141212	2	1.23	U			1.27	U							U
141215	1					1.41	D					1.32	D	IL	88E11	FBgn0038313		CG4338
141215	2			1.15	U	1.3	D							U
141215	3	1.18	U	1.25	U									U
141230	1									1.2	D			U	46E5-6	FBgn0033485		CG1381
141230	2			1.21	U									U
141236	1							1.92	D	2.33	D	1.49	D	IL	57C2	FBgn0020312		CG4050
141236	2					1.27	U	1.67	D	2	D			U
141257	1													NS	21B1	FBgn0001142	Glutamine synthetase 1	Gs1
141272	1											2	D	IL	26D7	FBgn0031818		CG9536
141294	1	1.53	U	1.49	U	1.5	U							L	66E5	FBgn0035945		CG5026
141310	1											2.98	U	IL	99E3	FBgn0039760		CG9682
141321	1											1.43	D	U	66E6	FBgn0035951		CG5068
141321	2					1.22	U							U
141326	1											1.69	U	L	29C4	FBgn0027932	A kinase anchor protein 200	Akap200
141342	1											1.71	U	IL	50B1	FBgn0033853		CG6145
141374	1											5.1	U	IL	51C1	FBgn0012042	Attacin-A	AttA
141379	1									1.3	D	1.33	D	L	12F4	FBgn0015010	Antigen 5-related	Ag5r
141389	1									1.82	U			U	57B16	FBgn0034582		CG10531
141409	1									1.52	D			U	95E5	FBgn0039154		CG6164
141409	2											1.88	U	U
141416	1													NS	75E5	FBgn0036831		CG6839
141454	1											1.95	U	IL	47E3	FBgn0033609		CG13213
141466	1									1.67	D	1.52	D	IL	55F6--7	FBgn0034400		CG15099
141469	1	1.61	D							1.59	D			IL	Unk	FBgn0029744	transposable element springer
141469	2							1.66	U					U
141484	1	1.82	D			2.17	D			1.82	D			IL	64C9	FBgn0035588		CG10672
141501	1											1.85	D	IL	43E18	FBgn0026781	Proteasome alpha6 subunit	Prosalpha6
141515	1											1.25	D	U	49D2	FBgn0020930	Diacyl glycerol kinase epsilon	Dgkepsilon
141515	2							1.18	U					U
141546	1			1.23	D									U	82B2	FBgn0037250		CG1074
141549	1							1.52	D					U	67C7--8	FBgn0036043		CG8177
141563	1	1.39	D	1.56	D	1.56	D							L	57E1	FBgn0034628	acyl-Coenzyme A oxidase at 57D proximal	Acox57D-p
141606	1													NS	64A10	FBgn0028736		Ero1L
141641	1											1.34	U	U	89E12--13	FBgn0014141	cheerio	cher
141686	1											1.82	U	L	45F3--4	FBgn0033424		CG1884
141759	1			1.29	U	1.38	U							U	14A5-6	FBgn0003969	vacuolar peduncle	vap
141776	1	1.32	U											U	98B2	FBgn0039543		CG12428
141785	1											1.67	D	IL	54C8--9	FBgn0034243		Ngp
141819	1					1.35	D							U	83A1	FBgn0037317		CG14667
141819	2											1.48	U	U
141852	1	1.41	D							1.35	D	1.61	D	U	100A6--7	FBgn0000416	Saposin-related	Sap-r
142140	1							2.43	U			1.93	U	IL	Unk	FBgn0032977		CG15217
142169	1	1.92	D			1.23	D							U	92B6	FBgn0038749		CG4468
142169	2	1.72	D									1.34	U	U
142169	3							1.31	U			1.55	U	U
142201	1													NS	58A2	FBgn0034663		CG4363
142212	1					1.22	D			1.87	U			U	55F4	FBgn0010651		l(2)08717
142212	2									1.9	U	1.31	U	U
142220	1					1.64	U							U	45A1	FBgn0033367		CG8193
142253	1													NS	96D1	FBgn0039325		CG10560
142271	1			1.88	U			1.54	U			1.98	U	L	86D7--8	FBgn0026314	UDP-glycosyltransferase 35b	Ugt35b
142331	1							1.92	D	1.67	D	1.92	D	IL	58F4	FBgn0034740		CG3875
142331	2	1.56	U			1.43	U							U
142368	1									1.43	U	1.47	D	U	80B1	multiple hits
142368	2			1.32	U					1.62	U			U
142386	1													NS	54C10	FBgn0034247		CG6484
142414	1											1.52	U	L	100A3	FBgn0039801		CG11315
142477	1							1.37	D					U	Unk	FBgn0037188		CG7369
142477	2									1.36	U			U
142492	1							1.3	D					U	96B1	FBgn0013953	Epidermal stripes and patches	Esp
142492	2											1.39	U	U
142532	1			1.32	U									U	69C4	FBgn0036298		CG10627
142582	1											1.42	U	U	85F13	FBgn0004889	twins	tws
142596	1							1.49	U			1.85	U	IL	31B1	FBgn0032190		CG5739
142596	2									1.27	D	1.61	U	U
142598	1	1.41	D	1.54	D			1.35	D					IL	94C2	FBgn0039010		CG4907
142598	2									1.46	U	1.41	U	U
142623	1							1.49	D	1.49	D	1.47	D	L	67B9	multiple hits
142652	1	1.79	D											U	100B5--6	FBgn0000313	chaoptic	chp
142664	1							1.33	D			1.41	D	IL	48D7	FBgn0033675		CG8889
142664	2	1.64	D			1.3	D							U
142664	3	1.49	D									1.24	U	U
142681	1													NS	53C10	FBgn0024315		Picot
142746	1	1.52	D							1.41	D			U	87C6-7	FBgn0002719	Malic enzyme	Men
142746	2							1.44	U			1.41	U	U
142830	1									1.64	D			U	61C1--3	FBgn0001316	klarsicht	klar
142845	1											1.67	U	IL	88E12--13	FBgn0003721	Tropomyosin 1	Tm1
142907	1									1.28	D	1.23	D	IL	95E1	multiple hits
142907	2							1.18	U	1.18	D			U
142907	3			1.2	U			1.27	U					U
142991	1							1.64	D	1.92	D			U	Unk	multiple hits
142991	2					1.4	U			1.64	D			U
142991	3	1.54	U			1.69	U							U
143062	1													NS	27D4	FBgn0000053	adenosine 3	ade3
143078	1	2	D											U	66D9	FBgn0000121	Arrestin 2	Arr2
143130	1							1.03	D			1.41	U	L	72B1--2	FBgn0000489	cAMP-dependent protein kinase	Pka-C3
143203	1							2.02	D			2.27	D	U	59B3	FBgn0001263	inactivation no afterpotential D	inaD
143276	1													NS	85E9	FBgn0002868	Metallothionein A	MtnA
143283	1	2	D											U	92B4	FBgn0002940	neither inactivation nor afterpotential E	ninaE
143303	1											2.44	D	IL	43E18	FBgn0003082	photorepair	phr
143315	1							1.69	D					U	85C4--D1	FBgn0003165	pumilio	pum
143321	1	2.63	D											U	73D2--3	FBgn0003250	Rhodopsin 4	Rh4
143383	1	1.96	D									1.96	D	U	99C6--7	FBgn0003861	transient receptor potential	trp
143402	1											3.13	D	IL	35C1	FBgn0003970	vasa	vas
143402	2			1.22	U									U
143467	1									1.64	D	1.75	D	U	61F3	FBgn0004428	Lysozyme E	LysE
143554	1	2.17	D	1.54	D							1.33	D	U	46B2	FBgn0005614	trp-like	trpl
143554	2	1.64	D			1.41	U	1.37	U					U
143565	1											1.47	D	U	63E3--5	FBgn0005640	Ecdysone-induced protein 63E	Eip63E
143602	1											2.33	D	IL	47F4	FBgn0010357	betaTrypsin	betaTry
143603	1											4.23	U	IL	47F4	FBgn0010359	gammaTrypsin	gammaTry
143604	1													NS	47F4	FBgn0010359	gammaTrypsin	gammaTry
143646	1	2.56	U	2.21	U									IL	69B4	FBgn0011279	Pheromone-binding protein-related protein 1	Pbprp1
143652	1							5.26	D			1.47	D	L	73E4	FBgn0011293	antennal protein 10	a10
143691	1					1.75	D							U	9B7	FBgn0011770	GIP-like	Gip
143709	1											1.53	U	IL	41E5	FBgn0013348	Troponin C at 41C	TpnC41C
143780	1											1.36	U	IL	44D1	FBgn0015034	Cytochrome P450-4e1	Cyp4e1
143824	1													NS	29C1	FBgn0015583	Accessory gland-specific peptide 29AB	Acp29AB
143825	1													NS	53C14	FBgn0015584	Accessory gland-specific peptide 53Ea	Acp53Ea
143830	1											1.26	U	IL	43E16	FBgn0015614	Calcineurin B2	CanB2
143836	1	1.34	U			1.36	U							L	97F1	FBgn0015737	Hemomucin	Hmu
143872	1													NS	100B1	FBgn0016123	Alkaline phosphatase 4	Aph-4
143876	1											1.98	U	IL	37D6	FBgn0016675	Galactose-specific C-type lectin	Lectin-galC1
143905	1	1.69	D											U	88F6	FBgn0019940	Rhodopsin 6	Rh6
143945	1											1.25	U	U	89D4	FBgn0020907	Sarcoplasmic calcium-binding protein 2	Scp2
143955	1											1.45	U	IL	Unk	FBgn0022341		CG17467
143955	2	1.23	D			1.49	D			1.2	D			IL
143962	1													NS	13C7--8	FBgn0022710	Adenylyl cyclase 35C	Ac13E
143971	1	2.27	D											U	10D8--E1	FBgn0023077		inaF
143979	1													NS	56D7	FBgn0023211	Elongin C	Elongin-C
143984	1											1.72	D	IL	32D1	FBgn0023415	Accessory gland-specific peptide 32CD	Acp32CD
144037	1							1.49	D					U	86B4	FBgn0024957	Iron regulatory protein 1B	Irp-1B
144037	2									1.47	U			U
144063	1											2.37	U	U	90A5	FBgn0025456	Cellular Repressor of E1A-stimulated Genes	CREG
144067	1							2.42	U			2.44	U	L	73B1	FBgn0025558		CG4101
144140	1							1.19	D					U	70E1	FBgn0026409	Mitochondrial phosphate carrier protein	Mpcp
144142	1	1.72	D			1.28	D	1.39	D					L	61B2	FBgn0026414		Kaz1
144216	1							3.85	D	3.23	D	1.89	D	L	66D11	FBgn0011509	Signal recognition particle receptor b	SrpRb
144288	1					3.59	U							U	35E3	FBgn0028884		BG:DS04095.2
144331	1	1.61	D	1.82	D	1.85	D			1.82	D			IL	35D3	FBgn0028949		BG:BACR44L22.2
144331	2							1.9	U					U
144407	1									1.3	U			U	3A6	FBgn0040377		EG:BACR25B3.4
144521	1													NS	4F10	FBgn0029766		CG15784
144565	1											1.58	U	L	5D1	FBgn0029828		CG6067
144613	1													NS	6C9	FBgn0029896		CG3168
144647	1											1.64	D	L	7B2	FBgn0029946		CG15034
144701	1													NS	7F1	FBgn0030041		CG12116
144846	1									1.96	U			U	10A4	FBgn0030262		CG2081
144883	1	1.37	D	1.43	D			1.27	D					IL	10C7	FBgn0030311		CG11699
144883	2	1.25	D	1.3	D	1.15	U							U
144899	1					1.62	U			1.49	U	1.29	U	L	10F1	FBgn0030341		CG1967
144918	1													NS	11A2-3	FBgn0052656		CG32656
145006	1									1.36	U			U	11F3	FBgn0030482		CG1673
145098	1									1.89	U	1.51	U	L	13A8--9	FBgn0030608		Lsd2
145205	1											2.05	U	IL	Unk	FBgn0030781		CG9644
145205	2									1.81	U	2.39	U	IL
145559	1	1.59	D	1.3	D									U	21F1	FBgn0031306		CG4577
145559	2	1.43	D							1.28	U			U
145559	3									1.47	U	1.36	U	U
145560	1	1.33	D	1.35	D	1.28	D							L	21F1	FBgn0031307		CG4726
145579	1													NS	22A1	multiple hits
145588	1	1.45	D											U	22A3	FBgn0051935		CG31935
145628	1							1.61	D	1.54	D	1.43	D	L	22D5	FBgn0031405		CG4267
145641	1							1.28	D	1.28	D	1.25	D	IL	22F1	FBgn0031426		CG18641
145641	2	1.26	U			1.28	U							U
145711	1							2.7	D	2.63	D	2.22	D	IL	23F3	FBgn0031533		CG2772
145728	1	1.59	D	1.64	D	1.67	D			1.64	D			IL	24B1	FBgn0031558		CG16704
145728	2											1.81	U	IL
145744	1													NS	24D3	FBgn0031580		CG15423
145774	1	1.45	D	1.69	D	1.67	D			1.59	D			IL	25A3	FBgn0031623	TBP-associated factor 30kD subunit alpha-2	Taf12L
145774	2											1.74	U	IL
145852	1	1.52	U	1.6	U	1.44	U							IL	26A1	FBgn0031746		CG9029
145852	2									1.47	D	1.64	D	U
145890	1											1.33	D	IL	26C3	FBgn0031801		CG9498
145890	2									1.63	U			U
146073	1											3.13	D	L	30A2	FBgn0032101		CG9586
146078	1	2	D	1.39	D									U	30A7-8	FBgn0028433	G protein g30A	Gg30A
146078	2	1.82	D									1.26	U	U
146098	1			1.31	U									U	30C5	FBgn0015393	hoi-polloi	hoip
146142	1							1.96	D			1.64	D	IL	31D9	FBgn0032224	Selenophosphate synthetase 2	Sps2
146154	1							1.41	D			1.33	D	IL	31E1	FBgn0051990		CG31990
146257	1													NS	33A4	FBgn0032382		CG14935
146300	1							1.86	U			1.67	U	IL	33F5	FBgn0032457		CG15483
146302	1											1.83	U	IL	34A2	FBgn0040510		ACXA
146305	1											1.49	U	IL	34A3	FBgn0020367		Vha68-2
146306	1											1.84	U	IL	34A3	FBgn0032464		CG5075
146331	1							1.18	U					U	34B6	FBgn0032505		CG16826
146340	1							1.52	D			1.56	D	IL	34C1	FBgn0032525		CG16954
146359	1													NS	35D2	FBgn0032563		CG15258
146386	1											1.51	U	IL	36B2	FBgn0032614		CG13284
146507	1											1.81	D	IL	37F2	FBgn0032810		CG13077
146524	1													NS	38A8	FBgn0032834		CG13965
146536	1					1.28	D							U	38C1	FBgn0032850		Kua
146536	2											1.38	U	IL
146555	1													NS	38F2	FBgn0028986	Serine protease inhibitor 3	Spn3
146607	1							1.52	D			1.47	D	IL	40E1	FBgn0032971		CG6691
146673	1											1.48	U	IL	42A14	FBgn0033067		CG11211
146734	1													NS	43B2	FBgn0033164		CG11112
146844	1													NS	44F5-6	FBgn0050349		CG30349
146868	1											1.49	D	IL	45A11-12	FBgn0028955		BEST:HL05962
146902	1													NS	46B4	FBgn0040092		lectin-46Cb
146960	1	1.3	D											U	47B7	FBgn0033543		CG12338
146960	2									1.29	U			U
147001	1											3.04	U	IL	47E2	FBgn0033603		CG13214
147028	1											1.76	U	IL	48B6-7	FBgn0050035		CG30035
147029	1	1.35	D	1.43	D	1.43	D			1.25	D			IL	48B6-7	FBgn0050035		CG30035
147029	2											1.5	U	IL
147120	1									1.45	D	2.78	D	U	49D4	FBgn0033776		CG17575
147120	2	1.36	U									2.44	D	U
147127	1											1.64	D	U	49F1	FBgn0033788		CG13323
147132	1	1.19	D											U	49F9	FBgn0033807	aquaporin	AQP
147132	2											1.37	U	U
147225	1											2.5	D	IL	51D1	FBgn0033978		Cyp6a23
147257	1									1.23	U			U	52A13	FBgn0034033		CG8204
147274	1											1.3	D	IL	52D14	FBgn0034066		CG8397
147274	2					1.19	U							U
147353	1											1.71	U	IL	54A1	FBgn0034198		CG11400
147407	1													NS	55B1	FBgn0034292		CG5767
147421	1	6.36	U							7.42	U			U	55B12	FBgn0034317		CG14499
147429	1											2.08	D	IL	55C2	FBgn0034327		CG14505
147430	1							2.27	D	3.57	D	2.17	D	IL	55C4	FBgn0034328		CG15066
147430	2			1.57	U					2.5	D			U
147432	1									3.91	U	3.21	U	IL	55C6	FBgn0034330		CG18107
147433	1							2.22	D	2.37	U			U	55C6	FBgn0034331		CG15067
147433	2									3.13	U	1.89	U	U
147438	1									2.13	D	1.82	D	IL	55C7	FBgn0034339		CG17527
147470	1									1.27	U	1.29	U	IL	55F6	FBgn0034399		CG15083
147470	2							1.3	D					U
147497	1													NS	56D3	FBgn0034443		CG10460
147507	1											1.56	U	IL	56E1--2	FBgn0034460		CG18367
147588	1							1.69	D	1.52	D	1.47	D	IL	57B5	FBgn0034564		CG9344
147601	1	1.59	D	1.35	D	1.43	D	1.47	D					IL	57C1	FBgn0034588		CG9394
147601	2									1.61	U			U
147632	1							2.22	D	2.22	D	2.22	D	IL	57F7--8	FBgn0034651		CG15676
147662	1													NS	58C5	FBgn0034706		CG11275
147698	1							1.96	D	1.89	D	2.5	D	IL	58F4	FBgn0034760		CG13512
147698	2			1.81	U	1.71	U					1.54	D	U
147929	1			1.25	D					1.82	D	1.92	D	L	61C1	FBgn0035138		CG13884
147938	1									1.55	U			U	61C9	FBgn0035160		CG13897
148032	1											1.36	U	U	62D4	FBgn0035323		CG13807
148138	1									1.01	U			U	64A4	FBgn0035483		CG1134
148145	1			2.53	U							2.57	U	IL	64A6	FBgn0035497		CG14995
148206	1									1.59	U			U	64C3	FBgn0035583		CG13704
148259	1											1.42	U	IL	65A5	FBgn0035673		CG6602
148292	1							1.75	D	1.89	D	1.49	D	IL	65D5	FBgn0029117	Surfeit 1	Surf1
148292	2					1.29	U	1.52	D	1.61	D			U
148292	3	1.35	U			1.53	U			1.37	D			U
148310	1							2.38	D	3.57	D	2.86	D	L	65E7	FBgn0035744		CG8628
148311	1					1.69	U							U	65E7	FBgn0035744		CG8628
148337	1	1.96	D	2.27	D	1.96	D							L	66A2	FBgn0035786	Tetraspanin 66A	Tsp66A
148369	1							2.78	D	2.27	D	2.22	D	L	66A21	FBgn0035830		CG8209
148450	1							1.35	D					U	67A1	FBgn0035968		CG4484
148460	1	1.59	D	1.39	D	1.32	D							L	67B1	FBgn0035982		CG4461
148514	1													NS	67D10--11	FBgn0036075		CG8065
148522	1							1.85	D	1.89	D	2.13	D	L	67E4	FBgn0036085		CG6527
148524	1							1.64	D	1.52	D			U	Unk	FBgn0036088		CG14152
148524	2			1.47	U			1.39	D					U
148524	3			1.7	D	1.49	D							U
148533	1	1.27	D	1.43	D	1.28	D							L	67E7	FBgn0036101	ninjurin A	ninA
148555	1	2.63	D	2.56	D	2.78	D							L	68A4	FBgn0036132		CG18587
148570	1							1.85	D	1.96	D	2.13	D	IL	68C2	FBgn0036154		CG6168
148570	2					1.66	U							U
148574	1							1.41	D	1.43	D	1.52	D	IL	68C8	FBgn0036158		CG6149
148574	2	1.43	U			1.25	U							U
148598	1	1.85	D	1.82	D									IL	68D3	multiple hits
148613	1			1.54	D									U	68E3	FBgn0036218		CG14128
148616	1	1.61	D	1.52	D									IL	68E3	FBgn0036221		CG11588
148616	2							1.4	U	1.55	U	1.38	U	IL
148639	1	1.19	D											U	69A1	FBgn0036262		CG6910
148639	2							1.37	U					U
148641	1	1.32	D	1.33	D									IL	69A2	FBgn0022709	Adenylate kinase-1	Adk1
148641	2											1.32	U	U
148662	1	1.96	D	2.63	D									IL	69C3--4	FBgn0036290		CG10638
148731	1	1.52	U											U	70C6-7	FBgn0052137		CG32137
148747	1													NS	70D5	FBgn0036419		CG13482
148759	1							1.52	U			1.43	U	L	70F1	FBgn0036437		CG5048
148762	1							2.22	D			2.27	D	L	70F1	FBgn0036440		CG17177
148781	1											1.84	U	U	71B2	FBgn0036467		CG12310
148880	1													NS	72E1	FBgn0036606		CG13060
148882	1											2.1	U	U	72E1	FBgn0036608		CG13040
148905	1			1.72	D	1.79	D							U	73B1	FBgn0036646		CG18217
148905	2							1.46	U	1.53	U			U
148980	1							3.45	D			3.45	D	L	75A8	FBgn0036766		CG5506
149021	1	2.53	U	2.21	U	1.56	U			2.59	U			L	75E5	FBgn0036829		CG14076
149022	1							1.79	U					U	75E5	FBgn0036830		CG14077
149024	1							3.1	U			3.42	U	L	75E6	FBgn0036833		CG3819
149052	1							1.37	D	1.38	U			U	76B5	FBgn0036875		CG9449
149052	2	1.36	U							1.47	U			U
149053	1											1.46	U	U	76B5	FBgn0036876		CG9451
149085	1									1.33	D			U	76D8	FBgn0036927		CG7433
149196	1							2.59	U					U	78E2	FBgn0043783		BcDNA:GH08902
149218	1	1.39	D											U	79A5	FBgn0029091	Chitin synthase 2	CS-2
149303	1			1.71	U									U	82E4	FBgn0037288		CG14661
149318	1					1.61	D	1.61	D			1.69	D	U	82F7--8	FBgn0037307		Tim17a2
149318	2	1.6	D	1.35	D							1.2	D	U
149441	1													NS	84D3	FBgn0037498		CG10029
149459	1							1.52	D			1.49	D	L	84E1	FBgn0037520		CG18268
149474	1							2.51	U			2.35	U	L	84E12	FBgn0037548		CG7900
149477	1													NS	84F8	FBgn0037562		CG11671
149595	1	1.49	D			1.69	D			1.85	D			IL	85E10	FBgn0037765		CG9458
149595	2											1.95	U	U
149653	1													NS	86C7	FBgn0037847		SelR
149675	1	1.62	U			1.54	U			1.51	U			L	86D9	FBgn0037875		CG6672
149719	1			1.31	U									U	87A3--4	FBgn0037969		CG18347
149755	1			1.59	D			1.79	D			1.47	D	L	87B8	FBgn0038020	Glutathione S transferase D9	GstD9
149756	1									1.77	U			U	87B8	FBgn0010038	Glutathione S transferase D2	GstD2
149757	1	1.92	D	1.58	U					2.08	D			U	87B8	FBgn0010039	Glutathione S transferase D3	GstD3
149813	1			1.39	U			1.35	U					U	87D7	FBgn0038107		CG17327
149899	1													NS	88C4	FBgn0038236		Cyp313a1
149940	1					1.79	U					1.78	U	IL	88E3	FBgn0038302		CG4210
149968	1			5.88	D									U	89A2	FBgn0038353		CG5399
150040	1	1.25	D	1.33	D			1.41	D	1.43	D			IL	89E6	FBgn0038462		CG17556
150040	2					1.45	U							U
150041	1													NS	89E8	FBgn0038467		CG3590
150122	1							1.54	U					U	90F8	FBgn0038589		CG18598
150147	1	2.04	D					1.82	D					L	91B5	FBgn0038627		CG7694
150194	1	1.59	D					1.64	D					L	92A2-3	multiple hits
150217	1			2.06	U									U	92B2	FBgn0038731		CG11659
150300	1	1.31	U											U	93C1	FBgn0038863		CG5802
150343	1	2.94	D					4	D					IL	94A1--2	FBgn0038930		CG5778
150424	1					2.13	D			3.03	D			U	94D13	FBgn0039052		CG6733
150424	2	2.08	U	1.98	U									U
150449	1									3.03	D	3.03	D	IL	95A1	FBgn0039083		CG10177
150474	1													NS	95D1	FBgn0039131		CG12268
150516	1	1.85	D			1.92	D	1.79	D					IL	96A6	FBgn0039205		CG13623
150574	1	2.32	U			1.76	U							U	Unk	multiple hits
150575	1	3.09	U			2.37	U							IL	96C8	FBgn0039310		CG11878
150577	1			1.81	U			2.64	U	1.78	U	1.76	U	IL	96C9	multiple hits
150577	2					2.22	D	1.6	U					U
150601	1	1.61	U			1.67	U							IL	96E9	FBgn0039356		CG5039
150611	1							1.52	U	1.62	U			U	96F2	FBgn0039367		CG17197
150616	1											1.82	U	U	96F3	multiple hits
150643	1									1.1	D	1.22	D	U	96F10	FBgn0039406		CG6090
150643	2			1.1	U							1.16	D	U
150734	1									1.47	D			U	98A3	FBgn0039521		CG5402
150837	1											3.47	U	IL	99B8	FBgn0039685	Odorant-binding protein 99b	Obp99b
150875	1											1.55	U	IL	99E1	multiple hits
150875	2	1.56	D											U
150884	1											2.93	U	IL	99E3	FBgn0039761		CG18404
150955	1													NS	100D2	FBgn0039873		CG2191
150964	1	1.41	U							1.37	D			U	100E3	FBgn0040206	kurtz	krz
150964	2	1.63	U									1.49	U	U
151069	1							3.45	D	1.56	U			U	94A2	FBgn0040582		CG5791
151112	1			1.66	U			2.31	U					U	100B2	FBgn0024288		Sox100B
151134	1											1.44	U	IL	19D1	FBgn0040650		CG15456
151171	1					1.3	D							U	63E5	FBgn0040694		CG14974
151171	2											1.94	U	U
151195	1													NS	22B8	FBgn0040718		CG15353
151208	1													NS	55C6	FBgn0040733		CG15068
151210	1			1.52	D			1.89	D	1.77	U			U	55C6	FBgn0040735		CG16836
151210	2							1.56	D	2.16	U	1.48	U	U
151210	3	1.5	U							2.67	U	1.82	U	U
151237	1											1.48	U	IL	47D5	FBgn0040764		CG13230
151378	1											1.46	U	L	4B6	FBgn0040907	mitochondrial ribosomal protein L33	mRpL33
151429	1	1.28	D											U	33A3	FBgn0040968		CG14933
151449	1							2.06	U			1.66	U	IL	36D2	FBgn0040989		CG5693
151479	1							2.39	U			2.55	U	IL	Unk	FBgn0032977		CG15217
151481	1									5.88	D			U	20B1	FBgn0031192		CG14616
151492	1							3.11	U			3	U	L	83B3-4	FBgn0027540	PFTAIRE-interacting factor 1A	Pif1A
151504	1											4.55	D	L	4C1	FBgn0004625	no receptor potential A	norpA
151517	1	1.96	D	1.85	D			1.64	D					U	59E4--F1	FBgn0015277	Phosphotidylinositol 3 kinase 59F	Pi3K59F
151523	1	1.43	D					4.55	D					IL	93F8	multiple hits
151524	1			1.82	U	1.97	U			1.93	U	1.87	U	IL	93F8	multiple hits
151524	2							3.13	D					U
151586	1							2.05	U			1.8	U	IL	Unk	FBgn0037188		CG7369
151586	2	1.69	D	2.38	D					2.38	D			IL
151627	1											1.47	U	IL	19F6--20A1	FBgn0003423	sluggish A	slgA
151681	1											1.59	D	U	62E2-3	FBgn0052306		CG32306
151683	1													NS	82B1	FBgn0037245		CG14648
151689	1	1.42	U	1.49	U	1.38	U							L	22C1	FBgn0003557	Suppressor of deltex	Su(dx)
151753	1													NS	24B1	FBgn0031558		CG16704
151778	1													NS	23E1	FBgn0031514		CG3332
151799	1													NS	66B6	FBgn0026252	moleskin	msk
151838	1	1.37	D	1.35	D	1.32	D							IL	21D1	FBgn0031263		CG2789
151838	2									1.33	U			U
151844	1											1.39	D	IL	Unk	FBgn0029175		Ext2
151860	1	1.89	D											U	92C5	FBgn0003249	Rhodopsin 3	Rh3
151873	1			1.3	D	1.37	D							U	57F7	FBgn0034649		CG9865
151873	2					1.27	D			1.17	U			U
151873	3							1.22	U	1.28	U			U
151887	1													NS	23D1	FBgn0042627		v(2)k05816
151902	1											1.39	U	U	59A3	FBgn0028371	jitterbug	jbug
151923	1	1.28	D					2.33	D			2.08	D	U	10F4	FBgn0030350	Selenoprotein G	SelG
151927	1							2.57	U	2.44	U			U	72E2	FBgn0036619		CG4784
151929	1	1.33	D	1.32	D	1.28	D							L	57D8	multiple hits
151960	1									1.72	D	1.82	D	U	61F6	FBgn0010246	Myosin 61F	Myo61F
151960	2			1.28	U							1.59	D	U
151963	1	1.32	D			3.23	D			2.94	D	1.59	D	U	24D8	FBgn0031589		CG3714
151963	2			1.25	U	2.7	D			2.5	D	1.35	D	U
151982	1											1.26	U	U	85E8	FBgn0037747		CG8481
151992	1	3.23	D											U	82F7	FBgn0037302		CG10233
151996	1													NS	59B4--6	FBgn0034797	nahoda	nahoda
152030	1							2.5	D	1.25	D	2.5	D	IL	Unk	multiple hits
152030	2					1.19	U	2.27	D			2.27	D	IL
152050	1	1.59	D	1.64	D					2	D			U	78C2	FBgn0037057		CG10512
152053	1							1.15	U			1.28	U	IL	30E1	FBgn0032156		CG13124
152059	1													NS	46B10	FBgn0027580		BcDNA:GH06348
152083	1									2.2	U	1.98	U	IL	55F2	FBgn0034390		CG15093
152086	1													NS	67F1	FBgn0036106		CG6409
152095	1													NS	9F8	FBgn0030246		CG1582
152100	1							2.22	U			1.98	U	IL	32F2	FBgn0028490		BcDNA:GH07269
152155	1											3.02	U	IL	38F3	FBgn0032899		CG9338
152174	1									1.31	U			U	61F4	FBgn0035195		Sac1
152203	1							1.41	U			1.65	U	IL	21D4	FBgn0002936	neither inactivation nor afterpotential A	ninaA
152203	2	2.22	D			1.49	D							U
152203	3	1.92	D									1.38	U	U
152213	1	1.41	D	1.45	D									U	76B6	FBgn0036882		CG9279
152213	2			1.3	D	1.28	U							U
152213	3					1.43	U	1.34	U					U
152214	1							1.15	D			1.11	D	IL	40F5	FBgn0032986		CG3262
152214	2			1.09	U			1.1	D					U
152214	3			1.14	U	1.13	U							U
152221	1			1.75	D	1.89	D							U	88E2	FBgn0038292		CG3987
152221	2					1.59	D			1.5	U			U
152221	3	1.85	U							1.9	U			U
152251	1											1.36	U	U	62C4	FBgn0035303		CG5699
152255	1			1.54	D									U	97D10--11	FBgn0039464		CG6330
152255	2					1.34	U							U
152260	1							1.36	U					U	32C5	FBgn0026147		BEST:LD13681
152262	1					2.22	D	2.7	D			2.5	D	U	83A5-6	FBgn0051547		CG31547
152326	1							1.39	U					U	86C4	FBgn0037822		CG14683
152326	2									1.43	D			U
152330	1	2.27	D											U	27F3	FBgn0002938	neither inactivation nor afterpotential C	ninaC
152354	1									1.36	U			U	99C4--5	FBgn0039714		CG7816
152363	1			1.33	U			1.3	U					U	50E5--6	FBgn0033917		CG8503
152369	1													NS	29D2	FBgn0032049		CG13095
152371	1									5	D	4.35	D	IL	95A1	FBgn0039081	Inwardly rectifying potassium channel 2	Irk2
152375	1													NS	87A4	FBgn0024211	midline fasciclin	mfas
152385	1											1.23	D	U	96C8	FBgn0027090	Glutaminyl-tRNA synthetase	Aats-gln
152385	2					1.23	U							U
152387	1											2.13	D	IL	99F3--4	FBgn0027544		BcDNA:GH11688
152399	1	2.04	D	2.08	D	1.85	D							IL	58A2	FBgn0046297		BEST:GH11908
152404	1									1.25	D	1.25	D	U	10D6	FBgn0030327		FucT6
152404	2	1.18	U	1.28	U									U
152417	1													NS	95B1	FBgn0028684	Tat-binding protein-1	Tbp-1
152426	1	1.45	D	1.43	D									IL	68E1	FBgn0036211		CG5946
152457	1									1.64	D			U	67B2--3	FBgn0035985		CG3672
152457	2			1.63	U									U
152464	1									1.89	D			U	98C4	FBgn0039580	Glutamine:fructose-6-phosphate aminotransferase 2	Gfat2
152473	1			1.28	D					1.49	D			U	8E1	FBgn0030130		CG12139
152473	2	1.24	U							1.35	D			U
152473	3	1.38	U			1.26	U							U
152493	1	1.84	U	1.89	U	1.77	U							IL	Unk	FBgn0031454		CG9960
152494	1									1.78	U	4.35	D	U	42A13	FBgn0033065		Cyp6w1
152513	1													NS	96C8--9	FBgn0039311		CG10513
152518	1									1.43	D	1.56	D	L	13E14	FBgn0030681		CG8231
152534	1											7.04	U	IL	38F1	FBgn0032889		CG9331
152541	1							1.49	D			1.37	D	IL	31E1	FBgn0032242		CG5355
152545	1													NS	48C8--D1	FBgn0033663		ERp60
152554	1													NS	93F2-3	multiple hits
152555	1			1.15	D							1.87	U	U	66D12--14	FBgn0003149	Paramyosin	Prm
152555	2									1.31	U	1.76	U	U
152563	1	1.32	D					1.47	D					L	92F2	FBgn0038803		CG5191
152565	1	1.33	D	1.39	D					1.16	D			IL	88E2	FBgn0038294		CG6803
152565	2											1.37	U	IL
152571	1			1.56	D			1.59	D			1.3	D	L	87D10	FBgn0038115		CG7966
152573	1													NS	Unk	multiple hits
152580	1					1.33	D	1.54	D					U	96B16--17	FBgn0015240	Hormone receptor-like in 96	Hr96
152580	2			1.55	U					1.58	U			U
152586	1	1.35	D											U	87E8	FBgn0038143		CG9813
152586	2											1.38	U	U
152598	1									1.67	D	1.61	D	IL	55C6	FBgn0034335	Glutathione S transferase E1	GstE1
152602	1					1.24	U							U	88E2--3	FBgn0038297		CG4196
152605	1											1.81	U	IL	34A2	FBgn0040508		ACXC
152622	1							1.44	U			1.74	U	L	84E1	FBgn0037518		CG2641
152647	1	1.64	D			1.59	D							L	97B2-3	multiple hits
152656	1									1.2	D			U	21D3	FBgn0020304	drongo	drongo
152656	2					1.21	U							U
152660	1											1.82	U	U	15A3	FBgn0030777		CG9672
152664	1	1.61	U			1.34	U							L	97E3	FBgn0039491		CG6059
152701	1							1.85	U					U	93C2	FBgn0038865		CG10824
152714	1	2.02	U							2.37	U			U	87A4	FBgn0037975		CG3397
152756	1	2.33	D											U	36D3	FBgn0000120	Arrestin 1	Arr1
152757	1	2.14	U							2.13	D			U	67D8	FBgn0036068		CG6640
152757	2	2.97	U					2.22	U					U
152759	1													NS	37D4	FBgn0032774		CG17549
152762	1			1.45	D									U	66D8--9	FBgn0035917		CG6416
152762	2											1.34	U	U
152778	1													NS	100D2	FBgn0039872		CG2196
152781	1													NS	2D4	FBgn0004654	Phosphogluconate dehydrogenase	Pgd
152798	1							2.54	U			2.78	U	L	75D6	FBgn0036806		Cyp12c1
152811	1											1.69	U	U	62A9	FBgn0035244		CG7955
152849	1											1.82	D	IL	46E5--6	FBgn0033485		CG1381
152862	1			1.39	U					1.33	U			U	96A22	FBgn0039223		CG5805
152892	1	1.41	D					1.56	D					U	85A9--10	FBgn0037623		CG9801
152892	2					1.34	U	1.39	D					U
152892	3			1.41	U	1.53	U							U
152897	1							2.33	D			2.33	D	L	70D6	FBgn0036422		CG3868
152900	1											1.62	U	IL	48E7	FBgn0025454		Cyp6g1
152900	2									1.39	D			U
152951	1											2.12	U	IL	53E1	FBgn0004784	inactivation no afterpotential C	inaC
152952	1									1.42	U			U	67C5	FBgn0036029		CG16719
152972	1											2.78	D	IL	45F5	FBgn0033431		CG1827
152974	1											1.64	U	U	87E2--3	FBgn0000024	Acetylcholine esterase	Ace
152982	1													NS	62A5	FBgn0035231	CTP:phosphocholine cytidylyltransferase 2	Cct2
152995	1	1.47	U							2.38	D	1.72	D	U	44B1	FBgn0033261		CG18316
152995	2	1.82	U			1.46	U			2.33	D			U
153002	1	3.57	D							3.23	D			U	86A1	FBgn0025879	Tissue inhibitor of metalloproteases	Timp
153002	2	1.23	D									1.19	U	U
153002	3							1.13	U			1.27	U	U
153008	1			1.37	D									U	93F13	FBgn0038922		CG6439
153008	2							1.29	U					U
153050	1							1.61	D					U	76C6	FBgn0036910		Cyp305a1
153050	2									1.42	U			U
153055	1	1.43	D	1.52	D									U	66A14--17	FBgn0016694	PAR-domain protein 1	Pdp1
153055	2							3.04	U			3.33	U	U
153082	1			1.89	D			1.47	D			1.52	D	IL	64B6	FBgn0035542		CG11347
153082	2			1.49	D					1.51	U			U
153082	3					1.47	U			1.77	U			U
153135	1													NS	12F4	FBgn0000231	bang senseless	bss
153150	1			1.85	D			2.08	D					U	99A1	FBgn0014427		ESTS:39C10S
153150	2							1.69	D	1.54	U			U
153150	3					1.72	U			1.92	U			U
153159	1					1.35	D					1.33	D	IL	89B9	FBgn0038400		CG5903
153195	1							1.72	D			1.59	D	L	84E5	FBgn0014930		CG2846
153222	1					1.38	U	1.47	D					U	10A8	FBgn0030274		CG1908
153223	1			1.67	D									U	68D2	FBgn0036191	Sugar baby	Sugar-baby
153226	1													NS	71E1	FBgn0046812	Argonaute 2	AGO2
153244	1											1.27	D	IL	44D5	FBgn0033317		CG8635
153244	2	1.18	U	1.13	U	1.16	U			1.14	U			IL
153253	1											1.27	D	L	18B4	FBgn0031003		CG7889
153256	1													NS	5F4	FBgn0029870	Mitochondrial assembly regulatory factor	Marf
153279	1											1.32	D	IL	47F7	FBgn0021795	Translocon-associated protein d	Tapd
153330	1													NS	94A12	FBgn0038964		Nop56
153340	1											1.23	D	U	10A8	FBgn0020255		ran
153340	2	1.25	U											U
153354	1											1.57	U	IL	33C4	FBgn0032407		CG5325
153359	1			1.34	U									U	11E1	FBgn0040309	thioredoxin peroxidase 1	Jafrac1
153370	1											2.08	U	U	63F5	FBgn0026592		BEST:HL04053
153373	1							1.75	U			1.53	U	IL	85A5	FBgn0037607		CG8036
153377	1			1.72	U	1.65	U							U	66B7	FBgn0010350	CDP diglyceride synthetase	Cdsa
153394	1							2.78	D			1.72	D	L	75C2	FBgn0036783		CG7313
153398	1					1.69	D	2.22	D			1.92	D	U	82A1	FBgn0037228		CG1092
153398	2			1.35	U			1.85	D			1.59	D	U
153398	3			1.66	U			1.52	D	1.47	U			U
153410	1													NS	64B1	FBgn0041630	Hexosaminidase 1	Hexo1
153427	1	2.86	D											U	76C1	FBgn0004623	G protein beta-subunit 76C	Gbeta76C
153433	1							1.44	U			1.94	U	L	72E2	FBgn0011693	Photoreceptor dehydrogenase	Pdh
153437	1											2.17	D	IL	30E4	FBgn0040064	yippee interacting protein 2	yip2
153437	2	1.65	U	1.51	U	1.51	U			1.65	U			IL
153476	1			1.37	U									U	76C5	FBgn0036907		CG8533
153477	1					1.45	D			1.89	D			U	12A8	FBgn0030503		CG11176
153490	1											1.88	U	IL	38E7	FBgn0032884		CG9324
153491	1											1.39	D	L	100C3	FBgn0039846		CG11337
153565	1			2.86	D	2.5	D							U	21A2	FBgn0002121	lethal (2) giant larvae	l(2)gl
153624	1											1.78	U	IL	36F8--9	FBgn0032694	Misexpression suppressor of ras 3	MESR3
153685	1									1.49	D	1.43	D	U	61E2	FBgn0035181		CG9205
153753	1													NS	18D1	FBgn0026430	gamma-tubulin ring protein 84	Grip84
153771	1	2.43	U									3.52	U	U	100E3	FBgn0002645	Microtubule-associated protein 205	Map205
153779	1													NS	95F10--11	FBgn0000368	crumbs	crb
153820	1							1.32	D					U	94B4	FBgn0038985		CG6921
153820	2											1.42	U	U
153866	1	2.22	D	1.89	D	1.92	D							L	21F1	FBgn0031303		CG4710
153868	1	1.42	U	1.56	U	1.53	U							IL	21D1	FBgn0031268		CG2813
153873	1	1.89	D	2.22	D									IL	59C2-3	FBgn0010622		l(2)06496
153889	1			1.25	U			1.23	D					U	1A1	FBgn0040373		EG:BACR37P7.1
153889	2	1.19	U	1.35	U									U
153893	1			1.52	D			1.61	D			1.52	D	L	87A3	FBgn0000147	aurora	aur
153900	1											1.69	D	IL	26D5	FBgn0031815		CG9526
153954	1									1.32	D			U	96F5	FBgn0027865	Tetraspanin 96F	Tsp96F
153954	2											1.18	U	U
154026	1							1.46	U			1.34	U	L	77B3	FBgn0011712	Soluble NSF attachment protein	Snap
154029	1									1.41	D			U	3D6	FBgn0029672		CG2875
154031	1											4.55	D	IL	53C11	FBgn0013763	Chitinase-like	Chit
154081	1	1.24	U							1.54				U	100E3	FBgn0002780	modulo	mod
154085	1											2.13	D	IL	55E3	FBgn0000566		Eip55E
154125	1							1.5	U					U	68B4-C1	FBgn0041094		scylla
154128	1					1.32	U	1.32	D					U	56D5	FBgn0012051	Calpain-A	CalpA
154128	2			1.49	U	1.53	U							U
154131	1			1.19	D							1.25	U	U	100C3	FBgn0019990		Gcn2
154131	2			1.3	D	1.18	D							U
154156	1											1.22	D	IL	54E9	FBgn0028744		EG:52C10.1
154177	1	1.16	U	1.16	U									IL	59B2	FBgn0000405	Cyclin B	CycB
154177	2											1.27	D	U
154184	1													NS	67B4	FBgn0023129	astray	aay
154205	1									1.94	U	1.65	U	IL	95D9	FBgn0039141	spastin	spas
154212	1	1.35	D	1.69	D			1.79	D					IL	94C4	FBgn0039019		HP1c
154212	2					1.68	U			1.54	U			U
154227	1							1.32	U			1.34	U	U	72D10	FBgn0036579		CG5027
154241	1							1.37	U			1.41	U	L	75E1	FBgn0036816	I'm not dead yet	Indy
154248	1							1.68	U			1.43	U	IL	70C15	FBgn0036402		CG6650
154284	1					1.35	U							U	78C2	FBgn0028427	Integrin linked kinase	Ilk
154302	1									1.3	D	1.18	D	U	61F5	FBgn0035204		CG2277
154311	1									1.58	U	1.35	U	IL	56C9--10	FBgn0034432		CG7461
154311	2					1.18	D			1.43	U			U
154330	1					1.41	U							U	66C11	FBgn0035890		CG13667
154343	1	1.37	U	1.41	U	1.49	U	1.46	U					L	13A1	FBgn0030594		CG9509
154399	1					1.25	U							U	67C5	FBgn0015321	Ubiquitin conjugating enzyme 4	UbcD4
154438	1	1.33	D											U	60C2	FBgn0034988		CG3362
154438	2					1.38	U							U
154494	1					1.69	D							U	96A6--7	FBgn0039207		CG5789
154494	2			1.62	U									U
154506	1													NS	30E4	FBgn0024285		Srp54
154541	1							1.2	D	1.17	U			U	64C9	FBgn0035586		CG10671
154541	2					1.19	U			1.26	U			U
154546	1													NS	86A7	FBgn0037807		CG6293
154553	1					1.41	D					1.59	D	IL	88E2	FBgn0038296		CG6752
154645	1													NS	96E6	FBgn0039350		CG17383
154659	1					2.73	U					2.06	U	IL	88E3	FBgn0015610	Chromatin assembly factor 1 subunit	Caf1
154661	1							1.32	U			1.56	U	IL	36B1-2	FBgn0004797	midway	mdy
154661	2					1.2	D					1.41	U	U
154700	1							1.39	D			1.45	D	U	4F10	FBgn0029763		CG4165
154700	2					1.22	U					1.32	D	U
154700	3					1.35	U			1.47	U			U
154750	1			1.29	U			1.27	U					U	98F6	FBgn0039627		CG11837
154757	1	1.32	U			1.42	U	1.47	U	1.54	U			IL	64A6	FBgn0035498		CG14991
154757	2			1.67	D									U
154760	1	2.17	D			2.04	D			2.17	D			IL	64C9	FBgn0035589		CG4618
154760	2							1.92	U			1.72	U	U
154816	1											1.39	U	L	2C4--5	FBgn0000667	alpha actinin	Actn
154909	1	1.23	D											IL	21A5--B1	FBgn0005278	Minute (2) 21AB	M(2)21AB
154909	2							1.21	U	1.2	U	1.24	U	U
154916	1													NS	56C9	FBgn0034431		CG7417
154936	1											1.27	U	IL	87F13	FBgn0000454	Dipeptidase B	Dip-B
154936	2							1.15	D	1.18	D			U
154959	1			1.23	D					1.39	D	1.22	D	IL	95F12--13	FBgn0039182		CG5728
154959	2			1.14	D			1.14	U	1.28	D			U
154959	3	1.19	U					1.24	U			1.014	D	U
154968	1									1.2	D	1.15	U	U	31E1	FBgn0032246		CG5168
155041	1													NS	95E1	FBgn0013343	Syntaxin 1A	Syx1A
155081	1													NS	53A4-5	FBgn0028424	Juvenile hormone-inducible protein 26	JhI-26
155120	1													NS	57F5	FBgn0034643		CG10321
155147	1							1.39	D			1.37	D	L	84A1	FBgn0026566		BG:DS00004.12
155148	1	2.44	D	4	D	3.85	D							IL	57B16	FBgn0034583		CG10527
155151	1											1.92	D	IL	55B11--12	FBgn0034312		CG10916
155151	2	1.4	U	1.44	U	1.47	U			1.62	U			IL
155158	1									2.08	D	1.82	D	IL	12C2	FBgn0030529		CG10997

## Sheet: Expression Values
Gene	Oregon	14	21	35a	42a	2b3	Average	PA	Ore/PA	14/PA	21/PA	3a/PA	42a/PA	2b3/PA
141209	NS
141212	871.95	844.64	900.9	682.58	656.89	656.69	768.942	872.5	0.99937	0.968069	1.03255	0.782327	0.752883	0.752653
141212	871.95	844.64	900.9	682.58	656.89	656.69	768.942	710.02	1.22806	1.1896	1.26884	0.961353	0.925171	0.924889
141215	216.54	229.54	153.48	208.11	209.8	163.89	196.893	216	1.0025	1.06269	0.710556	0.963472	0.971296	0.75875
141215	216.54	229.54	153.48	208.11	209.8	163.89	196.893	199.59	1.08492	1.15006	0.768976	1.04269	1.05115	0.821133
141215	216.54	229.54	153.48	208.11	209.8	163.89	196.893	183.82	1.178	1.24872	0.834947	1.13214	1.14133	0.891579
141230	119.9	129.8	111.95	106.3	94.56	102.03	110.757	114	1.05175	1.1386	0.982018	0.932456	0.829474	0.895
141230	119.9	129.8	111.95	106.3	94.56	102.03	110.757	106.95	1.12108	1.21365	1.04675	0.993922	0.884151	0.953997
141236	68.25	71.088	79.575	37.888	31.6	48.613	56.169	72.97	0.935316	0.974209	1.09052	0.519227	0.433055	0.666205
141236	68.25	71.088	79.575	37.888	31.6	48.613	56.169	62.65	1.08939	1.13468	1.27015	0.604757	0.504389	0.775946
141257	NS
141272	237.6	286.61	257.86	240.41	258.28	127.78	234.757	256.15	0.927581	1.11891	1.00668	0.938552	1.00832	0.498848
141294	88.263	86.05	86.712	53.8	54.825	64.45	72.35	57.69	1.52995	1.49159	1.50307	0.932571	0.950338	1.11718
141310	108.46	112.45	123.38	84.35	87.14	307.65	137.238	103.16	1.05138	1.09005	1.19601	0.817662	0.844707	2.98226
141321	111.74	104.31	116.59	107.04	82.06	73.18	99.1533	104.35	1.07082	0.999617	1.1173	1.02578	0.786392	0.701294
141321	111.74	104.31	116.59	107.04	82.06	73.18	99.1533	95.67	1.16797	1.09031	1.21867	1.11885	0.85774	0.764921
141326	461.1	372.9	422.09	385.8	357.39	674.19	445.578	399.86	1.15315	0.932576	1.05559	0.964838	0.893788	1.68607
141342	191.63	209.9	182.05	168.55	205.89	328.29	214.385	191.6	1.00016	1.09551	0.950157	0.879697	1.07458	1.71341
141374	82.06	43.75	37.21	45.01	43.68	256.96	84.7783	50.34	1.63012	0.86909	0.739174	0.89412	0.8677	5.10449
141379	842.06	843.56	829.58	1033.75	683.5	667.41	816.643	887.24	0.949078	0.950769	0.935012	1.16513	0.770367	0.752232
141389	115.88	139.21	132.08	119.61	216.49	86.49	134.96	118.65	0.976654	1.17328	1.11319	1.00809	1.82461	0.728951
141409	81.63	73.01	70.48	70.9	56.11	132.25	80.73	85.65	0.953065	0.852423	0.822884	0.827788	0.655108	1.54407
141409	81.63	73.01	70.48	70.9	56.11	132.25	80.73	70.43	1.15902	1.03663	1.00071	1.00667	0.796678	1.87775
141416	NS
141454	65.01	54.33	60.66	59.59	64.93	118.73	70.5417	60.9	1.06749	0.892118	0.996059	0.978489	1.06617	1.94959
141466	123.69	125.63	142.44	125.48	77.48	78.33	112.175	129.31	0.956539	0.971541	1.10154	0.970381	0.59918	0.605754
141469	61.45	94.25	95.01	129.28	61.84	77.01	86.4733	98.89	0.621398	0.953079	0.960764	1.30731	0.625341	0.778744
141469	61.45	94.25	95.01	129.28	61.84	77.01	86.4733	77.91	0.788731	1.20973	1.21948	1.65935	0.793736	0.988448
141484	114.65	216.83	95.88	198.54	114.76	208.91	158.262	208.09	0.550964	1.042	0.460762	0.954106	0.551492	1.00394
141501	708.35	774.18	727.94	628.93	689.8	381.26	651.743	705.84	1.00356	1.09682	1.03131	0.891038	0.977275	0.540151
141515	244.78	269.69	268.79	299.24	265.7	216.39	260.765	269.64	0.907803	1.00019	0.996848	1.10978	0.985388	0.802514
141515	244.78	269.69	268.79	299.24	265.7	216.39	260.765	253.07	0.967242	1.06567	1.06212	1.18244	1.04991	0.85506
141546	206.35	229.94	200.4	184.33	176.76	169.16	194.49	187.4	1.10112	1.227	1.06937	0.983618	0.943223	0.902668
141549	258.87	232.68	268.59	145.63	173.55	163.59	207.152	219.46	1.17958	1.06024	1.22387	0.663583	0.790805	0.745421
141563	33.863	30	30	49.838	52.88	38.9	39.2468	47.21	0.717284	0.635459	0.635459	1.05567	1.1201	0.823978
141606	NS
141641	278.99	270.86	338.05	234.16	250.2	367.39	289.942	274.45	1.01654	0.986919	1.23174	0.853197	0.911641	1.33864
141686	100.94	109.1	89.85	117.14	98.96	187.63	117.27	103.2	0.978101	1.05717	0.87064	1.13508	0.958915	1.81812
141759	166.81	191.74	204.66	145.43	146.98	133.29	164.818	148.13	1.12611	1.2944	1.38162	0.981773	0.992237	0.899818
141776	201.4	157.21	161.04	125.99	171.11	147.76	160.752	152.62	1.31962	1.03007	1.05517	0.825514	1.12115	0.968156
141785	94.14	88.08	106.25	102.11	96.08	58.2	90.81	97.33	0.967225	0.904962	1.09165	1.04911	0.987157	0.597966
141819	73.56	67.6	57.36	75.18	69.99	101.65	74.2233	77.6	0.947938	0.871134	0.739175	0.968814	0.901933	1.30992
141819	73.56	67.6	57.36	75.18	69.99	101.65	74.2233	68.74	1.07012	0.983416	0.834449	1.09369	1.01818	1.47876
141852	97.31	139.16	144.79	129.85	102.58	84.84	116.422	137.93	0.705503	1.00892	1.04974	0.94142	0.743711	0.615095
142140	56.06	37.29	43.91	108.91	42.03	86.55	62.4583	44.82	1.25078	0.831995	0.979697	2.42994	0.937751	1.93106
142169	66.56	115.33	104.14	130.29	112.58	154.36	113.877	128.12	0.519513	0.900172	0.812832	1.01694	0.878707	1.20481
142169	66.56	115.33	104.14	130.29	112.58	154.36	113.877	115.59	0.575828	0.997751	0.900943	1.12717	0.97396	1.33541
142169	66.56	115.33	104.14	130.29	112.58	154.36	113.877	99.65	0.667938	1.15735	1.04506	1.30748	1.12975	1.54902
142201	NS
142212	84.11	76.84	73.18	81.4	167.09	115.04	99.61	89.35	0.941354	0.859989	0.819026	0.911024	1.87006	1.28752
142212	84.11	76.84	73.18	81.4	167.09	115.04	99.61	87.88	0.957101	0.874374	0.832726	0.926263	1.90134	1.30906
142220	45.48	67.7	95.31	74.75	51.65	50.66	64.2583	58.05	0.783463	1.16624	1.64186	1.28768	0.88975	0.872696
142253	NS
142271	158.29	310.63	180.35	254.01	156.65	326.24	231.028	165.1	0.958752	1.88147	1.09237	1.53852	0.948819	1.97601
142331	100.16	73.1	91.96	45.71	52.83	46.01	68.295	88.41	1.1329	0.82683	1.04015	0.517023	0.597557	0.520416
142331	100.16	73.1	91.96	45.71	52.83	46.01	68.295	64.41	1.55504	1.13492	1.42773	0.709672	0.820214	0.71433
142368	43.9	52.763	41.888	42.775	64.6	30.763	46.1148	45.33	0.968454	1.16398	0.924068	0.943636	1.4251	0.678645
142368	43.9	52.763	41.888	42.775	64.6	30.763	46.1148	39.83	1.10218	1.3247	1.05167	1.07394	1.62189	0.772358
142386	NS
142414	229.89	256.79	210.74	320.23	306.03	402.76	287.74	264.74	0.868361	0.969971	0.796026	1.2096	1.15596	1.52134
142477	42.925	42.925	33.45	30	50.15	35.013	39.0772	40.89	1.04977	1.04977	0.818048	0.733676	1.22646	0.856273
142477	42.925	42.925	33.45	30	50.15	35.013	39.0772	36.86	1.16454	1.16454	0.907488	0.81389	1.36055	0.949891
142492	69.26	83.2	79.3	62.91	72.51	101.78	78.16	81.21	0.852851	1.0245	0.976481	0.774658	0.89287	1.25329
142492	69.26	83.2	79.3	62.91	72.51	101.78	78.16	73.44	0.943083	1.1329	1.07979	0.856618	0.987337	1.38589
142532	102.25	120.225	90.675	90.175	89.875	82.163	95.8938	91.03	1.12326	1.32072	0.9961	0.990607	0.987312	0.902593
142582	99.9	132.83	117.5	157.31	105.81	174.71	131.343	122.67	0.81438	1.08282	0.957854	1.28238	0.862558	1.42423
142596	234.99	249.58	236.23	347.49	209.95	431.25	284.915	232.69	1.00988	1.07259	1.01521	1.49336	0.902273	1.85332
142596	234.99	249.58	236.23	347.49	209.95	431.25	284.915	267.07	0.879882	0.934512	0.884525	1.30112	0.786123	1.61475
142598	131.1	118.39	159.29	136.48	199.01	191.99	156.043	183.43	0.714714	0.645423	0.868397	0.744044	1.08494	1.04667
142598	131.1	118.39	159.29	136.48	199.01	191.99	156.043	136.32	0.961708	0.868471	1.1685	1.00117	1.45987	1.40838
142623	47.9	44.075	42.288	30	30	30.525	37.4647	44.75	1.07039	0.984916	0.944983	0.670391	0.670391	0.682123
142652	152.12	214.65	281.45	292.46	273.78	293.45	251.318	271.16	0.560997	0.791599	1.03795	1.07855	1.00966	1.0822
142664	103.76	157.21	130.09	180.13	150.31	191.11	152.102	135.34	0.766662	1.16159	0.961209	1.33094	1.11061	1.41207
142664	103.76	157.21	130.09	180.13	150.31	191.11	152.102	169.69	0.611468	0.926454	0.766633	1.06152	0.885792	1.12623
142664	103.76	157.21	130.09	180.13	150.31	191.11	152.102	154.44	0.671847	1.01794	0.842334	1.16634	0.973258	1.23744
142681	NS
142746	603.64	837.84	770.78	1032.58	649.56	1011.48	817.647	913.17	0.661038	0.917507	0.844071	1.13076	0.711324	1.10766
142746	603.64	837.84	770.78	1032.58	649.56	1011.48	817.647	715.45	0.843721	1.17107	1.07734	1.44326	0.907904	1.41377
142830	108.99	123.84	116.16	130.36	70.14	99.64	108.188	115.79	0.941273	1.06952	1.0032	1.12583	0.605752	0.860523
142845	100.91	124.7	119.88	102.65	113.29	187.26	124.782	112.29	0.898655	1.11052	1.06759	0.914151	1.00891	1.66765
142907	149.79	154.33	127.44	162.89	116.5	119.86	138.468	148.61	1.00794	1.03849	0.857547	1.09609	0.783931	0.806541
142907	149.79	154.33	127.44	162.89	116.5	119.86	138.468	137.86	1.08654	1.11947	0.924416	1.18156	0.84506	0.869433
142907	149.79	154.33	127.44	162.89	116.5	119.86	138.468	128.4	1.16659	1.20195	0.992523	1.26861	0.907321	0.933489
142991	111.84	106.06	122.41	62.73	53.03	68.39	87.41	102.18	1.09454	1.03797	1.19798	0.613917	0.518986	0.669309
142991	111.84	106.06	122.41	62.73	53.03	68.39	87.41	87.26	1.28169	1.21545	1.40282	0.718886	0.607724	0.78375
142991	111.84	106.06	122.41	62.73	53.03	68.39	87.41	72.55	1.54156	1.46189	1.68725	0.864645	0.730944	0.94266
143062	NS
143078	1191.3	2331.9	2479	2491.7	2103.3	2530.7	2187.98	2387.2	0.499037	0.976835	1.03846	1.04378	0.881074	1.06011
143130	107.69	114.06	134.98	116.81	125.36	169.96	128.143	120.52	0.893545	0.946399	1.11998	0.969217	1.04016	1.41022
143203	45.29	73.61	106.2	169.25	109.71	189.75	115.635	83.7	0.541099	0.87945	1.26882	2.0221	1.31075	2.26703
143276	NS
143283	2073.6	3739.8	3910	4363.8	3975.2	4544.4	3767.8	4106.64	0.504938	0.910671	0.952117	1.06262	0.967993	1.1066
143303	125.06	136.38	139.06	120.54	130.23	53.21	117.413	130.25	0.960154	1.04706	1.06764	0.925451	0.999846	0.408522
143315	178.38	135.96	183.38	90.35	158.38	115.14	143.598	154.25	1.15643	0.881426	1.18885	0.585737	1.02677	0.746451
143321	124.76	368.68	316.13	363.88	288.68	312.86	295.832	330.05	0.378003	1.11704	0.957825	1.1025	0.874655	0.947917
143383	132.74	218.1	292.53	282.24	251.74	133.34	218.448	261.15	0.50829	0.835152	1.12016	1.08076	0.963967	0.510588
143402	169.4	177.54	161.13	139.53	135.04	123.79	151.072	392	0.432143	0.452908	0.411046	0.355944	0.34449	0.315791
143402	169.4	177.54	161.13	139.53	135.04	123.79	151.072	145.78	1.16202	1.21786	1.1053	0.957127	0.926327	0.849156
143467	525.11	546.63	589.78	461.75	323.54	302.05	458.143	530.82	0.989243	1.02978	1.11107	0.869881	0.60951	0.569025
143554	148.39	209.06	343.05	334.29	239.84	280.71	259.223	319.35	0.464663	0.654642	1.07421	1.04678	0.751026	0.879004
143554	148.39	209.06	343.05	334.29	239.84	280.71	259.223	243.38	0.609705	0.858986	1.40952	1.37353	0.985455	1.15338
143565	155.6	173.1	174.04	182.48	148.1	113.9	157.87	166.66	0.933637	1.03864	1.04428	1.09492	0.888636	0.683427
143602	3993.9	5177.4	4420.6	4255.1	5004.2	1943.9	4132.52	4570.2	0.8739	1.13286	0.967266	0.931053	1.09496	0.425342
143603	585	306.6	368.4	258.9	423.8	1644.4	597.85	388.54	1.50564	0.789108	0.948165	0.666341	1.09075	4.23225
143604	NS
143646	117.69	101.61	44.41	48.85	40.5	50.01	67.1783	45.94	2.56182	2.2118	0.966696	1.06334	0.881585	1.08859
143652	185.78	213.06	199.28	36.34	170.3	130.2	155.827	192.11	0.96705	1.10905	1.03732	0.189162	0.886471	0.677737
143691	422.4	519.73	247.71	496.28	426.8	312.8	404.287	435.6	0.969697	1.19314	0.568664	1.1393	0.979798	0.71809
143709	960.8	994	1104.5	941.6	1020.7	1534.2	1092.63	1004.32	0.956667	0.989724	1.09975	0.93755	1.01631	1.5276
143780	30	30	30	30.413	30.038	40.8	31.8752	30.09	0.997009	0.997009	0.997009	1.01073	0.998272	1.35593
143824	NS
143825	NS
143830	264.04	238.8	254.34	253.41	239.56	315.4	260.925	250.03	1.05603	0.955085	1.01724	1.01352	0.958125	1.26145
143836	262.18	203.53	266.8	191.85	186.19	202.09	218.773	195.92	1.3382	1.03884	1.36178	0.979226	0.950337	1.03149
143872	NS
143876	113.83	116.44	85.88	103.36	61.24	189.9	111.775	96.15	1.18388	1.21102	0.893188	1.07499	0.636921	1.97504
143905	109.76	160.09	182.15	214.05	161.71	213.9	173.61	186.38	0.588904	0.858944	0.977304	1.14846	0.867636	1.14766
143945	405.01	478.44	511.09	385.03	375.9	537.84	448.885	431.09	0.939502	1.10984	1.18558	0.893155	0.871976	1.24763
143955	224.73	239.03	185.43	261.48	229.3	331.01	245.163	227.99	0.985701	1.04842	0.813325	1.14689	1.00575	1.45186
143955	224.73	239.03	185.43	261.48	229.3	331.01	245.163	277.17	0.810802	0.862395	0.669012	0.943392	0.82729	1.19425
143962	NS
143971	89.84	175.11	233.89	173.21	190.5	243.46	184.335	203.23	0.442061	0.861635	1.15086	0.852286	0.937362	1.19795
143979	NS
143984	533.35	500.59	517.2	415.9	312.28	264.39	423.952	455.86	1.16999	1.09812	1.13456	0.912342	0.685035	0.579981
144037	163.86	148.87	164.54	109.3	210.04	127.63	154.04	162.98	1.0054	0.913425	1.00957	0.670634	1.28875	0.783102
144037	163.86	148.87	164.54	109.3	210.04	127.63	154.04	142.84	1.14716	1.04222	1.15192	0.765192	1.47046	0.893517
144063	66.14	54.5	137.58	55.19	53.28	135.99	83.78	57.28	1.15468	0.951466	2.40189	0.963513	0.930168	2.37413
144067	56.89	49.65	50.38	125.93	50.99	126.78	76.77	51.98	1.09446	0.955175	0.969219	2.42266	0.980954	2.43902
144140	1451.26	1660.09	1528.14	1279.31	1490.68	1440.49	1474.99	1514.13	0.958478	1.0964	1.00925	0.844914	0.984513	0.951365
144142	98.9	147.81	132.86	121.2	194.74	165.65	143.527	169.4	0.583825	0.87255	0.784298	0.715466	1.14959	0.977863
144216	122.69	156.08	164.34	38.88	45.94	78.35	101.047	147.7	0.83067	1.05674	1.11266	0.263236	0.311036	0.530467
144288	31.95	30.8	115.66	32.68	34.8	30.83	46.12	32.21	0.991928	0.956225	3.59081	1.01459	1.08041	0.957156
144331	34.625	30.575	30.188	65.588	30.975	46.488	39.7398	56.04	0.617862	0.545592	0.538687	1.17038	0.55273	0.82955
144331	34.625	30.575	30.188	65.588	30.975	46.488	39.7398	34.57	1.00159	0.884437	0.873243	1.89725	0.896008	1.34475
144407	123.13	131.14	147.46	128.85	167.71	115.44	135.622	129.2	0.953019	1.01502	1.14133	0.997291	1.29807	0.893498
144521	NS
144565	130.41	163.55	114.68	163.19	163.65	232.88	161.393	147.09	0.8866	1.1119	0.779659	1.10946	1.11258	1.58325
144613	NS
144647	373.03	324.98	305.43	342.34	371.65	209.03	321.077	343.49	1.086	0.946112	0.889196	0.996652	1.08198	0.608548
144701	NS
144846	70.49	31.95	30.01	43.68	89.21	51.68	52.8367	45.56	1.54719	0.701273	0.658692	0.958736	1.95808	1.13433
144883	250.05	239.2	360.08	271.38	335.81	328.48	297.5	341.46	0.732297	0.700521	1.05453	0.794764	0.983453	0.961987
144883	250.05	239.2	360.08	271.38	335.81	328.48	297.5	311.89	0.801725	0.766937	1.15451	0.870114	1.07669	1.05319
144899	261.7	249.5	390.53	213.03	360.65	310.45	297.643	241.41	1.08405	1.03351	1.6177	0.882441	1.49393	1.28599
144918	NS
145006	184.68	300.58	262.51	201.36	334.95	285.56	261.607	246.94	0.747874	1.21722	1.06305	0.815421	1.3564	1.15639
145098	297.44	206.95	214.74	210.1	439.61	351.6	286.74	232.31	1.28036	0.890836	0.924368	0.904395	1.89234	1.51349
145205	108.48	119.2	109.8	127.23	210.5	277.29	158.75	135.04	0.803318	0.882701	0.813092	0.942165	1.5588	2.05339
145205	108.48	119.2	109.8	127.23	210.5	277.29	158.75	116.18	0.933724	1.02599	0.945085	1.09511	1.81184	2.38673
145559	34.438	42.013	43.368	53.388	63.475	59.038	49.2867	54.82	0.628201	0.766381	0.791098	0.973878	1.15788	1.07694
145559	34.438	42.013	43.368	53.388	63.475	59.038	49.2867	49.45	0.696421	0.849606	0.877007	1.07964	1.28362	1.19389
145559	34.438	42.013	43.368	53.388	63.475	59.038	49.2867	43.3	0.795335	0.970277	1.00157	1.23298	1.46594	1.36346
145560	30.4	30	31.65	40.363	38.513	43.3	35.7043	40.73	0.746379	0.736558	0.777068	0.990989	0.945568	1.0631
145579	NS
145588	45.088	52.938	52.463	70.725	75.863	74.375	61.9087	65.27	0.690792	0.811062	0.803784	1.08358	1.1623	1.1395
145628	47.975	61.063	46.4	30.025	31.45	33.9	41.8022	48.18	0.995745	1.26739	0.963055	0.623184	0.65276	0.703611
145641	39.625	35.125	40.213	30	30	30.538	34.2502	38.32	1.03406	0.916623	1.0494	0.782881	0.782881	0.796921
145641	39.625	35.125	40.213	30	30	30.538	34.2502	31.42	1.26114	1.11792	1.27985	0.954806	0.954806	0.971929
145711	92.1	86.8	111.68	35.58	37.06	43.3	67.7533	96.86	0.950857	0.896139	1.153	0.367334	0.382614	0.447037
145728	271.44	264.04	257.1	354.44	262.18	509.16	319.727	431.8	0.628624	0.611487	0.595415	0.820843	0.607179	1.17916
145728	271.44	264.04	257.1	354.44	262.18	509.16	319.727	281.84	0.9631	0.936844	0.91222	1.25759	0.930244	1.80656
145744	NS
145774	46.438	39.475	40.225	55.675	41.988	78.075	50.3127	66.88	0.694348	0.590236	0.60145	0.832461	0.627811	1.16739
145774	46.438	39.475	40.225	55.675	41.988	78.075	50.3127	44.76	1.03749	0.881926	0.898682	1.24386	0.93807	1.7443
145852	2698.4	2832.2	2548.6	2046.1	1714.3	1552.9	2232.08	1771.1	1.52357	1.59912	1.43899	1.15527	0.96793	0.8768
145852	2698.4	2832.2	2548.6	2046.1	1714.3	1552.9	2232.08	2531.33	1.066	1.11886	1.00682	0.80831	0.677233	0.613472
145890	181.91	156.55	167.9	162.13	264.06	140.01	178.76	186.51	0.975336	0.839365	0.90022	0.869283	1.4158	0.750684
145890	181.91	156.55	167.9	162.13	264.06	140.01	178.76	161.7	1.12498	0.968151	1.03834	1.00266	1.63302	0.865863
146073	59.163	53.288	46.288	54.4	45.213	75.113	55.5775	238.18	0.248396	0.22373	0.19434	0.228399	0.189827	0.315362
146078	144.45	208.08	279.6	307.79	247.74	327.91	252.595	290.76	0.496801	0.715642	0.961618	1.05857	0.852043	1.12777
146078	144.45	208.08	279.6	307.79	247.74	327.91	252.595	260.8	0.553873	0.797853	1.07209	1.18018	0.949923	1.25732
146098	837.56	1055.28	861.53	895.23	763.83	678.78	848.702	807.39	1.03737	1.30703	1.06706	1.1088	0.946048	0.840709
146142	129.34	159.23	164.16	76.95	149.84	98.18	129.617	150.64	0.858603	1.05702	1.08975	0.51082	0.994689	0.651753
146154	386.98	455.74	420.84	297.34	409.09	312.54	380.422	418.16	0.925435	1.08987	1.00641	0.711068	0.97831	0.747417
146257	NS
146300	41.18	34.5	40.125	69.425	33.2	62.25	46.78	37.25	1.1055	0.926174	1.07718	1.86376	0.891275	1.67114
146302	97.35	88.66	91.74	110.29	107.05	181.11	112.7	99.02	0.983135	0.895375	0.926479	1.11382	1.08109	1.82902
146305	1141.7	1160.4	1022.7	1016.6	892.2	1556.7	1131.72	1046.72	1.09074	1.10861	0.977052	0.971224	0.852377	1.48722
146306	188.3	170.78	175.29	191.95	215.29	345.81	214.57	188.32	0.999894	0.906861	0.930809	1.01928	1.14321	1.83629
146331	4114.1	4143.8	3403.5	4430.9	3507.7	3682.7	3880.45	3770.36	1.09117	1.09905	0.902699	1.17519	0.930336	0.97675
146340	160.06	157.06	163.09	110.03	182.4	106.31	146.492	165.65	0.966254	0.948144	0.984546	0.664232	1.10112	0.641775
146359	NS
146386	49.44	56.38	46.48	79.3	43.59	82.88	59.6783	55.04	0.898256	1.02435	0.844477	1.44077	0.791969	1.50581
146507	37.525	40.738	42.775	50.2	52.563	80.8	50.7668	44.76	0.83836	0.910143	0.955652	1.12154	1.17433	1.80518
146524	NS
146536	91.98	90.51	79.83	97.4	102.09	127.19	98.1667	101.83	0.90327	0.888834	0.783954	0.956496	1.00255	1.24904
146536	91.98	90.51	79.83	97.4	102.09	127.19	98.1667	92.36	0.995886	0.97997	0.864335	1.05457	1.10535	1.37711
146555	NS
146607	79.15	62.738	72.025	47.738	77.075	49.663	64.7315	72.75	1.08797	0.862378	0.990034	0.656192	1.05945	0.682653
146673	65.68	49.61	41.05	57.53	34.75	73.38	53.6667	49.72	1.321	0.997788	0.825623	1.15708	0.698914	1.47586
146734	NS
146844	NS
146868	757.88	760.68	745.83	651.05	680.56	482.94	679.823	719.2	1.05378	1.05768	1.03703	0.905242	0.946274	0.671496
146902	NS
146960	173.99	201.8	229.39	227.73	267.46	203.71	217.347	226.18	0.769255	0.89221	1.01419	1.00685	1.18251	0.900654
146960	173.99	201.8	229.39	227.73	267.46	203.71	217.347	207.32	0.839234	0.973374	1.10645	1.09845	1.29008	0.982587
147001	47.45	45.14	32.73	49.58	32.56	126.31	55.6283	41.49	1.14365	1.08797	0.788865	1.19499	0.784767	3.04435
147028	365.61	333.93	362.45	399.83	383.85	650.24	415.985	369.13	0.990464	0.904641	0.981903	1.08317	1.03988	1.76155
147029	389.18	369.59	366.99	450.16	418.63	598.79	432.223	524.48	0.74203	0.704679	0.699722	0.858298	0.798181	1.14168
147029	389.18	369.59	366.99	450.16	418.63	598.79	432.223	398.91	0.975609	0.9265	0.919982	1.12848	1.04943	1.50107
147120	305.38	250.61	261.96	208.84	177.03	91.94	215.96	256.7	1.18964	0.976276	1.02049	0.813557	0.689638	0.358161
147120	305.38	250.61	261.96	208.84	177.03	91.94	215.96	224.61	1.3596	1.11576	1.16629	0.929789	0.788166	0.409332
147127	1237.7	1390.2	1145.2	1716.1	1688.7	876.2	1342.35	1435.58	0.86216	0.968389	0.797726	1.19541	1.17632	0.610346
147132	152.71	158.14	175.66	169.58	174.6	228.08	176.462	181.21	0.842724	0.872689	0.969373	0.93582	0.963523	1.25865
147132	152.71	158.14	175.66	169.58	174.6	228.08	176.462	166.14	0.919165	0.951848	1.0573	1.02071	1.05092	1.37282
147225	189.93	238	214.7	217.45	202.46	85.18	191.287	212.51	0.893746	1.11995	1.01031	1.02325	0.952708	0.400828
147257	68.075	79.75	68.65	80.425	88.863	63.788	74.9252	72.14	0.943651	1.10549	0.951622	1.11485	1.23181	0.884225
147274	250.9	236.78	279.7	254.04	237.24	194.41	242.178	251.73	0.996703	0.940611	1.11111	1.00918	0.942438	0.772296
147274	250.9	236.78	279.7	254.04	237.24	194.41	242.178	234.67	1.06916	1.00899	1.19189	1.08254	1.01095	0.82844
147353	93.71	63.43	57.76	102.71	105	144.81	94.57	84.52	1.10873	0.750473	0.683389	1.21522	1.24231	1.71332
147407	NS
147421	578.3	68.1	38.8	194.1	674.7	62.5	269.417	90.88	6.36334	0.74934	0.426937	2.13578	7.42408	0.68772
147429	73.31	57.125	75.638	66.438	56.588	31.75	60.1415	65.82	1.1138	0.867897	1.14916	1.00939	0.859739	0.482376
147430	110.93	132.94	119.8	53.26	33.9	55.53	84.3933	121.22	0.915113	1.09668	0.988286	0.439366	0.279657	0.458093
147430	110.93	132.94	119.8	53.26	33.9	55.53	84.3933	84.83	1.30767	1.56713	1.41224	0.627844	0.399623	0.654603
147432	138.18	98.98	98.2	86.28	412.54	338.5	195.447	105.41	1.31088	0.939	0.9316	0.818518	3.91367	3.21127
147433	197.64	174.08	176.3	95.53	503.95	303.46	241.827	212.87	0.928454	0.817776	0.828205	0.448772	2.36741	1.42556
147433	197.64	174.08	176.3	95.53	503.95	303.46	241.827	160.89	1.22842	1.08198	1.09578	0.59376	3.13226	1.88613
147438	62	89.18	64.76	97.59	36.69	42.94	65.5267	78.38	0.791018	1.13779	0.826231	1.24509	0.468104	0.547844
147470	259.04	296.78	299.01	240.95	347.8	354.39	299.662	273.95	0.945574	1.08334	1.09148	0.87954	1.26957	1.29363
147470	259.04	296.78	299.01	240.95	347.8	354.39	299.662	311.4	0.831856	0.953051	0.960212	0.773764	1.11689	1.13805
147497	NS
147507	34.075	45.863	36.9	33.11	35.438	58.025	40.5685	37.08	0.918959	1.23687	0.995146	0.892934	0.955717	1.56486
147588	194.43	196.03	193.6	114.48	128.96	132.64	160.023	194.69	0.998665	1.00688	0.994401	0.588012	0.662386	0.681288
147601	30.275	35.775	33.6	32.875	55.8	40.45	38.1292	48.13	0.629026	0.743299	0.698109	0.683046	1.15936	0.840432
147601	30.275	35.775	33.6	32.875	55.8	40.45	38.1292	34.59	0.875253	1.03426	0.971379	0.950419	1.61318	1.16941
147632	71.468	59.175	71.05	30	30	30	48.6155	67.23	1.06304	0.880187	1.05682	0.446229	0.446229	0.446229
147662	NS
147698	83.09	113.46	107.15	51.95	53.28	40.76	74.9483	101.23	0.820804	1.12081	1.05848	0.513188	0.526326	0.402647
147698	83.09	113.46	107.15	51.95	53.28	40.76	74.9483	62.77	1.32372	1.80755	1.70703	0.827625	0.848813	0.649355
147929	58.075	46.1	65.275	52.888	31.925	30	47.3772	57.75	1.00563	0.798268	1.1303	0.91581	0.552814	0.519481
147938	42	30.613	30	33.1	55.613	43.863	39.1982	35.92	1.16927	0.852255	0.835189	0.921492	1.54825	1.22113
148032	68.675	60.188	72.963	63.713	76.725	93.238	72.5837	68.45	1.00329	0.879299	1.06593	0.930796	1.12089	1.36213
148138	198.84	170.43	185.19	224.83	241.85	171.9	198.84	238.61	0.833326	0.714262	0.77612	0.942249	1.01358	0.720422
148145	105.96	285.16	125.39	94.88	124.15	289.59	170.855	112.6	0.94103	2.5325	1.11359	0.842629	1.10258	2.57185
148206	94	65.24	88.34	56.7	110.75	43.93	76.4933	69.64	1.3498	0.936818	1.26852	0.814187	1.59032	0.630816
148259	203.35	257.14	272.3	293.06	184.49	343.03	258.895	242.07	0.840046	1.06225	1.12488	1.21064	0.762135	1.41707
148292	56.925	53.938	64.638	33.175	30.938	39.428	46.507	58.5	0.973077	0.922017	1.10492	0.567094	0.528855	0.673983
148292	56.925	53.938	64.638	33.175	30.938	39.428	46.507	42.18	1.34957	1.27876	1.53243	0.78651	0.733476	0.934756
148292	56.925	53.938	64.638	33.175	30.938	39.428	46.507	39.35	1.44663	1.37072	1.64264	0.843075	0.786226	1.00198
148310	170.68	187.5	194.16	77.89	51.91	63.83	124.328	184.1	0.927105	1.01847	1.05464	0.423085	0.281966	0.346714
148311	173.99	174.73	194.69	77.71	56.23	64.83	123.697	115.5	1.50641	1.51281	1.68563	0.672814	0.48684	0.561299
148337	38.875	33.788	38.9	70.5	87.663	72.413	57.0232	76.86	0.50579	0.439604	0.506115	0.917252	1.14055	0.942142
148369	84.863	91.913	80.737	30.63	38.013	38.925	60.8468	85.84	0.988618	1.07075	0.940552	0.356827	0.442836	0.45346
148450	124.39	150.73	151.96	103.94	123.4	153.53	134.658	140.8	0.883452	1.07053	1.07926	0.73821	0.87642	1.09041
148460	621.36	716.03	747.81	1032.81	1023.63	914.3	842.657	990.25	0.627478	0.72308	0.755173	1.04298	1.03371	0.923302
148514	NS
148522	286.66	258.63	271.74	147.73	143.95	127.63	206.057	272.3	1.05274	0.949798	0.997943	0.542527	0.528645	0.468711
148524	51.013	70.613	61.538	34.475	37.325	42.913	49.6462	56.52	0.902565	1.24935	1.08878	0.609961	0.660386	0.759253
148524	51.013	70.613	61.538	34.475	37.325	42.913	49.6462	48.19	1.05858	1.4653	1.27699	0.715397	0.774538	0.890496
148524	51.013	70.613	61.538	34.475	37.325	42.913	49.6462	41.43	1.23131	1.70439	1.48535	0.832126	0.900917	1.0358
148533	37.988	33.763	37.738	43.413	47.85	53.263	42.3358	48.18	0.78846	0.700768	0.783271	0.901059	0.993151	1.1055
148555	59.81	61.53	56.69	167.49	182.64	136.75	110.818	156.29	0.382686	0.393691	0.362723	1.07166	1.1686	0.874976
148570	178.95	166.73	208.8	99.9	95.16	86.68	139.37	184.83	0.968187	0.902072	1.12969	0.540497	0.514851	0.468971
148570	178.95	166.73	208.8	99.9	95.16	86.68	139.37	125.48	1.42612	1.32874	1.66401	0.796143	0.758368	0.690787
148574	131.388	108.1	114.563	83.95	82.85	78.025	99.8127	118.02	1.11327	0.915946	0.970708	0.71132	0.702	0.661117
148574	131.388	108.1	114.563	83.95	82.85	78.025	99.8127	91.63	1.4339	1.17974	1.25028	0.916185	0.90418	0.851522
148598	50.65	51.5	98.14	97.78	93.23	87.99	79.8817	94.29	0.537173	0.546187	1.04083	1.03701	0.988758	0.933185
148613	116.2	106.99	171.73	180.84	185.24	174.33	155.888	165.67	0.701394	0.645802	1.03658	1.09157	1.11813	1.05227
148616	48.713	52.238	69.475	79.738	87.788	78.65	69.4337	78.91	0.617324	0.661995	0.880433	1.01049	1.11251	0.996705
148616	48.713	52.238	69.475	79.738	87.788	78.65	69.4337	56.81	0.857472	0.919521	1.22294	1.40359	1.54529	1.38444
148639	1100.5	1155.4	1181.7	1651.1	1222.3	1347.3	1276.38	1311.56	0.839077	0.880936	0.900988	1.25888	0.931944	1.02725
148639	1100.5	1155.4	1181.7	1651.1	1222.3	1347.3	1276.38	1201.44	0.915984	0.961679	0.98357	1.37427	1.01736	1.1214
148641	371.84	363.9	461.99	457.51	470.59	563.04	448.145	488.28	0.76153	0.745269	0.946158	0.936983	0.963771	1.15311
148641	371.84	363.9	461.99	457.51	470.59	563.04	448.145	425.17	0.874568	0.855893	1.0866	1.07606	1.10683	1.32427
148662	147.06	110.6	315.29	306.08	281.75	248.4	234.863	287.88	0.510838	0.384188	1.09521	1.06322	0.978706	0.86286
148731	47.025	32.463	31.138	30.75	30	30.075	33.5752	30.88	1.52283	1.05126	1.00835	0.99579	0.971503	0.973931
148747	NS
148759	163.4	151.25	143.05	235.05	158.86	219.75	178.56	154.14	1.06008	0.981251	0.928052	1.52491	1.03062	1.42565
148762	72.638	64.063	67.4	30.725	68.45	30	55.546	68.14	1.06601	0.940167	0.98914	0.45091	1.00455	0.44027
148781	67.2	92.08	88.84	105.18	61.89	152.49	94.6133	83.04	0.809249	1.10886	1.06985	1.26662	0.745303	1.83634
148880	NS
148882	30	41.91	48.84	54.98	53.51	96.19	54.2383	45.85	0.654308	0.914068	1.06521	1.19913	1.16707	2.09793
148905	66.46	44.4	43.36	82.5	86.35	71.76	65.805	76.77	0.865703	0.578351	0.564804	1.07464	1.12479	0.93474
148905	66.46	44.4	43.36	82.5	86.35	71.76	65.805	56.49	1.17649	0.78598	0.767569	1.46044	1.52859	1.27031
148980	533.8	559.3	470.3	175.4	831.8	172.9	457.25	598.8	0.89145	0.934035	0.785404	0.292919	1.38911	0.288744
149021	109.85	96.013	67.788	43.375	112.225	49.35	79.7668	43.37	2.53286	2.21381	1.56302	1.00012	2.58762	1.13788
149022	52.59	47.66	102.49	131.55	61.83	102.1	83.0367	73.33	0.717169	0.649939	1.39765	1.79395	0.843175	1.39234
149024	42.54	30	131.08	181.56	30.91	200.4	102.748	58.63	0.725567	0.511683	2.23572	3.09671	0.527205	3.41805
149052	55.3	48.975	43.575	33.513	63.825	36.963	47.0252	46.2	1.19697	1.06006	0.943182	0.72539	1.38149	0.800065
149052	55.3	48.975	43.575	33.513	63.825	36.963	47.0252	40.76	1.35672	1.20155	1.06906	0.822203	1.56587	0.906845
149053	60.89	56.34	88.74	93.89	84.34	112.56	82.7933	76.84	0.792426	0.733212	1.15487	1.22189	1.09761	1.46486
149085	182.29	198.14	188.03	184.78	139.51	173.64	177.732	185.38	0.983332	1.06883	1.01429	0.996763	0.752562	0.936671
149196	86.71	83.98	232.13	376.03	115.98	206.13	183.493	144.99	0.598041	0.579212	1.60101	2.59349	0.799917	1.42168
149218	56.025	84.9	73.838	86.9	71.938	71.75	74.2252	77.87	0.719468	1.09028	0.948221	1.11596	0.923822	0.921407
149303	361.73	490.41	233.11	207.03	302.78	328.53	320.598	286.64	1.26197	1.71089	0.81325	0.722265	1.05631	1.14614
149318	87.738	73.988	47.55	47.75	69.013	45.238	61.8795	76.91	1.14079	0.962008	0.618255	0.620856	0.897322	0.588194
149318	87.738	73.988	47.55	47.75	69.013	45.238	61.8795	54.77	1.60194	1.35089	0.868176	0.871828	1.26005	0.825963
149441	NS
149459	44.313	38.875	53.688	30.313	47.1	30.6	40.8148	45.995	0.963431	0.845201	1.16726	0.65905	1.02402	0.66529
149474	38.133	30	30	80.238	30	75.3	47.2785	32.03	1.19054	0.936622	0.936622	2.50509	0.936622	2.35092
149477	NS
149595	98.8	109.54	87.51	134.05	79.96	198.61	118.078	147.4	0.670285	0.743148	0.593691	0.90943	0.542469	1.34742
149595	98.8	109.54	87.51	134.05	79.96	198.61	118.078	101.97	0.968912	1.07424	0.858194	1.3146	0.784152	1.94773
149653	NS
149675	138.16	77	130.93	79.06	128.3	99.5	108.825	85.19	1.62179	0.903862	1.53692	0.928043	1.50605	1.16798
149719	208.45	298.81	229.3	224.26	206.09	268.38	239.215	227.3	0.91707	1.31461	1.0088	0.986626	0.906687	1.18073
149755	159.88	91.36	121.81	81.78	155.03	99.21	118.178	145.57	1.0983	0.627602	0.83678	0.561792	1.06499	0.681528
149756	86.79	51.91	45.94	90.85	115.08	50.05	73.4367	65.11	1.33297	0.797266	0.705575	1.39533	1.76747	0.768699
149757	52.76	159.25	94.5	114.84	48.44	93.38	93.8617	100.91	0.522842	1.57814	0.936478	1.13804	0.480032	0.925379
149813	105.5	166.12	133.55	161.26	113.59	126.66	134.447	119.83	0.880414	1.3863	1.1145	1.34574	0.947926	1.057
149899	NS
149940	39.65	30.05	61.95	32.85	36.213	61.6	43.7188	34.69	1.14298	0.866244	1.78582	0.946959	1.0439	1.77573
149968	1470.1	266.2	1729.2	1701.6	1797.7	1193.2	1359.67	1578.36	0.93141	0.168656	1.09557	1.07808	1.13897	0.755975
150040	253.75	239.04	354.21	226.09	222.3	279.4	262.465	316.8	0.800979	0.754545	1.11809	0.713668	0.701705	0.881944
150040	253.75	239.04	354.21	226.09	222.3	279.4	262.465	244.12	1.03945	0.979191	1.45097	0.926143	0.910618	1.14452
150041	NS
150122	62.25	49.888	53.663	83.1	42.6	61.588	58.8482	53.99	1.15299	0.924023	0.993943	1.53917	0.789035	1.14073
150147	93.28	191.28	181.54	104.39	199.61	193.45	160.592	191.47	0.487178	0.999008	0.948138	0.545203	1.04251	1.01034
150194	81.8	121.85	139.51	79.91	128.64	133.35	114.177	130.84	0.625191	0.93129	1.06626	0.610746	0.983186	1.01918
150217	45.71	113.2	74.25	34.16	53.96	66.26	64.59	54.87	0.83306	2.06306	1.3532	0.622562	0.983415	1.20758
150300	388.43	329.89	297.54	261.46	300.38	294.83	312.088	296.82	1.30864	1.11141	1.00243	0.880871	1.01199	0.993296
150343	194.9	450.28	441.45	140.68	438.24	368.64	339.032	573.46	0.339867	0.785199	0.769801	0.245318	0.764203	0.642835
150424	200.55	185.85	75.56	159.25	53.66	97.01	128.647	160.7	1.24798	1.1565	0.470193	0.990977	0.333914	0.603671
150424	200.55	185.85	75.56	159.25	53.66	97.01	128.647	96.37	2.08104	1.9285	0.784061	1.65249	0.556812	1.00664
150449	95.813	92.45	85.125	95.238	30	30	71.4377	92.16	1.03964	1.00315	0.923665	1.0334	0.325521	0.325521
150474	NS
150516	119.18	222.1	115.23	124.75	244.69	195.93	170.313	220.91	0.539496	1.00539	0.521615	0.56471	1.10765	0.886922
150574	135.83	68.53	103.38	63.03	39.18	63.9	78.975	58.66	2.31555	1.16826	1.76236	1.0745	0.667917	1.08933
150575	143.76	45.2	110.01	51.21	37.51	51.99	73.28	46.48	3.09294	0.972461	2.36682	1.10176	0.807014	1.11855
150577	68.25	98.99	41.03	144.25	97.45	96.23	91.0333	54.64	1.24908	1.81168	0.750915	2.64001	1.78349	1.76116
150577	68.25	98.99	41.03	144.25	97.45	96.23	91.0333	90.23	0.7564	1.09709	0.454727	1.59869	1.08002	1.0665
150601	116.7	71.14	121.31	70.32	78.51	70.44	88.07	72.6	1.60744	0.97989	1.67094	0.968595	1.0814	0.970248
150611	38.838	56.613	43.188	70.85	75.763	48.313	55.5942	46.74	0.830937	1.21123	0.924005	1.51583	1.62095	1.03365
150616	45.61	71.64	39.51	73.65	62.31	106.4	66.52	58.54	0.779125	1.22378	0.674923	1.25811	1.0644	1.81756
150643	427.34	492.99	482.74	461.85	423.14	384.18	445.373	466.23	0.916586	1.0574	1.03541	0.990605	0.907578	0.824014
150643	427.34	492.99	482.74	461.85	423.14	384.18	445.373	448.77	0.952247	1.09854	1.0757	1.02915	0.942888	0.856073
150734	196.64	173.46	231.88	171.35	132.61	195.75	183.615	193.82	1.01455	0.894954	1.19637	0.884068	0.684192	1.00996
150837	52.01	58.78	39.61	46.46	39.19	163.75	66.6333	47.21	1.10167	1.24508	0.839017	0.984114	0.830121	3.46854
150875	53.49	72.26	81.21	78.13	76	111.58	78.7783	72.22	0.740654	1.00055	1.12448	1.08183	1.05234	1.545
150875	53.49	72.26	81.21	78.13	76	111.58	78.7783	83.84	0.638001	0.86188	0.968631	0.931894	0.906489	1.33087
150884	188.19	182.6	186.85	151.25	132.13	492.88	222.317	168.02	1.12005	1.08678	1.11207	0.90019	0.786394	2.93346
150955	NS
150964	115.05	68.31	88.46	65.4	59.83	104.98	83.6717	81.79	1.40665	0.835188	1.08155	0.799609	0.731508	1.28353
150964	115.05	68.31	88.46	65.4	59.83	104.98	83.6717	70.5	1.63191	0.968936	1.25475	0.92766	0.848652	1.48908
151069	290.18	545.65	529.25	118.14	641.5	281.75	401.078	411.71	0.704816	1.32533	1.28549	0.28695	1.55814	0.684341
151112	39.73	83.39	67.89	116.36	39.66	54.05	66.8467	50.33	0.78939	1.65686	1.3489	2.31194	0.787999	1.07391
151134	159.81	157.73	159.78	148.9	145.09	221.6	165.485	154.26	1.03598	1.02249	1.03578	0.965253	0.940555	1.43654
151171	137.85	122.91	116.66	125.81	125.85	244.64	145.62	151.41	0.910442	0.811769	0.770491	0.830923	0.831187	1.61575
151171	137.85	122.91	116.66	125.81	125.85	244.64	145.62	125.82	1.09561	0.976872	0.927198	0.999921	1.00024	1.94436
151195	NS
151208	NS
151210	797.7	531.9	637.3	421.3	1416.6	967.4	795.367	800.8	0.996129	0.664211	0.795829	0.526099	1.76898	1.20804
151210	797.7	531.9	637.3	421.3	1416.6	967.4	795.367	655.63	1.21669	0.811281	0.972042	0.642588	2.16067	1.47553
151210	797.7	531.9	637.3	421.3	1416.6	967.4	795.367	530.17	1.50461	1.00326	1.20207	0.794651	2.67197	1.8247
151237	88.53	107.54	93.31	93.7	101.75	143.81	104.773	96.97	0.912963	1.109	0.962256	0.966278	1.04929	1.48304
151378	208.55	227.69	218.2	177.74	176.5	294.06	217.123	201.74	1.03376	1.12863	1.08159	0.881035	0.874888	1.45762
151429	575.34	618.49	640.19	738.7	836.41	857.01	711.023	738.16	0.779425	0.837881	0.867278	1.00073	1.1331	1.16101
151449	86.08	84.19	79.43	171.65	84.15	138.95	107.408	83.46	1.03139	1.00875	0.951713	2.05667	1.00827	1.66487
151479	58.82	48.29	52.09	126.25	52.04	134.68	78.695	52.81	1.1138	0.91441	0.986366	2.39065	0.985419	2.55027
151481	196.34	177.69	199.83	181.54	31.31	168.88	159.265	184.86	1.0621	0.961214	1.08098	0.98204	0.169371	0.913556
151492	69.58	64.91	64.15	201.89	60.68	194.6	109.302	64.83	1.07327	1.00123	0.989511	3.11414	0.935986	3.0017
151504	334.49	408.95	539.553	534.53	447.63	98.05	393.867	453.03	0.73834	0.9027	1.19099	1.1799	0.98808	0.216432
151517	65.68	69.8	139.55	79.04	131.98	116.48	100.422	129.34	0.507809	0.539663	1.07894	0.611103	1.02041	0.900572
151523	97.38	137.41	143.41	30	133.96	142.79	114.158	139.39	0.698615	0.985795	1.02884	0.215223	0.961045	1.02439
151524	74.64	95.41	103.11	30	100.85	98.08	83.6817	52.32	1.42661	1.82359	1.97076	0.573394	1.92756	1.87462
151524	74.64	95.41	103.11	30	100.85	98.08	83.6817	94.42	0.79051	1.01049	1.09204	0.317729	1.0681	1.03876
151586	42.23	30	60.04	83.03	30	72.85	53.025	40.57	1.04092	0.739463	1.47991	2.04659	0.739463	1.79566
151586	42.23	30	60.04	83.03	30	72.85	53.025	71.97	0.586772	0.41684	0.834236	1.15368	0.41684	1.01223
151627	168.08	149.26	173.55	160.99	163.73	240.59	176.033	163.12	1.03041	0.915032	1.06394	0.986942	1.00374	1.47493
151681	651.41	665.41	651.45	686.06	631.4	411.41	616.19	657.15	0.991265	1.01257	0.991326	1.04399	0.960816	0.626052
151683	NS
151689	131.36	137.83	127.46	82.78	90.61	103.66	112.283	92.35	1.42241	1.49247	1.38018	0.896372	0.981159	1.12247
151753	NS
151778	NS
151799	NS
151838	883.3	901	923.6	1127.3	1335.2	1175.1	1057.58	1212.53	0.728477	0.743074	0.761713	0.929709	1.10117	0.969131
151838	883.3	901	923.6	1127.3	1335.2	1175.1	1057.58	1002.06	0.881484	0.899148	0.921701	1.12498	1.33246	1.17268
151844	71.58	79.275	79.738	62.538	65.2	51.825	68.3593	71.67	0.998744	1.10611	1.11257	0.872583	0.909725	0.723106
151860	115.33	209.69	210.09	217.85	187.33	261.55	200.307	217.3	0.530741	0.964979	0.96682	1.00253	0.86208	1.20364
151873	162.45	139.96	133.06	188.79	196.63	181.24	167.022	182.28	0.891211	0.76783	0.729976	1.03571	1.07873	0.994294
151873	162.45	139.96	133.06	188.79	196.63	181.24	167.022	168.11	0.966332	0.83255	0.791506	1.12301	1.16965	1.0781
151873	162.45	139.96	133.06	188.79	196.63	181.24	167.022	154.18	1.05364	0.90777	0.863017	1.22448	1.27533	1.17551
151887	NS
151902	94.56	101.01	91.65	113.78	85.54	135.09	103.605	97.31	0.97174	1.03802	0.941835	1.16925	0.879046	1.38824
151923	378.84	508.34	485.95	209.46	467.44	234.99	380.837	487.24	0.777522	1.04331	0.997352	0.429891	0.959363	0.482288
151927	45.63	74.99	91.65	196.61	186.88	94.19	114.992	76.62	0.595536	0.978726	1.19616	2.56604	2.43905	1.22931
151929	193	196.54	205.49	247.91	265.58	260.91	228.238	258.13	0.747685	0.761399	0.796072	0.960408	1.02886	1.01077
151960	275.14	303.73	241.79	273.56	158.5	149.89	233.768	273.55	1.00581	1.11033	0.883897	1.00004	0.579419	0.547944
151960	275.14	303.73	241.79	273.56	158.5	149.89	233.768	237.25	1.1597	1.28021	1.01914	1.15305	0.668072	0.631781
151963	80.15	112.438	32.988	99.075	36.275	66.1	71.171	105.76	0.757848	1.06314	0.311914	0.936791	0.342994	0.625
151963	80.15	112.438	32.988	99.075	36.275	66.1	71.171	89.62	0.894332	1.25461	0.368087	1.1055	0.404765	0.737559
151982	249.45	235.44	271.61	242.81	235.25	310.1	257.443	246.91	1.01029	0.953546	1.10004	0.983395	0.952776	1.25592
151992	47.38	135.39	147.31	145.79	131.44	193	133.385	150.59	0.314629	0.899064	0.978219	0.968125	0.872834	1.28163
151996	NS
152030	92.038	90.1	102.613	38.175	75.938	38.188	72.842	94.92	0.969638	0.94922	1.08105	0.402181	0.800021	0.402318
152030	92.038	90.1	102.613	38.175	75.938	38.188	72.842	86.03	1.06984	1.04731	1.19276	0.443741	0.882692	0.443892
152050	116.29	111.85	167.03	205.71	92.69	178.81	145.397	183.85	0.632527	0.608376	0.908512	1.1189	0.504161	0.972586
152053	351.43	406.48	421.09	466.88	442.85	520.88	434.935	405.46	0.866744	1.00252	1.03855	1.15148	1.09222	1.28466
152059	NS
152083	272.96	246.81	245.8	217.33	539.53	487.29	334.953	245.73	1.11081	1.0044	1.00028	0.884426	2.19562	1.98303
152086	NS
152095	NS
152100	247.96	268.29	278.94	616.04	312.93	549.25	378.902	277.03	0.895066	0.968451	1.00689	2.22373	1.12959	1.98264
152155	134.45	125.99	138.51	115.1	125.66	386.98	171.115	127.94	1.05088	0.984758	1.08262	0.89964	0.982179	3.0247
152174	116.24	127.55	130.41	141.11	177.4	159.55	142.043	134.97	0.861228	0.945025	0.966215	1.04549	1.31437	1.18211
152203	45.69	89.7	67.49	103.51	90.81	121.11	86.385	73.42	0.62231	1.22174	0.919232	1.40983	1.23686	1.64955
152203	45.69	89.7	67.49	103.51	90.81	121.11	86.385	101.28	0.451126	0.885664	0.66637	1.02202	0.896623	1.19579
152203	45.69	89.7	67.49	103.51	90.81	121.11	86.385	87.88	0.519914	1.02071	0.767979	1.17786	1.03334	1.37813
152213	68.18	65.98	109.8	102.51	74.26	97.78	86.4183	96.09	0.709543	0.686648	1.14268	1.06681	0.772817	1.01759
152213	68.18	65.98	109.8	102.51	74.26	97.78	86.4183	85.68	0.795752	0.770075	1.28151	1.19643	0.866713	1.14122
152213	68.18	65.98	109.8	102.51	74.26	97.78	86.4183	76.55	0.89066	0.86192	1.43436	1.33912	0.970085	1.27734
152214	283.15	321.89	319.2	268.51	305.51	275.66	295.653	307.44	0.920993	1.047	1.03825	0.873374	0.993722	0.89663
152214	283.15	321.89	319.2	268.51	305.51	275.66	295.653	295.88	0.956976	1.08791	1.07882	0.907496	1.03255	0.931661
152214	283.15	321.89	319.2	268.51	305.51	275.66	295.653	283.21	0.999788	1.13658	1.12708	0.948095	1.07874	0.973341
152221	82.38	38.29	35.63	57.64	84.46	46.24	57.44	67.68	1.2172	0.565751	0.526448	0.851655	1.24793	0.683215
152221	82.38	38.29	35.63	57.64	84.46	46.24	57.44	56.14	1.4674	0.682045	0.634663	1.02672	1.50445	0.823655
152221	82.38	38.29	35.63	57.64	84.46	46.24	57.44	44.45	1.85332	0.861417	0.801575	1.29674	1.90011	1.04027
152251	158.14	188.46	215.64	178.46	209.51	258.94	201.525	190.04	0.832141	0.991686	1.13471	0.939065	1.10245	1.36256
152255	259.7	166.08	305.05	188.91	256.35	270.13	241.037	256.03	1.01433	0.648674	1.19146	0.737843	1.00125	1.05507
152255	259.7	166.08	305.05	188.91	256.35	270.13	241.037	228.23	1.13789	0.727687	1.33659	0.827718	1.12321	1.18359
152260	44.375	52.875	46.963	63.863	49.138	41.375	49.7648	46.94	0.945356	1.12644	1.00049	1.36052	1.04683	0.881444
152262	109.39	129.19	54.98	45.65	127.61	48.54	85.8933	122.06	0.896199	1.05841	0.450434	0.373996	1.04547	0.397673
152326	91.19	112.99	95.53	131.74	74.34	99.71	100.917	94.75	0.962427	1.19251	1.00823	1.3904	0.784591	1.05235
152326	91.19	112.99	95.53	131.74	74.34	99.71	100.917	106.23	0.85842	1.06364	0.899275	1.24014	0.699802	0.938624
152330	87.03	161.79	181.76	219.1	188.65	232.29	178.437	196.72	0.442405	0.822438	0.923953	1.11377	0.958977	1.18082
152354	272.53	259.21	274.55	263.16	371.11	295.08	289.273	272.91	0.998608	0.9498	1.00601	0.964274	1.35983	1.08124
152363	61.625	79.275	61	77.85	63.225	53.525	66.0833	59.69	1.03242	1.32811	1.02195	1.30424	1.05922	0.896716
152369	NS
152371	147.54	1755.31	166.44	143.98	108.41	126.78	408.077	553.32	0.266645	3.17232	0.300802	0.260211	0.195926	0.229126
152375	NS
152385	193.8	169.6	204.55	172.98	152.48	143.99	172.9	178.68	1.08462	0.949183	1.14478	0.968099	0.853369	0.805854
152385	193.8	169.6	204.55	172.98	152.48	143.99	172.9	166.57	1.16347	1.01819	1.22801	1.03848	0.915411	0.864441
152387	58.425	68.3	77	64.48	81.575	33.16	63.8233	69.96	0.83512	0.976272	1.10063	0.92167	1.16602	0.473985
152399	682.3	670.3	757.7	1336.8	1472.8	1362.4	1047.05	1390.67	0.490627	0.481998	0.544845	0.961263	1.05906	0.979672
152404	242.38	263.16	214.99	226.89	189.96	189.78	221.193	236.86	1.0233	1.11104	0.907667	0.957908	0.801993	0.801233
152404	242.38	263.16	214.99	226.89	189.96	189.78	221.193	205.41	1.17998	1.28115	1.04664	1.10457	0.924785	0.923908
152417	NS
152426	323.19	324.56	476.54	475.53	479.21	433.35	418.73	466.16	0.693303	0.696242	1.02227	1.0201	1.02799	0.929616
152457	449	666.5	525.9	361	295.7	406.8	450.817	481.84	0.931845	1.38324	1.09144	0.749211	0.613689	0.844264
152457	449	666.5	525.9	361	295.7	406.8	450.817	407.68	1.10135	1.63486	1.28998	0.885498	0.725324	0.997841
152464	79.76	129.49	77.13	137.36	57.96	127.54	101.54	110.26	0.723381	1.17441	0.699528	1.24578	0.525667	1.15672
152473	143.16	98.78	131.36	125.86	85.24	106.08	115.08	126.62	1.13063	0.78013	1.03743	0.993998	0.673195	0.837782
152473	143.16	98.78	131.36	125.86	85.24	106.08	115.08	115.52	1.23927	0.85509	1.13712	1.08951	0.737881	0.918283
152473	143.16	98.78	131.36	125.86	85.24	106.08	115.08	103.99	1.37667	0.949899	1.2632	1.21031	0.819694	1.0201
152493	61.9	63.66	59.81	30.45	32.638	38.075	47.7555	33.72	1.83571	1.8879	1.77372	0.903025	0.967912	1.12915
152494	204.49	236.06	355.31	201.26	442.9	56.84	249.477	249.28	0.820323	0.946967	1.42534	0.807365	1.77672	0.228017
152513	NS
152518	514.96	567.24	557	493.91	374.33	341.56	474.833	533.28	0.965647	1.06368	1.04448	0.926174	0.701939	0.640489
152534	121.99	81.99	57.85	56.54	44.3	510.63	145.55	72.53	1.68192	1.13043	0.797601	0.77954	0.610782	7.04026
152541	515.46	581.71	509.2	347.04	476.95	382.41	468.795	520.83	0.98969	1.11689	0.97767	0.666321	0.91575	0.734232
152545	NS
152554	NS
152555	696.4	577.5	709.2	827.5	923.8	1235.9	828.383	660.13	1.05494	0.874828	1.07433	1.25354	1.39942	1.87221
152555	696.4	577.5	709.2	827.5	923.8	1235.9	828.383	702.65	0.991105	0.821889	1.00932	1.17768	1.31474	1.75891
152563	235.86	327.29	327.66	213.55	311.2	282.81	283.062	312.24	0.75538	1.0482	1.04939	0.683929	0.996669	0.905746
152565	940.1	908.8	1219.1	1109	1077.3	1443.8	1116.35	1257.3	0.747713	0.722819	0.969617	0.882049	0.856836	1.14833
152565	940.1	908.8	1219.1	1109	1077.3	1443.8	1116.35	1050.86	0.894601	0.864815	1.1601	1.05533	1.02516	1.37392
152571	127.46	72.9	102.66	71.71	112.51	88.26	95.9167	114.21	1.11601	0.638298	0.898871	0.627878	0.985115	0.772787
152573	NS
152580	54.138	76.313	48.625	41.963	77.8	51.95	58.4648	65.05	0.832252	1.17314	0.747502	0.645088	1.196	0.798616
152580	54.138	76.313	48.625	41.963	77.8	51.95	58.4648	49.17	1.10104	1.55202	0.988916	0.853427	1.58227	1.05654
152586	111.89	144.25	132.76	154	139.29	188.83	145.17	151.83	0.736943	0.950076	0.874399	1.01429	0.917408	1.24369
152586	111.89	144.25	132.76	154	139.29	188.83	145.17	136.43	0.820128	1.05732	0.9731	1.12878	1.02096	1.38408
152598	302.05	324.69	280.45	311.56	182.4	188.41	264.927	304.69	0.991335	1.06564	0.920444	1.02255	0.598641	0.618366
152602	333.45	364.3	412.26	311.65	320.98	337.88	346.753	333.65	0.999401	1.09186	1.23561	0.934063	0.962026	1.01268
152605	97.06	80.84	102.41	91.31	100.38	170.48	107.08	94.4	1.02818	0.856356	1.08485	0.967267	1.06335	1.80593
152622	56.2	57.29	53.25	82.43	62.16	99.5	68.4717	57.23	0.982002	1.00105	0.930456	1.44033	1.08614	1.7386
152647	162.29	260.88	166.7	276.8	279.24	244.29	231.7	265.3	0.611723	0.98334	0.628345	1.04335	1.05254	0.920807
152656	379.75	413.94	477.19	364.33	349.39	458.7	407.217	418.78	0.906801	0.988443	1.13948	0.869979	0.834304	1.09532
152656	379.75	413.94	477.19	364.33	349.39	458.7	407.217	393.22	0.965744	1.05269	1.21354	0.92653	0.888536	1.16652
152660	79.85	125.75	93.55	55.48	56.54	149.43	93.4333	82.23	0.971057	1.52925	1.13766	0.674693	0.687584	1.81722
152664	55.813	38.113	46.55	32.513	38.35	30	40.2232	34.74	1.60659	1.09709	1.33995	0.935895	1.10391	0.863558
152701	110.14	95.35	74.78	171.64	66.21	116.85	105.828	92.67	1.18852	1.02892	0.806949	1.85216	0.714471	1.26093
152714	68.938	30	45.825	30	81.088	30.913	47.794	34.19	2.01632	0.87745	1.3403	0.87745	2.37169	0.904153
152756	601.7	1203.5	1353.8	1488.8	1421.5	1599.4	1278.12	1413.4	0.425711	0.851493	0.957832	1.05335	1.00573	1.1316
152757	281.25	117.83	102.26	210	61.98	96.74	145.01	131.71	2.13537	0.894617	0.776403	1.59441	0.470579	0.734492
152757	281.25	117.83	102.26	210	61.98	96.74	145.01	94.7	2.9699	1.24424	1.07983	2.21753	0.654488	1.02154
152759	NS
152762	1314.8	1236.8	1555.1	2037.3	1895.2	2160.6	1699.97	1792.6	0.73346	0.689948	0.867511	1.13651	1.05724	1.20529
152762	1314.8	1236.8	1555.1	2037.3	1895.2	2160.6	1699.97	1607.84	0.817743	0.769231	0.967198	1.2671	1.17872	1.34379
152778	NS
152781	NS
152798	44.79	40.24	37.96	106.74	45.06	116.99	65.2967	42.01	1.06617	0.957867	0.903594	2.54082	1.0726	2.78481
152811	189.85	179.58	184.8	157.24	155.63	293.08	193.363	173.42	1.09474	1.03552	1.06562	0.9067	0.897417	1.69
152849	160.09	164.5	159.46	153.84	121.03	82.85	140.295	151.78	1.05475	1.08381	1.0506	1.01357	0.797404	0.545856
152862	147.53	199.96	135.18	133.48	190.23	157.24	160.603	143.36	1.02909	1.39481	0.942941	0.931083	1.32694	1.09682
152892	44.038	67.375	72.913	39.413	52.1	54.913	55.1253	61.83	0.712243	1.08968	1.17925	0.637441	0.842633	0.888129
152892	44.038	67.375	72.913	39.413	52.1	54.913	55.1253	54.61	0.806409	1.23375	1.33516	0.721718	0.954038	1.00555
152892	44.038	67.375	72.913	39.413	52.1	54.913	55.1253	47.62	0.92478	1.41485	1.53114	0.827656	1.09408	1.15315
152897	619.1	740.2	738	297.9	654.7	293.1	557.167	688	0.899855	1.07587	1.07267	0.432994	0.951599	0.426017
152900	770.3	715.2	857.8	765.9	618.9	1211.5	823.267	745.62	1.0331	0.959202	1.15045	1.0272	0.830047	1.62482
152900	770.3	715.2	857.8	765.9	618.9	1211.5	823.267	864.14	0.891406	0.827644	0.992663	0.886315	0.716203	1.40197
152951	33.28	51.63	62.85	62.55	50.7	110.79	61.9667	52.2	0.637548	0.98908	1.20402	1.19828	0.971264	2.12241
152952	145.41	136.98	125.66	215.68	235.04	202.78	176.925	165.3	0.879673	0.828675	0.760194	1.30478	1.4219	1.22674
152972	106.83	123.58	125.36	114.94	118.59	42.3	105.267	117.86	0.906414	1.04853	1.06363	0.975225	1.00619	0.3589
152974	30.79	56.81	49.04	62.65	37.64	77.7	52.4383	47.386	0.64977	1.19888	1.0349	1.32212	0.794327	1.63972
152982	NS
152995	916.5	576.98	732.51	565.14	265.2	365.13	570.243	624.88	1.46668	0.923345	1.17224	0.904398	0.424401	0.58432
152995	916.5	576.98	732.51	565.14	265.2	365.13	570.243	502.42	1.82417	1.1484	1.45796	1.12484	0.527845	0.726743
153002	203.09	250.34	253.01	264.7	230.15	296.54	249.638	734.81	0.276384	0.340687	0.34432	0.360229	0.31321	0.40356
153002	203.09	250.34	253.01	264.7	230.15	296.54	249.638	249.55	0.813825	1.00317	1.01386	1.06071	0.92226	1.1883
153002	203.09	250.34	253.01	264.7	230.15	296.54	249.638	234.15	0.86735	1.06914	1.08055	1.13047	0.982917	1.26645
153008	454.96	302.01	343.41	484.43	414.8	365.2	394.135	412.54	1.10283	0.732074	0.832428	1.17426	1.00548	0.885247
153008	454.96	302.01	343.41	484.43	414.8	365.2	394.135	376.08	1.20974	0.803047	0.91313	1.2881	1.10296	0.97107
153050	118.46	140.8	117.4	76.83	153	85.73	115.37	123.08	0.962463	1.14397	0.953851	0.624228	1.24309	0.696539
153050	118.46	140.8	117.4	76.83	153	85.73	115.37	107.84	1.09848	1.30564	1.08865	0.712444	1.41877	0.794974
153055	46.1	43.55	58.7	70.913	58.138	77.55	59.1585	66.33	0.69501	0.656566	0.884969	1.06909	0.876496	1.16915
153055	46.1	43.55	58.7	70.913	58.138	77.55	59.1585	23.29	1.97939	1.8699	2.5204	3.04478	2.49626	3.32976
153082	143.83	92.71	174.33	120.24	209.7	116.21	142.837	175.95	0.817448	0.526911	0.990793	0.683376	1.19182	0.660472
153082	143.83	92.71	174.33	120.24	209.7	116.21	142.837	138.65	1.03736	0.668662	1.25734	0.86722	1.51244	0.838154
153082	143.83	92.71	174.33	120.24	209.7	116.21	142.837	118.25	1.21632	0.784017	1.47425	1.01683	1.77336	0.982748
153135	NS
153150	368.6	214.55	450.54	191.43	504.25	274.08	333.908	399.37	0.922954	0.537221	1.12813	0.47933	1.26261	0.686281
153150	368.6	214.55	450.54	191.43	504.25	274.08	333.908	326.94	1.12742	0.656237	1.37805	0.58552	1.54233	0.838319
153150	368.6	214.55	450.54	191.43	504.25	274.08	333.908	262.17	1.40596	0.818362	1.7185	0.730175	1.92337	1.04543
153159	708.54	782.83	568.74	793.26	802.96	577.86	705.698	771.9	0.917917	1.01416	0.736805	1.02767	1.04024	0.74862
153195	144.25	166.76	166.5	92.53	160.78	110.71	140.255	159.57	0.903992	1.04506	1.04343	0.579871	1.00758	0.693802
153222	60.85	59.75	105	51.99	94.98	89.8	77.0617	76.35	0.796988	0.78258	1.37525	0.680943	1.24401	1.17616
153223	45.875	62.363	31.2	32.05	31.763	39.838	40.5148	104.5	0.438995	0.596775	0.298565	0.306699	0.303952	0.381225
153226	NS
153244	196.29	187.19	192.93	182.24	188.75	149.58	182.83	189.48	1.03594	0.987914	1.01821	0.96179	0.996147	0.789424
153244	196.29	187.19	192.93	182.24	188.75	149.58	182.83	165.91	1.18311	1.12826	1.16286	1.09843	1.13766	0.901573
153253	103.938	115.913	109.788	94.113	89.175	81.2	99.0212	102.59	1.01314	1.12987	1.07016	0.91737	0.869237	0.7915
153256	NS
153279	611.91	664.03	599.2	593.61	558.59	459.66	581.167	605.47	1.01064	1.09672	0.989644	0.980412	0.922573	0.759179
153330	NS
153340	789.85	725.3	575.63	717.66	590.31	553.14	658.648	679.75	1.16197	1.06701	0.846826	1.05577	0.868422	0.81374
153340	789.85	725.3	575.63	717.66	590.31	553.14	658.648	632.41	1.24895	1.14688	0.910216	1.1348	0.933429	0.874654
153354	123.14	117.25	136.05	115	119.19	191.45	133.68	122.13	1.00827	0.960043	1.11398	0.94162	0.975927	1.56759
153359	1322.5	1520.6	1056.5	1324.1	1008.8	953.5	1197.67	1133.08	1.16717	1.34201	0.932414	1.16858	0.890317	0.841512
153370	77.01	85.68	90.16	83.43	81.53	173.63	98.5733	83.56	0.921613	1.02537	1.07899	0.998444	0.975706	2.07791
153373	1598.2	1649.7	1438.2	2748.9	1608.2	2399.9	1907.18	1573.58	1.01565	1.04837	0.913967	1.74691	1.022	1.52512
153377	168.56	241.84	231.65	135.5	122.3	134.98	172.472	140.34	1.20108	1.72324	1.65063	0.965512	0.871455	0.961807
153394	86.35	102.51	88.11	31.44	67.59	49.78	70.9633	86.14	1.00244	1.19004	1.02287	0.364987	0.784653	0.577896
153398	75.13	92.63	49.09	37.08	81.74	43.09	63.1267	83.17	0.903331	1.11374	0.590237	0.445834	0.982806	0.518095
153398	75.13	92.63	49.09	37.08	81.74	43.09	63.1267	68.65	1.09439	1.34931	0.715076	0.540131	1.19068	0.627677
153398	75.13	92.63	49.09	37.08	81.74	43.09	63.1267	55.77	1.34714	1.66093	0.880222	0.664874	1.46566	0.772638
153410	NS
153427	60.61	156.39	170.03	184.79	153.94	206.45	155.368	174.32	0.347694	0.897143	0.97539	1.06006	0.883089	1.18432
153433	125.63	249.4	250.96	292.31	187.93	394.66	250.148	203.48	0.617407	1.22567	1.23334	1.43655	0.92358	1.93955
153437	364.15	333.23	332.36	287.76	363.98	153.81	305.882	336.3	1.08281	0.990871	0.988284	0.855665	1.08231	0.45736
153437	364.15	333.23	332.36	287.76	363.98	153.81	305.882	220.79	1.6493	1.50926	1.50532	1.30332	1.64853	0.696635
153476	36.363	47.4	30	30	43.088	33.3	36.6918	34.55	1.05247	1.37192	0.868307	0.868307	1.24712	0.963821
153477	67.363	75.55	47.713	72.75	36.775	61.85	60.3335	69.38	0.970928	1.08893	0.687705	1.04857	0.530052	0.891467
153490	162.74	143.59	139.99	124.38	117.19	258.65	157.757	137.58	1.18288	1.04368	1.01752	0.904056	0.851795	1.88
153491	92.63	105.21	98.25	85.26	87.48	67.6	89.405	93.77	0.987843	1.122	1.04778	0.909246	0.932921	0.720913
153565	141.56	53.09	61.78	165.05	153.29	155.04	121.635	153.74	0.920775	0.345323	0.401847	1.07357	0.997073	1.00846
153624	81.74	81.41	80.26	79.51	81.68	144.29	91.4817	80.92	1.01013	1.00606	0.991844	0.982575	1.00939	1.78312
153685	154.4	191.46	184.34	174.44	117.91	122.91	157.577	176.16	0.876476	1.08685	1.04644	0.990236	0.669335	0.697718
153753	NS
153771	83.8	30	39.75	30	30	121.3	55.8083	34.44	2.43322	0.87108	1.15418	0.87108	0.87108	3.52207
153779	NS
153820	173.63	153.56	186.66	147.35	212.56	248.41	187.028	194.96	0.890593	0.787649	0.957427	0.755796	1.09027	1.27416
153820	173.63	153.56	186.66	147.35	212.56	248.41	187.028	174.75	0.993591	0.878741	1.06815	0.843205	1.21637	1.42152
153866	166.14	197.53	192.53	394.35	364.35	359.78	279.113	372.83	0.445619	0.529813	0.516402	1.05772	0.977255	0.964997
153868	156.99	172.94	169.51	99.14	106.95	125.78	138.552	110.62	1.41918	1.56337	1.53236	0.896221	0.966823	1.13705
153873	36.813	31.188	74.55	68.35	68.075	68.35	57.8877	69.83	0.52718	0.446628	1.06759	0.978806	0.974868	0.978806
153889	81.488	92.413	72.713	60.05	69.238	71.325	74.5378	73.69	1.10582	1.25408	0.986742	0.8149	0.939585	0.967906
153889	81.488	92.413	72.713	60.05	69.238	71.325	74.5378	68.33	1.19257	1.35245	1.06414	0.878823	1.01329	1.04383
153893	241.21	161.74	236.15	152.95	260.21	163.15	202.568	245.86	0.981087	0.657854	0.960506	0.622102	1.05837	0.663589
153900	215.94	209.98	193.49	196.19	197.6	119.86	188.843	202.64	1.06563	1.03622	0.954846	0.96817	0.975128	0.591492
153954	133.71	107.93	117.88	126.64	94.99	137.69	119.807	124.77	1.07165	0.865032	0.944778	1.01499	0.761321	1.10355
153954	133.71	107.93	117.88	126.64	94.99	137.69	119.807	116.23	1.15039	0.92859	1.0142	1.08956	0.817259	1.18463
154026	101.29	107.76	117.14	151.36	88.73	138.76	117.507	103.73	0.976477	1.03885	1.12928	1.45917	0.855394	1.3377
154029	121.1	109.388	106.888	97.987	76.688	103.825	102.646	107.84	1.12296	1.01435	0.991172	0.908633	0.711128	0.962769
154031	451.63	580.68	550.23	522.04	568.23	118.03	465.14	534.56	0.844863	1.08628	1.02931	0.976579	1.06299	0.220798
154081	676.1	498.19	582.54	496.76	354.98	609.64	536.368	546.78	1.23651	0.911134	1.0654	0.908519	0.649219	1.11496
154085	237.08	294.4	262.84	253.8	236.69	120.6	234.235	256.96	0.922634	1.1457	1.02288	0.987702	0.921116	0.469334
154125	63.94	58.26	62.38	116.5	106.74	97.51	84.2217	77.77	0.822168	0.749132	0.802109	1.49801	1.37251	1.25383
154128	49.775	72.2	73.963	42.2	50.475	51.113	56.621	55.89	0.890589	1.29182	1.32337	0.755055	0.903113	0.914529
154128	49.775	72.2	73.963	42.2	50.475	51.113	56.621	48.39	1.02862	1.49204	1.52848	0.872081	1.04309	1.05627
154131	66.575	47.75	52.638	51.375	57.575	71.3	57.8688	57.04	1.16716	0.837132	0.922826	0.900684	1.00938	1.25
154131	66.575	47.75	52.638	51.375	57.575	71.3	57.8688	61.71	1.07884	0.773781	0.85299	0.832523	0.932993	1.1554
154156	217.36	350.65	329.61	340.24	306.81	253.09	299.627	308.93	0.70359	1.13505	1.06694	1.10135	0.993138	0.819247
154177	1456	1456.9	1384.3	1365.1	1179.8	1075.6	1319.62	1251.2	1.16368	1.1644	1.10638	1.09103	0.942935	0.859655
154177	1456	1456.9	1384.3	1365.1	1179.8	1075.6	1319.62	1368.42	1.064	1.06466	1.0116	0.997574	0.862162	0.786016
154184	NS
154205	91.76	81.09	71.69	62.7	149.25	127.06	97.2583	76.81	1.19464	1.05572	0.933342	0.8163	1.94311	1.65421
154212	63.2	50.85	97.525	47.625	89.05	70.025	69.7125	85.54	0.738836	0.594459	1.14011	0.556757	1.04103	0.818623
154212	63.2	50.85	97.525	47.625	89.05	70.025	69.7125	57.93	1.09097	0.877784	1.6835	0.822113	1.5372	1.20879
154227	90.738	87.313	88.913	117.3	85.288	118.375	97.9878	88.6	1.02413	0.985474	1.00353	1.32393	0.962619	1.33606
154241	368.95	357.15	323.44	470.99	327.98	484.15	388.777	344.38	1.07135	1.03708	0.939195	1.36765	0.952378	1.40586
154248	77.025	70.925	63.6	114.525	60.6	97.163	80.6397	68.04	1.13205	1.0424	0.934744	1.6832	0.890653	1.42803
154284	110.88	120.26	157.05	120.44	131.76	98.84	123.205	116.44	0.95225	1.03281	1.34876	1.03435	1.13157	0.848849
154302	227.91	253.73	232.64	244.13	184.96	202.76	224.355	239.6	0.95121	1.05897	0.970952	1.01891	0.771953	0.846244
154311	343.75	298.4	276.53	287.59	477.25	408.34	348.643	334.57	1.02744	0.891891	0.826524	0.859581	1.42646	1.22049
154311	343.75	298.4	276.53	287.59	477.25	408.34	348.643	301.57	1.13987	0.989488	0.916968	0.953643	1.58255	1.35405
154330	88.175	80.45	110.25	74.75	78.988	68.338	83.4918	78.14	1.12842	1.02956	1.41093	0.956616	1.01085	0.874558
154343	258.96	266.85	281.66	275.53	149.76	227.59	243.392	188.68	1.37248	1.4143	1.49279	1.4603	0.793725	1.20622
154399	391.31	396.01	415.4	276.25	280.23	322.51	346.952	333.26	1.17419	1.18829	1.24647	0.828932	0.840875	0.967743
154438	49.38	56.34	81.88	55.58	66.56	69.6	63.2233	65.99	0.748295	0.853766	1.24079	0.842249	1.00864	1.05471
154438	49.38	56.34	81.88	55.58	66.56	69.6	63.2233	59.49	0.830055	0.94705	1.37637	0.934275	1.11884	1.16994
154494	103.01	186.65	80.13	92.4	161.73	140.16	127.347	136.79	0.753052	1.3645	0.585788	0.675488	1.18232	1.02464
154494	103.01	186.65	80.13	92.4	161.73	140.16	127.347	115.49	0.891939	1.61616	0.693826	0.800069	1.40038	1.21361
154506	NS
154541	105.825	100.9	116.663	87.088	123.213	97.188	105.146	105.15	1.00642	0.959582	1.10949	0.828226	1.17178	0.92428
154541	105.825	100.9	116.663	87.088	123.213	97.188	105.146	97.75	1.08261	1.03223	1.19348	0.890926	1.26049	0.994251
154546	NS
154553	209	199.73	148.16	201.56	226.38	130.94	185.962	209.17	0.999187	0.954869	0.708323	0.963618	1.08228	0.625998
154645	NS
154659	174.53	175.05	427.98	151.93	126.2	322.69	229.73	156.93	1.11215	1.11547	2.7272	0.968139	0.80418	2.05627
154661	145.93	152.24	127.64	185.64	134.63	218.29	160.728	140.11	1.04154	1.08657	0.910999	1.32496	0.960888	1.55799
154661	145.93	152.24	127.64	185.64	134.63	218.29	160.728	154.61	0.943859	0.984671	0.825561	1.2007	0.870772	1.41188
154700	137.55	125.43	156.84	102.41	147.01	97.93	127.862	141.71	0.970644	0.885117	1.10677	0.722673	1.0374	0.691059
154700	137.55	125.43	156.84	102.41	147.01	97.93	127.862	128.1	1.07377	0.979157	1.22436	0.799454	1.14762	0.764481
154700	137.55	125.43	156.84	102.41	147.01	97.93	127.862	115.83	1.18752	1.08288	1.35405	0.884141	1.26919	0.845463
154750	78.975	95.7	77.138	94.45	65.738	74.6	81.1002	74.12	1.0655	1.29115	1.04072	1.27428	0.886913	1.00648
154757	174.21	109.5	187.18	194.08	203.29	153.98	170.373	131.74	1.32238	0.831183	1.42083	1.4732	1.54312	1.16882
154757	174.21	109.5	187.18	194.08	203.29	153.98	170.373	182.55	0.954314	0.599836	1.02536	1.06316	1.11361	0.843495
154760	56.25	111.41	59.93	136.16	56.44	122.09	90.38	123.22	0.456501	0.904155	0.486366	1.10502	0.458043	0.990829
154760	56.25	111.41	59.93	136.16	56.44	122.09	90.38	71	0.792254	1.56915	0.844085	1.91775	0.79493	1.71958
154816	670.3	580.74	639.39	737.55	656.6	916.24	700.137	656.92	1.02037	0.884035	0.973315	1.12274	0.999513	1.39475
154909	1497.2	1736.8	1623	1953.8	1948.7	2013.3	1795.47	1855.12	0.807064	0.93622	0.874876	1.05319	1.05044	1.08527
154909	1497.2	1736.8	1623	1953.8	1948.7	2013.3	1795.47	1619	0.924768	1.07276	1.00247	1.20679	1.20364	1.24355
154916	NS
154936	618.91	607.95	579.73	548.55	470.59	718.68	590.735	565.14	1.09514	1.07575	1.02582	0.970644	0.832696	1.27168
154936	618.91	607.95	579.73	548.55	470.59	718.68	590.735	631.24	0.980467	0.963104	0.918399	0.869004	0.745501	1.13852
154959	365.63	290.1	332.73	378.71	259.69	295.13	320.332	359.02	1.01841	0.808033	0.926773	1.05484	0.72333	0.822043
154959	365.63	290.1	332.73	378.71	259.69	295.13	320.332	331.16	1.10409	0.876012	1.00474	1.14359	0.784183	0.891201
154959	365.63	290.1	332.73	378.71	259.69	295.13	320.332	305.99	1.19491	0.94807	1.08739	1.23765	0.848688	0.964509
154968	161.58	187.18	167.93	189.54	146.6	203	175.972	176.56	0.915156	1.06015	0.951121	1.07352	0.830313	1.14975
155041	NS
155081	NS
155120	NS
155147	287.21	337.24	321.43	229.8	325.09	231.94	288.785	317.74	0.903915	1.06137	1.01161	0.723233	1.02313	0.729968
155148	75.43	45.18	47.28	179.44	195.05	176.79	119.862	183.76	0.410481	0.245864	0.257292	0.976491	1.06144	0.96207
155151	119.01	122.85	124.98	106.3	137.74	63.85	112.455	122.18	0.974055	1.00548	1.02292	0.870028	1.12735	0.52259
155151	119.01	122.85	124.98	106.3	137.74	63.85	112.455	85.08	1.3988	1.44394	1.46897	1.24941	1.61895	0.75047
155158	275.39	259.9	273.36	298.58	132.25	152.25	231.955	276.81	0.99487	0.938911	0.987537	1.07865	0.477765	0.550016
