# Supplementary material for: Quantitative genomics of starvation stress resistance in Drosophila
Source: Genome Biol. 2005 Mar 24;6(4):R36. doi: 10.1186/gb-2005-6-4-r36 (PMC1088964; doi:10.1186/gb-2005-6-4-r36)
Supplement: Additional File 7 — A table giving the same information as in Additional data file 6, but separately for the control and starved treatments, and with the results of the analyses pooled over sexes, and for males and females separately [file gb-2005-6-4-r36-S7.xls]

## Sheet: Sheet1
Probe Set No.	Sex	Stv Ore		Stv 14		Stv 21		Stv 35a		Stv 42a		Stv 2b		Linked (L) or Unlinked (U)?	Ctrl Ore		Ctrl 14		Ctrl 21		Ctrl 35a		Ctrl 42a		Ctrl 2b		Linked (L) or Unlinked (U)?	Flybase ID	Gene Name	Cytogenetic Location
141212	Sexes Pooled									1.33	D	1.54	D	IL													NS	FBgn0027360		57F8
141272	Sexes Pooled											2.89	D	IL													NS	FBgn0031818		26D7
141276	Sexes Pooled													NS					1.43	U							U	FBgn0022359	Sorbitol dehydrogenase-2	86C7
141278	Sexes Pooled	1.23	U			1.25	U							U			8.33	D									U	FBgn0051992		102C2
141310	Sexes Pooled											5.78	U	IL													NS	FBgn0039760		99E3
141319	Sexes Pooled													NS			1.09	D			1.33	D					U	FBgn0026141	Cytoplasmic dynein light chain 2	22A1
141319	Sexes Pooled													NS					1.13	U	1.28	D					U
141342	Sexes Pooled											1.5	U	IL											1.91	U	IL	FBgn0033853		50B1
141346	Sexes Pooled											2.63	D	L													NS	FBgn0014417		29C3
141353	Sexes Pooled					2.29	U					3.67	U	IL													NS	FBgn0038299		88E3
141369	Sexes Pooled											4.21	U	IL													NS	FBgn0039778		99F6
141374	Sexes Pooled											3.09	U	IL											6.4	U	IL	FBgn0012042	Attacin-A	51C1
141389	Sexes Pooled							1.67	D			2.13	D	IL									1.83	U			U	FBgn0034582		57B16
141405	Sexes Pooled													NS	2.18	U			2.24	U							L	FBgn0039476		97D14
141406	Sexes Pooled											3.38	U	U													NS	FBgn0037684		85D12--13
141412	Sexes Pooled									1.39	D			U							1.37	D	1.25	D	1.22	U	U	FBgn0030955		17D4--5
141412	Sexes Pooled			1.49	U									U													NS
141416	Sexes Pooled	1.85	D											U													NS	FBgn0036831		75E5
141416	Sexes Pooled									2.11	U			U													NS
141418	Sexes Pooled											2.48	U	U	1.41	D			1.72	D							U	FBgn0036024		67C3
141418	Sexes Pooled													NS					1.49	D			1.44	U			U
141418	Sexes Pooled													NS							1.46	U	1.68	U			U
141428	Sexes Pooled													NS									1.96	D			U	FBgn0035289		62B9
141444	Sexes Pooled	2.33	D	1.54	D									U													NS	FBgn0030357		10F7
141444	Sexes Pooled	2	D									1.4	U	U													NS
141454	Sexes Pooled											2.73	U	IL													NS	FBgn0033609		47E3
141466	Sexes Pooled									1.64	D	1.82	D	IL									1.72	D	1.52	D	IL	FBgn0034400		55F6--7
141484	Sexes Pooled	1.72	D			1.92	D							U	1.69	D			2.22	D			2.08	D			L	FBgn0035588		64C9
141484	Sexes Pooled			1.74	U							1.7	U	IL													NS
141501	Sexes Pooled											2.43	D	IL													NS	FBgn0026781	Proteasome alpha6 subunit	43E18
141531	Sexes Pooled	1.16	D							1.35	D	1.41	D	U													NS	FBgn0052594		13A5-7
141531	Sexes Pooled			1.16	U					1.25	D	1.3	D	U													NS
141531	Sexes Pooled			1.28	U			1.18	U			1.19	D	U													NS
141546	Sexes Pooled											1.58	D	U			1.19	U									U	FBgn0037250		82B2
141564	Sexes Pooled	2	D	1.39	D									U													NS	FBgn0037391		83C5--6
141564	Sexes Pooled	1.72	D									1.48	U	U													NS
141564	Sexes Pooled									1.27	U	1.7	U	U													NS
141570	Sexes Pooled			1.22	D	1.27	D			1.23	D	1.52	D	IL													NS	FBgn0039175		95F5--6
141583	Sexes Pooled											11.05	U	IL											3.34	U	IL	FBgn0033980		51D1
141606	Sexes Pooled													NS							1.14	D			1.2	D	U	FBgn0028736		64A10
141606	Sexes Pooled													NS					1.17	U			1.19	U			U
141630	Sexes Pooled													NS							1.33	U	1.38	U	1.31	U	IL	FBgn0034728		58E1
141653	Sexes Pooled													NS					2.07	U							U	FBgn0025630		2C10
141666	Sexes Pooled											1.47	D	U													NS	FBgn0046214		96C1
141712	Sexes Pooled													NS							1.94	U					U	FBgn0039774		99F5--6
141736	Sexes Pooled	1.49	D	1.72	D	1.56	D	1.82	D					IL													NS	FBgn0039525		98A6
141745	Sexes Pooled							1.68	U			2.14	U	L							1.29	U			1.36	U	L	FBgn0032482	Phosphoethanolamine cytidylyltransferase	34A9
141769	Sexes Pooled											2.27	D	IL													NS	FBgn0031519		23E3
141776	Sexes Pooled	1.5	U							1.44	U			U	1.28	U											U	FBgn0039543		98B2
142147	Sexes Pooled											3.1	U	L							3.52	U					U	FBgn0032068		29F1
142189	Sexes Pooled									2.39	U			U			2.2	U					2.02	U			U	FBgn0013772	Cytochrome P450-6a8	51D1
142199	Sexes Pooled											5.67	U	L											2.16	U	L	FBgn0029608		2F2
142201	Sexes Pooled							2	D	2.22	D	1.79	D	IL	2.01	U	2.27	U	1.96	U							IL	FBgn0034663		58A2
142212	Sexes Pooled									1.87	U			U							1.34	U	2.45	U	1.66	U	IL	FBgn0010651		55F4
142222	Sexes Pooled											2.29	U	IL													NS	FBgn0015039	Cytochrome P450-9b2	42F3
142254	Sexes Pooled	2.17	D			1.96	D							IL													NS	FBgn0039326		96D1
142271	Sexes Pooled													NS	1.75	D			1.67	D			1.75	D			L	FBgn0026314	UDP-glycosyltransferase 35b	86D7--8
142273	Sexes Pooled													NS									1.41	U	1.41	D	U	FBgn0035567		64B15
142273	Sexes Pooled													NS					1.27	U			1.58	U			U
142303	Sexes Pooled			1.8	U							1.52	U	U													NS	FBgn0029155		97E5
142331	Sexes Pooled													NS							2.22	D	1.92	D	2.13	D	IL	FBgn0034740		58F4
142343	Sexes Pooled							1.2	D					U													NS	FBgn0036911		76C6
142359	Sexes Pooled													NS							1.85	U					U	multiple hits		44D1
142368	Sexes Pooled							1.34	U	1.59	U			U	1.46	U	1.73	U	1.56	U			2.09	U			L	multiple hits		80B1
142386	Sexes Pooled											1.92	D	IL							1.49	U			2.38	D	U	FBgn0034247		54C10
142404	Sexes Pooled													NS			2	D	1.46	U							U	FBgn0046225		86E8
142477	Sexes Pooled	1.54	U	1.74	U					2.03	U			U													NS	FBgn0037188		Unk
142525	Sexes Pooled			1.16	D	1.43	U							U													NS	FBgn0039927		102D4--5
142525	Sexes Pooled					1.53	U					1.17	U	U													NS
142582	Sexes Pooled							1.5	U			1.9	U	IL													NS	FBgn0004889	twins	85F13
142598	Sexes Pooled													NS	1.61	D	1.59	D			1.67	D					IL	FBgn0039010		94C2
142652	Sexes Pooled	2.94	D	1.52	D	1.18	D							U													NS	FBgn0000313	chaoptic	100B5--6
142652	Sexes Pooled	2.7	D	1.41	D			1.18	U					U													NS
142657	Sexes Pooled													NS			2.44	D	4.17	D							U	FBgn0043578		73C1
142657	Sexes Pooled													NS					3.23	D			1.8	U			U
142657	Sexes Pooled													NS							2.22	U	2.59	U			U
142681	Sexes Pooled											1.46	U	IL									1.53	U			U	FBgn0024315		53C10
142710	Sexes Pooled													NS											1.64	U	L	FBgn0011566	Buzidau	3A7
142726	Sexes Pooled	2.17	U											U													NS	FBgn0037337	TBP-associated factor 6-like	83B1
142731	Sexes Pooled	1.38	U					1.34	U					IL			1.52	U			1.35	U					U	FBgn0004882	oo18 RNA-binding protein	94E9
142790	Sexes Pooled													NS					1.44	U			1.47	U			U	FBgn0052813		2A1
142830	Sexes Pooled									2.17	D	1.39	D	U													NS	FBgn0001316	klarsicht	61C1--3
142830	Sexes Pooled							1.27	U	1.96	D			U													NS
142862	Sexes Pooled							1.23	D			1.32	U	U													NS	FBgn0032215		31D4
142862	Sexes Pooled	1.27	U									1.45	U	U													NS
142891	Sexes Pooled													NS	1.58	U											U	FBgn0031097		19C1
142955	Sexes Pooled													NS									2.04	U			U	FBgn0034291		55B1
142967	Sexes Pooled	2.08	D	1.54	D	1.89	D							U													NS	FBgn0033504		46F9-47A1
142967	Sexes Pooled											2.23	U	IL													NS
142991	Sexes Pooled							1.89	D	2.27	D	3.13	D	IL													NS	FBgn0050149		57A8
143005	Sexes Pooled	1.33	D											U	1.24	U											U	FBgn0025628		2C9--10
143005	Sexes Pooled									1.25	U			U													NS
143072	Sexes Pooled									1.49	D			U													NS	FBgn0000094	Andropin	99E2
143078	Sexes Pooled	2.56	D											U													NS	FBgn0000121	Arrestin 2	66D9
143110	Sexes Pooled													NS							3.85	D	4.17	D			U	FBgn0000358	Chorion protein 19	66D12
143112	Sexes Pooled									25.01	U			U													NS	FBgn0000360	Chorion protein 38	7F1
143127	Sexes Pooled									2.18	U	1.95	U	U											1.83	U	IL	FBgn0000473	Cytochrome P450-6a2	42C8--9
143130	Sexes Pooled							1.63	U			1.68	U	IL													NS	FBgn0000489	cAMP-dependent protein kinase	72B1--2
143151	Sexes Pooled					6.66	D			8.33	D			U					6.25	D			6.25	D			U	FBgn0000592	Esterase 6	69A1
143151	Sexes Pooled							2.05	U			2.16	U	U													NS
143203	Sexes Pooled							2.23	U			2.54	U	IL	2.08	D	2.13	D									U	FBgn0001263	inactivation no afterpotential D	59B3
143203	Sexes Pooled													NS							1.66	U			1.98	U	U
143232	Sexes Pooled													NS									2.78	U			U	FBgn0002531	Larval cuticle protein 1	44C6
143239	Sexes Pooled											6.53	U	U													NS	FBgn0002565	Larval serum protein 2	68F5
143242	Sexes Pooled													NS							1.95	U					U	FBgn0002570	Larval visceral protein H	44D1
143262	Sexes Pooled													NS	1.2	U	1.27	U	1.21	U							IL	FBgn0002736	mago nashi	57C2
143273	Sexes Pooled	1.55	U	1.33	U	1.64	U							IL									1.18	D			U	FBgn0002856	Accessory gland-specific peptide 26Ab	26A1
143273	Sexes Pooled													NS											1.23	U	IL
143276	Sexes Pooled													NS					1.95	U			2.43	U	1.64	U	U	FBgn0002868	Metallothionein A	85E9
143283	Sexes Pooled	2.5	D											U													NS	FBgn0002940	neither inactivation nor afterpotential E	92B4
143303	Sexes Pooled											5.55	D	IL													NS	FBgn0003082	photorepair	43E18
143321	Sexes Pooled	4	D							1.27	D			U	1.92	D											U	FBgn0003250	Rhodopsin 4	73D2--3
143321	Sexes Pooled	3.57	D	1.29	U									U													NS
143341	Sexes Pooled													NS							1.46	U					U	FBgn0003358	Serine protease 3	99C7
143383	Sexes Pooled	2.22	D									2.56	D	U	1.69	D									2	D	U	FBgn0003861	transient receptor potential	99C6--7
143383	Sexes Pooled					1.84	U	1.93	U					U													NS
143401	Sexes Pooled									1.72	D			U	1.32	U											U	FBgn0003961	Urate oxidase	28C3
143466	Sexes Pooled													NS									1.27	U			U	FBgn0004427	Lysozyme D	61F3
143467	Sexes Pooled									2.27	D	2.33	D	U					1.27	U							U	FBgn0004428	Lysozyme E	61F3
143469	Sexes Pooled											1.38	U	U			1.35	D	1.38	U							U	FBgn0004430	Lysozyme S	61F4
143469	Sexes Pooled													NS					1.52	U					1.22	U	U
143470	Sexes Pooled													NS									5.67	U			U	FBgn0004431	Lysozyme X	61F3
143534	Sexes Pooled											2.22	U	U													NS	FBgn0004910	Ecdysone-induced protein 63F 1	63F6--7
143554	Sexes Pooled													NS					1.69	U	1.65	U			1.33	U	U	FBgn0005614	trp-like	46B2
143603	Sexes Pooled											7.79	U	IL											3.72	U	IL	FBgn0010359	gammaTrypsin	47F4
143611	Sexes Pooled							2.17	U					U													NS	FBgn0003432	sallimus	62C2-4
143624	Sexes Pooled											3.21	U	IL			1.38	U									U	FBgn0010425	epsilonTrypsin	47F4
143626	Sexes Pooled													NS							2.09	U					U	FBgn0010433	atonal	84F6
143646	Sexes Pooled	3.57	U	2.4	U									IL	2.07	U	2.57	U									IL	FBgn0011279	Pheromone-binding protein-related protein 1	69B4
143652	Sexes Pooled	2.42	U	2.49	U	2.28	U			2.35	U			L							4	D			1.41	D	L	FBgn0011293	antennal protein 10	73E4
143668	Sexes Pooled			1.25	D							3.85	D	U													NS	FBgn0011638	La autoantigen-like	38C5
143668	Sexes Pooled							1.31	U			3.57	D	U													NS
143739	Sexes Pooled													NS	1.2	U											U	FBgn0014002	Protein disulfide isomerase	71B5
143767	Sexes Pooled	1.28	D			1.2	D					1.32	D	U													NS	FBgn0014857	Histone H3.3A	25C1
143767	Sexes Pooled	1.2	D	1.12	U							1.23	D	U													NS
143845	Sexes Pooled													NS	1.47	U									1.39	U	U	FBgn0015797	Rab-protein 6	33C4
143931	Sexes Pooled													NS											1.47	D	U	FBgn0020556		89E1
143955	Sexes Pooled											1.78	U	IL					1.45	D							U	FBgn0022341		Unk
143955	Sexes Pooled													NS			1.23	U									U
143966	Sexes Pooled	1.19	U									1.22	D	U													NS	FBgn0022943	cap binding protein 20	90E7
143971	Sexes Pooled	3.7	D	1.3	D							1.36	U	U													NS	FBgn0023077		10D8--E1
143971	Sexes Pooled	3.23	D			1.33	U					1.56	U	U													NS
143984	Sexes Pooled									2	D	2.56	D	U													NS	FBgn0023415	Accessory gland-specific peptide 32CD	32D1
144006	Sexes Pooled													NS											2.85	U	L	FBgn0023550		2E2
144063	Sexes Pooled					3.39	U					3.52	U	IL													NS	FBgn0025456	Cellular Repressor of E1A-stimulated Genes	90A5
144067	Sexes Pooled							2.84	U			3.15	U	L													NS	FBgn0025558		73B1
144072	Sexes Pooled	1.16	D	1.29	U							1.37	D	U													NS	FBgn0025621		1C5
144072	Sexes Pooled			1.41	U	1.23	U					1.25	D	U													NS
144099	Sexes Pooled													NS	1.18	U			1.11	U			1.27	U			L	FBgn0025821	inhibitor-t	86F1
144194	Sexes Pooled											2.46	U	IL													NS	FBgn0027836		55B11
144216	Sexes Pooled							5	D	3.85	D	3.45	D	L													NS	FBgn0011509	Signal recognition particle receptor b	66D11
144237	Sexes Pooled													NS	2.04	D	1.61	D					1.46	U			U	FBgn0028561	sugar transporter 3	44A7
144237	Sexes Pooled													NS	1.75	D			1.25	U			1.71	U			U
144264	Sexes Pooled							4	D			2.08	D	U					1.79	U					2.13	U	U	FBgn0028853		35D1
144264	Sexes Pooled													NS			1.91	U	2.37	U							U
144288	Sexes Pooled													NS					3.73	U							U	FBgn0028884		35E3
144331	Sexes Pooled													NS							2.38	U					U	FBgn0028949		35D3
144332	Sexes Pooled													NS			1.39	D							1.54	D	U	FBgn0028950		35D3
144332	Sexes Pooled													NS							1.4	U			1.35	D	U
144332	Sexes Pooled													NS							1.63	U	1.52	U			U
144419	Sexes Pooled													NS	1.33	D									1.64	D	U	FBgn0029639		3C2
144468	Sexes Pooled													NS							1.69	D	2.13	D	1.38	U	U	FBgn0041252	Femcoat	4B4
144565	Sexes Pooled											1.89	U	L													NS	FBgn0029828		5D1
144701	Sexes Pooled											2.78	U	IL			1.45	D	1.37	D							U	FBgn0030041		7F1
144701	Sexes Pooled													NS									1.52	U	1.51	U	U
144703	Sexes Pooled													NS							2.27	D	1.54	D			U	FBgn0030043		7F1
144703	Sexes Pooled													NS							1.92	D			1.5	U	U
144703	Sexes Pooled													NS			1.6	U							1.86	U	U
144814	Sexes Pooled	1.49	D											U	1.45	D	1.85	D			1.52	D					IL	FBgn0030218		9D3--4
144814	Sexes Pooled					1.32	U							U													NS
144899	Sexes Pooled	1.39	D	1.35	D			1.96	D					L													NS	FBgn0030341		10F1
144904	Sexes Pooled											1.78	U	U													NS	FBgn0030349		10F2--4
145007	Sexes Pooled													NS	1.22	D			1.3	U					1.41	D	U	FBgn0030483		11F4
145007	Sexes Pooled													NS					1.43	U	1.19	U			1.28	D	U
145061	Sexes Pooled											4.2	U	U													NS	FBgn0052602		12E7-8
145098	Sexes Pooled									2.19	U	1.76	U	L			1.49	D					1.41	U			U	FBgn0030608		13A8--9
145098	Sexes Pooled													NS	1.45	U							1.64	U			U
145205	Sexes Pooled									1.6	U	2.37	U	IL									2.27	U	2.43	U	IL	FBgn0030781		Unk
145221	Sexes Pooled							1.72	D					U											1.62	U	U	FBgn0030806		15C4
145243	Sexes Pooled													NS					1.78	U	2.08	D	1.35	U			U	FBgn0030837		15F9--16A1
145287	Sexes Pooled	1.44	U					1.31	U					U													NS	FBgn0030905		17A3
145426	Sexes Pooled													NS					1.57	U			1.33	D			U	FBgn0031111	Odorant-binding protein 19c	19D1
145426	Sexes Pooled													NS					1.78	U					1.38	U	U
145608	Sexes Pooled													NS											1.93	U	U	FBgn0031373		22B4
145612	Sexes Pooled													NS							1.2	D			1.22	U	U	FBgn0031381		22B8
145612	Sexes Pooled													NS					1.12	U					1.29	U	U
145628	Sexes Pooled	1.7	U	2.2	U									U													NS	FBgn0031405		22D5
145684	Sexes Pooled							2	D			1.49	D	IL									1.83	U			U	FBgn0031489		23C5
145711	Sexes Pooled							3.33	D	3.57	D	3.03	D	IL													NS	FBgn0031533		23F3
145814	Sexes Pooled	2.09	U											U					1.58	U					1.72	U	U	FBgn0031691		25D1
145852	Sexes Pooled									1.61	D	1.89	D	IL							1.92	D	1.41	D	1.47	D	IL	FBgn0031746		26A1
145852	Sexes Pooled	1.6	U	1.81	U	1.5	U							IL													NS
145854	Sexes Pooled	1.52	U							1.59	U	1.65	U	U													NS	FBgn0031749		26A1
145956	Sexes Pooled									2.26	U			U													NS	FBgn0031913		27F6
146049	Sexes Pooled													NS							3.36	U					U	FBgn0032066		29F1
146078	Sexes Pooled	2.86	D	1.33	D									U													NS	FBgn0028433	G protein g30A	30A7-8
146144	Sexes Pooled	1.49	D	1.37	D	1.49	D			1.37	D			IL													NS	FBgn0032226		31D9
146154	Sexes Pooled							1.41	D			1.67	D	IL													NS	FBgn0051990		31E1
146241	Sexes Pooled											1.79	D	IL							1.37	D			1.18	D	U	FBgn0032360		32E4
146241	Sexes Pooled													NS					1.09	U	1.3	D					U
146245	Sexes Pooled													NS					1.19	D	1.61	D					U	FBgn0032366		32F2
146245	Sexes Pooled													NS							1.49	D	1.23	U			U
146262	Sexes Pooled													NS			1.16	D	1.64	D					2.27	D	U	FBgn0032387		33B5
146262	Sexes Pooled													NS					1.3	D	1.49	U			1.82	D	U
146262	Sexes Pooled													NS							1.73	U	1.37	U	1.56	D	U
146282	Sexes Pooled													NS			1.21	U							1.29	D	U	FBgn0032422		33D2
146302	Sexes Pooled													NS											2.03	U	U	FBgn0040510		34A2
146305	Sexes Pooled									1.3	D	1.56	U	U													NS	FBgn0020367		34A3
146305	Sexes Pooled			1.35	U							1.74	U	U													NS
146306	Sexes Pooled													NS											2.16	U	U	FBgn0032464		34A3
146325	Sexes Pooled							2.44	U			3.27	U	L							2.28	U			2.17	U	L	FBgn0032497		34B3--4
146347	Sexes Pooled													NS							1.49	U					U	FBgn0028509	centaurin gamma 1A	34D6-E2
146359	Sexes Pooled													NS							2	D			1.56	D	IL	FBgn0032563		35D2
146413	Sexes Pooled									2.57	U			U													NS	FBgn0032652		36C11
146429	Sexes Pooled													NS					1.43	U	1.67	D					U	FBgn0032669		36D3
146429	Sexes Pooled													NS					1.72	U					1.54	U	U
146507	Sexes Pooled													NS											1.74	U	IL	FBgn0032810		37F2
146524	Sexes Pooled	1.75	U											U	1.45	U			1.35	U							U	FBgn0032834		38A8
146528	Sexes Pooled													NS					1.32	D					1.85	D	U	FBgn0032839		38B1
146528	Sexes Pooled													NS			1.2	U							1.69	D	U
146546	Sexes Pooled											1.64	D	IL					1.56	U					1.82	D	U	FBgn0032867		38D1
146557	Sexes Pooled													NS			1.67	D			2.22	D			1.39	D	U	FBgn0032894		38F2
146557	Sexes Pooled													NS			1.49	D			1.92	D	1.18	U			U
146587	Sexes Pooled													NS							2.08	D			3.23	D	U	FBgn0032947		38C3
146592	Sexes Pooled													NS											1.55	U	U	FBgn0016919	no mechanoreceptor potential B	39E2
146641	Sexes Pooled					1.52	D							U			1.23	D	1.3	U							U	FBgn0033020		41F3
146641	Sexes Pooled							1.47	U					U													NS
146655	Sexes Pooled			1.69	D			1.67	D					U													NS	FBgn0033042	Tetraspanin 42A	41F9
146655	Sexes Pooled	1.51	U							1.52	U			U													NS
146678	Sexes Pooled							1.26	U					U													NS	FBgn0033076		42C1
146689	Sexes Pooled													NS	1.22	D			1.32	U							U	FBgn0033097		42C6
146689	Sexes Pooled													NS					1.47	U					1.35	U	U
146708	Sexes Pooled											1.41	U	U									1.3	U			U	FBgn0029507	Tetraspanin 42Ed	42E5
146718	Sexes Pooled									1.41	D			U											1.33	D	U	FBgn0033139	Tetraspanin 42Er	42F1
146734	Sexes Pooled													NS					1.39	U							U	FBgn0033164		43B2
146740	Sexes Pooled											4.32	U	IL													NS	FBgn0033170		43C3
146757	Sexes Pooled											1.51	U	IL													NS	FBgn0033204		43E9
146780	Sexes Pooled											1.56	D	IL													NS	FBgn0026361		43F8
146792	Sexes Pooled							1.33	U					U													NS	FBgn0033268		44B5
146793	Sexes Pooled											1.45	U	U											2.54	U	IL	FBgn0033274		44B9
146809	Sexes Pooled													NS							2.49	U					U	FBgn0033296		44D1
146810	Sexes Pooled													NS							2.14	U					U	FBgn0033297		44D1
146814	Sexes Pooled			1.55	U							1.45	D	U													NS	FBgn0033301		44D2
146814	Sexes Pooled			1.84	U	1.58	U							U													NS
146946	Sexes Pooled											2.13	U	IL													NS	FBgn0033518	Peroxiredoxin 2540	47A7
146956	Sexes Pooled													NS	1.54	U											U	FBgn0033536		Unk
146978	Sexes Pooled									2.57	U	5.03	U	U													NS	FBgn0033576		47D4
146982	Sexes Pooled													NS							1.44	U	1.32	U			U	FBgn0033582		47E1
146994	Sexes Pooled											4.31	U	IL													NS	FBgn0033596		47E1
147001	Sexes Pooled													NS											3.26	U	IL	FBgn0033603		47E2
147007	Sexes Pooled													NS					1.3	U			1.16	U	1.75	U	U	FBgn0040763		47E4
147007	Sexes Pooled													NS			1.14	D	1.21	U					1.63	U	U
147066	Sexes Pooled											3.94	U	U													NS	FBgn0033697		48E7--8
147075	Sexes Pooled													NS			2.33	D									U	FBgn0033709		48F6
147118	Sexes Pooled													NS							1.69	D			1.39	D	U	FBgn0033774		49D2
147118	Sexes Pooled													NS			1.35	U			1.49	D					U
147120	Sexes Pooled											4.35	D	U									1.28	D	2.08	D	U	FBgn0033776		49D4
147125	Sexes Pooled													NS									1.44	U			U	FBgn0033787		49E4
147126	Sexes Pooled											1.79	D	U							1.68	U	1.75	U			U	FBgn0033788		49F1
147127	Sexes Pooled											1.54	D	U							1.74	U	1.79	U			U	FBgn0033788		49F1
147128	Sexes Pooled											1.61	D	U							2.04	U	2.25	U			U	FBgn0033789		49F1
147144	Sexes Pooled													NS											2.17	D	U	FBgn0033826		50A1
147171	Sexes Pooled													NS	1.47	U					1.7	U					U	FBgn0033873		50C6
147180	Sexes Pooled											1.33	U	IL													NS	FBgn0020620	tre oncogene-related protein	50C23
147210	Sexes Pooled	1.52	D	1.61	D	1.3	D	1.28	D					IL													NS	FBgn0033945		51B6
147210	Sexes Pooled											1.53	U	IL													NS
147225	Sexes Pooled			1.35	U							2.63	D	U													NS	FBgn0033978		51D1
147235	Sexes Pooled													NS							1.89	U			3.125	D	IL	FBgn0033999		51E7
147257	Sexes Pooled									1.32	U			U													NS	FBgn0034033		52A13
147317	Sexes Pooled													NS	1.11	D									1.18	D	U	FBgn0034138		53C8
147317	Sexes Pooled													NS			1.07	U							1.14	D	U
147334	Sexes Pooled													NS									2.25	U			U	FBgn0034160		53D1
147406	Sexes Pooled					2.38	D							U									1.44	U	1.56	D	U	FBgn0034289		55B1
147406	Sexes Pooled									1.58	U			U	1.22	U	1.44	U	1.25	U			1.83	U			IL
147410	Sexes Pooled			1.41	U									U					1.35	D					1.28	D	U	FBgn0034295		55B2
147410	Sexes Pooled													NS							1.38	U	1.44	U			U
147421	Sexes Pooled	6.28	U											U									5.56	U			U	FBgn0034317		55B12
147432	Sexes Pooled									5.57	U	5.27	U	IL							1.11	D	2.96	U			IL	FBgn0034330		55C6
147433	Sexes Pooled									3.16	U	2.38	U	IL							2.17	D	2.5	U			U	FBgn0034331		55C6
147436	Sexes Pooled													NS							1.21	U			1.11	D	U	FBgn0034337		55C7
147436	Sexes Pooled													NS	1.17	U					1.28	U					U
147438	Sexes Pooled													NS									2.86	D	1.82	D	IL	FBgn0034339		55C7
147450	Sexes Pooled									1.54	U	1.68	U	IL													NS	FBgn0034364		55E2
147470	Sexes Pooled											1.32	U	IL	1.28	D	1.35	D	1.19	D	1.37	D					IL	FBgn0034399		55F6
147507	Sexes Pooled													NS			1.57	U							1.83	U	U	FBgn0034460		56E1--2
147525	Sexes Pooled	1.69	D	2.38	D	1.54	D							IL													NS	FBgn0034480		56F6
147525	Sexes Pooled									1.91	U	1.87	U	IL													NS
147529	Sexes Pooled							4	D	1.39	D	1.37	D	IL							1.96	D					U	FBgn0034484		56F10
147529	Sexes Pooled													NS			1.27	U									U
147564	Sexes Pooled													NS									1.52	D	1.57	D	IL	FBgn0034538		57A9
147585	Sexes Pooled													NS			2.08	D	1.67	D			1.75	D			U	FBgn0008636	homeobrain	57B5
147585	Sexes Pooled													NS			1.43	D			1.66	U			1.46	U	U
147588	Sexes Pooled							1.96	D	1.61	D	2	D	IL													NS	FBgn0034564		57B5
147601	Sexes Pooled									1.77	U			U													NS	FBgn0034588		57C1
147611	Sexes Pooled							1.66	U					U													NS	multiple hits		57D4
147615	Sexes Pooled	1.45	D											U	1.31	U											U	FBgn0034611		57D7
147615	Sexes Pooled							1.35	U					U													NS
147665	Sexes Pooled													NS									1.45	U			U	FBgn0034711		58D1
147741	Sexes Pooled													NS	1.89	D	2.44	D									IL	FBgn0034820		59C3
147756	Sexes Pooled													NS					1.4	U							U	FBgn0040063	yippee interacting protein 3	59D3
147791	Sexes Pooled							2.2	U					U									2.35	U			U	FBgn0034881		59F4
147854	Sexes Pooled													NS							2.04	U			2.39	U	U	FBgn0035002		60C8
147878	Sexes Pooled									1.43	D	2.86	D	IL					1.35	U							U	FBgn0035042		60D10
147929	Sexes Pooled			1.25	D					2	D	2.04	D	L	1.4	U			1.91	U							U	FBgn0035138		61C1
147951	Sexes Pooled					2.34	U			3.23	U			U													NS	FBgn0035176		61D4
147965	Sexes Pooled													NS	1.33	D	1.16	D			1.22	D					U	FBgn0035196		61F4
147965	Sexes Pooled													NS	1.23	D					1.14	D	1.14	U			U
147965	Sexes Pooled													NS	1.16	D			1.13	U			1.22	U			U
147991	Sexes Pooled			1.52	U									U													NS	FBgn0035246		62A9
148018	Sexes Pooled			1.35	D	1.67	D	1.24	U					U													NS	FBgn0035299		62B12
148018	Sexes Pooled	1.34	U			1.43	D	1.44	U					U													NS
148019	Sexes Pooled	1.54	D									2.44	D	U													NS	FBgn0035300		62B12
148019	Sexes Pooled			1.42	U							2.08	D	U													NS
148032	Sexes Pooled			1.49	D							1.43	U	U													NS	FBgn0035323		62D4
148054	Sexes Pooled			2.28	U							1.8	U	IL			1.23	D	1.89	D							U	FBgn0035355		62E7
148056	Sexes Pooled											1.97	U	U													NS	FBgn0035358		62E8
148058	Sexes Pooled			2.91	U									U													NS	FBgn0035360		62E8
148145	Sexes Pooled			2.51	U							2.35	U	U			2.72	U							2.97	U	IL	FBgn0035497		64A6
148155	Sexes Pooled													NS					1.32	U	1.35	U					U	FBgn0035511		64A10
148172	Sexes Pooled													NS			1.37	D					1.33	D	1.75	D	U	FBgn0035536		64B4
148172	Sexes Pooled													NS			1.45	D	1.31	U					1.54	D	U
148187	Sexes Pooled			1.56	U							1.63	U	IL													NS	multiple hits		64B9
148223	Sexes Pooled	1.49	U									1.4	U	U													NS	FBgn0035608		64D2
148228	Sexes Pooled													NS									2.66	U			U	FBgn0035619		64D5
148251	Sexes Pooled											1.67	U	IL							2.19	U	1.55	U			U	FBgn0035661		65A3
148275	Sexes Pooled													NS					1.52	U	2.44	D					U	FBgn0035694		65A10
148326	Sexes Pooled													NS							1.67	D	3.25	D			U	FBgn0035768		65F5
148326	Sexes Pooled													NS					1.58	U			2.63	D			U
148333	Sexes Pooled	8.94	U	12.07	U	7.54	U							L							5	D	5	D			U	FBgn0035780		65F11
148337	Sexes Pooled	1.89	D	2.63	D	1.96	D							L							1.85	U	2.32	U	1.84	U	IL	FBgn0035786	Tetraspanin 66A	66A2
148369	Sexes Pooled							2.63	D	2.04	D	2.63	D	L							3.03	D	2.5	D	1.96	D	L	FBgn0035830		66A21
148428	Sexes Pooled											1.61	U	U													NS	FBgn0035933		66E1
148446	Sexes Pooled													NS							1.41	U	1.76	U			U	FBgn0023479		66F4
148450	Sexes Pooled													NS	1.33	D					1.54	D	1.22	D			U	FBgn0035968		67A1
148450	Sexes Pooled													NS			1.27	U	1.25	U	1.28	D					U
148460	Sexes Pooled	2.13	D	1.49	D	1.33	D							L													NS	FBgn0035982		67B1
148522	Sexes Pooled	1.71	U											U							1.79	D	1.67	D	1.89	D	L	FBgn0036085		67E4
148539	Sexes Pooled													NS			2.53	U	5.2	U							U	FBgn0036110		67F3
148553	Sexes Pooled													NS									2.51	U	1.73	U	U	multiple hits		68A6
148555	Sexes Pooled	2.94	D	2.86	D	3.23	D							L	3.03	D	2.85	D	2.85	D							L	FBgn0036132		68A4
148570	Sexes Pooled							1.85	D	2.27	D	2.63	D	IL	1.81	U	1.56	U	2.2	U							IL	FBgn0036154		68C2
148574	Sexes Pooled													NS	1.44	U											U	FBgn0036158		68C8
148597	Sexes Pooled									1.77	U			U													NS	FBgn0036196		68D2
148598	Sexes Pooled													NS	1.92	D	2.33	D			1.32	D					U	multiple hits		68D3
148598	Sexes Pooled													NS	1.64	D	1.96	D	1.39	U							U
148613	Sexes Pooled													NS	1.75	D	1.72	D									IL	FBgn0036218		68E3
148616	Sexes Pooled													NS	1.47	D	1.47	D									IL	FBgn0036221		68E3
148639	Sexes Pooled													NS							1.63	U					U	FBgn0036262		69A1
148641	Sexes Pooled	1.59	D	1.54	D									IL													NS	FBgn0022709	Adenylate kinase-1	69A2
148659	Sexes Pooled									1.81	D	1.79	D	U													NS	FBgn0036285	twin of eyg	69C1
148662	Sexes Pooled	2.38	D	2.38	D									IL	1.64	D	2.94	D									IL	FBgn0036290		69C3--4
148673	Sexes Pooled													NS	1.27	D	1.29	D									U	FBgn0036310		69E2
148673	Sexes Pooled													NS					1.23	U			1.25	U			U
148713	Sexes Pooled					1.47	U	1.87	U					U											1.27	U	U	FBgn0036364		70B1
148725	Sexes Pooled											3.18	U	U													NS	FBgn0036381		70C4--5
148731	Sexes Pooled	1.85	U											U													NS	FBgn0052137		70C6-7
148747	Sexes Pooled	1.59	D											U			1.75	D							2.04	D	U	FBgn0036419		70D5
148748	Sexes Pooled													NS									1.33	U	1.24	U	U	FBgn0036421		70D5
148759	Sexes Pooled													NS							1.51	U			1.44	U	L	FBgn0036437		70F1
148762	Sexes Pooled							2.78	D			12.5	D	L							2.43	D			2.43	D	L	FBgn0036440		70F1
148781	Sexes Pooled													NS							1.39	U			2.5	U	IL	FBgn0036467		71B2
148863	Sexes Pooled			4.55	D			5.56	D					U													NS	FBgn0036590		72D12
148863	Sexes Pooled					2.52	U	3.57	D					U													NS
148863	Sexes Pooled					4.58	U					3.77	U	U													NS
148880	Sexes Pooled													NS			1.37	U			1.45	D					U	FBgn0036606		72E1
148959	Sexes Pooled	1.45	D	1.45	D	1.45	D			1.45	D			L													NS	FBgn0036730		74C4
148963	Sexes Pooled													NS			1.28	U							1.27	D	U	FBgn0036737		74D3--4
148963	Sexes Pooled													NS			1.39	U	1.19	U							U
148980	Sexes Pooled							3.85	D			2.86	D	L									2.55	U			U	FBgn0036766		75A8
148981	Sexes Pooled											6.27	U	U							2.78	U	3.5	U			U	FBgn0036767		75A8
149014	Sexes Pooled	1.51	D											U													NS	FBgn0036818		75E2
149021	Sexes Pooled					1.64	D	2.5	D			2.38	D	U					1.67	D	2.38	D			2.22	D	U	FBgn0036829		75E5
149022	Sexes Pooled							2.28	U					U	2.08	D	2.33	D					1.56	D			U	FBgn0036830		75E5
149024	Sexes Pooled					2.46	U					3.54	U	U							4.36	U			3.46	U	L	FBgn0036833		75E6
149105	Sexes Pooled											2.43	D	U													NS	FBgn0036958		77A3
149115	Sexes Pooled	1.86	U											U							1.25	D	1.35	D			U	FBgn0036970		77B4
149115	Sexes Pooled													NS									1.23	D	1.25	U	U
149115	Sexes Pooled													NS					1.3	U					1.37	U	U
149130	Sexes Pooled									2.2	U	1.94	U	U													NS	FBgn0036995		77C3--4
149134	Sexes Pooled			1.92	D									U					1.57	U					1.61	U	U	FBgn0037004		77C6
149184	Sexes Pooled													NS			1.2	D									U	FBgn0053214		78D4
149196	Sexes Pooled													NS							3.07	U			2.03	U	L	FBgn0043783		78E2
149303	Sexes Pooled													NS					1.39	D	1.82	D					U	FBgn0037288		82E4
149303	Sexes Pooled													NS			1.31	U			1.61	D					U
149318	Sexes Pooled	2.21	U	1.61	U									U													NS	FBgn0037307		82F7--8
149334	Sexes Pooled													NS							1.08	D			1.11	D	L	FBgn0037328		83A4
149399	Sexes Pooled							1.5	U			1.7	U	L													NS	FBgn0037440		83E4
149411	Sexes Pooled													NS			1.22	U	1.2	U							U	multiple hits		83F4
149415	Sexes Pooled													NS					1.21	U			1.3	U			U	FBgn0037461		84A1
149455	Sexes Pooled													NS			1.28	D									U	FBgn0037514		84D14
149474	Sexes Pooled							2.69	U			2.57	U	L													NS	FBgn0037548		84E12
149488	Sexes Pooled							1.41	D			2.04	D	L													NS	FBgn0037574		84F11
149518	Sexes Pooled													NS							1.69	U					U	FBgn0037612		85A8
149547	Sexes Pooled													NS					2.86	D			2.7	D			U	FBgn0037674		85D7
149633	Sexes Pooled													NS									1.71	U	1.52	U	U	FBgn0037819		86C4
149645	Sexes Pooled													NS	1.28	D									1.44	U	U	FBgn0037835		86C6
149645	Sexes Pooled													NS							1.22	U			1.57	U	U
149675	Sexes Pooled			1.92	D			1.82	D			1.37	D	L	1.48	U			1.51	U			1.46	U			L	FBgn0037875		86D9
149701	Sexes Pooled													NS	1.32	D					1.47	D			1.69	D	U	FBgn0037936		86E20
149701	Sexes Pooled													NS			1.39	U	1.39	U					1.29	D	U
149719	Sexes Pooled			1.47	U							1.34	U	U													NS	FBgn0037969		87A3--4
149723	Sexes Pooled			8.33	D			12.5	D			7.69	D	L			2	D			2	D			2.04	D	L	FBgn0037974		87A4
149755	Sexes Pooled	2.01	U							1.73	U			U													NS	FBgn0038020	Glutathione S transferase D9	87B8
149757	Sexes Pooled	3.85	D							3.03	D	1.39	D	U			1.75	U					1.64	D			U	FBgn0010039	Glutathione S transferase D3	87B8
149757	Sexes Pooled	3.125	D	1.53	U					2.44	D			U			2.16	U			1.66	U					U
149788	Sexes Pooled													NS	6.67	D			2.78	D			6.7	D			L	FBgn0038067		87C3
149813	Sexes Pooled	1.72	D	1.26	U									U													NS	FBgn0038107		87D7
149820	Sexes Pooled									3.89	U			U													NS	FBgn0038119		87D13
149847	Sexes Pooled					1.64	D	2.04	D			1.59	D	U													NS	FBgn0038158		87F3
149871	Sexes Pooled													NS											1.4	U	IL	FBgn0038198		88A8
149914	Sexes Pooled													NS			1.26	U	1.39	U	1.72	U			1.33	D	U	FBgn0038257	Senescence marker protein-30	88D2
149940	Sexes Pooled					1.91	U					2.01	U	IL													NS	FBgn0038302		88E3
149968	Sexes Pooled			5.26	D							1.33	D	U			9.09	D					1.3	U	1.41	D	U	FBgn0038353		89A2
150040	Sexes Pooled					1.75	U							U													NS	FBgn0038462		89E6
150060	Sexes Pooled													NS	2.38	D					1.81	U					U	FBgn0038492		89F1
150060	Sexes Pooled													NS					1.98	U	2.45	U					U
150069	Sexes Pooled													NS					2.08	U							U	FBgn0038504		90A5
150147	Sexes Pooled	2.08	D					1.64	D					L	2.08	D					2.38	D					L	FBgn0038627		91B5
150180	Sexes Pooled	1.38	U					2.12	U					L	1.37	U					1.28	U					L	FBgn0038680		91F2--3
150217	Sexes Pooled													NS	1.96	D					2.08	D					L	FBgn0038731		92B2
150227	Sexes Pooled											1.76	U	U													NS	FBgn0038744		92B4--6
150257	Sexes Pooled					1.59	D							U							3.49	U					U	FBgn0038790	Metallothionein C	92E4
150257	Sexes Pooled											1.67	U	U													NS
150263	Sexes Pooled									1.26	U	1.42	U	U			1.2	D									U	FBgn0038801		92F1
150263	Sexes Pooled													NS					1.24	U							U
150300	Sexes Pooled	1.4	U											U													NS	FBgn0038863		93C1
150341	Sexes Pooled	1.61	U					1.24	U					IL													NS	FBgn0038928		93F14
150343	Sexes Pooled	2.56	D					3.23	D					IL	2.08	D					3.13	D			1.52	D	U	FBgn0038930		94A1--2
150343	Sexes Pooled													NS	1.75	D					2.63	D	1.32	U			U
150359	Sexes Pooled							1.24	U	1.41	U	1.63	U	U													NS	FBgn0038957		94A11
150359	Sexes Pooled	1.37	D							1.24	U	1.43	U	U													NS
150424	Sexes Pooled									3.03	D			U					2.13	D			3.13	D	1.64	D	IL	FBgn0039052		94D13
150424	Sexes Pooled	2.16	U											U													NS
150449	Sexes Pooled									3.125	D	3.125	D	IL									2.94	D	2.94	D	IL	FBgn0039083		95A1
150474	Sexes Pooled													NS					1.18	U			1.6	U	1.82	U	IL	FBgn0039131		95D1
150516	Sexes Pooled	2	D			2.04	D	1.92	D					IL	1.69	D			1.78	D	1.59	D					IL	FBgn0039205		96A6
150538	Sexes Pooled													NS							1.22	D					U	FBgn0039246		96B4--5
150538	Sexes Pooled													NS					1.16	U							U
150556	Sexes Pooled													NS					1.28	U					1.28	D	U	FBgn0039285		96C2
150566	Sexes Pooled									2.43	U	1.81	U	U							3.25	U					U	FBgn0039299		96C7
150571	Sexes Pooled							1.45	U					U													NS	FBgn0039306		96C8
150574	Sexes Pooled	2	U							2.17	D			IL	2.24	U			2.29	U							IL	FBgn0039309		Unk
150575	Sexes Pooled	4.72	U			2.81	U							IL			2.78	D			2.27	D	2.7	D	1.72	D	IL	FBgn0039310		96C8
150577	Sexes Pooled			1.98	U			2.28	U	1.84	U	2.39	U	IL							2.23	U					U	multiple hits		96C9
150579	Sexes Pooled													NS	3.35	U			3.25	U							IL	FBgn0039316		96C9
150588	Sexes Pooled													NS							2.08	U					U	FBgn0039330		96D2
150611	Sexes Pooled	1.07	U			1.09	U					1.29	U	U													NS	FBgn0039367		96F2
150614	Sexes Pooled													NS	1.45	D	1.19	U									U	FBgn0039370		96F2
150631	Sexes Pooled													NS			1.47	D					1.69	D			U	FBgn0039393		96F8
150699	Sexes Pooled													NS			1.74	U					1.64	U			U	FBgn0039471		97D13
150700	Sexes Pooled													NS			1.97	U			2.17	D					U	FBgn0039472		97D14
150702	Sexes Pooled	1.76	U			3.31	U							L	4.18	U			9.29	U							L	FBgn0039474		97D14
150743	Sexes Pooled													NS											1.23	U	IL	multiple hits		98A13-14
150823	Sexes Pooled													NS											1.47	U	IL	FBgn0039668		99B1
150837	Sexes Pooled													NS											3.42	U	IL	FBgn0039685	Odorant-binding protein 99b	99B8
150884	Sexes Pooled											6.83	U	IL													NS	FBgn0039761		99E3
150900	Sexes Pooled					1.69	D							U													NS	FBgn0011716	sanpodo	99F7-8
150936	Sexes Pooled											2.63	U	L					1.52	D							U	FBgn0039839		100B9
151069	Sexes Pooled													NS							3.33	D	1.9	U			U	FBgn0040582		94A2
151093	Sexes Pooled													NS	2.19	U			1.93	U							L	FBgn0040608		Unk
151094	Sexes Pooled													NS			1.43	D	1.54	D	2.63	D					U	FBgn0040609		97F1
151094	Sexes Pooled													NS							1.96	D	1.49	U	1.42	U	U
151106	Sexes Pooled	1.74	U			1.52	U							IL													NS	FBgn0005596	yemanuclein a	98F10
151134	Sexes Pooled											1.67	U	IL													NS	FBgn0040650		19D1
151171	Sexes Pooled													NS											2.31	U	U	FBgn0040694		63E5
151185	Sexes Pooled													NS			1.67	D	1.23	D					1.85	D	U	FBgn0040708		Unk
151185	Sexes Pooled													NS			1.47	D			1.27	U			1.67	D	U
151208	Sexes Pooled													NS	1.32	D	1.75	D	1.61	D	1.56	D					IL	FBgn0040733		55C6
151210	Sexes Pooled									2.04	U	1.75	U	IL							1.61	D	2.36	U			U	FBgn0040735		55C6
151210	Sexes Pooled													NS	1.66	U							2.89	U			U
151217	Sexes Pooled											2	U	IL													NS	FBgn0045800	U snoRNA host gene 1	54D6-E1
151286	Sexes Pooled													NS							1.96	D			1.32	D	IL	FBgn0040812		70C4
151390	Sexes Pooled											1.61	U	L													NS	FBgn0040907	mitochondrial ribosomal protein L33	4B6
151449	Sexes Pooled	2.04	D	1.85	D	2.27	D			1.56	D			U	1.96	D	1.92	D	1.69	D			2	D			IL	FBgn0040989		36D2
151479	Sexes Pooled							2.57	U			3.14	U	IL													NS	FBgn0032977		Unk
151481	Sexes Pooled									9.09	D			U									5.88	D			U	FBgn0031192		20B1
151492	Sexes Pooled							4.62	U			4.13	U	IL							2.47	U			2.67	U	IL	FBgn0027540	PFTAIRE-interacting factor 1A	83B3-4
151504	Sexes Pooled											9.09	D	IL													NS	FBgn0004625	no receptor potential A	4C1
151517	Sexes Pooled	2.38	D	2.38	D			1.82	D					IL	1.61	D	1.43	D			1.43	D					IL	FBgn0015277	Phosphotidylinositol 3 kinase 59F	59E4--F1
151520	Sexes Pooled											2.94	D	IL													NS	FBgn0003475	spire	38C5
151523	Sexes Pooled			2.42	U	2.44	U			2.45	U	2.57	U	IL							4.35	D					U	multiple hits		93F8
151524	Sexes Pooled	1.79	D					2.78	D					IL							3.7	D					U	multiple hits		93F8
151557	Sexes Pooled					1.83	U							U													NS	FBgn0029918		6D4--7
151559	Sexes Pooled													NS	1.37	D	1.45	D									U	multiple hits		59C1
151559	Sexes Pooled													NS					1.37	U					1.3	U	U
151586	Sexes Pooled	2.63	D	2.63	D					2.63	D			IL													NS	FBgn0037188		Unk
151592	Sexes Pooled											1.29	U	IL													NS	FBgn0005630	longitudinals lacking	46A11
151681	Sexes Pooled											1.85	D	U													NS	FBgn0052306		62E2-3
151694	Sexes Pooled	1.25	U					1.65	U					U													NS	FBgn0035142		61C3--5
151694	Sexes Pooled							1.45	U	1.33	D			U
151719	Sexes Pooled	1.48	U											U													NS	FBgn0005694	Adult enhancer factor 1	78D2
151748	Sexes Pooled							2.14	U					U							3.33	U					U	FBgn0004396	Cyclic-AMP response element binding protein A	71E1
151753	Sexes Pooled							2.08	D	1.47	D	2.08	D	IL													NS	multiple hits		23F6
151778	Sexes Pooled	2.16	U											U							1.32	D	1.45	D	1.37	D	IL	FBgn0031514		23E1
151801	Sexes Pooled	1.69	D	1.39	D					1.47	D			U													NS	FBgn0037303		82F7
151807	Sexes Pooled	1.82	U			1.66	U							IL					1.23	U							U	FBgn0039537		98B1
151830	Sexes Pooled	2.22	D			1.41	D			1.61	D			U											1.31	U	U	FBgn0011296	lethal (2) essential for life	59F6
151830	Sexes Pooled	1.92	D							1.39	D	1.25	U	U													NS
151830	Sexes Pooled	1.64	D					1.4	U			1.48	U	U													NS
151832	Sexes Pooled											3.22	U	U													NS	FBgn0036898		76B11
151838	Sexes Pooled									1.49	U	1.36	U	IL									1.27	U	1.06	U	IL	FBgn0031263		21D1
151887	Sexes Pooled													NS									1.29	D	1.22	U	U	FBgn0042627		23D1
151923	Sexes Pooled							1.92	D			2.04	D	U							2.5	D			1.89	D	U	FBgn0030350	Selenoprotein G	10F4
151927	Sexes Pooled	4.76	D											U							2.58	U	2.27	U			U	FBgn0036619		72E2
151932	Sexes Pooled													NS			1.52	D					1.77	U			U	FBgn0000406	Cytochrome b5-related	36B1
151932	Sexes Pooled													NS							1.34	U	1.95	U			U
151960	Sexes Pooled	1.78	U	2	U									U									1.45	D	2	D	U	FBgn0010246	Myosin 61F	61F6
151960	Sexes Pooled													NS							1.34	U			1.75	D	U
151963	Sexes Pooled	1.39	D			3.45	D			3.03	D	1.52	D	U					2.7	D			2.38	D			U	FBgn0031589		24D8
151963	Sexes Pooled	2.34	U	3.35	U			3.12	U			2.13	U	U			2.12	U			1.87	U					U
151975	Sexes Pooled							1.27	D			1.43	D	IL													NS	FBgn0032814		37F2
151980	Sexes Pooled									3.18	U	2.64	U	U									2.99	U			U	FBgn0035620		64D5
151992	Sexes Pooled	4.76	D	1.28	D									U													NS	FBgn0037302		82F7
151992	Sexes Pooled	4.17	D									1.45	U	U													NS
152020	Sexes Pooled					2.17	U					2.17	U	IL					1.37	D	1.35	U					U	FBgn0051150		89A5-6
152020	Sexes Pooled													NS							1.57	U	1.52	U			U
152030	Sexes Pooled							2.7	D			2.5	D	L							2.86	D			2.56	D	L	multiple hits		84F5-6
152035	Sexes Pooled			1.28	U									U													NS	FBgn0032704		37A1
152036	Sexes Pooled													NS							1.19	U					U	FBgn0027785		91E4
152050	Sexes Pooled	1.85	D	1.64	D					2	D			U	1.32	D	1.64	D					1.96	D			U	FBgn0037057		78C2
152050	Sexes Pooled													NS			1.43	D			1.34	U	1.69	D			U
152050	Sexes Pooled													NS					1.32	U	1.56	U	1.45	D			U
152053	Sexes Pooled	1.35	D									1.31	U	U													NS	FBgn0032156		30E1
152062	Sexes Pooled					1.41	D					1.82	U	U													NS	FBgn0035540	Syntaxin 17	64B6
152062	Sexes Pooled							1.84	U			2.25	U	U													NS
152083	Sexes Pooled									2.34	U	2.18	U	IL									2.12	U	1.88	U	IL	FBgn0034390		55F2
152095	Sexes Pooled											1.69	D	U													NS	FBgn0030246		9F8
152099	Sexes Pooled	1.45	D									3.13	D	U													NS	FBgn0051006		100B4-5
152099	Sexes Pooled			1.37	U							2.7	D	U													NS
152100	Sexes Pooled							2.16	U			2.3	U	IL							2.31	U			1.58	U	IL	FBgn0028490		32F2
152122	Sexes Pooled													NS					1.72	D			1.62	U			U	FBgn0034296		55B2
152122	Sexes Pooled													NS							1.47	U	1.93	U			U
152139	Sexes Pooled	5.88	D	2.78	D	4.55	D							L													NS	FBgn0035880		66C8
152153	Sexes Pooled											1.28	D	IL					1.75	U							U	FBgn0034464		56E3
152155	Sexes Pooled											2.88	U	IL											2.59	U	U	FBgn0032899		38F3
152170	Sexes Pooled							2.01	U			3.58	U	L													NS	FBgn0000504	doublesex	84E5--6
152216	Sexes Pooled									1.72	D			U							1.77	U					U	FBgn0037386		83C4--5
152216	Sexes Pooled											1.52	U	U													NS
152233	Sexes Pooled					1.43	U					2.15	U	IL											1.47	U	IL	FBgn0027657	globin 1	89A8
152233	Sexes Pooled	1.69	D									1.82	U	U													NS
152262	Sexes Pooled	2.58	U	2.64	U					2.93	U			U			2.03	U					1.79	U			U	FBgn0051547		83A5-6
152283	Sexes Pooled													NS			1.19	D			1.13	U					U	FBgn0052549		17A10-11
152284	Sexes Pooled					1.34	U							U													NS	FBgn0034577		57B16
152296	Sexes Pooled													NS					1.54	U							U	FBgn0038334		88F3
152313	Sexes Pooled											13.63	U	IL											3.71	D	IL	FBgn0015714		51D1
152330	Sexes Pooled	3.03	D									1.29	U	U											1.24	U	IL	FBgn0002938	neither inactivation nor afterpotential C	27F3
152330	Sexes Pooled	3.33	D	1.39	D									U													NS
152375	Sexes Pooled									1.43	D	1.59	D	U													NS	FBgn0024211	midline fasciclin	87A4
152384	Sexes Pooled											4.95	U	IL											2.53	U	IL	FBgn0004580	Calbindin 53E	53E4
152385	Sexes Pooled	1.28	U			1.27	U					1.27	D	U													NS	FBgn0027090	Glutaminyl-tRNA synthetase	96C8
152399	Sexes Pooled	1.82	D											U	1.92	D	2.38	D	1.69	D							IL	FBgn0046297		58A2
152404	Sexes Pooled									1.28	D	1.52	D	U													NS	FBgn0030327		10D6
152404	Sexes Pooled	1.31	U	1.38	U									U													NS
152426	Sexes Pooled	1.59	D	1.54	D									IL	1.32	D	1.35	D									IL	FBgn0036211		68E1
152457	Sexes Pooled													NS							1.42	D	1.45	D	1.33	D	L	FBgn0035985		67B2--3
152464	Sexes Pooled	2.17	D			1.82	D			2.44	D			IL													NS	FBgn0039580	Glutamine:fructose-6-phosphate aminotransferase 2	98C4
152494	Sexes Pooled							2.27	D			5.88	D	IL	2.5	D							2	U	5	D	U	FBgn0033065		42A13
152513	Sexes Pooled													NS											1.71	U	U	FBgn0039311		96C8--9
152518	Sexes Pooled									1.56	D	2.44	D	L													NS	FBgn0030681		13E14
152534	Sexes Pooled											9.53	U	IL											4.85	U	IL	FBgn0032889		38F1
152541	Sexes Pooled							1.79	D			1.61	D	IL							1.22	D					U	FBgn0032242		31E1
152541	Sexes Pooled													NS			1.23	U									U
152555	Sexes Pooled	2.08	D	2.63	D	1.75	D							L													NS	FBgn0003149	Paramyosin	66D12--14
152563	Sexes Pooled	1.28	D					1.49	D					L													NS	FBgn0038803		92F2
152586	Sexes Pooled							1.16	U			1.55	U	IL													NS	FBgn0038143		87E8
152598	Sexes Pooled									1.32	D	1.79	D	IL													NS	FBgn0034335	Glutathione S transferase E1	55C6
152606	Sexes Pooled			1.84	U									U													NS	FBgn0035695		65A10
152610	Sexes Pooled							2.76	U			6.16	U	L													NS	multiple hits		72E1-3
152629	Sexes Pooled											1.63	U	U													NS	FBgn0039430		97B4
152632	Sexes Pooled							1.41	D	1.49	D	2	D	IL					1.27	U							U	FBgn0040273		56D5-7
152645	Sexes Pooled													NS									1.23	U	1.26	U	IL	FBgn0031690		25C10--D1
152647	Sexes Pooled	1.75	D			1.85	D							U	1.47	D			1.28	D							U	multiple hits		97B2-3
152655	Sexes Pooled													NS							1.27	D	1.17	U			U	FBgn0005536	Myosin binding subunit	72D1-4
152668	Sexes Pooled													NS					1.15	U							U	FBgn0035170		61D2
152697	Sexes Pooled											2.32	U	L													NS	FBgn0032025		29B1
152712	Sexes Pooled													NS							1.28	D			1.39	D	IL	FBgn0032371		32F4
152714	Sexes Pooled	2.86	U							2.62	U			U					1.71	U			2.26	U			U	FBgn0037975		87A4
152721	Sexes Pooled							2.14	U			2.26	U	IL													NS	FBgn0020416	Imaginal disc growth factor 1	36A1
152726	Sexes Pooled			2.06	U			2.11	U					U	1.51	U											U	FBgn0033271		44B8
152756	Sexes Pooled	3.45	D											U													NS	FBgn0000120	Arrestin 1	36D3
152765	Sexes Pooled			2.16	U							1.56	U	IL													NS	FBgn0035557		64B11
152766	Sexes Pooled											2.44	U	IL									4.03	U			U	FBgn0002563	Larval serum protein 1 beta	21D4--E1
152776	Sexes Pooled													NS			1.28	D			1.43	D			1.47	D	U	FBgn0030247		9F8
152778	Sexes Pooled			2.9	U									U													NS	FBgn0039872		100D2
152781	Sexes Pooled													NS							1.23	U			1.32	D	U	FBgn0004654	Phosphogluconate dehydrogenase	2D4
152794	Sexes Pooled													NS					1.68	U							U	FBgn0035781		65F11
152798	Sexes Pooled							2.75	U			3.48	U	L													NS	FBgn0036806		75D6
152800	Sexes Pooled	1.72	D											U							1.75	U	1.69	U			U	FBgn0033792		49F2
152800	Sexes Pooled							3.125	D					U													NS
152803	Sexes Pooled													NS					1.4	U							U	FBgn0031423		22E1
152804	Sexes Pooled			1.61	D			1.39	U					U													NS	FBgn0015574	alpha-Esterase-6	84D9
152811	Sexes Pooled											1.85	U	U													NS	FBgn0035244		62A9
152849	Sexes Pooled											3.03	D	IL													NS	FBgn0040093		46B4
152897	Sexes Pooled							3.85	D			2.94	D	L													NS	FBgn0036422		70D6
152917	Sexes Pooled													NS	1.23	D									1.2	D	U	FBgn0036137		68A7--8
152924	Sexes Pooled					2.17	D					2.17	D	IL													NS	FBgn0038536		90C1
152951	Sexes Pooled											2.16	U	IL											2.19	U	IL	FBgn0004784	inactivation no afterpotential C	53E1
152952	Sexes Pooled			1.82	D	2.08	D							U							1.25	U	1.63	U	1.39	U	L	FBgn0036029		67C5
152952	Sexes Pooled							1.73	U	1.71	U			U													NS
152972	Sexes Pooled											3.7	D	IL													NS	FBgn0033431		45F5
152974	Sexes Pooled	2.7	D			1.47	D			1.85	D			IL	1.45	D							1.47	D			U	FBgn0000024	Acetylcholine esterase	87E2--3
152995	Sexes Pooled	2.39	U			1.76	U							U									2.38	D			U	FBgn0033261		44B1
153002	Sexes Pooled	1.52	D			1.12	D			1.25	D			L													NS	FBgn0025879	Tissue inhibitor of metalloproteases	86A1
153046	Sexes Pooled	1.45	D									1.59	U	U													NS	FBgn0014031	Serine pyruvate aminotransferase	6B1
153046	Sexes Pooled					1.31	U					1.8	U	U													NS
153055	Sexes Pooled			1.43	D							1.7	U	U													NS	FBgn0016694	PAR-domain protein 1	66A14--17
153055	Sexes Pooled							1.27	U			1.9	U	U
153070	Sexes Pooled	2.04	D	2.5	D			1.39	D					U													NS	FBgn0023479		66F4
153070	Sexes Pooled	1.75	D	2.13	D							1.35	U	U													NS
153082	Sexes Pooled			2.86	D			1.69	D			2.13	D	IL													NS	FBgn0035542		64B6
153088	Sexes Pooled											1.85	U	U													NS	FBgn0035770		65F6--7
153150	Sexes Pooled			1.96	D			2.44	D			1.72	D	IL									1.84	U			U	FBgn0014427		99A1
153159	Sexes Pooled					1.39	D					1.32	D	IL					1.33	D					1.35	D	IL	FBgn0038400		89B9
153192	Sexes Pooled											1.52	D	IL			1.47	U									U	FBgn0034528		57A7--8
153222	Sexes Pooled	1.96	D	2.33	D			1.96	D					IL							1.61	D					U	FBgn0030274		10A8
153222	Sexes Pooled													NS					1.3	U							U
153279	Sexes Pooled									1.01	U	1.37	U	U													NS	multiple hits		47F7
153279	Sexes Pooled			1.32	U							1.3	D	IL													NS
153354	Sexes Pooled											2.13	U	IL													NS	FBgn0032407		33C4
153370	Sexes Pooled											2.46	U	U											1.77	U	U	FBgn0026592		63F5
153377	Sexes Pooled													NS			1.97	U	1.79	U							U	FBgn0010350	CDP diglyceride synthetase	66B7
153384	Sexes Pooled	1.85	D											U			1.45	D									U	FBgn0031695		25D2
153384	Sexes Pooled													NS											1.31	U	IL
153386	Sexes Pooled	1.6	U			1.38	U							U	1.51	U	1.82	U	1.72	U							L	FBgn0035989		67B3--4
153427	Sexes Pooled	5	D											U													NS	FBgn0004623	G protein beta-subunit 76C	76C1
153440	Sexes Pooled											5.23	U	IL													NS	FBgn0005391	Yolk protein 2	9A5
153468	Sexes Pooled											1.79	U	IL													NS	FBgn0015776	Nervana 1	27B1
153470	Sexes Pooled	1.35	U											U													NS	FBgn0034436		56D1--2
153476	Sexes Pooled													NS			1.65	U									U	FBgn0036907		76C5
153477	Sexes Pooled													NS			1.37	U					1.92	D			U	FBgn0030503		12A8
153502	Sexes Pooled			1.47	D							1.64	D	U													NS	FBgn0011586	enhancer of rudimentary	8B7
153502	Sexes Pooled	1.32	U									1.45	D	U													NS
153502	Sexes Pooled	1.51	U			1.39	U							U													NS
153565	Sexes Pooled			3.33	D	2.78	D							U			2.56	D	2.22	D							U	FBgn0002121	lethal (2) giant larvae	21A2
153583	Sexes Pooled													NS			1.39	U									U	FBgn0001224	Heat shock protein 23	67B1
153624	Sexes Pooled											2.09	U	IL													NS	FBgn0032694	Misexpression suppressor of ras 3	36F8--9
153719	Sexes Pooled	5.26	D	6.25	D			5.26	D					IL							2.56	D					U	FBgn0030505	Misexpression Suppressor of Ras 1	12A9--B2
153719	Sexes Pooled													NS									1.84	U			U
153741	Sexes Pooled											2.32	U	U													NS	FBgn0028509	centaurin gamma 1A	34D6--E2
153757	Sexes Pooled													NS			1.23	U	1.11	U							U	FBgn0039163		95E8
153761	Sexes Pooled			1.56	U					1.82	U	2.14	U	IL													NS	FBgn0039241		96B2
153770	Sexes Pooled							1.41	U					U													NS	FBgn0035461		63F1
153771	Sexes Pooled											3.31	U	L	3.65	U									3.86	U	U	FBgn0002645	Microtubule-associated protein 205	100E3
153820	Sexes Pooled											1.63	U	U	1.41	D	1.37	D			1.64	D					IL	FBgn0038985		94B4
153825	Sexes Pooled											1.6	U	L													NS	FBgn0022361	Purine-rich binding protein-alpha	102C2
153866	Sexes Pooled	2.44	D	1.89	D	2.22	D							IL	2.04	D	1.89	D	1.69	D							IL	FBgn0031303		21F1
153868	Sexes Pooled							1.89	D	1.59	D	1.54	D	IL													NS	FBgn0031268		21D1
153873	Sexes Pooled	2	D	1.92	D									IL													NS	FBgn0010622		59C2-3
153888	Sexes Pooled													NS							1.22	D			1.25	D	IL	FBgn0040295	O-glycosyltransferase	41F2
153977	Sexes Pooled													NS			1.33	U									U	FBgn0022770	Peritrophin A	19C1
153993	Sexes Pooled											1.19	U	IL													NS	FBgn0033094		42C5
153997	Sexes Pooled	1.27	D											U													NS	FBgn0028671		98F12
154029	Sexes Pooled													NS							1.2	D	1.64	D			U	FBgn0029672		3D6
154029	Sexes Pooled													NS	1.23	U							1.52	D			U
154031	Sexes Pooled											8.33	D	IL													NS	FBgn0013763	Chitinase-like	53C11
154077	Sexes Pooled	1.25	D									1.18	U	U							1.22	D					U	FBgn0051729		34B4-5
154077	Sexes Pooled			1.15	U							1.26	U	U													NS
154081	Sexes Pooled									1.82	D			U							1.35	D	1.52	D			U	FBgn0002780	modulo	100E3
154081	Sexes Pooled													NS	1.44	U									1.43	U	U
154205	Sexes Pooled									2.15	U	1.97	U	IL													NS	FBgn0039141	spastin	95D9
154208	Sexes Pooled											1.36	U	L			1.41	D									U	FBgn0029820		5C6
154224	Sexes Pooled			1.2	D							1.56	D	IL													NS	FBgn0035205		61F5--6
154241	Sexes Pooled							1.52	U			1.77	U	L													NS	FBgn0036816	I'm not dead yet	75E1
154248	Sexes Pooled													NS							1.83	U			1.65	U	IL	FBgn0036402		70C15
154284	Sexes Pooled													NS					1.61	U			1.46	U			U	FBgn0028427	Integrin linked kinase	78C2
154287	Sexes Pooled													NS					1.73	U							U	FBgn0040394		2C10
154302	Sexes Pooled									1.28	D			U									1.28	D	1.25	D	U	FBgn0035204		61F5
154302	Sexes Pooled			1.27	U									U													NS
154374	Sexes Pooled													NS									1.43	D			U	FBgn0035631	Thioredoxin-like	64E7
154419	Sexes Pooled	2.39	U	1.6	U	2.1	U			1.84	U			IL													NS	FBgn0025678		35F12
154428	Sexes Pooled					3.86	U					2.57	U	U													NS	FBgn0011253	gilgamesh	89B17
154447	Sexes Pooled											2.17	D	U									2.22	D			U	FBgn0039566		98B6
154586	Sexes Pooled													NS											1.47	D	IL	FBgn0027842	mitochondrial carnitine palmitoyltransferase I	47A9--10
154627	Sexes Pooled							1.33	D					U											1.59	D	IL	FBgn0032433		33E5
154634	Sexes Pooled							1.28	D			2.22	U	U													NS	FBgn0046704		27A1
154634	Sexes Pooled	1.35	U									2	U	U													NS
154659	Sexes Pooled					4.7	U					3.42	U	IL													NS	FBgn0015610	Chromatin assembly factor 1 subunit	88E3
154661	Sexes Pooled											1.57	U	IL							1.38	U			1.45	U	IL	FBgn0004797	midway	36B1-2
154692	Sexes Pooled											24.27	U	IL											5.18	U	IL	FBgn0033576		47D4
154729	Sexes Pooled			1.43	D							1.61	D	U													NS	FBgn0051211		87A2
154729	Sexes Pooled							1.24	U			1.45	D	U													NS
154731	Sexes Pooled													NS					1.41	D					1.4	U	U	FBgn0028646		99F4--5
154750	Sexes Pooled			1.26	U					1.25	D			U													NS	FBgn0039627		98F6
154750	Sexes Pooled			1.39	U			1.29	U					U													NS
154753	Sexes Pooled			1.44	U									U													NS	FBgn0030870		16D5--7
154760	Sexes Pooled	2.63	D			1.79	D			2	D			IL					2.56	D			2.33	D			U	FBgn0035589		64C9
154774	Sexes Pooled	1.79	U							1.47	U			U													NS	FBgn0041145		42C1
154810	Sexes Pooled													NS							1.49	D	2.04	D			U	FBgn0036147		68B1
154812	Sexes Pooled											2.11	U	IL													NS	FBgn0003162	Punch	57C7--8
154821	Sexes Pooled													NS									2.36	U			U	FBgn0043791		85D18
154822	Sexes Pooled			1.4	U									U													NS	FBgn0036842		75F6
154838	Sexes Pooled							1.19	D			1.61	D	IL													NS	FBgn0026597	Axin	99D3
154842	Sexes Pooled	1.52	U											U													NS	FBgn0034569		57B5--7
154843	Sexes Pooled	1.54	D											U													NS	FBgn0035850		66B11
154884	Sexes Pooled											1.81	U	U													NS	FBgn0035763		65F4
154909	Sexes Pooled	1.35	D	1.18	D	1.27	D							IL	1.25	D			1.15	D							U	FBgn0005278	Minute (2) 21AB	21A5--B1
154909	Sexes Pooled													NS							1.18	U	1.22	U			U
154916	Sexes Pooled							1.24	U			1.35	D	IL													NS	FBgn0034431		56C9
154916	Sexes Pooled					1.33	U	1.4	U					U													NS
154945	Sexes Pooled									1.51	U	1.15	U	IL													NS	FBgn0020018		96A14
154959	Sexes Pooled			1.39	D					1.43	D	1.41	D	IL													NS	FBgn0039182		95F12--13
155045	Sexes Pooled							1.96	U			2.69	U	IL					1.54	D							U	FBgn0000480	Darkener of apricot	98F1--2
155045	Sexes Pooled													NS							1.46	U					U
155081	Sexes Pooled													NS											1.56	D	IL	FBgn0028424	Juvenile hormone-inducible protein	53A4-5
155089	Sexes Pooled											1.64	D	L													NS	FBgn0039854		100C7
155120	Sexes Pooled							1.85	D	1.56	D	2	D	IL													NS	FBgn0034643		57F5
155148	Sexes Pooled	4	D	3.45	D	3.33	D							IL							3.25	U	3.55	U	2.95	U	IL	FBgn0034583		57B16
155158	Sexes Pooled									1.69	D	1.85	D	IL									2.56	D	1.82	D	IL	FBgn0030529		12C2
141278	Males							1.2	D	1.35	D			U									1.19	D			U	FBgn0051992		102C2
141278	Males					1.21	U			1.25	D			U	1.14	U											U	.	.	.
141319	Males													NS							1.28	D					U	FBgn0026141	Cytoplasmic dynein light chain 2	22A1
141386	Males													NS	1.28	U	2.05	U									U	FBgn0001256	Ecdysone-inducible gene L1	70A7
141606	Males													NS					1.48	U			1.51	U			U	FBgn0028736		64A10
141654	Males					1.19	U							U													NS	FBgn0050263		57F8
141732	Males													NS							1.25	D			1.29	D	L	FBgn0004210	puckered	84E12--13
142166	Males													NS					1.19	U							U	FBgn0031496		23C5
142189	Males													NS			3.04	U					2.73	U			U	FBgn0013772	Cytochrome P450-6a8	51D1
142273	Males													NS									1.39	U	1.43	D	U	FBgn0035567		64B15
142273	Males													NS					1.25	U			1.55	U			U	.	.	.
142303	Males			2.23	U									U													NS	FBgn0029155		97E5
142331	Males													NS	2.49	U	2.4	U	2.96	U							IL	FBgn0034740		58F4
142368	Males									1.8	U			U							1.96	D			2.7	D	L	multiple hits		80B1
142383	Males													NS	1.42	U			1.61	U							U	FBgn0034886		59F5--6
142404	Males													NS			1.96	D	1.49	U							U	FBgn0046225		86E8
142598	Males													NS	1.72	D	1.59	D			1.59	D					IL	FBgn0039010		94C2
142726	Males	2.08	U											U													NS	FBgn0037337	TBP-associated factor 6-like	83B1
143072	Males									1.52	D			U													NS	FBgn0000094	Andropin	99E2
143151	Males					11.11	D			11.11	D			U					6.67	D			7.14	D			U	FBgn0000592	Esterase 6	69A1
143151	Males	2.24	U									2.28	U	U													NS	.	.	.
143232	Males													NS									3.84	U			U	FBgn0002531	Larval cuticle protein 1	44C6
143273	Males	1.56	U	1.33	U	1.63	U							IL													NS	FBgn0002856	Accessory gland-specific peptide 26Ab	26A1
143303	Males											3.33	D	IL													NS	FBgn0003082	photorepair	43E18
143401	Males									1.89	D			U	1.57	U											U	FBgn0003961	Urate oxidase	28C3
143401	Males							1.65	U					U													NS	.	.	.
143467	Males									2.78	D	3.23	D	U													NS	FBgn0004428	Lysozyme E	61F3
143611	Males							2.59	U					U													NS	FBgn0003432	sallimus	62C2-4
143646	Males	4.05	U	3.08	U									IL													NS	FBgn0011279	Pheromone-binding protein-related protein 1	69B4
143931	Males													NS											1.59	D	U	FBgn0020556		89E1
143966	Males	1.38	U					1.33	U	1.21	U			IL													NS	FBgn0022943	cap binding protein 20	90E7
143984	Males									2	D	2.56	D	U													NS	FBgn0023415	Accessory gland-specific peptide 32CD	32D1
144006	Males													NS											3.8	U	L	FBgn0023550		2E2
144099	Males													NS									1.25	U	1.25	D	U	FBgn0025821	inhibitor-t	86F1
144237	Males													NS	2.27	D	1.54	D					1.28	U			U	FBgn0028561	sugar transporter 3	44A7
144237	Males													NS	1.89	D			1.4	U			1.55	U			U	.	.	.
144264	Males							3.57	D			5.26	D	IL							2.78	D			4.35	D	IL	FBgn0028853		35D1
144288	Males													NS					6.22	U							U	FBgn0028884		35E3
144590	Males											2.22	D	L													NS	FBgn0029860		Unk
144703	Males									1.01	U			U													NS	FBgn0030043		7F1
145287	Males	1.82	U					1.59	U					U					1.61	U							U	FBgn0030905		17A3
145608	Males													NS											2.77	U	U	FBgn0031373		22B4
145814	Males	2.67	U											U			1.54	D					1.61	D			U	FBgn0031691		25D1
145814	Males													NS					1.61	U					1.74	U	U	.	.	.
145852	Males									1.61	D	1.89	D	IL									1.32	D	1.39	D	IL	FBgn0031746		26A1
146144	Males							1.93	U					U													NS	FBgn0032226		31D9
146241	Males											1.79	D	IL							1.33	D					U	FBgn0032360		32E4
146245	Males													NS					1.29	D	2.22	D					U	FBgn0032366		32F2
146245	Males													NS							2	D	1.35	U			U	.	.	.
146262	Males													NS	1.54	U											U	FBgn0032387		33B5
146302	Males													NS											1.99	U	U	FBgn0040510		34A2
146306	Males													NS											2.15	U	U	FBgn0032464		34A3
146347	Males													NS							1.97	U					U	FBgn0028509	centaurin gamma 1A	34D6-E2
146359	Males													NS							2	D			1.54	D	IL	FBgn0032563		35D2
146524	Males											1.89	D	IL	1.47	U			1.31	U							U	FBgn0032834		38A8
146528	Males													NS					1.39	D					2.44	D	U	FBgn0032839		38B1
146528	Males													NS			1.39	U							2.17	D	U	.	.	.
146546	Males											1.64	D	IL					1.4	U					2.04	D	U	FBgn0032867		38D1
146557	Males													NS			1.56	D			2.17	D					U	FBgn0032894		38F2
146592	Males													NS											1.66	U	U	FBgn0016919	no mechanoreceptor potential B	39E2
146641	Males													NS			1.28	D	1.2	U							U	FBgn0033020		41F3
146655	Males			1.82	D			1.64	D					U													NS	FBgn0033042	Tetraspanin 42A	41F9
146655	Males			1.54	D					1.46	U			U													NS	.	.	.
146655	Males	1.55	U							1.74	U			U													NS	.	.	.
146678	Males					1.37	D							U													NS	FBgn0033076		42C1
146678	Males							1.35	U					U													NS	.	.	.
146734	Males													NS					1.37	U							U	FBgn0033164		43B2
146792	Males							1.35	U					U													NS	FBgn0033268		44B5
146793	Males											6.17	U	IL													NS	FBgn0033274		44B9
147001	Males													NS			1.96	U			1.83	U			5.42	U	IL	FBgn0033603		47E2
147007	Males													NS					1.25	U					1.67	U	U	FBgn0040763		47E4
147075	Males													NS			2.33	D									U	FBgn0033709		48F6
147075	Males													NS					1.48	U							U	.	.	.
147120	Males											4.76	D	U							1.35	D	1.33	D	2.13	D	U	FBgn0033776		49D4
147120	Males	1.82	U											U	1.35	U			1.36	U					1.67	D	U	.	.	.
147164	Males													NS											2	U	IL	FBgn0033863		50C1
147477	Males	1.64	U											U													NS	FBgn0034415		56B2
147611	Males							2.23	U					U													NS	multiple hits		57D4
147741	Males													NS	1.89	D	2.86	D									IL	FBgn0034820		59C3
147878	Males	1.82	U	2.14	U	2.01	U	1.65	U					IL													NS	FBgn0035042		60D10
147929	Males			1.28	D					2.86	D	2.86	D	L	1.78	U			2.46	U							U	FBgn0035138		61C1
147965	Males													NS	1.2	D							1.17	U			U	FBgn0035196		61F4
148018	Males			1.75	D	2.44	D					1.28	D	U													NS	FBgn0035299		62B12
148018	Males			1.52	D	2.13	D	1.32	U					U													NS	.	.	.
148018	Males	1.48	U			1.72	D	1.62	U					U													NS	.	.	.
148145	Males			2.74	U							2.58	U	IL			2.78	U							3.16	U	IL	FBgn0035497		64A6
148172	Males													NS	1.92	U											U	FBgn0035536		64B4
148223	Males	1.32	U	1.39	D									U													NS	FBgn0035608		64D2
148223	Males	1.51	U									1.39	U	U													NS	.	.	.
148337	Males			3.13	D									U	3.45	D	2.63	D	2.78	D							L	FBgn0035786	Tetraspanin 66A	66A2
148337	Males									1.97	U			U													NS	.	.	.
148522	Males													NS							1.96	D	1.75	D	2.04	D	L	FBgn0036085		67E4
148524	Males							3.7	D	3.45	D	2.5	D	L													NS	FBgn0036088		Unk
148539	Males													NS			2.93	U	6.3	U							U	FBgn0036110		67F3
148553	Males													NS									2.53	U	1.74	U	U	multiple hits		68A6
148555	Males	1.96	D	1.89	D	2.27	D							L	4.17	D	3.85	D	3.7	D							L	FBgn0036132		68A4
148570	Males					1.76	U							U	1.91	U	1.65	U	2.31	U							IL	FBgn0036154		68C2
148574	Males													NS	1.57	U			1.28	U							U	FBgn0036158		68C8
148598	Males													NS	2	D	2.27	D			1.43	D					U	multiple hits		68D3
148598	Males													NS	1.67	D	1.89	D	1.42	U							U	.	.	.
148598	Males													NS			1.56	D	1.71	U			1.32	U			U	.	.	.
148613	Males													NS	1.61	D	1.64	D									IL	FBgn0036218		68E3
148616	Males													NS					1.89	U	1.52	U	2.08	U	1.56	U	IL	FBgn0036221		68E3
148659	Males									2.33	D	2.27	D	U													NS	FBgn0036285	twin of eyg	69C1
148713	Males	1.41	D					1.82	U					U													NS	FBgn0036364		70B1
148713	Males					1.63	U	2.18	U					U													NS	.	.	.
148731	Males	2.66	U											U													NS	FBgn0052137		70C6-7
148748	Males													NS									1.49	U	1.36	U	U	FBgn0036421		70D5
148762	Males							2.94	D			3.23	D	L							3.85	D			3.85	D	L	FBgn0036440		70F1
148781	Males													NS	1.82	D							1.45	D	2.55	U	U	FBgn0036467		71B2
148885	Males							1.09	U			1.28	U	L													NS	FBgn0036612		72E1
148959	Males							1.59	U			2.21	U	L											1.18	U	U	FBgn0036730		74C4
149021	Males					1.79	D	3.33	D			2.7	D	U					1.72	D	2.86	D			2.56	D	U	FBgn0036829		75E5
149022	Males							2.28	U					U	2.63	D	3.03	D					1.72	D			U	FBgn0036830		75E5
149022	Males													NS	2.22	D	2.56	D	1.29	U							U	.	.	.
149115	Males	1.84	U											U											1.3	U	U	FBgn0036970		77B4
149134	Males			2.56	D									U					1.61	U					1.66	U	U	FBgn0037004		77C6
149184	Males													NS	1.18	D					1.26	U					U	FBgn0053214		78D4
149184	Males													NS							1.34	U	1.16	U			U	.	.	.
149318	Males	3.2	U	2.23	U					1.86	U			U							1.75	D			2.17	D	L	FBgn0037307		82F7--8
149334	Males													NS							1.18	U					U	FBgn0037328		83A4
149411	Males													NS							1.15	D			1.22	D	L	multiple hits		83F4
149415	Males													NS					1.29	U			1.42	U			U	FBgn0037461		84A1
149455	Males													NS			1.23	D									U	FBgn0037514		84D14
149633	Males									1.43	D			U													NS	FBgn0037819		86C4
149633	Males							2.05	U					U													NS	.	.	.
149645	Males													NS											1.93	U	U	FBgn0037835		86C6
149675	Males													NS							1.71	D					U	FBgn0037875		86D9
149675	Males													NS	1.29	U											U	.	.	.
149759	Males							1.97	U					U													NS	FBgn0010041	Glutathione S transferase D5	87B8
149759	Males			1.92	U			3.87	U					U													NS	.	.	.
149788	Males													NS	12.5	D			3.23	D			12.5	D			L	FBgn0038067		87C3
149847	Males					2.04	D	3.13	D			1.92	D	U													NS	FBgn0038158		87F3
149847	Males	1.62	U					2	D	1.63	U			U													NS	.	.	.
149858	Males													NS							1.32	D					U	FBgn0038175		87F12
149914	Males													NS									1.72	D	1.79	D	U	FBgn0038257	Senescence marker protein-30	88D2
150040	Males					1.52	U					1.41	U	IL													NS	FBgn0038462		89E6
150060	Males					1.43	U							U													NS	FBgn0038492		89F1
150147	Males	2.13	D					1.67	D					L	2.33	D					2.7	D					L	FBgn0038627		91B5
150217	Males													NS	2.86	D					3.13	D					L	FBgn0038731		92B2
150359	Males	1.49	D									1.09	U	U													NS	FBgn0038957		94A11
150428	Males			1.47	D									U									1.28	U			U	FBgn0039058		94E2
150449	Males									5.26	D	5.26	D	IL									5	D	5	D	IL	FBgn0039083		95A1
150474	Males													NS									1.61	U	1.85	U	IL	FBgn0039131		95D1
150566	Males									2.62	U			U							4.86	U					U	FBgn0039299		96C7
150574	Males	2.47	U							2.43	D			U	2.76	U			2.06	U							IL	FBgn0039309		Unk
150574	Males	3.07	U	1.48	U									U													NS	.	.	.
150575	Males	6.68	U			3.84	U							IL	2.4	U			2.33	U							IL	FBgn0039310		96C8
150579	Males													NS	5.21	U			3.74	U							IL	FBgn0039316		96C9
150611	Males	2.04	D			2.7	D					1.54	D	U													NS	FBgn0039367		96F2
150611	Males	1.72	D			2.32	D	1.28	U					U													NS	.	.	.
150614	Males													NS	1.82	D											U	FBgn0039370		96F2
150667	Males													NS					1.75	D	2.63	D	1.54	D			U	FBgn0039439		97C2
150823	Males													NS											1.93	U	IL	FBgn0039668		99B1
150905	Males													NS							1.17	U					U	multiple hits		100A1
151093	Males													NS	3.31	U			2.8	U							L	FBgn0040608		Unk
151171	Males													NS											2.28	U	U	FBgn0040694		63E5
151286	Males													NS							2.86	D			1.45	D	IL	FBgn0040812		70C4
151449	Males	2.08	D	1.92	D	2.56	D			1.85	D			IL	1.85	D	2.17	D	2.13	D			2.38	D			IL	FBgn0040989		36D2
151492	Males							3.08	U					U							2.55	U			2.8	U	IL	FBgn0027540	PFTAIRE-interacting factor 1A	83B3-4
151523	Males			2.92	U	2.94	U			2.95	U	3.12	U	IL							7.69	D					U	multiple hits		93F8
151524	Males							4.17	D					U							6.67	D					U	multiple hits		93F8
151524	Males									1.7	U			U													NS	.	.	.
151552	Males											1.31	U	IL													NS	multiple hits		52C1
151559	Males													NS	1.61	D	1.92	D									IL	multiple hits		59C1
151681	Males											2.33	D	U													NS	FBgn0052306		62E2-3
151980	Males									2.8	U			U									3.13	U			U	FBgn0035620		64D5
152030	Males							4.55	D			3.85	D	L							2.86	D			2.94	D	L	multiple hits		Unk
152036	Males													NS	1.37	U					1.33	U					L	FBgn0027785		91E4
152099	Males											4.17	D	L													NS	FBgn0051006		100B4-5
152139	Males							3.67	U					U	3.85	D	2.63	D	3.85	D							L	FBgn0035880		66C8
152153	Males													NS					1.75	U							U	FBgn0034464		56E3
152283	Males													NS			1.54	D									U	FBgn0052549		17A10-11
152375	Males									1.52	D	1.85	D	U													NS	FBgn0024211	midline fasciclin	87A4
152375	Males					1.35	D					1.61	D	U													NS	.	.	.
152384	Males											7.19	U	IL													NS	FBgn0004580	Calbindin 53E	53E4
152399	Males													NS	1.92	D	2.38	D	1.72	D							IL	FBgn0046297		58A2
152606	Males			2.67	U									U													NS	FBgn0035695		65A10
152647	Males	1.75	D			1.89	D							L	1.64	D			1.45	D							L	multiple hits		97B2-3
152654	Males													NS											1.67	U	IL	FBgn0028886		35B6
152712	Males													NS							4.55	D			4.55	D	L	FBgn0032371		32F4
152726	Males			2.22	U			2.32	U					U							1.61	D	1.56	D			U	FBgn0033271		44B8
152726	Males													NS	1.44	U			1.56	U							U	.	.	.
152776	Males													NS			1.27	D			1.41	D			1.54	D	U	FBgn0030247		9F8
152776	Males													NS					1.22	U	1.27	D			1.59	D	U	.	.	.
152803	Males													NS					1.49	U							U	FBgn0031423		22E1
152804	Males			1.67	D							1.3	D	U													NS	FBgn0015574	alpha-Esterase-6	84D9
152804	Males			1.49	D			1.28	U					U													NS	.	.	.
152849	Males											3.45	D	U													NS	FBgn0040093		46B4
152952	Males			1.82	D	2.08	D							U									1.53	U	1.32	U	U	FBgn0036029		67C5
152952	Males							1.73	U	1.7	U			U													NS	.	.	.
153334	Males									1.45	U			U													NS	FBgn0032871		38D2
153386	Males	2.18	U			1.71	U							L							2.33	D	2.33	D	2.33	D	L	FBgn0035989		67B3--4
153583	Males													NS			1.55	U	1.22	U	1.47	D					U	FBgn0001224	Heat shock protein 23	67B1
153770	Males											1.58	D	U													NS	FBgn0035461		63F1
153770	Males							1.52	U					U													NS	.	.	.
153879	Males													NS											2.08	D	IL	FBgn0003346	Segregation distorter	37E1
154077	Males	1.43	D									1.35	U	U													NS	FBgn0051729		34B4-5
154302	Males													NS									1.54	D	1.28	D	U	FBgn0035204		61F5
154419	Males	2.7	U			2.43	U			1.31	U			U													NS	FBgn0025678		35F12
154428	Males					2.76	U					2.32	U	IL													NS	FBgn0011253	gilgamesh	89B17
154481	Males									1.38	U	1.51	U	IL													NS	FBgn0030625		13B4--5
154659	Males					3.49	U					2.67	U	IL													NS	FBgn0015610	Chromatin assembly factor 1 subunit	88E3
154774	Males	1.4	U											U													NS	FBgn0041145		42C1
155049	Males													NS											1.32	D	U	FBgn0010877		91A1
155081	Males													NS			1.03	U	1.33	U					1.56	D	U	FBgn0028424	Juvenile hormone-inducible protein 26	53A4-5
141278	Females													NS			1.24	U									U	FBgn0051992		102C2
141346	Females											3.33	D	L													NS	FBgn0014417		29C3
141369	Females											3.47	U	IL													NS	FBgn0039778		99F6
141380	Females											1.29	U	IL													NS	FBgn0025709		45A1
141428	Females													NS									2.56	D			U	FBgn0035289		62B9
141666	Females											1.45	D	U													NS	FBgn0046214		96C1
141666	Females							1.31	U					U													NS	.	.	.
141732	Females													NS			1.15	D	1.43	D							U	FBgn0004210	puckered	84E12--13
141732	Females													NS					1.35	D					1.15	U	U	.	.	.
142154	Females											2.9	U	IL													NS	FBgn0014396	timeless	23F6
142343	Females							1.43	D			1.28	D	L													NS	FBgn0036911		76C6
142663	Females													NS			1.66	U	1.71	U							U	FBgn0033674		48D7
142671	Females													NS									2.03	U			U	FBgn0039098		95A7
142731	Females													NS			1.48	U			1.32	U					U	FBgn0004882	oo18 RNA-binding protein	94E9
142991	Females							2	D	2.63	D	3.13	D	IL													NS	multiple hits		Unk
143110	Females													NS			1.87	U									U	FBgn0000358	Chorion protein 19	66D12
143112	Females									5.38	U			U													NS	FBgn0000360	Chorion protein 38	7F1
143151	Females													NS					4.35	D							U	FBgn0000592	Esterase 6	69A1
143151	Females													NS			1.54	U									U	.	.	.
143303	Females											4.35	D	IL													NS	FBgn0003082	photorepair	43E18
143634	Females													NS	1.41	U					1.41	U					IL	FBgn0010770	peter pan	93B13
143668	Females			1.28	D							4.54	D	U													NS	FBgn0011638	La autoantigen-like	38C5
143668	Females							1.36	U			4	D	U													NS	.	.	.
143845	Females													NS	1.42	U	1.59	D									U	FBgn0015797	Rab-protein 6	33C4
143845	Females													NS	1.71	U									1.58	U	U	.	.	.
143966	Females							1.37	D			1.45	D	U													NS	FBgn0022943	cap binding protein 20	90E7
143966	Females	1.17	U									1.32	D	U													NS	.	.	.
144216	Females							4.35	D	3.33	D	4	D	L													NS	FBgn0011509	Signal recognition particle receptor b	66D11
144450	Females													NS					1.37	U			1.67	U			U	FBgn0023215		3E5
144468	Females													NS					1.41	D	2.56	D	4	D			U	FBgn0041252	Femcoat	4B4
144468	Females													NS							1.61	D	2.56	D	1.96	U	U	.	.	.
144468	Females													NS			1.5	U					2.56	D	1.93	U	U	.	.	.
144590	Females			1.72	D	1.75	D							U													NS	FBgn0029860		Unk
144590	Females					1.47	D					1.46	U	U													NS	.	.	.
144590	Females							1.78	U			1.8	U	U													NS	.	.	.
144641	Females			1.43	D									U													NS	FBgn0029933		Unk
144703	Females													NS							2.7	D	1.75	D			U	FBgn0030043		7F1
144703	Females													NS							2.17	D			1.63	U	U	.	.	.
144703	Females													NS			1.78	U							2.11	U	U	.	.	.
144904	Females											2.63	U	U													NS	FBgn0030349		10F2--4
145061	Females											4.12	U	U													NS	FBgn0052602		12E7-8
145236	Females									1.92	U			U													NS	FBgn0030829		15F4
145426	Females													NS			1.64	D			1.96	D	2.04	D			U	FBgn0031111	Odorant-binding protein 19c	19D1
145426	Females													NS					1.46	U	1.59	D	1.67	D			U	.	.	.
145426	Females													NS					1.76	U			1.39	D	1.37	U	U	.	.	.
145541	Females	1.44	U	1.75	U	1.33	D							U													NS	FBgn0031270		21D1
146262	Females													NS							2.38	U	2.17	U			U	FBgn0032387		33B5
146689	Females													NS					1.82	U							U	FBgn0033097		42C6
146956	Females													NS	2.08	U											U	FBgn0033536		Unk
146982	Females													NS							1.67	U	1.59	U			U	FBgn0033582		47E1
147180	Females											1.58	U	IL													NS	FBgn0020620	tre oncogene-related protein	50C23
147585	Females													NS			3.22	D	1.64	D			1.92	D			U	FBgn0008636	homeobrain	57B5
147806	Females													NS							5.67	U					U	FBgn0034906		60A1
148032	Females			2.56	D							1.62	U	U													NS	FBgn0035323		62D4
148155	Females													NS							1.49	U					U	FBgn0035511		64A10
148172	Females													NS					2.13	U			1.51	U			U	FBgn0035536		64B4
148252	Females			2.07	U									U													NS	FBgn0035663		65A3
148275	Females													NS					1.53	U	2.33	D					U	FBgn0035694		65A10
148326	Females													NS							1.96	D	4	D			U	FBgn0035768		65F5
148326	Females													NS					1.53	U			3.23	D			U	.	.	.
148326	Females													NS	1.63	U			2.06	U							U	.	.	.
148428	Females											4.01	U	U													NS	FBgn0035933		66E1
148713	Females													NS	1.49	D											U	FBgn0036364		70B1
148713	Females													NS									1.62	U			U	.	.	.
148729	Females					2.55	U							U													NS	FBgn0036590		72D12
148863	Females					2.95	U							U													NS	FBgn0036590		72D12
148885	Females			1.31	U									U													NS	FBgn0036612		72E1
148981	Females											2.16	U	U									2.32	U	3.03	D	U	FBgn0036767		75A8
148981	Females													NS							2.92	U	3.71	U			U	.	.	.
149014	Females	1.99	U					1.85	U					U													NS	FBgn0036818		75E2
149046	Females											2.37	U	U													NS	FBgn0036870		76B3
149184	Females													NS			1.37	D	1.24	U							U	FBgn0053214		78D4
149334	Females													NS							1.19	D			1.1	D	L	FBgn0037328		83A4
149488	Females							1.61	D			1.85	D	L													NS	FBgn0037574		84F11
149633	Females			2.13	D			2.08	D					U			2.27	D			3.03	D					U	FBgn0037819		86C4
149633	Females					1.57	U			1.78	U			U													NS	.	.	.
149675	Females	2.12	U			1.72	U			1.82	U			L	1.62	U			1.83	U			1.64	U			L	FBgn0037875		86D9
149819	Females													NS											1.7	U	U	FBgn0038118	timeout	87D12--14
149858	Females													NS									2.63	D	1.33	D	U	FBgn0038175		87F12
149858	Females													NS							1.6	U	2.7	D			U	.	.	.
149858	Females													NS					1.64	U	2.06	U					U	.	.	.
149914	Females													NS							2.23	U					U	FBgn0038257	Senescence marker protein-30	88D2
150040	Females					1.94	U							U													NS	FBgn0038462		89E6
150060	Females													NS					2.09	U	2.83	U					U	FBgn0038492		89F1
150341	Females	2.23	U					1.67	U					IL													NS	FBgn0038928		93F14
150428	Females			1.14	U									U													NS	FBgn0039058		94E2
150571	Females					1.79	D	1.47	U					U					1.2	D							U	FBgn0039306		96C8
150571	Females			1.51	U			1.77	U					U			1.45	U									U	.	.	.
151217	Females											2.03	U	IL													NS	FBgn0045800	U snoRNA host gene 1	54D6-E1
151586	Females					2.31	U	4.77	U			3.99	U	U													NS	FBgn0037188		Unk
151719	Females	1.55	U											U													NS	FBgn0005694	Adult enhancer factor 1	78D2
151807	Females													NS					1.48	U							U	FBgn0039537		98B1
151965	Females													NS					1.18	D			1.73	D	1.39	D	U	FBgn0010317	Cyclin J	63E1
151965	Females													NS			1.17	U			1.33	D	1.28	D			U	.	.	.
151980	Females											3.17	U	U									2.84	U			U	FBgn0035620		64D5
152139	Females											3.51	U	U													NS	FBgn0035880		66C8
152283	Females													NS	1.2	D									1.32	D	U	FBgn0052549		17A10-11
152283	Females													NS					1.17	U					1.23	D	U	.	.	.
152382	Females											1.71	U	L													NS	FBgn0031948		28C3--4
152384	Females											2.72	U	IL													NS	FBgn0004580	Calbindin 53E	53E4
152766	Females									3.17	U	4.64	U	IL									7.11	U			U	FBgn0002563	Larval serum protein 1 beta	21D4--E1
153192	Females											1.69	D	IL			1.53	U									U	FBgn0034528		57A7--8
153440	Females											5.44	U	IL													NS	FBgn0005391	Yolk protein 2	9A5
153632	Females					1.3	D	1.34	U					U													NS	FBgn0033117		42D6--E1
154029	Females													NS							1.2	D	1.64	D			U	FBgn0029672		3D6
154029	Females													NS	1.23	U							1.52	D			U	.	.	.
154077	Females													NS							1.28	D					U	FBgn0051729		34B4-5
154077	Females													NS					1.07	U							U	.	.	.
154081	Females			1.45	D					2.17	D			U							1.49	D	1.75	D			U	FBgn0002780	modulo	100E3
154081	Females	1.35	U							1.89	D			U	1.59	U									1.61	U	NS	.	.	.
154205	Females									2.36	U	2.24	U	IL													NS	FBgn0039141	spastin	95D9
154419	Females							2.08	D			2.22	D	IL													NS	FBgn0025678		35F12
154428	Females					4.18	U					2.52	U	IL													NS	FBgn0011253	gilgamesh	89B17
154447	Females													NS									1.89	D			U	FBgn0039566		98B6
154659	Females					4.98	U					3.59	U	IL													NS	FBgn0015610	Chromatin assembly factor 1 subunit	88E3
154774	Females	2.01	U							1.77	U			U													NS	FBgn0041145		42C1
154810	Females													NS							1.49	D	1.89	D			U	FBgn0036147		68B1
154810	Females													NS			1.26	U					1.67	D			U	.	.	.
154959	Females	1.44	U					1.57	U					IL													NS	FBgn0039182		95F12--13
155049	Females	1.35	U					1.22	U					IL													NS	FBgn0010877		91A1
155081	Females													NS	1.33	D									1.41	D	U	FBgn0028424	Juvenile hormone-inducible protein 26	53A4-5
155120	Females							2.17	D	1.69	D	1.89	D	IL													NS	FBgn0034643		57F5
