# Supplementary material for: Quantitative genomics of starvation stress resistance in Drosophila
Source: Genome Biol. 2005 Mar 24;6(4):R36. doi: 10.1186/gb-2005-6-4-r36 (PMC1088964; doi:10.1186/gb-2005-6-4-r36)
Supplement: Additional File 9 — A table showing the raw expression data and presence/absence calls for the control treatments [file gb-2005-6-4-r36-S9.xls]

## Sheet: Sheet1
	Control		Control		Control		Control		Control		Control		Control		Control		Control		Control		Control		Control		Control		Control		Control		Control		Control		Control		Control		Control		Control		Control		Control		Control
	Control		Control		Control		Control		Control		Control		Control		Control		Control		Control		Control		Control		Control		Control		Control		Control		Control		Control		Control		Control		Control		Control		Control		Control
	2b3		2b3		2b3		2b3		RI 14		RI 14		RI 14		RI 14		RI 21		RI 21		RI 21		RI 21		RI 35Y		RI 35Y		RI 35Y		RI 35Y		RI 42Y		RI 42Y		RI 42Y		RI 42Y		Ore		Ore		Ore		Ore
	Female		Female		Male		Male		Female		Female		Male		Male		Female		Female		Male		Male		Female		Female		Male		Male		Female		Female		Male		Male		Female		Female		Male		Male
Probe	Rep1		Rep2		Rep 1		Rep 2		Rep 1		Rep 2		Rep 1		Rep 2		Rep 1		Rep 2		Rep 1		Rep 2		Rep 1		Rep 2		Rep 1		Rep 2		Rep 1		Rep 2		Rep 1		Rep 2		Rep 1		Rep 2		Rep 1		Rep 2
Set	Score	P/A	Score	P/A	Score	P/A	Score	P/A	Score	P/A	Score	P/A	Score	P/A	Score	P/A	Score	P/A	Score	P/A	Score	P/A	Score	P/A	Score	P/A	Score	P/A	Score	P/A	Score	P/A	Score	P/A	Score	P/A	Score	P/A	Score	P/A	Score	P/A	Score	P/A	Score	P/A	Score	P/A
141200	-3.3	A	31.9	P	19.5	A	17.2	P	6.8	A	21.6	P	15.3	P	2	A	20.2	A	12.4	A	17.1	A	11.5	A	12	P	16.2	A	5	A	-6.4	A	7.9	P	25.8	A	-8.8	A	4.7	A	20.4	A	9.8	A	5.3	A	14	A
141201	-9.5	A	0.5	A	13.1	A	10.1	A	-31	A	10.4	A	34.2	A	4.9	A	-0.9	A	11.7	A	-6.7	A	32.8	A	4.8	A	20.5	A	29.7	A	-25.6	A	14.7	A	-2.2	A	-13.1	A	8	A	-0.9	A	-1.2	A	7.1	A	23.9	A
141202	157.9	P	154.5	P	85.6	P	105.4	P	155.5	P	160.3	P	105.7	P	98.9	P	152.5	P	115.4	P	128.6	P	98.3	P	147.3	P	170.8	P	118.7	P	108.8	P	146.3	P	148.9	P	75.7	P	97.2	P	143.5	P	162.6	P	78.6	P	107	P
141203	323.1	P	468.6	P	254.6	P	295.5	P	468.6	P	464.2	P	190.7	P	236.9	P	363.1	P	346.7	P	274.8	P	299.5	P	341.7	P	508	P	243.8	P	275.3	P	354.6	P	304.2	P	140.3	P	232.8	P	407.7	P	238.7	P	235.3	P	287.8	P
141204	140.9	P	124.5	P	47.4	P	69.8	P	137.6	P	130.1	P	37.2	P	67.4	P	143.6	P	113.5	P	29.7	A	55	P	119.4	P	102.3	P	51.2	P	57.1	P	142.9	P	143.4	P	39	P	58.8	P	166.9	P	168	P	77.9	P	74.9	P
141205	228.6	P	174.8	P	61.5	P	38.7	P	203.2	P	204.2	P	91.2	P	115.8	P	192.6	P	188.4	P	97.7	P	74.8	P	150.4	P	201.2	P	91.9	P	90.2	P	161.4	P	164.1	P	40.2	M	63.2	M	208.1	P	203.5	P	82.1	P	127.6	P
141206	303.2	P	295.4	P	228.9	P	239.9	P	337.4	P	354.7	P	228.4	P	295.1	P	318.9	P	365.8	P	262.8	P	221.8	P	333.2	P	342.5	P	214.9	P	238.5	P	286.2	P	310.5	P	228.2	P	198.7	P	348.3	P	349.3	P	241	P	247	P
141207	147.4	P	154.1	P	41	P	38.9	A	144.8	P	180.4	P	31.2	M	46.1	P	154.9	P	110.6	P	38.8	A	18.4	A	135	P	143.1	P	38.4	A	43.8	P	130.2	P	157.1	P	33.4	P	19.3	A	184.4	P	136.6	P	63.8	P	45.2	P
141208	557.5	P	694.2	P	930.8	P	851.5	P	706.2	P	545.6	P	878.8	P	928.3	P	645.3	P	707.3	P	828.9	P	659.9	P	814.4	P	513.5	P	909.8	P	950.9	P	651.5	P	730	P	732.6	P	770.2	P	617.8	P	720.1	P	777.1	P	769.8	P
141209	116.6	P	154.5	P	57.8	P	56.1	P	67.2	P	99.3	P	60.9	P	63.1	A	82.1	P	47.2	P	76.7	A	55	A	57	P	74.1	P	45.2	P	63.1	P	84.6	P	95.6	A	61.9	A	43.1	P	163.4	P	109.2	P	40.2	A	57.7	P
141210	16	A	23.4	A	19.1	A	22.9	A	11.2	A	25.5	A	25.3	A	0.1	A	18.7	A	5.7	A	73	P	33.7	A	-25.5	A	29.3	A	20.3	A	18.2	A	16.2	A	20.6	A	45.6	A	43.6	P	16.9	A	10.5	A	20.8	A	30.6	A
141211	64.8	P	74.1	P	16.3	A	32.7	P	83.7	P	78.6	P	7.4	P	28.9	P	74.4	P	64.6	P	21.3	P	30.7	P	86.3	P	121.8	P	57.8	P	25.6	P	95.8	P	89.7	P	53.2	P	10.9	P	74	P	71.7	P	-10	A	16.3	A
141212	1056.5	P	652.6	P	585.2	P	601.5	P	823.4	P	1026.4	P	619.7	P	717.9	P	888.1	P	826.6	P	723.4	P	788	P	669.1	P	628.2	P	527.3	P	561.1	P	711.8	P	644.5	P	566.9	P	581.7	P	632.7	P	1097.1	P	675.4	P	612.1	P
141213	460.2	P	546.7	P	499.5	P	546.6	P	794.3	P	547.5	P	728.2	P	981.9	P	402.5	P	375.2	P	495.2	P	307.8	P	394.3	P	225.8	P	341.7	P	471.5	P	361.8	P	275.7	P	487.5	P	500.6	P	645.2	P	322.3	P	599.3	P	1067.5	P
141214	324.1	P	364	P	195.2	P	191.4	P	313.2	P	368.8	P	163.3	P	176.1	P	330.9	P	341	P	225.1	P	187.3	P	293.2	P	374.3	P	222.4	P	179.7	P	331.3	P	338.4	P	147.3	P	188	P	369.1	P	350.9	P	210.7	P	186.9	P
141215	301.3	P	206.3	P	130.6	P	153.8	P	290.1	P	258.9	P	201.6	P	168.2	P	201	P	201	P	147.1	P	163.8	P	285.5	P	267.7	P	134.6	P	163	P	302.2	P	258.2	P	180.4	P	154.3	P	191.3	P	272.8	P	179.1	P	159.5	P
141216	14	A	81.8	P	83.4	A	19.2	A	32	P	87.6	P	16.3	A	7.1	A	82.1	A	69.2	P	32.9	A	40.1	A	61.7	P	43.4	P	24.7	A	24.2	P	57.1	P	33.1	A	27.4	A	2.9	A	67.5	P	63.7	P	36	P	43.2	P
141217	226.2	P	206.4	P	114.1	P	175.8	P	127.5	P	214.4	P	157.4	P	113	P	248.8	P	284.9	P	188.9	P	162.3	P	180.3	P	193	P	177	P	168.2	P	117.4	P	211.5	P	98.4	P	164.9	P	136.3	P	265.8	P	181.5	P	154.6	P
141218	950.6	P	959.5	P	242.2	P	242.6	P	986.3	P	1199.4	P	230.6	P	161	P	890.1	P	742.2	P	231.8	P	246.4	P	826.6	P	1205.5	P	237.9	P	263.8	P	895.1	P	842.7	P	207.5	P	257.6	P	992.5	P	746.2	P	291.7	P	226.3	P
141219	77.8	P	92.6	P	63.7	A	79.2	P	95	P	63.2	P	63.8	A	61.4	M	65.7	P	74.5	P	74.4	P	79.2	P	83.5	P	118.1	P	58.3	P	77	A	64.5	P	89	P	58.3	P	76.9	A	106.5	P	89	P	37.1	P	42.3	P
141220	119.8	P	106.4	P	32	P	39.7	P	98	P	145	P	16.6	P	-2.5	A	63.8	P	94.4	P	0.4	P	35.6	P	74.8	A	79.8	P	35.1	P	20.9	P	88.9	P	97.5	P	33.7	P	12.3	A	113.4	P	81.7	P	3.4	A	29.8	P
141221	59.2	P	69	P	17.6	A	10.6	A	64.3	P	89	P	13.5	A	28.4	P	66.8	P	48.5	P	1.4	A	16.9	A	49.5	P	98.3	P	20.2	P	23.8	A	52.1	P	81.8	P	7.7	A	36.2	A	66.6	P	87.1	P	18.4	A	15.6	A
141222	431.1	P	405.8	P	242.4	P	193.2	P	336.2	P	386.9	P	254.3	P	206	P	368.9	P	354.9	P	188.5	P	211.8	P	389.1	P	337.3	P	172.8	P	233.6	P	393.1	P	328.7	P	253.1	P	212.9	P	435.5	P	338.1	P	246.2	P	182.7	P
141223	38.8	A	22.7	P	5	A	12.7	P	10.6	P	18.7	P	20.4	P	13.3	A	27	P	15.4	P	2.8	A	20.3	P	25.8	P	39.3	P	10.6	P	11.7	P	13.5	P	13.1	M	23	P	5.7	A	54.2	P	25.2	P	17.8	P	10	P
141224	181.3	P	165.1	P	85.5	P	73.8	P	191.9	P	168.3	P	105.8	P	111.5	P	155.3	P	185.5	P	81.6	P	97.1	P	169.7	P	133.4	P	105.6	P	95.9	P	140.3	P	170.6	P	104.8	P	74.5	P	187.4	P	189.7	P	122.5	P	110.4	P
141225	138	P	65.9	P	47.7	A	13.8	A	78.3	A	97.1	P	29.3	P	24	A	73.8	A	48.2	A	-61.2	A	23.8	A	65.8	A	130.1	P	16.5	A	9.8	A	44.9	P	79.7	P	43.9	A	2.2	A	79.8	A	54.2	A	1.8	A	9.4	A
141226	563.3	P	505	P	528.1	P	439.4	P	536.7	P	601.3	P	454.1	P	469.8	P	487.5	P	582.9	P	410.6	P	408.5	P	608.4	P	500.8	P	547.8	P	507.5	P	558.9	P	529.1	P	577.5	P	425.6	P	514.6	P	536.3	P	501	P	468.4	P
141227	57.1	P	66.7	P	33.7	A	5.8	A	65.2	A	49	P	-8.5	A	0.4	A	92	P	59.5	A	12	A	15.5	P	90.8	P	28.4	P	39.9	A	7.1	A	18.4	P	74.9	A	1.8	A	7.6	A	91.5	P	42.8	P	8	A	67	P
141228	132.2	P	124.3	P	267.6	P	276.4	P	128.5	P	155.9	P	228.4	P	217.3	P	112.6	P	122.7	P	310.8	P	241	P	87.4	P	154.8	P	278.2	P	216.7	P	132.3	P	133.8	P	205.4	P	291	P	127.4	P	129.2	P	237	P	237.4	P
141229	104.3	P	99.1	P	75.2	A	72.9	P	122.6	P	94.2	P	78.1	P	61.8	P	76.4	P	117.2	P	53	A	56.3	A	98.8	P	77.2	P	79.6	P	65.1	P	85.7	P	98.2	P	53.1	A	62	P	60	P	85.6	P	54.5	A	72.1	P
141230	211	P	206.2	P	18.6	P	26.7	A	219.6	P	216.7	P	16	A	28.1	P	162	P	196.9	P	23	P	9.4	P	121.2	P	149.7	P	36.7	P	8.4	M	165.6	P	142	P	22.2	A	13.7	P	182.1	P	237.2	P	24.5	P	28.5	P
141231	545.5	P	525.2	P	371.3	P	358.5	P	480.2	P	598.7	P	380.1	P	293.5	P	511.4	P	520	P	358.8	P	369.3	P	505.3	P	655.7	P	361.2	P	329.2	P	436.8	P	518	P	319.7	P	382	P	585.3	P	569.3	P	412.7	P	340.2	P
141232	403.9	P	437.3	P	481.6	P	481.4	P	375	P	394.1	P	341.4	P	327.6	P	403.7	P	405.7	P	308.5	P	317.3	P	492.2	P	408.5	P	455.7	P	337.9	P	332	P	414.1	P	341.4	P	305.2	P	455.1	P	443.7	P	320.7	P	294.9	P
141233	42.6	P	39.8	P	26.2	P	27.2	P	45.2	P	35.3	P	30.7	P	34.4	P	27	P	53.8	P	36.5	P	34.9	P	49.1	P	42.2	P	23.2	P	18.3	P	63.2	P	66.1	P	39.8	P	21.8	A	41.9	P	37.5	P	18.1	A	52.4	P
141234	66.7	P	77.2	P	41.8	A	41.3	A	71.2	P	83.3	P	32	P	15.6	A	80.3	P	69.4	P	41.2	P	37.5	M	45.2	P	76.2	P	37	P	25.6	A	86.7	P	61.1	P	27.7	A	21.5	A	74.5	P	71.9	P	-4.8	A	44.9	P
141235	33.9	A	42.6	P	30	A	-0.1	A	41	P	43.9	P	-1.1	A	12.1	A	51.9	A	20	P	28.4	P	0.4	A	51.2	P	31	A	-12.3	A	18.3	P	20	A	21.7	A	9.6	A	7.8	A	40.5	A	35.8	P	-1.5	A	7.5	A
141236	104.8	P	86.9	A	19.5	A	1	A	55.1	A	127.1	P	13	A	2.2	A	119.1	P	153.5	P	-1	A	-15.1	A	6.5	A	54.7	P	-6.6	A	-6.3	A	14.6	M	41.2	M	-31.1	A	-0.3	A	74.9	P	119.8	A	-16.1	A	17.7	A
141237	299.3	P	330.2	P	148.6	P	147.5	P	389.3	P	396.2	P	176.3	P	166.1	P	392.6	P	295.8	P	177.1	P	155.8	P	285	P	351.2	P	176	P	204.2	P	383.8	P	406.4	P	181.8	P	107.8	P	302.3	P	328.6	P	183.4	P	169.5	P
141238	40.4	A	31.1	P	38.8	A	60.6	A	38.9	A	28.6	P	13.7	A	-11.4	A	20.8	A	44	A	46.9	A	24.4	A	82.3	A	8.5	A	1.5	A	19.5	A	41.7	P	57.4	A	52.4	A	65.4	A	23	A	83.5	A	-19.6	A	39.9	A
141239	240.6	P	201.9	P	16.2	A	12.2	A	317.9	P	338.2	P	13.5	A	20	A	316.8	P	271.8	P	13.4	A	26.1	A	138.4	P	325.9	P	22	P	20.3	P	226.4	P	295.2	P	6.9	A	7.7	A	384.9	P	264.7	P	25.8	A	14.9	A
141240	133.9	P	121.1	P	54.5	A	45.5	A	157.6	P	125.4	P	68.8	A	45.9	A	123.4	P	72.1	P	87.3	A	51.1	A	89	P	121.6	P	54.9	A	54.1	A	137.9	P	76	P	72.3	A	90	A	136	P	51.6	P	43.5	A	74.5	A
141241	318.6	P	329.6	P	-35.1	A	7.2	A	300	P	380.1	P	29.9	A	-39.5	A	322	P	352.2	P	-12	A	18.8	A	340.7	P	305.6	P	11.3	A	-11.2	A	250.2	P	320.6	P	-22	A	-31.4	A	273.3	P	361	P	-27	A	0.7	A
141242	1623.2	P	1544.7	P	110	P	91.3	P	1510.7	P	1838.2	P	160.6	P	134.5	P	1435.7	P	1352.2	P	107.7	P	167.8	P	1322.6	P	1764.3	P	175.8	P	162.7	P	1361.3	P	1486.5	P	115.6	P	117.7	P	1482.8	P	1609	P	217.9	P	165.4	P
141243	43.1	P	33.5	P	25.7	A	6.1	A	43.3	P	42.8	P	19.3	A	-11	A	45.4	P	49.4	P	-1.4	A	7.6	A	55.4	P	32.4	P	3.6	A	-8.2	A	47.7	P	24.2	A	-0.2	A	2.8	A	45.7	P	45.6	P	-0.3	A	-4	A
141244	127.2	P	132.5	P	41.4	A	60.3	P	125.9	P	123.7	P	52.5	P	19.2	P	104.6	P	101.8	P	40.5	P	54.7	P	101.3	P	100.2	P	48.3	P	40.5	P	109.5	P	103.5	P	72.3	P	36	M	107.8	P	104.8	P	58.4	P	63.6	P
141245	214.3	P	231.4	P	37	A	26.3	A	210.4	P	256.2	P	7.6	A	33.3	A	201.5	P	245.1	P	4	A	21.5	A	184.8	P	198.4	P	9.1	A	13.5	A	209	P	197.8	P	-0.5	A	5.5	A	236.6	P	224.3	P	10.6	A	19.1	A
141246	182.5	P	259.5	P	111.7	P	117.1	P	273.3	P	202.7	P	121.2	P	71.2	P	222.4	P	173.8	P	154.4	P	118.1	P	141.5	P	210.9	P	119.5	P	117.1	P	123.1	P	228	P	109.4	P	164.2	P	234	P	187.2	P	90.3	P	64.9	P
141247	219.6	P	173.6	P	77.2	P	112.4	P	165.3	P	228.7	P	92.1	P	84.2	P	208.5	P	211	P	57.1	P	94.4	P	194.9	P	208.1	P	89.8	P	54.1	P	175.8	P	197.9	P	90.6	P	78.5	P	187.9	P	204.7	P	81.7	P	94.6	P
141248	159.2	P	160.6	P	40.5	P	45.5	P	123.2	P	206.3	P	42.2	P	28.7	A	165	P	99.9	P	33.9	P	58.2	P	126.7	P	126.4	P	54.5	P	49.9	P	132.1	P	143.1	P	27.9	P	37.6	P	160.3	P	153.4	P	45.4	P	30.1	P
141249	46.3	P	68.6	P	-9.3	A	-29.1	A	2.7	P	63.4	P	-38.2	A	-18.6	A	13.1	P	61.7	P	-12.8	A	-3	A	15.1	P	18.8	P	-15.3	A	-22.9	A	13.1	A	22.7	A	-7.7	A	-0.7	A	134.2	P	12.2	A	-16.6	A	-6.4	A
141250	93.6	P	89.4	P	30.2	A	40.2	P	83	P	110.4	P	42.3	P	27.7	P	98.6	P	111.7	P	28	A	32.3	A	134.3	P	108.9	P	40.2	A	32	M	100.2	P	99.3	A	32.8	P	34.5	A	93.1	P	89.7	P	33.6	A	33.6	P
141251	724.6	P	841.8	P	295.5	P	241.3	P	592.7	P	840.5	P	299.3	P	212.1	P	589.5	P	661.2	P	268.8	P	269.1	P	522.9	P	715.8	P	231.3	P	211.9	P	739.2	P	790.9	P	247.8	P	199.8	P	766.8	P	782.8	P	267.8	P	253.4	P
141252	36.9	P	50.6	P	22.2	A	-4	A	56.8	P	42.4	P	11.8	A	22.1	P	37.7	A	45.3	P	26.2	A	5.1	A	65.4	P	44.5	P	22.9	A	30.7	P	44	A	51.2	P	18.9	A	32.9	P	46.4	P	51	P	8.7	A	21.1	A
141253	95.9	A	75.6	P	54.3	A	42	A	96.3	A	82.4	P	40.2	A	45.6	A	73.8	A	67.5	A	33.8	A	35.6	A	59.1	M	58.3	A	56.6	A	37.5	A	76.8	A	77.4	P	43.8	A	28.9	A	43.8	A	89.7	P	26.6	A	29.8	A
141254	346.8	P	339.5	P	51.6	P	57.6	P	184.9	P	356.5	P	118.9	P	96.4	P	326	P	281.8	P	68.7	M	53.7	P	298.4	P	295.9	P	154.8	P	97.7	A	266.4	P	296.6	P	142.1	P	67.5	P	355.4	P	332.9	P	98.3	P	84.5	P
141255	502.7	P	607.1	P	233.6	P	201.4	P	513.3	P	523.6	P	182.6	P	259.7	P	375.2	P	321.2	P	181.1	P	186	P	480.2	P	496.1	P	193.9	P	230.8	P	453.9	P	463.4	P	172.5	P	187.5	P	495.9	P	503	P	199.8	P	215.3	P
141256	136.1	P	125.2	P	51.7	M	39.5	P	132.8	P	146.5	P	42.6	P	50.8	A	148.7	P	122	P	58.7	P	42.9	P	132.8	P	104.3	P	46	P	46.5	A	111.9	P	129.2	P	37.3	P	20.1	A	151	P	136.5	P	41.9	P	40.2	P
141257	277.6	P	277.8	P	132.2	P	133.4	P	241	P	320.5	P	93.8	P	80	P	242.5	P	229.4	P	104.1	P	100.6	P	244.3	P	262.4	P	154.1	P	151.2	P	368.6	P	319.3	P	204.4	P	116.8	P	366.3	P	258	P	93.9	P	122.4	P
141258	154.9	P	136.2	P	3.7	A	-0.6	A	167	P	165.7	P	23.2	A	19	A	134.7	P	118.8	P	27.5	A	23.1	P	127.7	P	97.3	P	17.9	A	30.6	P	112.4	P	104.5	P	33.3	A	-10.2	A	130.3	P	128	P	10	A	38	P
141259	37.9	P	23	A	33.8	A	22.3	P	58.8	P	53.9	P	49	P	57.6	P	53.4	P	43.1	P	49.9	P	53.5	P	23.6	A	37.1	P	38.9	A	24	A	52.2	P	36.9	P	32.5	P	10.5	A	22.7	A	44	P	44.4	A	53.9	P
141260	346.7	P	370.1	P	452.6	P	424	P	311	P	298.4	P	361.1	P	468	P	281.3	P	357.2	P	376	P	341	P	280.1	P	344	P	396.2	P	457	P	284.2	P	357.9	P	346.9	P	408.1	P	345.5	P	342.9	P	445.6	P	370.3	P
141261	211.2	P	208.6	P	37.3	A	47.6	P	160.3	P	212.4	P	37	P	38.9	P	161.6	P	194.2	P	41.1	A	24	P	204.7	P	152.5	P	34.2	P	39.7	P	130.4	P	148.7	P	30.5	A	41.5	P	196.7	P	145.8	P	12.4	P	21.1	A
141262	101.6	P	124.8	P	39.3	A	59.9	P	97.2	P	84.4	P	54.4	A	37.1	A	110.5	P	122.4	P	92.8	P	39.2	P	99.6	P	100.7	P	66.7	P	57.7	P	70.5	P	101.8	P	44	P	48	P	103.4	P	96.9	P	46.1	A	49.8	P
141263	22.7	A	19.9	A	29.5	P	2.5	A	22.9	P	20.5	A	5.6	A	-5.2	A	17.5	A	29.4	P	-1.6	A	-3.8	A	24.4	P	11.1	A	24.5	A	14.8	A	13.1	A	29.3	P	9.9	A	0.8	A	19.2	P	31.3	P	6.5	A	4.4	A
141264	462.1	P	622.4	P	-19.7	A	6.4	A	567.7	P	708.6	P	8.2	A	-27.9	A	425.1	P	348.8	P	-17.7	A	18.7	P	475.8	P	546.6	P	7.3	A	-18.1	A	469	P	402.7	P	-6.3	A	-5.3	A	670.8	P	489.6	P	-8.2	A	0	A
141265	148.6	P	193.8	P	83.5	P	84.1	P	159	P	182.1	P	66.2	P	58.9	P	159.3	P	220.9	P	69.2	P	83.1	P	195.1	P	158.6	P	73.2	P	98.8	P	169.3	P	193.3	P	120.5	P	63.8	P	172.1	P	195.2	P	85.7	P	109	P
141266	96.4	P	75.9	P	24.6	A	23.2	A	86.2	P	100.9	P	36.9	P	12.1	A	95	P	81.7	P	25.3	A	42.2	P	54.4	A	86.7	P	21.9	P	25.2	A	80.6	P	81.4	P	34.7	P	16.9	A	103.8	P	74.6	P	30.4	A	19.4	A
141267	207.9	P	176.9	P	152.6	P	163.3	P	218.5	P	193.5	P	172.4	P	124.5	P	249.6	P	178.3	P	180.1	P	111.8	P	214.3	P	177.6	P	190.2	P	165.4	P	183.6	P	168.6	P	168.8	P	153.8	P	189.5	P	186.8	P	148.9	P	156	P
141268	182.9	P	201.1	P	330.2	P	303.8	P	173.6	P	183.1	P	286.9	P	171.5	P	197.3	P	202.6	P	372.9	P	236.4	P	177.7	P	210.1	P	373.5	P	311.5	P	165.8	P	185.2	P	261	P	291.3	P	183	P	171.8	P	262.6	P	378.8	P
141269	225.1	P	219.9	P	163	P	166.9	P	255.6	P	249.1	P	217.8	P	214.6	P	266.6	P	252.3	P	143	P	157.6	P	233.4	P	203.8	P	173.9	P	162.7	P	223	P	249.6	P	215.4	P	164.3	P	272.9	P	248.3	P	154.9	A	199.8	P
141270	82.7	P	77.8	P	22.3	A	29.6	A	56.9	A	89.1	P	4.2	A	-13.9	A	86.7	P	81.6	P	8.4	A	-0.7	A	72.1	P	77.7	A	45.9	A	-4.9	A	49.3	A	88.6	P	0.4	A	22.8	A	76.1	P	62.6	P	-1	A	2.8	A
141271	146.5	P	233.1	P	84.4	P	110.4	P	146.9	P	93.9	P	72	A	93.3	P	160.6	P	98.5	P	93.4	P	83.9	P	90.6	P	81.3	P	127.4	P	109.7	P	88.3	P	143.3	P	57.5	A	70.2	P	136.5	P	123.9	P	88.1	P	127.5	P
141272	304	P	140.8	P	89.2	P	75.7	P	252.2	P	287.4	P	208.9	P	171.5	P	239.8	P	292.5	P	212.4	P	153.6	P	255.8	P	303.6	P	166.2	P	177.9	P	242.3	P	261.9	P	195.3	P	217.6	P	160.5	P	280.8	P	190.8	P	155.4	P
141273	64.9	P	98.6	P	59.7	P	31.5	P	92.4	P	94.3	P	29.4	A	7.2	A	56.3	P	83.5	P	36.7	P	21	A	86	P	96.7	P	21.4	A	14.8	P	75.7	P	66.5	P	17.8	A	19.2	A	78.2	P	78.8	P	31.9	A	25.2	A
141274	78.3	P	90.8	M	43.6	A	16.6	A	85.8	A	107	P	41	A	17.8	A	59.3	A	73.2	A	21.1	A	0.3	A	100.3	A	127.7	P	11.4	A	31.4	A	65.6	P	110.6	M	3.9	A	26.6	A	108.5	P	115.5	A	21.3	A	44.2	A
141275	92.2	P	90.6	P	-1.8	A	17.3	A	84.9	P	94.6	P	14.1	A	7	A	80.6	P	81.1	P	16.1	P	15.8	A	56.2	P	81.4	P	9.5	A	10.9	A	75	P	83	P	5	A	-5.1	A	110.3	P	59.3	P	23.3	P	18.4	A
141276	172.9	P	137.1	P	176.2	A	175.5	P	128.7	P	133.2	P	190.1	P	191	P	211.8	P	236.5	P	290.1	P	261.4	P	112.9	P	172.2	P	188.2	P	200.7	P	163.1	P	209.4	P	200.4	P	162.6	P	142.6	P	181.6	P	222.1	P	241.6	P
141277	63.5	P	46.7	P	4.3	A	22.8	A	27.6	P	37.1	P	18.6	A	34.8	A	61.3	P	53.7	P	18.2	A	23.1	A	41.2	A	55.5	A	22.1	A	9.7	A	45.3	P	50.4	P	9.6	A	29	A	58.7	P	88	P	17.1	A	39.2	P
141278	957.9	P	933.2	P	452.4	P	494	P	1042.5	P	1137.2	P	488.3	P	544.1	P	895.9	P	849.6	P	505	P	535.1	P	857.9	P	973.6	P	368.6	P	465.2	P	790.6	P	818.6	P	439	P	412	P	874.2	P	841.7	P	558.9	P	531	P
141279	230.4	P	217.5	P	83.4	P	56.5	P	238.9	P	267.4	P	81.5	P	76.1	P	238.3	P	237.9	P	56	P	66.6	P	232.7	P	278.6	P	91.2	P	47.1	P	227	P	254.6	P	51.9	P	86.8	P	226.9	P	262.8	P	62.4	P	63.5	P
141280	51.3	P	45.3	P	22.7	P	24.6	P	81.5	P	60.3	P	44.7	P	23	P	76.7	P	43.2	P	26.3	P	19.9	A	72.5	P	46.2	P	25.8	A	23.9	P	43.5	P	63.8	P	47.7	P	19.2	A	40.3	P	60.6	P	39.5	P	28.4	A
141281	193.2	P	231.2	P	68.6	P	69.6	P	205.5	P	171.1	P	78.4	P	38.5	P	186.7	P	207.3	P	92.3	P	81.2	P	160.7	P	173.5	P	96.3	P	70.1	P	112.6	P	167.3	P	80	P	96.3	P	275.7	P	186.5	P	64.5	P	102.4	P
141282	928.4	P	1096.6	P	9.8	A	14.4	A	969.5	P	1117.3	P	53.9	A	-3.4	A	964.2	P	1007.7	P	19.3	A	58.7	P	1070.8	P	1297.6	P	44.4	P	5.9	A	1099.6	P	1102.3	P	17	A	1.1	A	931.5	P	979	P	9.7	A	27	P
141283	797.3	P	837.9	P	451.2	P	505.8	P	801.7	P	950.3	P	550.1	P	556	P	766.4	P	705.1	P	563.4	P	584.2	P	739.1	P	889.6	P	510.9	P	481.6	P	621.7	P	810	P	480.2	P	586.8	P	789	P	877.8	P	453.8	P	554.3	P
141284	33.3	A	39.3	P	50.1	P	42.9	P	38.7	A	-8.7	A	32.5	P	61.2	A	4.9	A	17.4	A	85.5	A	61.7	P	2.7	P	10.4	A	26.4	A	55.2	P	7.4	A	48.5	A	61.3	P	66	P	-9.3	A	27.2	P	36.4	P	34	A
141285	52.4	P	33.6	P	15.8	A	25.3	P	36.7	P	32.1	P	32.7	P	-2.6	A	49.4	P	32.2	P	-0.3	A	16	P	52.9	P	11.7	A	5.8	A	-5.4	A	31.4	P	27.7	P	19.1	A	5.8	A	37	P	51.1	P	10.6	A	12.9	A
141286	110.2	P	82.2	P	-4.3	A	-10.8	A	140	P	145.4	P	0.4	A	-4.7	A	123.3	P	137.1	P	26.4	P	16.9	A	68.1	P	135.2	P	12.7	A	2.7	A	106.6	P	119.3	P	-9	A	17.8	A	80	P	126.4	P	12.6	A	-7.2	A
141287	77.4	P	83.7	P	29.1	A	16.7	A	102.7	P	88.4	P	32.4	A	23.8	A	64	P	102.8	P	57.1	P	43	P	48.4	P	88.2	P	23.5	A	38.7	A	80.8	P	70.4	A	23.5	A	30.8	A	94.9	P	85.1	P	22.5	A	32.7	P
141288	132	P	86.6	P	40.3	P	36.2	A	117.7	P	155.5	P	65.3	P	44	A	113.9	P	91.8	P	51	A	50.1	P	111.6	P	91.1	P	63.7	P	18.3	A	94.2	P	91.7	P	51.1	P	43.7	A	72.1	P	142.5	P	51.8	P	57.8	P
141289	412.7	P	385.4	P	258.9	P	297.2	P	423.7	P	555.2	P	180.8	P	341.2	P	386.2	P	269.8	P	219.3	P	286.3	P	358.5	P	461.3	P	191.3	P	256.7	P	410.5	P	368	P	192	P	227.7	P	438.8	P	313.7	P	279.1	P	242.7	P
141290	177.3	P	269.8	P	116	P	83	P	171	P	192.2	P	117.1	P	33.2	P	155	P	181.4	P	148.3	P	56.9	P	167.9	P	185.7	P	130.1	P	118.8	P	150.2	P	162	P	55.6	P	123.5	P	180.2	P	204.8	P	79.8	P	123.3	P
141291	139.4	P	133.4	P	53.4	A	78.1	P	135.9	P	200	P	49.7	P	74.6	P	156	P	112	P	67.2	P	70.5	P	141.6	P	158.8	P	74.9	P	63.4	P	123	P	165.9	P	69	P	76.5	P	133.7	P	140.4	P	79.5	P	60.9	P
141292	75.2	P	130.5	P	-2.9	A	9.5	A	87.5	P	130.3	P	26.4	A	14.4	A	101	P	120.4	P	26.4	A	9.5	A	59	P	95.2	P	23.8	P	49.3	P	45.3	P	75.9	P	42.6	A	41.7	P	132.5	P	120	P	37.3	P	30.6	P
141293	25	P	19.6	P	-11.5	A	-25.9	A	-22.4	A	1.8	A	-61.5	A	-60.2	A	-7.2	A	-8	A	-74.2	A	-43.5	A	88	P	24.9	P	-3.5	A	-38.4	A	7.9	P	5.2	M	-50.3	A	-35	A	48.2	P	11	P	-80.3	A	-36	A
141294	136.6	P	102.8	P	11.5	A	24.1	P	113.6	P	127.8	P	26.3	P	33.3	P	120.2	P	154.7	P	27.3	A	22.8	A	62	P	88.1	P	31.2	A	28.5	A	65.7	P	69.6	P	34.5	A	19.8	A	118.8	P	118.3	P	23.8	A	38	A
141295	20	A	18.5	A	25.1	A	23.4	A	13.8	A	11.3	A	35.6	P	41	P	6.7	A	13.3	A	48.9	P	23.9	A	21.7	A	18.1	A	15.4	A	23.3	A	30.2	P	21.9	A	56.8	P	15.8	A	25	A	9.5	A	11	A	1.1	A
141296	258.8	P	257.4	P	467.7	P	463.2	P	261.9	P	261.9	P	349.8	P	392.3	P	266.4	P	308.6	P	378	P	388.8	P	304.6	P	298.6	P	318.9	P	340.4	P	251.5	P	302.3	P	378.5	P	442.2	P	274.8	P	243.6	P	373.1	P	362.4	P
141297	21.3	A	4.1	A	7.7	A	12.9	A	9.2	A	15.6	A	10.8	A	-21.2	A	33	A	4.7	A	-14	A	10.6	A	17.7	A	-2.6	A	9.5	A	-6.2	A	-12.6	A	13.9	A	-7.8	A	-2.6	A	-21.5	A	-1.5	A	13.7	A	10.6	A
141298	229.2	P	250.4	P	179.2	P	163.7	P	306.9	P	310.4	P	184	P	152.7	P	263.9	P	318	P	155.4	P	168	P	266.9	P	257.8	P	161.2	P	150.7	P	228.3	P	272.8	P	158.5	P	141.7	P	261.9	P	281.1	P	146.5	P	163.7	P
141299	69.5	P	108.9	P	45.5	P	64.3	P	88.3	P	69.1	P	114.1	P	90.3	P	94.1	P	73.8	P	92.6	P	95.4	P	67.8	P	88.7	P	93.5	P	87.4	P	75.3	P	90.2	A	114.2	P	100.2	P	121.3	P	63.7	P	93.8	P	99	A
141300	133.6	P	139.7	P	122.1	P	151.6	P	94.5	P	151	P	115.5	P	138.4	P	99.4	P	87.3	P	137.6	P	127.8	P	83.9	P	99.1	P	88	P	106.8	P	116.8	P	106.7	P	154.6	P	151.5	P	175	P	117	P	131.5	P	128.1	P
141301	42.5	P	74.9	P	77.9	P	68	P	63.3	P	44.8	P	57.9	A	87.5	P	62.3	P	46.6	P	73.6	P	64.1	P	65	P	50.2	P	132.1	P	85.4	P	80.8	P	71.7	P	108.8	P	83.3	P	59.5	P	59.7	P	79.3	P	90	P
141302	155.4	P	199.1	P	-15.2	A	-29.3	A	157.9	P	207	P	-11.3	A	-7.2	A	127.4	P	92.7	P	32.5	P	0.6	A	124.8	P	190.2	P	-6.4	A	-22.3	A	128.1	P	170	P	-7.3	P	14.1	A	152.8	P	140.8	P	0	A	-17.6	A
141303	8.7	A	6.1	A	9.4	A	14.4	A	8.1	A	-1.9	A	14.7	A	26.5	A	6.6	A	18.2	A	14.4	A	12.5	A	11.7	A	-5.8	A	8.3	A	14.4	A	6.8	A	7.2	A	5.6	A	11.8	A	16.6	A	32.6	A	7.8	A	22.5	A
141304	1.5	A	11.7	A	18.4	A	29.8	A	23.4	A	12.5	M	22.6	A	-2.6	A	23	A	-6.2	A	2.7	A	7.3	A	21	A	9.9	A	11.7	A	29.1	A	24.5	A	18	A	13.2	A	1.4	A	10.4	A	14.1	A	13.7	A	4.1	A
141305	116.1	A	111.3	P	104.4	M	65	P	173.1	P	109.8	P	103.4	P	172.9	P	205.9	P	251.4	P	104.3	A	160.6	P	153.8	P	211.6	P	145.6	P	125.1	P	161.1	P	181.9	P	145.9	P	110.8	P	116.4	P	120.2	P	144.5	P	145.9	P
141306	28.3	A	32.5	P	25.6	A	44.8	P	31.3	P	7.6	A	28.5	P	77.5	P	26.8	A	23.2	A	35.7	A	24.6	P	21.2	A	42.8	P	51.1	P	28.8	A	45.6	P	31.8	A	34.1	P	22.3	A	37.8	A	24.8	A	40.7	P	36	P
141307	171.5	P	195.8	P	323.5	P	274.7	M	247.3	P	121.6	P	308.9	P	320.1	P	258.5	P	296.4	P	241.4	M	281.4	P	296.5	P	286.2	P	251.3	P	244.5	P	282	P	268.7	P	231.2	P	315.6	P	146.5	P	252.4	P	314	P	277.1	P
141308	155.3	P	183.6	P	169.4	P	203.3	P	178.2	P	165.4	P	201.4	P	237.2	P	152.6	P	149.9	P	204.5	P	190.5	P	223.9	P	169.2	P	182.1	P	187.9	P	233.4	P	207	P	191.2	P	189.7	P	189.4	P	146.5	P	159.4	P	181.7	P
141309	317.1	P	353	P	172.9	P	171.2	P	304.8	P	352.1	P	172.5	P	134.5	P	348.8	P	392.6	P	208.3	P	212.9	P	363.2	P	389.4	P	212	P	144	P	344.1	P	336.2	P	122.7	P	197	P	257.1	P	332	P	152.2	P	199.1	P
141310	85.3	P	408.5	P	333.4	P	403.6	P	175.1	P	83.4	P	160.7	P	249.4	P	181.1	P	237.1	P	200.7	P	151.7	P	71.5	P	71.6	P	114.3	P	143.7	P	107.9	P	143.4	P	103	P	122.7	P	293.3	P	42.3	P	139.2	P	146.9	P
141311	103.2	P	132.9	P	119.9	P	179.7	P	184.9	P	81.3	P	165.7	P	169.6	P	90.7	P	82	P	121.7	P	93	P	114.4	P	75.4	P	90.1	P	106.6	P	101.5	P	81.3	P	134.3	P	148.5	P	131	P	91.6	P	150.6	P	218.1	P
141312	40.4	M	40.8	P	85.9	P	65.4	P	64.8	P	29.2	A	51.1	P	89.4	P	60.1	P	84.6	P	119.6	P	87.9	P	40.2	A	22.6	A	61.9	P	85.9	P	40.5	P	46.1	P	77.9	P	84.3	P	26.6	A	30.7	P	62.8	P	85.5	P
141313	14.9	A	10.2	A	18.6	A	-11.4	A	10.5	A	17.5	A	-14.9	A	6.7	A	5.4	A	-8.3	A	-11	A	5.3	A	4.1	A	7.4	A	17.6	A	32.3	A	7	A	-8.3	A	-31.6	A	-21.7	A	-17.2	A	-0.1	A	14.2	A	14.4	A
141314	4	A	11.7	A	13.4	A	2.3	A	-11.3	A	10.3	A	7.8	A	-2.5	A	14.2	P	10.4	A	-5.1	A	7.1	A	-3	A	15	A	-15.1	A	12.7	A	-1.6	A	-6	A	4	A	6.6	A	12.2	P	6	A	-3.7	A	7.1	P
141315	463.1	P	532.2	P	582	P	509.6	P	527.6	P	312.3	P	621.2	P	556.6	P	692.3	P	594.2	P	661.9	P	771.4	P	585	P	406.2	P	569.5	P	532.4	P	651.8	P	623.9	P	541.8	P	419.5	P	541.5	P	365.3	P	814.4	P	517.2	P
141316	186.3	P	95	P	92.6	A	83.3	A	187.6	P	203.7	P	105.5	A	109.3	A	189.6	P	206.1	P	95.9	A	90.9	A	119.9	A	71.6	A	56.2	A	58.9	A	142.6	A	101.4	P	106.9	A	103.1	A	160.3	A	116.1	P	90.2	A	59	A
141317	113.3	P	190.7	P	260.3	P	266.4	P	171.1	P	129.7	P	199.9	P	263.2	P	105.6	P	144.2	P	202.7	P	229.7	P	139.6	P	159.6	P	242.4	P	226.6	P	126	P	105.1	P	191.7	P	201.9	P	194.2	P	181.4	P	267.2	P	205.6	P
141318	39.8	P	50.8	P	53.4	A	72.4	P	45.2	P	7.9	A	62.1	P	40.5	A	7.9	A	53.9	P	77.8	P	77.2	P	29.2	A	28.4	P	43.8	A	84.8	P	21.6	A	60.9	P	56	A	42.2	A	41.7	P	51.8	P	72.8	P	68.9	P
141319	-4.9	A	12.3	A	689.3	P	750.4	P	-25.8	A	-12.5	A	677.6	P	703.6	P	0	A	-39.4	A	817.5	P	805.3	P	-37.5	A	0.2	A	550.3	P	575.9	P	5.3	A	-2	A	747.5	P	765.8	P	-17.4	A	3	A	750.1	P	663.9	P
141320	-25.6	A	-21.1	A	0.5	A	8.8	A	-34.8	A	-27.7	A	3.4	A	-5.7	A	-31	A	-19.3	A	-16.2	A	-21.5	A	-15	A	-13.9	A	-11.4	A	-25.6	A	-42.3	A	-26.8	A	-11.4	A	-9.7	A	-31.9	A	-24.7	A	-16.7	A	-22.9	A
141321	134.1	P	104.1	P	51.8	P	50.9	A	114.3	P	79	P	55.3	P	64.5	P	108.2	P	137.5	P	61.5	P	89.7	P	101.3	P	130.6	P	74.4	P	68.5	P	107.7	P	101.9	P	37.7	P	50	A	105.9	P	121.6	P	60.9	P	62.5	P
141322	79.8	P	53.2	P	54.5	P	88.5	P	99.6	P	72.9	P	84.1	P	59.9	P	83.3	P	77.1	P	74	P	66.3	P	67.7	P	66.3	P	48.8	P	84.3	P	59.2	P	55.8	P	57	P	58	P	69.1	P	60.8	P	63.2	P	63.1	P
141323	49.5	A	83.4	A	58.1	A	50.5	A	62.9	A	48.6	A	61.1	A	54.9	A	68.1	A	74.5	A	82.4	A	66.1	A	105.7	A	48.3	A	80.3	A	55.2	A	53.3	A	59.2	A	89.5	A	38.5	A	68.3	A	40.4	A	137.6	A	79.5	A
141324	-10.4	A	7.1	A	10.7	A	-8.1	A	7.8	A	-5	A	-0.4	A	12.9	A	-11.2	A	-0.6	A	-10.8	A	-10.6	A	-3.9	A	18.3	A	-7.5	A	-10.5	A	46.5	P	-3.1	A	11.6	A	-6.3	A	-0.4	A	8.4	A	2	A	-3	A
141325	91.5	P	75.5	P	79.4	P	74.7	P	106.6	P	72.8	P	94.7	P	8.3	A	56.1	A	83.8	P	142.2	P	134.4	P	71.2	P	92.3	P	100.3	P	90	P	58.7	A	79.8	A	92.2	P	91.8	P	68.3	A	76.6	P	97.2	P	88.1	P
141326	460.3	P	966.7	P	476	P	376.9	P	472.4	P	435	P	247.3	P	205.9	P	507.2	P	280	P	247.7	P	278.6	P	472.2	P	317.9	P	261.7	P	272	P	405.9	P	408.2	P	255.9	P	235.6	P	871.8	P	380.8	P	313.5	P	301.8	P
141327	128.4	P	51.3	P	105.2	A	62.4	A	167.3	P	66	A	100.1	P	163.1	P	152.1	P	160.1	P	36.5	A	104	P	154.2	P	179.5	P	90.6	P	87.6	A	116.4	P	111.5	P	117.9	P	105.1	P	82.5	P	99.7	P	81	P	89.8	P
141328	4.1	A	-7.4	A	-24.1	A	-6.6	A	-6.8	A	-11.6	A	-14.5	A	-25	A	-0.8	A	-0.5	A	-0.8	A	-3.8	A	0.7	A	-7.4	A	-9.9	A	-20.1	A	17.7	A	0.6	A	-12.7	A	3.6	A	-4	A	-17.1	A	-3.2	A	-20.7	A
141329	443	P	502.8	P	517.4	P	547.8	P	452.7	P	485.4	P	490.6	P	465.2	P	452.7	P	463.7	P	561.1	P	534.9	P	516.4	P	492.3	P	476.5	P	475.9	P	423.2	P	450.4	P	388.9	P	457.3	P	496.3	P	463.9	P	482.1	P	462.8	P
141330	-1	A	7.5	A	22	A	12.6	A	4.2	A	12.1	A	7.1	A	11.8	A	4.4	A	8.4	A	-3.1	A	-7.6	A	12.6	A	26.4	A	3.7	A	19	P	9.4	A	0.8	A	20.5	A	-17.7	A	13.7	A	11.9	A	2.5	A	4.8	A
141331	34.2	P	32.5	A	-4.9	A	12	A	18.6	A	23.5	P	26.1	A	10.5	A	3.6	A	18.5	A	28.5	A	37	P	38	M	24.4	A	32.1	A	17.9	A	49.4	A	51.1	P	17.8	P	31.1	A	40	P	15.8	A	43.3	A	23.1	A
141332	81.6	P	60.3	P	64.4	P	93.8	P	59	P	103.5	P	102.8	P	89.8	P	80.8	P	106.6	P	90.6	P	83.6	P	97.3	P	115	P	65.2	P	71.4	P	65.7	P	78	P	34.1	P	66.3	P	36.2	A	130.3	P	50.1	P	73.9	P
141333	163.1	P	155.3	P	126	P	133.3	P	189	P	181.6	P	135.7	P	157.3	P	167.6	P	130.7	P	115.1	P	121.2	P	159.5	P	147.4	P	122.3	P	141.1	P	140.8	P	156.3	P	139.6	P	126.1	P	207.8	P	149.5	P	113.1	P	117	P
141334	-74	A	-3	A	-1.2	A	-8.1	A	-19.9	A	-28.2	A	-12.4	A	-53.8	A	-19.9	A	-35.1	A	-80.9	A	-35.9	A	-15.6	A	-15.7	A	-41.4	A	-15.7	A	-33.1	A	-16.4	A	-52.9	A	-11.2	A	-23.5	A	-19.3	A	-50.6	A	-50.3	A
141335	14.9	A	-5.8	A	6.4	A	57.3	P	9.2	A	14.9	A	25.4	A	33.5	A	14.6	A	8.8	A	42.4	P	20.8	A	-10.8	A	2.4	A	46.7	A	49.1	A	5.6	A	-2	A	36.9	A	18.1	A	6.8	A	-5.3	A	35.6	A	25.3	A
141336	132.4	P	115.1	P	89.2	P	103.7	P	119.4	P	156.3	P	80.1	P	80.5	A	139	P	130.9	P	129.5	P	106.3	P	106.2	P	96.7	P	82	P	122.3	P	121.8	P	92.2	P	128.8	P	96.5	P	126.6	P	150.7	P	126.3	P	84.1	P
141337	-18.7	A	1.8	A	-40.8	A	-8.6	A	-10.2	A	-13.2	A	-34.8	A	-32.8	A	-12.1	A	-4	A	6.1	A	-12.2	A	-8.6	A	-23.9	A	-12.1	A	-12.7	A	-14.9	A	-11.4	A	-43.2	A	-33.2	A	-31.7	A	-8.7	A	-25.5	A	-17.8	A
141338	23.6	P	18.8	P	-2.9	A	6	A	14	A	4.9	A	17.4	P	-10.1	A	10.4	A	-6.7	A	21.1	A	2.5	A	5.5	A	7.6	P	5.5	A	4.7	P	8.7	A	-6.1	A	18.8	A	12	P	16.3	A	8.4	A	23	A	-1.9	A
141339	1892.6	P	1740.5	P	2823.4	P	2863.9	P	1887.2	P	2310.3	P	2886.7	P	2506.9	P	1927.6	P	1719.5	P	3355.3	P	2851.3	P	1752.8	P	2121.7	P	2547.8	P	2765.9	P	1782.5	P	1873.4	P	2711.9	P	3060.7	P	1940.2	P	1839.5	P	2770.3	P	2648.1	P
141340	25.3	A	13.1	A	58.4	A	50.6	P	4.2	A	-6.9	A	35.9	A	54.3	P	8.6	A	20.5	A	28	A	20.7	P	30.6	A	70	P	47.4	A	21.8	A	30	P	12.6	A	54.4	P	72.1	P	12.3	A	24.2	A	37.7	A	17.2	A
141341	5.9	A	3.5	A	109.9	P	121.2	P	-6.6	A	12.4	A	73.8	P	95.1	P	15.2	A	-4.4	A	115.9	P	73.5	P	11.4	A	7	A	72.7	P	71.7	P	8.8	A	-9.1	A	68.3	P	105.9	P	6.3	A	3.7	A	73.8	P	86.4	P
141342	261.5	P	408.9	P	467.8	P	402.1	P	190.4	P	231.3	P	213	P	247	P	171.7	P	223.9	P	146.4	P	138.7	P	196.6	P	210.6	P	146.9	P	189.5	P	187	P	227.8	P	223.3	P	224.7	P	274.6	P	284.4	P	161.2	P	149.4	P
141343	134.9	P	120.8	P	93.9	P	144.4	P	137.2	P	119.3	P	116.7	P	166	P	216.8	P	96	P	95.3	P	114.2	P	184.4	P	212.8	P	94.9	P	135	P	176.8	P	196.1	P	94.7	P	114.7	P	124.7	P	130.8	P	92.8	P	158.8	P
141344	124.3	P	169.6	P	68.3	A	87.1	P	121	P	135.6	P	64.4	A	86.2	M	108	P	104	P	78.9	P	40	A	174.6	P	117	P	84.5	P	59.8	P	130	P	101.7	P	70.6	A	74.6	A	232.8	P	107.6	P	7.5	A	48.9	A
141345	144.3	P	124.3	P	79.6	P	85.2	A	134.3	P	145.9	P	107	P	66.4	P	132.8	P	147.8	P	116.3	P	70.3	P	123.3	P	122.8	P	94.4	P	94.8	P	131.9	P	128.8	P	94.6	P	101.3	P	144.5	P	158	P	110.2	P	101.6	P
141346	480.6	P	122.3	P	53	A	52.1	A	485.4	P	541.3	P	105.1	M	85.9	P	391.8	P	473.3	P	86.9	P	96	P	376.1	P	436.5	P	89.3	P	91.4	P	356.3	P	464	P	101.2	P	98.2	P	119.9	P	410.8	P	85.7	P	94.3	P
141347	11.9	A	-0.8	A	24.5	A	24.2	A	-14.5	A	6.4	A	32.1	A	-11.1	A	2.6	A	26	A	33.8	A	6.2	A	27.1	A	1.3	A	39.3	P	-23.6	A	-7.5	A	17.9	A	4.1	A	15.4	A	-6.7	A	21.8	A	11.9	A	25.9	A
141348	47.3	P	36.1	A	54.8	P	48.9	P	25.1	A	31.6	A	26.6	A	41.4	A	46.8	P	32.2	A	67.1	A	40.8	A	33.4	A	19.3	A	34.9	P	37.8	M	23.6	A	38.4	A	52.7	A	52.4	P	34.6	M	19.4	A	53.9	P	46.2	P
141349	159.4	P	188.6	P	221	P	182.3	P	264.4	P	199.2	P	197.6	P	228	P	283.5	P	259.1	P	183.9	P	180.8	P	194.5	P	257.3	P	189.6	P	201.1	P	254.1	P	220.3	P	274.3	P	204.2	P	202	P	235.6	P	172.4	P	209.4	P
141350	164.5	P	154.8	P	107.8	P	109.3	P	192.8	P	167.3	P	129.7	P	120.9	P	166.9	P	191.1	P	111.8	P	109.9	P	174.6	P	141	P	102.5	P	97	P	147.2	P	154.2	P	128.7	P	110.8	P	173.7	P	175.6	P	105.7	P	126.2	P
141351	96.7	P	127	P	101.5	P	99.2	P	143.2	P	99.8	P	113	P	116.7	P	148.4	P	94.9	P	88	P	114.9	P	155.1	P	128.1	P	110.8	P	119.2	P	82.1	P	134.4	P	86.6	P	69.4	P	141.8	P	118.5	P	112.5	P	113.2	P
141352	17.1	A	32.4	A	-1.3	A	8.3	A	19	A	15.5	A	14.9	A	8.4	A	27.7	A	29.5	A	16.7	A	4.4	A	26.5	A	33.6	A	-0.7	A	8.8	A	61.9	A	24	A	22.8	A	16.4	A	12.7	A	22.6	A	6.1	A	2.5	A
141353	40	P	68.3	P	55.3	A	34.5	A	141	P	-1.5	A	35.8	M	38.8	A	67	A	49.9	A	119.2	P	88.8	P	66	A	12.3	M	54.5	P	61	P	91.1	P	57.8	P	56.3	P	69.5	A	85.2	P	62.9	P	47.4	A	235.4	P
141354	14.9	A	-1.1	A	-3.1	A	-2.1	A	-16.7	A	27.5	A	-0.8	A	-3.2	A	18	A	5.6	A	10.6	A	-13.1	A	16.3	A	0.7	A	3.8	A	20.5	A	-9.2	A	-16	A	39.4	A	-26.1	A	-29.9	A	-8.9	A	10.6	A	-14.7	A
141355	137.1	P	136.6	P	87.6	P	70.2	P	155.8	P	144.9	P	57.3	P	100.9	P	119.1	P	153.4	P	74	P	88.2	P	115.6	P	173.4	P	77	P	84.7	P	135.2	P	112.3	P	76.1	P	77.3	P	150	P	137.1	P	48.7	P	60.3	P
141356	482.3	P	422.1	P	535.3	P	529.9	P	541.9	P	428.5	P	628.6	P	744.1	P	507.1	P	494.3	P	597.6	P	571.4	P	550.9	P	375	P	732.9	P	762.7	P	522.6	P	433.4	P	750.3	P	572.4	P	535.6	P	424.2	P	718.8	P	681	P
141357	328.8	P	199	P	455.9	P	525.6	P	227.7	P	224.5	P	505.5	P	575.8	P	180.9	P	191.3	P	514.5	P	519.8	P	224	P	188.5	P	516.9	P	543.5	P	291.2	P	230.1	P	570.4	P	554.9	P	179.9	P	227.6	P	459	P	511	P
141358	4199.9	P	3637.9	P	2139.8	P	1905.5	P	4461.6	P	4119.6	P	2167.2	P	2645.8	P	4314	P	4004.2	P	2354.5	P	2483	P	4308.5	P	3880.3	P	2612.6	P	2405.6	P	4380.9	P	4324.7	P	2260.1	P	2267.1	P	3568.1	P	3967.1	P	2558.9	P	2261.5	P
141359	385.5	P	362.4	P	372.6	P	400.9	P	366.9	P	355.4	P	311.1	P	357.1	P	356.3	P	400	P	297.3	P	371	P	353.1	P	335.5	P	297.1	P	322.2	P	325	P	387.7	P	335	P	357.1	P	313.7	P	359.4	P	298.7	P	316.3	P
141360	52.5	P	68.6	P	72.4	P	76	P	96.4	P	89.7	P	151.4	P	181.2	P	69.9	P	115.7	P	159	P	132.7	P	95.2	P	52.7	P	79.4	P	100.4	P	71.3	P	91.9	P	97	P	118.3	P	53.8	P	67.1	P	129.9	P	128.3	P
141361	289.2	P	286.5	P	375.3	P	268.6	P	411.8	P	296.5	P	316.7	P	350.1	P	263.9	P	346.4	P	274.9	P	293.5	P	292.8	P	236.1	P	265	P	237	P	262.9	P	328.4	P	247	M	255.3	P	437.7	P	287.1	P	295.6	P	188.6	P
141362	1.8	A	38.4	A	373.1	P	409.6	P	27.6	A	-14.3	A	351.8	P	358.4	P	-1.9	A	21.6	A	372.7	P	340.4	P	20.8	A	-14.8	A	265.7	P	303.1	P	23.3	A	6.7	A	319.6	P	417.8	P	14	A	29	A	290.8	P	322.4	P
141363	95.9	P	66.3	P	40.7	P	51.5	P	51.2	P	62.7	P	69.2	P	41.3	P	58.9	P	73.9	P	38	P	37.6	P	76	P	67.5	P	36	P	49.9	A	80.5	P	46.8	P	48.1	A	21.8	A	77.3	P	69.2	P	32.5	A	51	P
141364	33.5	A	33.6	A	60.2	P	23.8	A	47.2	A	37.5	A	51.3	A	26.7	A	43.7	A	44.9	A	37.5	A	69.7	A	39.3	A	22.7	A	22	A	26.7	A	52.1	P	-2.1	A	93.3	A	18.1	A	13.7	A	17	A	33.2	A	43.4	A
141365	-1.3	A	-10.7	A	16.3	A	4.7	A	15.5	A	-27.9	A	31.8	P	-31.7	A	14.5	A	20	P	9.9	A	13.5	A	7.3	A	-6.3	A	26	A	7.9	A	28	A	1.3	A	-7.9	A	18.3	A	10.1	A	3.3	A	-7.9	A	-1.2	A
141366	14.4	A	19.4	P	32.6	P	30.1	P	26	P	5.4	A	21.7	A	18.1	A	9.2	A	13.6	P	10.6	A	20.3	A	1.5	A	31.5	P	15	A	2	A	-11.2	A	21.3	P	17.9	A	17.6	P	21.8	P	7.8	A	-8	A	8	A
141367	77.5	P	103.3	P	160.5	P	142.9	P	51.3	P	84.8	P	167.8	P	102.3	P	84.2	P	83.5	P	144.1	P	154.3	P	79.1	P	39	P	141.1	P	130	P	53.9	P	86.3	P	127.1	P	123.6	P	70.4	P	63.4	P	170.8	P	149.1	P
141368	-104.8	A	-94.3	A	-68.3	A	-75.9	A	-136.2	A	-114.7	A	-82.7	A	-84.1	A	-72.3	A	-116.7	A	-89.5	A	-103.2	A	-79.2	A	-57.8	A	-74.5	A	-93.2	A	-86.7	A	-30.9	A	-96.4	A	-78	A	-127.8	A	-84.8	A	-118.1	A	-89.5	A
141369	1795.2	P	2843.9	P	1984.7	P	1782.5	P	2522.6	P	1944.3	P	1217.9	P	1233.1	P	1795.2	P	2679	P	463.3	P	553	P	1438.1	P	2787.5	P	540.7	P	533.9	P	1460.7	P	1734	P	721	P	543.2	P	2234.1	P	1728.8	P	1136.5	P	1209.3	P
141370	153.9	P	202.5	P	388.7	P	381.7	P	143.5	P	124.3	P	318.6	P	393.8	P	167.8	P	191.4	P	532.8	P	429.3	P	230	P	141.4	P	477.7	P	267.2	P	249.2	P	210.2	P	559	P	479.9	P	207.9	P	185.6	P	359.4	P	263.2	P
141371	9	A	27.2	A	364.7	P	416.3	P	16.1	A	-14.8	A	467.1	P	490.4	P	23	A	7.1	A	482.2	P	554.7	P	4.9	A	14.1	A	321.5	P	366.9	P	-6.4	A	14.2	A	489.6	P	479.2	P	11.1	A	11.4	A	477.7	P	428.3	P
141372	61.5	P	43.7	P	293.1	P	347.9	P	57.3	P	55.4	P	283.9	P	229.1	P	47.6	P	49.8	P	556	P	297.7	P	42	P	43.4	P	314	P	321.6	P	54.2	P	53.2	P	262.6	P	445.1	P	42.3	P	45.9	P	256.9	P	332.7	P
141373	-14.1	A	-4.1	A	-9	A	-4.7	A	-6.5	A	0.8	A	-5.7	A	-10.7	A	-4.3	A	-6.2	A	-2.3	A	-8.3	A	-10.1	A	-9	A	19.1	A	-2.3	A	3.5	A	-3.4	A	-1.9	A	3.2	A	0.3	A	-8.4	A	3.7	A	-2.7	A
141374	59.6	A	260.2	P	772	P	516.6	P	24	P	59.7	P	59.5	P	77.5	A	39	A	52.2	P	25.4	A	19.5	A	56.2	P	44.2	A	58.2	P	75.5	M	26.9	A	26.7	A	74.8	P	69.8	A	417.5	P	15.2	A	25.5	A	9.4	A
141375	-2.1	A	11.7	A	22.3	A	27.6	A	18.3	A	20.7	A	24.5	A	28.7	A	15.1	A	21.4	A	-2.4	A	5.4	A	31.2	A	17	A	0.2	A	5	A	-3.8	A	28.9	A	15.9	A	12.4	A	17.1	A	13.6	A	0.5	A	-4.2	A
141376	48.3	P	56.5	P	2.3	A	4.3	A	13.1	P	45.8	A	13.7	P	-6.5	P	50.8	P	48.1	P	10.2	A	5.7	P	31.9	A	37.1	P	17	P	-30.9	A	20.2	P	53	P	1.9	A	3.8	A	59.6	P	52.9	A	-2.1	P	9.5	P
141377	-16.1	A	16.3	A	-3.3	A	-5.7	A	-24.9	A	20.7	A	20.7	A	13.9	P	19.7	A	-5.4	A	-1.5	A	16.1	A	12.2	A	27	A	-6.4	A	2.9	A	10.3	A	12.6	A	21.3	A	-7.7	A	-8.9	A	-5.9	A	-5.6	A	-6.1	A
141378	18.4	A	29.2	A	-10.1	A	16.9	A	29.2	A	19.5	A	7.9	A	17.8	A	23.2	A	26.7	A	-14.6	A	16.9	A	24.5	A	15.6	A	22.7	A	5.5	A	32.6	A	35.8	A	-0.4	A	2.8	A	37	A	40.1	A	21.8	A	4.7	A
141379	890.5	P	755.4	P	704	P	764.4	P	925	P	1069.4	P	679.5	P	872.4	P	657.3	P	869.7	P	645.7	P	912.6	P	1044.9	P	1192.6	P	848.8	P	806.8	P	681.2	P	655.8	P	591	P	655.4	P	476.9	P	1108	P	737.2	P	835.4	P
141380	-30.1	A	26.8	A	-49.5	A	20	A	50.7	A	38	P	27.6	P	72.8	A	69.1	P	66.4	P	8.8	A	41.5	P	52.2	A	12.4	A	-30.3	A	-79	A	83.2	P	92.6	P	16.8	A	35.2	A	58.9	A	-13	A	41.1	A	5.7	A
141381	104.2	P	159.7	P	230.8	P	237.5	P	146.4	P	129	P	243.7	P	257.2	P	150	P	67.2	P	222.4	P	217.5	P	130.3	P	179.2	P	252.7	P	260.5	P	119.7	P	144.2	P	157.9	P	200.8	P	108.1	P	99.5	P	247.6	P	269.2	P
141382	57.1	P	51.3	P	52	A	59.8	P	66.9	P	42.2	P	43.8	P	32.7	P	68.6	P	66	P	50.2	A	47.5	A	50	P	78.5	P	68.2	P	33.4	P	68.9	P	67	P	52.4	P	63.9	P	57.8	P	73.8	P	66.4	P	67.1	P
141383	91.2	P	117.4	P	98.4	P	114.7	P	99.8	P	110.8	P	126.1	P	104.8	P	91.4	P	113.1	P	99	P	107.1	P	80.6	P	122.8	P	112	P	108.7	P	102.3	P	112.5	P	74.2	P	153.9	P	114.5	P	91.1	P	99.9	P	101.1	P
141384	63	A	66.7	A	34	A	55	A	102.9	A	120.5	A	52.8	A	32.8	A	62.5	A	69.3	P	46.5	A	19.8	A	71.9	A	74.3	A	21.3	A	17	A	119.7	A	52.4	A	5.7	A	18.2	A	69.3	A	87.3	A	26	A	25.1	A
141385	3.1	A	-0.9	A	-11.4	A	-10.1	A	5.3	A	10	P	-13.6	A	14.4	A	8.1	P	-3.4	A	-26.5	A	-18.2	A	-24.8	A	23.4	A	-10.3	A	1.2	A	20.7	P	11.1	P	5.5	A	-2.6	A	-15	A	-1.2	A	-1.6	A	-13.5	A
141386	33	A	33.2	A	1.7	A	0.6	A	20.8	A	7.7	A	63.8	A	59.4	A	10.8	A	29.6	A	-34.1	A	13.5	A	8.2	A	41	A	23.1	A	-27	A	21.1	A	39.9	A	28.1	A	-15.8	A	-46.4	A	15.9	A	40.2	A	36.6	A
141387	798.9	P	553.4	P	1074.1	P	1040.9	P	713.1	P	764.4	P	1046.8	P	960.3	P	692.2	P	687.6	P	1248.1	P	1132.7	P	661.3	P	650.5	P	1039.5	P	1045.3	P	707.2	P	688.9	P	1293.3	P	1187.5	P	657.2	P	777.6	P	1059.9	P	1001	P
141388	362.9	P	462.4	P	37.6	P	65.5	P	397.3	P	387	P	69.8	P	42.7	A	348.7	P	367.4	P	42.9	P	78.4	P	353.9	P	483.6	P	94.7	P	67.5	P	382.2	P	397.2	P	60.3	P	31.3	A	431.2	P	381.1	P	59.3	P	58.2	P
141389	64.3	A	72.2	P	98.3	P	120.6	A	70.1	P	39.7	A	114.6	A	114.6	A	74.9	A	82.8	M	91.2	A	128.6	P	123.4	A	165.4	P	116.4	P	120.3	A	155.3	P	193.3	P	179	P	228	P	97.5	P	109.8	P	114.4	A	143.4	P
141390	273.4	P	256.3	P	234.2	P	208.4	P	233.6	P	182.3	P	218.6	P	178.8	P	267.3	P	257.2	P	293.1	P	184.7	P	300.7	P	167.6	P	299.7	P	237.6	P	290.5	P	302.8	P	238.1	P	246	P	284.9	P	236.8	P	245.4	P	211.6	P
141391	33.8	P	40	P	36.9	P	21.8	A	34.2	M	39.9	A	29.5	A	18.2	A	28.4	A	43	P	35.3	P	15	A	23.6	A	45.7	P	21.4	A	13.2	A	45.5	P	36	P	0.1	A	20.1	A	37.1	M	26.6	A	31.9	P	22.2	A
141392	28.5	P	62.6	P	85.1	P	69.1	P	52.4	P	43.2	P	81.2	P	57.9	P	17.2	A	39.3	P	66.6	P	49	P	22	A	39.2	A	64.6	P	45.6	P	11.2	P	19.9	P	100.6	P	58.2	P	36	A	42.5	P	44.1	A	81.5	P
141393	74.3	P	61.9	P	-0.3	A	13.3	A	76.4	P	101.6	P	-0.1	A	34.9	A	62.8	A	72.1	P	25.9	A	17.8	A	60	P	54.7	P	35.7	P	10.4	A	61.6	P	70.6	P	14.5	A	15.8	A	67.5	A	71.9	P	2.3	A	30.9	A
141394	20.4	M	23.7	M	105.4	P	132.8	P	28.1	P	22.8	P	64.1	A	100.8	P	31.7	M	17.9	P	102.4	P	139.5	P	43.6	P	63.3	P	125.7	P	131.5	P	15.7	P	25.6	P	88.6	P	68.6	M	44.6	P	26.4	P	101.7	P	58.9	P
141395	-42.1	A	56.7	A	44.4	A	24.8	A	-55.4	A	7.9	A	-8.7	A	-15.7	A	-11.4	A	42.8	A	-3.2	A	6.9	A	34.6	A	3	A	-31.4	A	37.9	A	-10.3	A	21.3	A	44	A	46.3	A	45.1	A	33.5	A	-66.1	A	-52.5	A
141396	-13.3	A	1.7	A	-13.5	A	-6.4	A	4.6	A	-21.2	A	-13.4	A	-8.5	A	-36.9	A	-16.7	A	-26.8	A	-19.7	A	-30.6	A	-14.1	A	-18.4	A	10.5	A	-15	A	-31.6	A	1.2	A	-6	A	16.1	A	-28.1	A	-11.8	A	21	A
141397	29.2	A	-7.9	A	21.9	A	17.7	A	41.9	A	24.1	A	22.2	A	-4.8	A	13	A	13.8	A	4.3	A	11.6	A	81.2	A	30.2	A	24.3	A	5.2	A	57.6	A	49.4	A	16.9	A	43.5	A	-17	A	10.9	A	7.4	A	16.1	A
141398	18.4	A	39.5	A	48.7	A	33.5	A	33.4	P	13	A	39.7	A	37.8	A	8	A	23.3	P	18.9	A	30.7	A	29.3	A	35.8	A	26.5	A	20	A	14.3	A	21	A	15.8	A	41.8	A	1	A	3.7	A	12.8	A	38.6	P
141399	2.5	A	99	P	117.2	P	102.4	P	41.6	P	104.4	A	159.3	P	223.7	P	74.4	P	49.2	P	154.2	P	214.5	P	146.7	P	193.3	P	133.3	P	208.3	P	127.4	P	119.5	P	159.5	P	152.3	P	93	P	55.3	P	164.9	P	146.4	P
141400	173.8	P	220.4	P	96.4	P	70.9	P	246.8	P	282.2	P	77.5	P	89.6	P	205.2	P	177.2	P	100.7	P	86.6	P	248.5	P	213.5	P	98.5	P	95.4	P	136.3	P	203.8	P	100.5	P	91.1	P	234.7	P	246.5	P	99.9	P	73.1	P
141401	25.5	P	38.4	P	55.5	P	71.2	P	51	P	54.4	P	43.9	P	24.2	P	29.8	P	48.6	P	50	P	67.6	P	46.5	P	31.8	A	59.3	P	70.4	P	5.4	P	31.9	A	39	P	36	P	49.5	P	28.2	P	40.3	P	49.3	P
141402	13.7	A	-25.4	A	60.4	A	76.4	A	99.9	A	60.8	A	35.3	A	97.9	A	43.4	P	103.7	A	83.6	A	76.2	A	120.2	A	141.2	P	97.9	A	36.1	A	64.4	P	72.6	A	83.3	P	101.2	A	102	A	79.2	A	92	A	6.9	P
141403	23.5	P	28.8	P	10.3	A	18.2	A	27.8	P	19.2	P	25	P	17.8	A	35.2	P	33.8	P	37.7	P	23.8	M	22.6	P	34.2	P	17.4	A	16.3	A	9	A	22.6	A	18	A	14.4	A	30.2	P	30.5	P	23.3	P	28.4	P
141404	58.5	A	-13.9	A	146.8	A	86.5	A	-29.6	A	-13.4	A	82.1	A	118.7	A	-6.8	A	0.1	A	119	A	84.7	A	-2.5	A	4	A	82.5	A	93.9	A	-7.2	A	47	A	158.3	A	157.2	A	25.7	A	-0.2	A	52.9	A	117.7	A
141405	36.6	A	45	A	46.8	A	39.9	A	18.4	A	20.9	A	93.7	A	60.8	A	59.9	P	115.5	P	98.5	P	124.5	P	54.2	A	64.2	A	36.5	A	53.5	A	5.6	A	21.6	A	2	A	10.6	A	39.3	A	65.8	P	128.9	P	153	P
141406	30.5	P	37.6	P	147.1	P	82.4	P	62.1	P	28.2	P	66.5	M	71.4	P	23	A	6.6	P	59.4	A	70.1	P	40.5	P	47.8	P	88.5	P	100	P	35.6	P	88.6	P	68.3	P	60	P	61.6	P	20.5	A	32.4	P	55.6	P
141407	-16.8	A	-25.5	A	-0.2	A	-13.4	A	-11.4	A	6.3	A	6.7	A	-44	A	-2.4	A	-8.4	A	-13.8	A	-33.8	A	-18.2	A	7.1	A	-6.3	A	5.1	A	-18.9	A	-1.4	A	-34.1	A	-21.3	A	-33.4	A	5.4	A	-23.4	A	2.3	A
141408	54.6	P	51.2	P	58	P	58.7	P	67.6	P	68.7	P	39.2	P	61.1	P	73.4	P	82.7	P	58.5	P	62.7	P	139.2	P	64.2	P	57.3	P	28.5	A	50.5	P	52.4	P	35.6	P	64.4	P	81.2	P	79.8	P	40.6	A	38.8	P
141409	113.4	P	131.9	P	207.8	P	212.8	P	100.1	P	37	P	138.1	P	125.9	P	151.1	P	94.7	P	80.8	P	109.8	P	67.7	P	105.6	P	117.4	P	120.1	P	70.8	P	46.8	P	118.5	P	75.9	P	163.4	P	75.6	P	96.5	P	108	P
141410	21	A	26.8	A	28.5	A	25.7	A	0.1	A	16.2	A	27.6	A	12.9	A	14.4	A	7.5	A	15.4	A	11.1	A	6.3	A	-5.1	A	12.2	A	0.7	A	9.3	A	-6.6	A	-9.9	A	15.1	A	27.3	A	8.2	A	2.6	A	10.7	A
141411	29	P	32.6	P	10.4	A	3.8	A	52.1	P	39.6	A	16	A	27.1	P	42.2	P	57.8	P	16.7	P	40.4	P	55.2	P	36.5	A	26	A	19.1	A	60.9	P	29.2	P	39.5	A	20.6	A	36.7	A	32.4	A	15.3	P	30.1	P
141412	171.8	P	190.1	P	138.3	P	132.1	P	166.8	P	159.7	P	93.5	P	70.9	P	158.9	P	140.7	P	97.8	P	122.1	P	126.2	P	115.6	P	71.9	P	63.7	P	96.1	P	107.4	P	101.4	P	108.8	P	148.3	P	129.5	P	141.7	P	124.9	P
141413	175.9	P	168.1	P	85.7	P	62.4	A	179	P	214.4	P	93.9	P	115.7	P	243.2	P	167.9	P	119.9	P	119.2	P	220.9	P	201.6	P	118.6	P	108.5	P	164	P	171.4	P	80.4	A	97.2	P	203.5	P	157.5	P	95.7	P	88.4	P
141414	62.6	P	68.9	P	145.6	P	101.3	P	85.6	P	61.1	P	85.6	P	119	P	58.8	P	87.1	P	96.3	P	85.2	P	95	P	87	P	141.8	P	132.7	P	96.9	P	94.6	P	101.1	P	93.5	P	91.8	P	73.7	P	70.1	P	109.6	P
141415	12.6	A	40.2	P	821.2	P	840	P	21.4	A	20.3	A	769	P	655.8	P	17.7	A	45.6	A	987.1	P	889.8	P	13.6	A	41.4	P	744.2	P	799.3	P	26.2	A	44.7	P	805.5	P	954.6	P	36.5	P	22.6	A	743.1	P	766.7	P
141416	189.4	P	178.9	P	296.1	P	180.4	P	169.3	P	191.7	P	173.6	P	103.4	P	150.6	P	219.2	P	111.3	P	145.4	P	175.5	P	320.5	P	175.1	P	176.8	P	324.8	P	377.9	P	203.5	P	302.8	P	105.6	P	196.1	P	151	P	163.1	P
141417	460.6	P	539.1	P	598.1	P	526.5	P	490.9	P	447.8	P	492.9	P	485.8	P	534.1	P	530.7	P	536	P	436.2	P	556.2	P	392.1	P	490.8	P	480.9	P	552.2	P	546.9	P	509.6	P	394.8	P	577.6	P	496.3	P	449.3	P	288.5	P
141418	964.5	P	1986.3	P	2194.4	P	1529.4	P	1069.7	P	1294.4	P	1753.8	P	2544.5	P	1225	P	1042.8	P	1112.1	P	1259.7	P	2211.4	P	2348.6	P	1652.9	P	2419.3	P	2379.9	P	2567.5	P	2397.1	P	2597.1	P	1050	P	959.6	P	1918.8	P	1718.4	P
141419	48.8	P	-12.2	A	39.3	A	35.5	A	21.4	A	-23.5	A	25.3	A	69.2	P	41	A	78.6	P	6.6	A	43.7	P	63	P	115.1	P	35.9	A	39.8	A	76.5	P	81.1	P	55.1	A	13.1	A	36	A	69.5	P	55.6	P	61.3	P
141420	101.4	P	159.8	P	245.9	P	118.7	P	133.8	P	77.9	P	252.5	P	318.9	P	167.7	P	125	P	156.1	P	235.1	P	205	P	140.1	A	177.2	P	159.3	P	157.3	P	164.4	P	161.3	P	241	P	93.8	P	89.2	P	185.8	P	209.9	P
141421	149.5	A	111.1	A	116.5	P	57.4	P	91.4	A	115.5	P	64.4	P	16.8	A	151.5	P	127.1	P	41.1	A	82.4	A	134.1	P	141.1	A	69.4	A	13.7	A	126.5	P	124.1	P	37.2	A	46.1	A	150	A	132.5	P	81.4	A	61.5	A
141422	177.1	P	158.3	P	162.3	P	151.1	P	208	P	160.5	P	173	P	165.1	P	202.2	P	149.5	P	231.6	P	204.5	P	159.2	P	177.1	P	169.2	P	156.1	P	157.2	P	187.4	P	201	P	178.5	P	184.1	P	167.2	P	185.4	P	199.5	P
141423	119.7	P	140	P	37.3	P	49.6	P	127	P	136.7	P	49.3	P	36.2	P	109.1	P	159.4	P	65.5	P	44.8	P	84.2	P	83.5	P	29.8	A	31.4	A	126.4	P	129.4	P	24.9	A	29	P	120.9	P	108.2	P	38.5	M	44.2	P
141424	-17.4	A	-43.6	A	294	P	334.3	P	-37.4	A	-16.5	A	382.8	P	344.8	P	-23.2	A	-23.1	A	387.8	P	374.6	P	-27.9	A	-29.2	A	289.3	P	326.4	P	-23.9	A	-64.4	A	408.1	P	340.9	P	-20.1	A	-34	A	334.6	P	344.5	P
141425	225.6	P	188.5	P	132.6	P	98.8	A	210.7	P	251.1	P	94	P	151	A	152.9	P	165.5	P	113	P	139.3	P	177	P	235	P	116.6	P	146.5	A	241.5	P	230	P	127.9	P	120.8	P	217.8	P	208.2	P	166.6	A	125.5	P
141426	264.3	P	69.5	P	185.2	P	157.9	P	375.8	P	72.3	P	243.7	P	377.5	P	321.5	P	404.2	P	312.9	P	317.1	P	224.5	P	241	P	229.8	P	298.4	P	190	P	196	P	182.4	A	211.8	P	79.3	A	141.8	P	211.8	P	272.2	P
141427	146.4	P	149.4	P	46.5	A	83.9	P	178.2	P	169.8	P	37.6	P	56.4	P	143.6	P	178.7	P	46.5	P	58.5	P	107.4	P	165.6	P	52.7	P	55.5	A	155.1	P	121	P	21.3	A	23.8	P	183.2	P	157.5	P	58.8	P	53.1	P
141428	138.4	P	144.1	P	29.6	A	9.5	A	121.6	P	128.5	P	13.5	A	0.1	A	143.5	P	144.6	P	3.7	A	16.4	A	112.2	P	59.3	P	13.5	A	-3.7	A	50.6	P	45.8	P	0.4	A	41.6	A	131.5	P	124.4	P	5	A	11.9	A
141429	23.3	P	24.7	A	-7.2	A	16.3	P	19.2	A	42.5	A	-34.9	A	-19.2	A	71.3	A	21	A	-4.1	A	10	A	62.7	A	31.6	A	34.7	A	-6.5	A	16.9	A	-1.2	A	-1.6	A	-18.9	A	58.6	P	75.1	P	41.9	A	4.9	A
141430	0.2	A	4.9	A	1.1	A	0.3	A	18.8	P	13.9	A	10.8	A	11	A	11.3	A	13.1	P	-9.2	A	2.4	A	5.4	A	27.7	P	11.4	A	4.9	A	9.2	A	10.5	A	12.4	A	-7.5	A	23.2	P	1.7	A	19.6	A	-1.9	A
141431	8.2	A	20.3	A	8.4	A	22.4	A	18.2	A	3	A	24	A	29.9	A	3.2	A	20.7	A	1.4	A	12.6	A	10.6	A	-6.1	A	0.9	A	16.8	A	-4.6	A	27.2	P	13.9	A	6.2	A	16.8	A	21.1	A	3.5	A	0.8	A
141432	29.6	M	26.3	P	241.3	P	348.5	P	3	A	44.1	A	345	P	297.8	P	35.8	P	18.8	P	410.8	P	366.9	P	7.7	A	75.7	A	263.1	P	325.5	P	-2.2	A	59.4	P	349.8	P	373.4	P	15.9	A	19.5	A	272.7	P	309.9	P
141433	60.3	P	34.4	A	-15.6	A	-24	A	61.2	P	57.9	A	-23.9	A	4.9	A	46.6	A	28.7	A	-41	A	-30.7	A	22.9	A	29	A	-20.6	A	-47.8	A	42	A	30.7	A	-39.6	A	-23.7	A	22.6	A	83.7	A	-19.2	A	-19	A
141434	520.6	P	546.2	P	456.1	P	466	P	563.8	P	740.9	P	426.2	P	515.4	P	503.5	P	450.3	P	440.2	P	430.6	P	523.9	P	681.1	P	414.4	P	428.5	P	526.1	P	512.1	P	466.6	P	457.2	P	825.5	P	520.9	P	439.4	P	424.5	P
141435	1117	P	197.9	P	261	P	177	P	948.6	P	381.2	P	516.5	P	623.5	P	1341.3	P	1431.7	P	475.5	P	597.5	P	275.9	P	304.2	P	172.6	P	176.7	P	1063.1	P	851.3	P	1048.9	P	796	P	317.8	P	1096.7	P	791.4	P	594.4	P
141436	11.6	A	33.4	A	47.8	A	32.4	A	25.4	A	14.6	A	34.1	A	38.9	A	20	A	27.4	A	26.2	A	-2.6	A	43.9	A	-6.6	A	43.1	A	16	A	31	A	6.3	A	28.4	A	50.8	A	-1.7	A	19.2	A	31.3	A	56.9	A
141437	23.3	P	41.3	P	50.9	P	29.2	P	59	P	21.7	P	21.3	A	62.1	P	39.6	P	63.2	P	4.3	M	46.2	P	50.2	P	44.6	P	60.2	P	40.6	P	57.3	P	55.9	P	45.7	A	16	P	46.1	P	21.3	P	52.5	P	56.1	P
141438	24.3	A	18.8	A	40.6	P	30.4	P	19.8	P	15.2	A	32.1	P	34.1	P	21.8	A	11.2	A	22.3	P	34.7	A	22.3	A	5.4	A	40.3	P	45.9	P	30.1	A	32.2	A	24.7	A	41.9	P	34	A	12.7	P	20.7	A	30.9	P
141439	13.7	A	-21.1	A	-4.1	A	5.3	A	41.8	A	-4	A	-22	A	-22.7	A	-21.5	A	-16.4	A	-15	A	9.9	A	-4.6	M	-0.9	A	-21.2	A	-1.9	A	18.4	A	8.9	A	-12.8	A	0.4	A	-5.7	A	8.9	A	-9.6	A	26.3	A
141440	64.2	P	21	P	89.8	P	83.4	P	47.9	P	13.1	A	154.1	P	171.4	P	46.2	P	36.4	P	108.2	P	87.2	P	85.7	P	21.5	A	196.2	P	166.9	P	79.3	P	20	P	180.8	P	102.6	P	31.9	A	38.7	P	192.7	P	151.6	P
141441	12.9	A	76	P	20.7	A	5	A	23.4	A	11.5	A	15	A	8	A	18.5	A	10.1	P	21.1	P	6.7	A	69.6	P	34.5	P	38.4	P	21.9	P	41.4	P	39.1	P	22.7	P	43.1	P	81.3	P	12.4	A	12.7	A	19.4	P
141442	5.5	A	0.1	A	56.3	P	40.3	A	-2.3	A	-9.5	A	80.9	P	66.6	A	-9.7	A	8.7	A	80.6	P	71	A	-16	A	4.9	A	55.9	A	44.9	A	-22.3	A	0.5	A	69.6	P	54.8	P	-17.9	A	4.5	A	93.8	P	91.4	P
141443	75.4	P	44.3	P	75.5	P	69.3	P	43.2	P	15	A	75.3	A	84.7	P	30.9	A	30.3	A	42.2	P	85.3	P	45.6	A	23.9	A	55.1	P	69	P	32.4	A	49.9	P	88.9	P	85.4	P	32.8	A	36.7	P	58.1	A	85.7	P
141444	83.3	P	164.4	P	75	P	99.2	P	97	P	51.8	P	76.3	P	34.1	P	129.6	P	129.6	P	82.4	P	112.9	P	55.4	P	135	P	99.8	P	94	P	133.2	P	143.7	P	87.1	P	131	P	136	P	79.7	P	64	P	108.9	P
141445	99.5	P	126	P	122.6	P	113.8	P	141.6	P	108.9	P	113.5	P	108.8	P	115.8	P	104.2	P	91.7	P	82.4	P	104	P	117.4	P	118.9	P	147.9	P	155.3	P	110.5	P	120.9	P	76.8	P	174.9	P	94.9	P	96.7	P	84	P
141446	135.7	P	108.5	P	31	P	46.5	P	124.6	P	135	P	42.5	P	47.1	P	129	P	140.3	P	39.8	P	44	P	109.7	P	118	P	39.1	P	38.1	P	99.4	P	118.8	P	51.8	P	47	P	112.2	P	118.3	P	45.3	P	65.4	P
141447	-17.6	A	14.6	A	1.1	A	-17.4	A	50	A	31.1	A	14.9	P	-6.7	A	8.3	A	2.9	A	-17.6	A	13.8	P	-14.2	A	44.4	A	12.6	A	9.3	A	22.1	A	-1.3	A	23	P	32.8	A	0.9	A	8	A	9.3	A	13.4	A
141448	195.2	P	184.4	P	106.3	P	77.5	P	180.9	P	216.8	P	97.6	P	92.1	P	171	P	138.3	P	85.8	P	94.7	P	155.1	P	202	P	111.9	P	105	P	232.7	P	184.8	P	94.5	P	89.8	P	264.5	P	194.6	P	117.9	P	81.8	P
141449	0.7	A	20.1	A	30.1	A	12.9	A	22.1	A	-16.4	A	23.9	A	25.4	A	31	A	25.9	A	17.1	A	13	A	16.4	A	30.8	A	21.9	A	16.4	A	16.4	A	53.2	A	3.3	A	-6.4	A	1.7	A	22.9	A	30.1	A	32.8	A
141450	143.4	P	258.3	P	1089.1	P	729.4	P	218.7	P	188.4	P	592.5	P	1006.9	P	225	P	332.3	P	711.3	P	749.4	P	697.8	P	362.8	P	970	P	992.7	P	408.1	P	491.1	P	634.5	P	549.1	P	473.8	P	218	P	725.7	P	485.5	P
141451	118.1	P	114.5	P	69.8	P	51.2	P	104.2	P	114	P	34.5	P	52.3	P	99.8	P	90.9	P	19.8	A	40.9	A	115	P	150.7	P	33.3	P	20.2	A	72.9	P	88.3	P	18.1	A	30.5	P	127	P	115.3	P	46.5	P	39.4	P
141452	138	P	133.6	P	72.4	P	100.3	P	194.2	P	139.6	P	114.6	P	130.2	P	146.5	P	160.4	P	95.1	P	95.1	P	150.7	P	130.7	P	100.7	P	105.3	P	168.8	P	103.9	P	88	P	108.6	P	129.1	P	113.3	P	95.6	P	81.3	P
141453	302	P	224.4	P	225.8	P	228.8	P	216.6	P	248.9	P	293.4	P	207.4	P	266.9	P	290.6	P	225.6	P	242.4	P	241.3	P	233.9	P	210.5	P	247.5	P	182.1	P	251.2	P	169.1	P	228.1	P	228.1	P	305.7	P	174.4	P	202.5	P
141454	76	P	174.1	P	55.7	P	58.7	P	94.1	P	88.9	P	34.9	P	29.1	P	103	P	96.8	P	36.5	P	36.5	P	66.9	P	85.1	P	33	P	47.9	P	109.1	P	75.7	P	43.6	P	36.5	P	187.2	P	73.5	P	38	A	41.5	P
141455	34.5	P	79.1	P	48.9	P	61.5	P	42.4	P	51.7	P	31.5	P	43.5	P	32.1	P	35.3	P	49.3	A	22.5	A	23.2	P	53.4	P	30.6	P	32.3	P	50.8	P	50.1	A	37.3	P	20.1	P	81.4	P	61.9	P	47.6	P	22.1	P
141456	106.2	P	50.9	P	33.1	P	30.3	P	72.1	P	80.2	P	22.9	A	49.5	P	46.9	A	74.4	P	8.4	A	37.2	A	103.2	P	60.8	P	25.9	P	43.8	P	35.8	A	76.3	P	42.9	A	36.4	M	51.4	P	76.4	P	27.4	P	36.1	A
141457	174.9	P	176.9	P	-4.5	A	10.6	A	141.6	P	201.3	P	8	A	-12.1	A	172.2	P	115.7	P	-5.3	A	16.8	A	156	P	157.1	P	5.4	A	-16	A	111.1	P	159	P	-5.9	A	-13.4	A	212	P	136.2	P	-4.8	A	25	A
141458	150.4	P	118.3	P	146.6	P	120.8	P	107.5	P	122	P	108.8	P	153.5	P	151	P	166.9	P	91.8	P	144.1	P	171.9	P	196.4	P	123.5	P	128.4	P	137.2	P	146.8	P	160.3	P	116.2	P	159.3	P	159.6	P	150.8	P	107.4	P
141459	32.9	A	9.6	A	31	M	-12	A	0.4	A	15.1	A	-11.4	A	-16.8	A	1.7	A	25.8	A	1.4	A	-12.1	A	15.5	M	46	P	6.4	A	-22.3	A	24.8	A	7.1	A	-24.3	A	26.5	A	-19.6	A	18.9	A	0.4	A	-2.7	A
141460	11.5	A	55.4	A	31.5	P	31.6	A	32.6	A	9.2	A	21.1	A	-57.3	A	53.4	A	32.3	A	50.3	A	-3.3	A	38.1	A	38.3	A	40.7	A	32.3	P	37.1	A	47.3	P	23.2	A	6	A	40.7	A	21.6	A	30.4	A	43.1	P
141461	538.7	P	421.3	P	796.9	P	694.4	P	466.1	P	352.3	P	690.8	P	661.6	P	519.3	P	518.2	P	814.1	P	649.1	P	523.5	P	330.3	P	1075.4	P	912.3	P	549.3	P	455.1	P	830.1	P	753.1	P	474.4	P	475.8	P	945.5	P	793.1	P
141462	51.2	P	13.8	A	-82.1	A	-51.2	A	-44.5	A	46.1	P	-51.6	A	-142.8	A	45.9	P	51.3	P	-103.6	A	-44	A	31.5	A	27.2	A	-38.4	A	-130.4	A	31.9	P	12.4	P	-102.7	A	-98	A	29.3	P	106.1	P	-75	A	-60.6	A
141463	144.1	P	139.1	P	140.3	P	120.9	A	155.3	P	161.1	P	123.9	P	155.8	P	211.6	P	103.1	P	58	A	92.2	A	143.5	P	146.1	P	98.7	P	84.6	A	206.4	P	162.5	P	104.7	P	130	P	154.3	P	172.9	P	92.2	A	108.7	P
141464	18.8	P	52.1	P	-2.2	A	20.3	P	78.6	P	44.9	P	15.5	A	22.6	A	52.9	P	18.9	P	15.2	M	19.5	M	42.4	P	49.3	P	6.3	A	33.9	P	38.8	P	48.7	P	24.4	P	11.9	P	49.6	P	32.6	P	15.6	A	25.1	P
141465	40.7	P	57.8	P	77.2	P	80.9	P	37.9	P	17.2	A	72.6	P	90.4	P	37.5	P	41.3	P	82.6	P	64.6	P	24.1	P	20	A	65	P	73.2	P	35.9	P	34.1	P	64.7	P	66.5	P	45.6	P	52.3	P	56.3	P	91.9	P
141466	125	P	95.1	P	45.7	P	61.3	A	171.9	P	118.9	P	105	P	89.2	P	136.9	P	134.5	P	126.9	P	116.2	P	106.8	A	164.3	P	106.9	P	86.3	P	71.1	P	98.4	P	55.7	P	60.5	P	135.1	P	137	P	114.4	P	120.2	P
141467	106.7	P	151.7	P	117.3	P	60.5	P	132.6	P	110.1	P	95.2	P	52.4	P	153.6	P	151.4	P	82.3	P	84.8	P	156.3	P	99.8	P	89.4	P	86	P	120.5	P	144.2	P	96.6	P	55.3	P	194.7	P	105.1	P	80	P	60.2	P
141468	285.6	P	314	P	415.8	P	458.6	P	375.3	P	265.3	P	410.7	P	490.4	P	327	P	359.3	P	466.6	P	477.3	P	309.2	P	271.3	P	421.6	P	440.7	P	269.1	P	280.4	P	472.2	P	476.8	P	315	P	276.7	P	426.5	P	453.2	P
141469	45.4	P	73.5	P	37.3	P	64.4	P	113.1	P	83	P	67.7	P	44.4	P	65.6	P	54.2	P	62.1	P	76.6	P	104.7	P	147	P	68.9	P	88.1	P	62.3	P	50.9	P	37.6	P	27.4	A	75.3	P	29.4	A	6.6	A	71.5	P
141470	654.3	P	612.3	P	347.8	P	338.1	P	598.2	P	745	P	382.9	P	430.2	P	646.6	P	444.4	P	386.4	P	374.1	P	663.1	P	650.5	P	306.2	P	366	P	609.7	P	582.2	P	389.1	P	360	P	671.3	P	578.6	P	421	P	338.8	P
141471	201.1	P	177.8	P	43.9	A	60.3	P	196.8	P	164.2	P	80.2	P	69.9	P	175.5	P	156.6	P	46.1	P	61.5	P	171.7	P	132.6	P	65.7	P	69.1	P	132.4	P	136.9	P	52.1	A	58.7	P	183.4	P	187.6	P	51.2	A	41.7	P
141472	100	P	130.6	P	138.4	P	69.9	P	135.2	P	56.4	A	81.8	P	204.7	P	151	P	83.1	P	70.2	A	113.4	P	200.2	P	130.5	P	146.5	P	148.5	P	191	P	171	P	138.8	P	78.2	P	139.4	P	100.5	P	124.1	P	119.7	P
141473	8.2	A	8.8	A	18.7	A	24.9	A	17.1	A	-3.1	A	7.7	A	-21.9	A	-1.8	A	-10.6	A	18.4	A	24.8	A	27	A	-0.6	A	8.6	A	-10.9	A	-8.6	A	0.6	A	1.3	A	10.9	A	4.2	A	17.1	A	5.3	A	25.4	A
141474	61.8	P	73	P	67.4	P	114.5	P	62.7	P	76.6	P	116.5	P	149.7	P	80.3	P	72.8	P	112.4	P	108	P	47.9	P	60.6	P	111	P	111	P	63.8	P	60.9	P	97.7	P	138.6	P	55.4	P	59.7	P	91.3	P	93.4	P
141475	134.7	P	168.5	P	91.4	P	126.2	P	180	P	168.8	P	98.4	P	96.6	P	177.9	P	192.1	P	102.6	P	126.1	P	167.9	P	164.3	P	128.9	P	151.2	P	158.4	P	186.1	P	101.8	P	139.7	P	174.1	P	156.3	P	152.3	P	101.5	P
141476	71.7	P	89.9	P	74.8	P	72.6	P	84.7	P	100.8	P	99.3	P	112.3	P	90.1	P	87.5	P	87.2	P	110.5	P	69.4	A	81.9	P	72.6	P	95.4	P	77.5	P	64.4	P	103.6	P	74.5	P	57.1	P	94.7	P	91.6	P	91.2	P
141477	103.8	P	88.2	P	11.4	P	34	A	124.6	P	134.9	P	42.7	A	16.4	P	115.5	P	121.9	P	8.9	A	11.4	P	67.3	P	44.1	P	29.5	P	8.5	A	120	P	137.7	P	4.4	P	54.8	P	101.8	P	105	P	22.1	A	19.8	A
141478	3661.2	P	3552.9	P	1486.4	P	1384.2	P	3926.9	P	4108.7	P	1486	P	1686.3	P	3671.8	P	3886.3	P	1263.9	P	1543.3	P	3837.5	P	3913.6	P	1577.8	P	1554.4	P	3699.8	P	3607.4	P	1565.2	P	1213.4	P	3239.7	P	3587.2	P	1539.4	P	1338.9	P
141479	197.6	P	224	P	184.4	P	228.1	P	267.2	P	202.1	P	210.1	P	263	P	234.8	P	220.3	P	253.9	P	171.9	P	216.8	P	238.7	P	226.8	P	233.1	P	196.7	P	237	P	220.6	P	255.7	P	245	P	245.5	P	213.8	P	206.6	P
141480	225.5	P	200.6	P	124.8	P	105.9	P	245.4	P	216.9	P	167.7	P	193.1	P	209.8	P	239.9	P	183.8	P	150.2	P	214	P	236.4	P	183.9	P	196.6	P	200.8	P	207.5	P	173.6	P	156.9	P	208.3	P	214.1	P	184.8	P	183.4	P
141481	29.4	A	35.1	A	17.5	A	-9.7	A	54.3	P	68.2	P	21.4	A	37	A	43.9	P	36.8	A	-0.4	A	22.5	A	43.8	P	28.1	A	23.8	P	13.2	A	10.5	A	62.3	P	29.8	A	1.5	A	10.2	A	34.7	A	11.4	A	-1.4	A
141482	45.8	P	68	P	131.2	P	161.1	P	72.7	P	45	P	131.5	P	114.1	P	69	P	59.6	P	149.7	P	137.5	P	69	P	107.9	P	149	P	135.2	P	76.2	P	62.2	P	91.1	P	117	P	78.2	P	48.1	P	158.9	P	167.3	P
141483	221.5	P	320.4	P	329.5	P	342.2	P	354.7	P	277.4	P	323.2	P	452.7	P	238.8	P	198.5	P	317.3	P	417.5	P	275.5	P	233.8	P	344.1	P	456.8	P	346.5	P	338.4	P	489.8	P	429.1	P	253.9	P	222.7	P	420.6	P	417.8	P
141484	106.4	M	150.7	P	234	P	184.6	P	120	P	148.3	P	208.3	P	239.2	P	91.7	P	80.8	P	56.8	M	92.8	P	229.6	P	157.8	P	198.1	P	176.5	P	69.3	P	84.9	P	102.4	P	85.8	P	132.7	P	75.4	M	108.4	P	103.6	P
141485	144.1	P	142.5	P	41.3	A	24.5	A	150.1	P	169.8	P	11.5	A	17	A	113.6	P	104.8	P	48.7	A	56.9	P	72.2	P	154.3	P	16.2	A	36.9	A	85.7	P	126	P	39.2	P	25	A	173.7	P	132.9	P	18.8	A	35.7	P
141486	329.2	P	482	P	386.7	P	388.5	P	409.2	P	405.2	P	382.9	P	345.6	P	394.1	P	393.8	P	360.8	P	340.8	P	336.9	P	563.1	P	383.2	P	382.7	P	343.3	P	374.5	P	359.9	P	355.7	P	358.8	P	467.7	P	343.7	P	397.3	P
141487	118.4	P	100.6	P	12.1	A	19	A	129.9	P	132.8	P	14.3	A	17.7	A	97.1	P	101.6	P	1.5	A	27	P	131	P	88.5	P	17.4	A	1.1	A	93.6	P	82.9	P	-5.2	A	6.7	A	111.4	P	124.6	P	12.9	A	16	A
141488	69	P	39.7	P	22.1	A	41.5	P	20.8	P	62.9	P	28.5	A	17.8	A	47.1	P	69.7	P	13.7	A	17.4	P	47.2	P	19.2	P	11.4	A	7.1	A	40.5	P	33.8	P	17.3	A	17.1	A	66.5	P	42.7	A	48.3	A	20.1	A
141489	37.7	P	29.5	A	32.2	A	20.8	A	34.2	P	48.6	A	5.6	A	44.9	A	20.7	A	29.9	A	6.2	A	24	A	17.1	A	32.3	A	24.9	A	25.4	A	19.5	A	19.9	A	9.9	A	-15.8	A	16.1	A	41.6	A	20.7	A	8.3	P
141490	203.4	P	208.1	P	78.2	P	141	P	211.7	P	225.1	P	128.5	P	143.5	P	196	P	167.5	P	131.4	P	117.6	P	262.8	P	195.3	P	101.6	P	130.9	P	233.8	P	210.8	P	124	P	119.3	P	227.4	P	189.6	P	79.3	P	119	P
141491	262.5	P	265.6	P	64.4	P	41.1	P	287.3	P	286	P	86.6	P	18.8	A	319	P	349.5	P	61.2	A	42.7	A	237.5	P	255.5	P	84.3	P	52.9	P	301.4	P	336.4	P	63.1	A	56.1	P	285.3	P	270.8	P	53.1	A	58.7	A
141492	233.9	P	189.5	P	209.8	P	204	P	213.4	P	265.3	P	235	P	247	P	173.6	P	146.6	P	247.7	P	204.9	P	196.2	P	249.3	P	198.9	P	227.3	P	172.3	P	191.2	P	203.4	P	250.2	P	241.2	P	218.1	P	228.4	P	227	P
141493	268.3	P	258.9	P	81	P	84.1	P	329.7	P	287.2	P	107.5	P	84.2	P	275	P	232	P	82	P	88.4	P	291.2	P	255.7	P	83.1	P	66.9	P	241.5	P	265.7	P	71.8	P	63.1	P	231.5	P	226.1	P	80.5	P	95.6	P
141494	23.7	A	13.2	A	9.7	A	38.2	P	36.2	P	32.6	P	38.6	P	37.9	A	35.3	P	46.5	P	36.3	A	34	P	57	P	29.7	A	52	A	38.3	P	28.3	A	29.5	A	24.9	A	33.8	P	23.8	A	26.5	A	53.4	P	34	A
141495	521.8	P	522.1	P	379.2	P	358.6	P	793.2	P	508.7	P	386.7	P	435.5	P	607	P	468.8	P	390.9	P	387.8	P	751.5	P	501.7	P	398.1	P	507.9	P	530.2	P	519.6	P	376.6	P	339.8	P	492.5	P	452.5	P	435.1	P	456.7	P
141496	72.6	P	118.4	P	45.6	P	33.7	P	82.7	P	108.9	P	26.1	P	32.2	P	74.8	P	90.5	P	34.1	P	41.5	P	68.2	P	68.8	P	26.8	A	28	A	71.7	P	85.6	P	3.1	A	14.5	A	77.8	P	96.6	P	23.9	A	33.9	P
141497	-16.4	A	-8.5	A	-1.6	A	19.7	A	-57.4	A	-17.5	A	-4.9	A	-12.7	P	-6.4	P	-18.1	A	-38.9	A	6.4	P	-2.7	A	-23.1	P	-30.4	A	-13.4	A	-11.2	A	-54.3	A	-18.9	A	-13.7	A	-48.5	A	-26.7	A	-19.7	A	2.9	M
141498	56.2	A	45.9	A	57.7	A	47.6	A	67	M	61.7	A	55.7	A	41.9	A	94.1	A	33.3	A	27.3	A	32.9	A	70.7	A	65.9	A	75.4	A	17.9	A	61.9	A	87.1	A	41.9	A	59.4	A	62.1	A	65.7	A	55.1	A	41.5	A
141499	129.7	P	109.6	P	24.4	A	8	A	121.1	P	112.4	P	-1.3	A	10.6	A	64.2	P	92.1	P	9.5	A	-2.6	A	94.4	P	118.8	P	8.5	A	9.5	A	72.3	P	65.5	P	6.8	A	7.2	A	99.6	P	124.7	P	0.7	A	11.4	A
141500	133.8	P	118.2	P	53	A	48.3	P	131.5	P	160.6	P	65.1	P	42	P	132.2	P	103.2	P	41.6	P	21.5	A	126.2	P	140	P	41	A	38.5	A	136.9	P	117.4	P	66.3	P	60.2	P	163.5	P	102.9	P	17.4	A	58.1	P
141501	730.4	P	414.8	P	294.5	P	301.9	P	685.8	P	801	P	582.4	P	708.3	P	575.2	P	770.5	P	650.8	P	622.6	P	466.4	P	731.9	P	542.9	P	517.7	P	691.2	P	658	P	549.3	P	560.9	P	385.9	P	696.5	P	661.4	P	596.6	P
141502	57.8	A	51.9	A	27.9	A	52.8	A	9.8	A	36.9	A	52.3	A	48.6	A	9.9	A	14.6	A	52.6	A	37.4	A	69.4	A	53.6	A	58.5	A	50.4	A	39.1	A	53.6	A	57.6	A	52.9	A	43.1	A	53.3	A	35	A	29	A
141503	203.5	P	216.8	P	198.1	P	192.4	P	240.4	P	249.8	P	182.1	P	197.9	P	239	P	187.4	P	262.8	P	200	P	234.7	P	242	P	256.5	P	165.6	P	181.2	P	222.9	P	151.6	P	264.6	P	219.3	P	234.7	P	201.2	P	237.8	P
141504	254.1	P	252	P	161.8	P	217.8	P	262.4	P	222.1	P	160.8	P	110.5	P	216.1	P	173.5	P	111.1	P	193.6	P	218.3	P	258.1	P	125.6	P	134.3	A	206.8	P	249.6	P	153.7	P	165.8	P	269.6	P	257.2	P	117.2	P	128.1	P
141505	-2.5	A	19.8	A	-20.9	A	4.9	P	-32.4	A	26.5	P	4	A	-41	A	-23	A	63.3	A	17.2	A	-6.8	A	20.1	A	16.1	P	32.4	P	-27.3	A	21.3	P	21.4	A	-10.6	A	-12.5	A	-25.1	M	-1.8	A	-5.1	P	15.1	A
141506	126.8	P	125.1	P	20	A	7.5	A	162.8	P	193.2	P	5.4	A	20.6	A	134.4	P	102.9	P	7.7	A	7.7	A	126.7	P	128.9	P	21	P	12.7	A	106	P	134.7	P	9.6	A	13.2	A	104.9	P	165.8	P	5.3	A	18.4	A
141507	164.4	P	225.5	P	109.5	P	119.5	P	267.2	P	210.8	P	166.3	P	105	P	225.4	P	243.9	P	85.9	P	112.9	P	198.6	P	230.5	P	169.7	P	150.9	P	230.6	P	227	P	114.6	P	148.9	P	261.5	P	237.9	P	137	P	156.7	P
141508	85.3	P	118.6	P	45.3	P	78.3	P	117.8	P	117.4	P	75	P	69.9	P	84.8	P	79.8	P	79.2	P	77.5	P	94.1	P	108.9	P	58.5	P	76.2	P	100.4	P	89	P	34.6	P	64.5	P	144.2	P	62.3	P	78.1	P	49.7	P
141509	68.3	P	82.5	P	56.5	P	19.9	A	100.6	P	105.8	P	32.5	P	20.9	P	84.2	P	103.9	P	32.4	P	26.3	P	107.5	P	87.3	P	18.7	A	33.7	A	52.2	P	71.4	P	26.5	A	30.9	A	109.1	P	83.3	P	29.8	P	26.2	P
141510	-4	A	68.7	A	40.6	A	11.4	A	65.5	A	43.1	A	19.9	A	11.4	A	15.6	A	31.6	A	55	A	-1.3	A	66.8	A	-6.1	A	5.9	A	8.4	A	35.7	A	15.5	A	-1.3	A	18.7	A	55.4	A	13.9	A	1.2	A	17.6	A
141511	123.8	P	223.3	P	34.1	P	40.8	P	176.2	P	186.5	P	67.5	P	46	P	141.8	P	213.4	P	42.4	P	38.2	P	148.8	P	159	P	43.8	P	43.7	P	130.4	P	153.4	P	24.2	P	24.6	P	216.4	P	146.2	P	62.5	P	49.2	P
141512	165.3	P	191.4	P	17.4	P	26.1	P	201.9	P	267.3	P	26.3	P	20.2	A	177.9	P	202.7	P	28.5	P	32.4	P	138	P	215.1	P	52.1	P	33.6	P	173	P	182.8	P	21.9	P	38.7	P	217.8	P	178.2	P	5.9	A	46.3	P
141513	-12.7	A	15.2	P	-22.3	A	-40.9	A	-63.7	A	24	P	-45.7	A	-52.5	A	16.1	P	-0.7	A	-71.6	A	-44.6	A	-30.4	A	6.5	A	-46.7	A	-56.9	A	-16.3	A	2.9	A	-83.2	A	-30.3	A	-16.1	A	65.9	P	-86.8	A	-60.4	A
141514	101.6	P	119.5	P	34.7	A	19.1	P	103.8	P	129.5	P	29.1	P	-11.1	A	131.9	P	112.5	P	3	A	4.6	P	114.2	P	117.7	P	-13.1	A	2.1	A	112.4	P	99.8	P	15.8	P	-7.8	A	113.7	P	138.7	P	2.5	A	10.3	P
141515	205.5	P	196.3	P	203.3	P	206.1	P	215.1	P	223.8	P	237.9	P	232.6	P	217.3	P	225.7	P	285.3	P	243.8	P	191.8	P	222.9	P	289.2	P	226.5	P	185.6	P	191.8	P	279.1	P	214.5	P	200.4	P	204.2	P	246.6	P	244.8	P
141516	193	P	204.8	P	51.3	P	63.1	P	184.3	P	233.9	P	76.9	P	65.3	P	243.8	P	216.4	P	80.4	P	69.3	P	160.4	P	225.3	P	67	P	54.3	P	180.4	P	215.6	P	40.2	P	85.3	P	237.4	P	187.4	P	45.4	A	58.5	P
141517	37.9	P	44.3	P	11.3	A	23	A	50	P	65.2	P	7.4	A	-4	A	29	P	43.2	P	4.6	A	14.6	A	27.2	P	53.2	P	14.9	A	-4	A	24.2	A	35.8	P	-16	A	11	A	43.1	A	62.3	P	-0.2	A	-9.2	A
141518	2.9	A	-2.5	A	20.5	A	0.1	A	8.4	A	-0.4	A	13.3	A	0.6	A	-1.4	A	-0.4	A	5.8	A	-2.9	A	5.1	A	3.8	A	9.5	A	11.3	A	1	A	13.8	A	8	P	6.5	A	12	A	-0.6	A	22	P	4.6	A
141519	52.6	P	48.1	P	8.6	A	34.2	A	38.3	A	56.2	P	7.7	A	51.8	P	43.4	P	44.7	P	5.8	A	22.6	P	25.7	A	42.6	P	18.1	M	25.9	P	38.3	P	29.2	A	34.4	A	24.6	A	42.6	A	52	P	36.7	A	-1.9	A
141520	157.9	P	186.5	P	125.8	P	125.8	P	175.4	P	187.4	P	112.9	P	132.6	P	179.6	P	127.1	P	117	P	133.6	P	183.5	P	170.5	P	118	P	118.1	P	140.6	P	157.1	P	90.7	P	80.6	P	195.2	P	160	P	126.1	P	131.7	P
141521	171.2	P	112.9	P	56.7	P	65.9	P	129.1	P	221.9	P	72.5	P	-0.8	P	146	P	152.2	P	96.2	P	58	P	100.5	P	181.6	P	43.5	P	67.8	P	142.3	P	138.9	P	54.5	P	43.6	P	164.6	P	126.3	P	76	P	43.9	P
141522	49.1	P	86.2	P	55.5	P	29.8	P	98.2	P	80.7	P	36.8	P	55.3	P	61.6	P	73.9	P	60.1	P	42.6	P	80.5	P	119	P	18.2	A	27.9	P	40.2	P	70.7	P	51.2	P	59.4	P	94.9	P	105.7	P	46.8	P	47.8	P
141523	110.3	P	68.4	P	93.3	P	91.2	P	97.9	P	116.4	P	101.3	P	155.6	P	111.4	P	93	P	104.1	P	91.8	P	116.8	P	146.1	P	118.8	P	124.7	P	99.5	P	92	A	130.5	P	107.2	P	127.8	P	109.9	P	130.9	P	120.2	P
141524	269.9	P	240.5	P	97.6	P	64.3	P	299.8	P	321.8	P	147.8	P	147	P	196	P	171.9	P	87	P	165	P	166	P	291.4	P	63.8	P	144.2	P	189.2	P	178.5	P	97.4	P	98.8	P	179.9	P	167.8	P	93.1	P	165.4	P
141525	64.6	P	85	P	21.3	P	38.2	P	68.2	P	73.4	P	25.8	A	14.8	A	67.1	P	64.8	P	35.3	M	14.3	P	51.2	P	97.5	P	51.6	P	19	A	62.1	A	57.1	P	13	A	43.9	P	81.7	P	59.1	A	20.2	A	49.8	P
141526	340.4	P	383.1	P	103.7	P	114.4	P	329.1	P	426.4	P	107.7	P	106.3	P	317.6	P	335.5	P	134	P	111.6	P	303.2	P	353.6	P	133.6	P	125.6	P	314.7	P	265.5	P	98.5	P	113.9	P	372	P	338.1	P	109.1	P	94.6	P
141527	177.7	P	230.7	P	362.7	P	290.1	P	275.3	P	162.2	P	251	P	399.6	P	265.5	P	238.1	P	215	P	260.3	P	321	P	258.4	P	438.9	P	526.2	P	370.1	P	265.8	P	383.3	P	402.9	P	228.6	P	214.8	P	359.2	P	240.2	P
141528	1915.9	P	1773.5	P	1577.4	P	1440.3	P	2304.3	P	2121.7	P	1331	P	1521.3	P	2113.7	P	2002.2	P	1475.4	P	1388.7	P	2083.7	P	2086.5	P	1305.2	P	1472.7	P	2049.3	P	1848.6	P	1416	P	1328.7	P	1969.8	P	1696.2	P	1679.4	P	1421.3	P
141529	52.2	P	81.3	P	35.2	P	26.6	A	74.7	P	50.5	P	43.9	P	71	P	60.3	P	68.8	P	32.3	A	30.5	A	56.2	P	83.7	P	47.5	P	59.5	P	46.1	P	47.3	P	40.3	P	27.7	A	52.2	P	58.5	P	39.2	P	24.8	P
141530	69.8	P	67.7	A	-12.9	A	32.2	A	51.2	A	68.5	P	6.5	A	-5.9	A	62.3	A	46.1	A	10.3	A	-14.9	A	77.1	A	39.2	A	6.9	A	-34.2	A	57.9	A	56.6	A	-3	A	8.1	A	40.3	A	64	A	-44.9	A	16.1	A
141531	378.2	P	384.8	P	204.7	P	174.3	P	308.7	P	457.2	P	185.6	P	187.3	P	295.9	P	394.6	P	162.5	P	224	P	319.3	P	438.1	P	227.4	P	140.3	P	380.9	P	384.5	P	162.9	P	213.1	P	416.8	P	399.2	P	183.8	P	184.4	P
141532	164.6	P	103.9	P	151.1	P	149.5	P	126.4	P	161.2	P	185.2	P	193.7	P	168.7	P	163.6	P	196	P	181.9	P	114	P	120.5	P	145.9	P	180	P	140.6	P	162.5	P	184.5	P	179.8	P	135.8	P	161.9	P	193.8	P	175.3	P
141533	8.6	A	27.1	P	9.3	A	34.9	P	10.9	A	15.9	A	32.2	A	32.6	A	-2.7	P	7.5	A	30.2	A	9.6	A	21.4	P	31	A	29	A	21	A	17.8	A	11.4	A	11	A	9.3	A	2.6	A	13.5	A	34.3	P	17.2	A
141534	55.8	P	84.7	P	59.4	P	65.7	A	76.9	P	39.1	P	89	P	63.2	P	45.5	P	49.3	P	114.5	P	49	P	66.3	P	47.2	P	86.2	P	85.9	P	101.2	P	68.9	P	52	P	70.3	P	47.2	P	50.6	P	33.4	A	109.2	P
141535	198.5	P	164.9	P	-14.1	A	-3.4	A	131	P	219.3	P	27.5	P	7.8	A	167.5	P	127.9	P	1	A	22.3	P	167.8	P	132.8	P	5.9	A	10.3	P	129.1	P	126.3	P	4.9	A	4.5	A	144.9	P	142.7	P	11.7	A	23.4	P
141536	388.4	P	494.5	P	275.6	P	299.1	P	413	P	441.2	P	311.3	P	302.6	P	503.1	P	448.1	P	253.5	P	253.9	P	436.5	P	447.4	P	285.7	P	242.3	P	430.6	P	527.7	P	248.5	P	266.7	P	463.5	P	396.5	P	310	P	248.3	P
141537	180	P	219.7	P	141.6	P	136.7	P	184.9	P	194.2	P	117.6	P	122	P	168.5	P	169	P	135.5	P	118.9	P	209.5	P	199.2	P	127.7	P	135.6	P	173.2	P	181.4	P	127.7	P	129.7	P	189.4	P	190.7	P	122.5	P	121.5	P
141538	56.3	P	76.1	P	35.8	A	8.3	A	56.7	P	80.4	P	49	P	21.4	P	90.9	P	54.7	P	14.3	P	55.4	P	47.1	P	84.5	P	35.7	P	12.9	P	42.6	P	69.4	A	4.4	A	11.9	A	97.2	P	45	P	2	A	32.4	P
141539	806.6	P	703.6	P	528.4	P	532.8	P	885.7	P	1019.9	P	482.4	P	638	P	764.3	P	855.1	P	544.5	P	580	P	801.5	P	809.5	P	522.5	P	486	P	934.4	P	876.3	P	555.7	P	507.4	P	697.6	P	824.3	P	559	P	596.1	P
141540	140.8	P	148.1	P	67.6	A	78.4	A	121.7	P	146.6	P	22.4	A	44.2	A	102.2	P	191.8	P	22.7	A	32.6	A	124	P	148.6	P	65.1	A	75.8	A	107.4	P	133.9	P	13.4	A	92.1	A	122	P	167.6	P	8	A	35.2	A
141541	872.9	P	1051.8	P	1276.3	P	1426.3	P	1013	P	842.9	P	1208.2	P	1397.3	P	858.4	P	986.4	P	1486.9	P	1336.9	P	1043.4	P	1217	P	1368.3	P	1555	P	1047.6	P	1072.7	P	1189.7	P	1489.4	P	858.9	P	832.2	P	1353.8	P	1524.3	P
141542	58.2	P	92.3	P	30.5	P	39.7	P	98.7	P	109.1	P	17	P	46.9	P	93.7	P	55.3	P	55	P	48.1	P	68.4	P	96.2	P	15.3	A	42.5	P	78.4	P	75.8	P	33.1	P	56.3	P	94.4	P	72.8	P	38.2	P	43.5	P
141543	152.6	P	125.6	P	121.5	A	113.3	P	164.5	P	132.4	P	157.7	P	135.9	P	122.9	P	157.5	P	99.9	P	110.6	P	105.2	P	180.4	P	115.3	P	130.2	P	170.1	P	122.1	P	65.2	P	92.4	P	121.8	P	137.4	P	120.7	P	143.1	A
141544	45.8	P	100.9	P	49.5	P	79.1	P	40.2	A	53.8	P	44.2	A	57.5	P	45.4	P	41.7	P	38.8	P	66	A	46.5	P	33.6	A	85.7	P	118.3	P	55.1	P	44.5	P	5	A	54	P	35	P	69.1	P	-10.2	P	90.9	P
141545	-18.6	A	10.7	A	34	A	23.3	A	-29.1	A	-5.5	A	-7.2	A	12.8	A	-9	A	-14.4	A	29.5	A	23.4	A	10.7	A	-16.5	A	1.5	A	27.7	A	3.2	A	-10.7	A	-5.8	A	18.7	A	-7.5	A	-12.5	A	6.4	A	-2	A
141546	386.7	P	311.5	P	60.5	P	94.3	P	365.4	P	393.4	P	95.2	P	84.9	P	315.9	P	334.4	P	109.8	P	92.6	P	283.6	P	304	P	75.4	P	81	P	272.3	P	261.3	P	62.3	P	88.4	P	319	P	340.2	P	77.5	P	82.2	P
141547	48.9	P	76.2	P	227.5	P	256	P	76.2	P	57.7	P	149	P	209.6	P	18.8	A	78.5	P	111.5	P	150.9	P	51.7	P	37.1	P	169.1	P	169.5	P	103.6	P	83.1	P	155.1	P	146.5	P	99.4	P	110.7	P	140.7	P	114.2	P
141548	31.7	P	83.8	P	131.9	P	126.4	P	74.5	P	43.6	P	109	P	109.7	P	77.5	P	94.1	P	157.5	P	136.1	P	41.2	P	64.6	P	146.4	P	144.9	P	43.1	P	62.9	P	119.5	P	131.5	P	82.2	P	66.9	P	145.6	P	162.5	P
141549	478.3	P	225.4	P	104.3	P	118.5	P	404.4	P	400	P	206.9	P	147.6	P	451.4	P	327.5	P	284.6	P	206.3	P	170	P	226.8	P	94	P	105.3	P	251.9	P	260.6	P	126.9	P	114.1	P	305.9	P	359.1	P	172	P	206.7	P
141550	171.1	P	172.9	P	157.3	P	156.8	P	174.5	P	168.3	P	114.8	P	148.4	P	145.8	P	186.4	P	153.9	P	160.9	P	144.5	P	92.7	P	136.8	P	151.4	P	165.1	P	176.3	P	151.7	P	158.5	P	178.8	P	147	P	144.9	P	137.7	P
141551	271.2	P	217.9	P	55.6	P	60.2	P	258.2	P	297.5	P	47	P	39.8	P	220.1	P	258.1	P	63.2	P	61.9	P	266.9	P	241	P	64.7	P	71.3	P	185	P	228.4	P	64.8	P	48.1	P	232.7	P	257.8	P	35.4	P	46.3	P
141552	-12.4	A	-14.5	A	-25.5	A	-23.5	A	-12.4	A	-21.5	A	-33.8	A	-54.8	A	-19.6	A	1.8	A	-42.7	A	-85.4	A	-19.2	A	-21.1	A	-42.8	A	-62.8	A	-22.2	A	-9.5	A	-36.4	A	-33.1	A	-63.6	A	-30.7	A	-38.7	A	-26	A
141553	12.2	A	25.2	A	-22.4	A	-7.2	A	-12.1	A	-3.6	A	6	A	-4	A	20.8	A	26.5	A	-98.3	A	-26.8	A	22.5	A	78.4	A	-3.8	A	-41.3	A	15	A	19.1	A	-52.7	A	-19.7	A	9.9	A	52.2	A	-13.5	A	19.9	A
141554	396.3	P	209.3	P	202.7	P	224	P	324	P	359.6	P	213.5	P	347	P	334.9	P	209.9	P	188	A	240.1	P	263.2	P	287.1	P	184.3	P	298	P	321.9	P	257.4	P	214.7	P	217	P	326.3	P	296	P	318.9	P	184.3	P
141555	29.7	A	47.3	A	387.2	P	458.2	P	40	A	24.6	A	402.4	P	364.1	P	29.6	A	32.8	A	359	P	404.8	P	39.5	A	50	A	281.4	P	339.2	P	26.6	A	67.3	P	325.9	P	492.6	P	37.4	A	42.2	A	310.6	P	382.9	P
141556	91.2	P	94.5	P	18.6	A	14.7	A	58.4	P	105.4	P	23.3	A	33.9	A	62.5	P	89.1	P	5.4	A	16.6	A	81.4	P	95.8	P	21.8	A	35	P	44.3	A	61	P	41.1	A	23	M	88.1	A	89.1	P	27.4	A	2.9	A
141557	34.1	A	25.4	A	3	A	8.6	A	28	A	13.2	A	30.9	A	-9.1	A	10.1	A	27.5	A	5.2	A	13.3	A	5.4	A	13.4	A	10.4	A	15.3	A	25.2	A	24.8	A	1.2	A	-7.5	A	10.4	A	26.2	A	-26	A	22.6	A
141558	68.4	A	46.8	A	19.6	A	57.8	P	60.8	P	66.9	A	48.1	A	49	A	96.7	P	54.1	A	47.8	A	56.2	A	96.5	A	80.3	A	52.1	A	64	P	116.1	P	105.9	M	18.7	A	66.8	A	83.1	A	106.3	M	38.4	A	54.7	A
141559	39	A	68.2	P	25.5	A	29.3	P	19.7	A	37	A	30.2	A	36.4	A	37.2	A	33.2	A	35.9	A	25	A	67.9	A	38.5	P	27.8	M	19.4	P	53.7	P	44.5	P	15	A	54.4	P	52.2	A	36.8	P	44	P	13	A
141560	33.6	A	27.8	M	54.6	P	75.2	P	40.8	P	53.3	P	71.1	P	41.9	A	32.3	A	16.2	A	51	P	95.6	P	15.5	A	33.5	A	44.4	P	45.4	P	31.3	A	16.5	A	107.3	P	79	P	30.5	A	28.5	A	40.3	P	57	P
141561	214.8	P	207.3	P	-6.2	A	-33.2	A	120.3	P	192.2	P	-47	A	-36.5	A	117.7	P	156.3	A	-26.4	A	1.2	A	121.1	P	264	P	7.6	A	-4.5	A	193.5	P	145	P	-39.3	A	-4.1	A	164.4	P	164.4	P	-18.3	A	2.6	A
141562	105.1	P	91.3	P	67.9	P	41.2	A	123.4	P	109	P	88.5	P	98.1	P	110.7	P	103.4	P	72.6	A	88	A	96.5	P	105.6	P	78.8	A	91.9	P	97.1	P	97.2	P	83.9	P	91.7	P	77.7	P	103.1	P	72.7	A	71.7	P
141563	-21	A	61.8	P	27	P	20.7	P	0	A	18.9	P	-5.9	A	-11.1	A	-2.4	A	-14.3	A	-10.8	A	-2	A	61	P	80.7	P	56.6	P	39.8	P	79.1	P	56.5	P	39.5	P	44.6	P	58.4	P	1.1	A	7	A	2	A
141564	106.8	P	83.1	P	171.2	P	161.7	P	78.7	P	55.9	P	167.2	P	160.3	P	92.4	P	97.2	P	194.3	P	150.2	P	81.2	P	81.8	P	196	P	205.3	P	93.7	P	85.9	P	189.5	P	186.1	P	76	P	81.3	P	207.3	P	208.9	P
141565	71.4	P	145.3	P	-1.9	A	40.7	A	56.5	A	75.7	P	1.7	A	27.9	P	33.8	M	78	P	-5.6	A	21.4	P	49.7	P	101.4	P	4.8	A	-2.9	A	51.3	P	45.9	P	36.1	A	12.2	A	157.2	P	96.4	P	-3.6	A	20.9	A
141566	176.4	P	190	P	44.6	P	38.2	P	280.5	P	266.8	P	38.3	P	38	A	186.2	P	171.6	P	23.9	A	57.8	P	240.1	P	185.9	P	42.3	P	33	A	162.8	P	194.8	P	44	P	40	A	212	P	212.5	P	37.9	A	37.3	A
141567	164.6	P	122.1	P	59.9	P	61.7	P	137.7	P	117.6	P	66.4	P	51.3	P	147	P	115.9	P	51.5	M	58	P	105.1	P	101.5	P	62.4	P	40.5	A	147.3	P	133.7	P	70.7	P	71.2	P	150.6	P	156.8	P	46.4	P	71.7	P
141568	268.1	P	341.1	P	859	P	826.9	P	319	P	310.2	P	788.3	P	971.9	P	395.8	P	350.2	P	750.4	P	831.2	P	320.1	P	202.2	P	659.9	P	598.5	P	362.4	P	326	P	648.1	P	589.9	P	304.8	P	330	P	808.9	P	660.9	P
141569	198.5	P	253.1	P	482.1	P	569.8	P	258.8	P	365.8	P	495.2	P	353.8	P	242.7	P	194.3	P	637	P	556.1	P	250.6	P	281.3	P	351.1	P	375.6	P	210.2	P	232	P	529.5	P	672	P	294	P	230.3	P	439.2	P	377.6	P
141570	198.5	P	144.1	P	24.1	A	24	A	200.3	P	183.6	P	44.5	A	86.9	P	219.2	P	231.7	P	55.9	P	87.3	P	140.3	P	195.2	P	37	A	18.4	A	167.1	P	180.6	P	23.2	P	-5.3	A	150.5	P	221.4	P	89.1	P	76.1	P
141571	87.3	P	143.8	P	35.2	A	26.3	A	135.4	P	159.8	P	79	A	42.2	P	135.8	P	51.3	P	21.4	A	28.9	P	130.7	P	237.8	P	21.8	P	12.5	A	143.8	P	157.8	P	7.6	A	19.5	A	74	P	81	P	44.2	P	35.4	P
141572	65.9	P	74	P	56.3	P	54.8	P	75.4	P	56	P	70.1	P	54.9	A	52.7	P	49.8	P	77.9	P	38.1	A	59.3	P	68.8	P	44.5	P	57.5	P	59.3	P	37.6	A	54.8	P	69.2	A	90.4	P	64.3	P	55.2	P	58.5	A
141573	288.2	P	242.2	P	477.2	P	418.4	P	301.4	P	244.6	P	487.5	P	618.4	P	299.8	P	334.7	P	478.6	P	465.2	P	278.9	P	287.8	P	489	P	493.8	P	281.1	P	289.6	P	432.9	P	408.7	P	297.7	P	298.4	P	488.5	P	441.1	P
141574	195.8	P	255.1	P	154.1	P	188.9	P	251.1	P	268.3	P	172.8	P	174.5	P	212.9	P	236.4	P	164.6	P	140.4	P	168.8	P	245.2	P	227.8	P	159.3	P	208.8	P	214.4	P	141.3	P	128.1	P	225.8	P	240.1	P	130.4	P	181	P
141575	102.2	P	119.8	P	158.5	P	175.8	P	89.7	P	77.5	P	170.9	P	115.9	P	118.5	P	126.5	P	267.4	P	147.5	P	94.4	P	51.7	P	148.9	P	154.3	P	77.9	P	63.1	P	166.8	P	184	P	121.7	P	120.2	P	136.4	P	167.5	P
141576	46.2	A	49.4	A	68.3	P	21.5	A	60.8	A	41.7	A	82.8	P	38.1	A	42	A	61.7	A	10.6	A	51	A	86.4	A	47.5	A	47.9	A	19.5	A	79.7	A	38.6	A	79.9	A	52.4	A	58.9	A	54.8	P	27.1	A	56.3	A
141577	190.3	P	225.1	P	411.2	P	474.3	P	232	P	166.4	P	392.6	P	413.5	P	192.8	P	205.7	P	473.6	P	365.7	P	179.9	P	179.7	P	403.7	P	428.4	P	219.9	P	193.6	P	377.5	P	411.9	P	219.5	P	186.4	P	381.2	P	422.4	P
141578	114.7	P	106.8	P	147.6	P	142.4	P	104.6	P	85.9	P	132.6	P	178.5	P	78	P	55.2	P	137.5	P	130.4	P	91.8	P	112.7	P	121.5	P	105.9	P	119	P	112.5	P	185.3	P	180.5	P	91.8	P	97.6	P	153.1	P	136.1	P
141579	-12.4	A	22.2	M	12.5	P	22.2	A	-0.5	A	0.3	A	26.8	M	3.8	A	6.3	A	11.4	A	30	P	-9.2	A	1.1	A	28.6	P	-19.5	A	-7.4	A	-28.3	A	5.7	A	-7.3	A	53.8	P	38.4	P	23.6	A	-16.5	A	-2	A
141580	609.6	P	615.3	P	311.5	P	288.8	P	532.5	P	643.6	P	299.1	P	337.4	P	545.9	P	655.8	P	232.9	P	296.9	P	569.6	P	565.9	P	279.6	P	317.6	P	443.5	P	454.9	P	356.4	P	267.4	P	657.1	P	663.7	P	274.1	P	259.8	P
141581	141.5	P	107.5	P	86.9	P	92.1	P	144.2	P	122.9	P	86.1	P	68.9	P	110.7	P	162.6	P	111.8	P	103.3	P	68.6	P	153.6	P	68	P	80.7	P	118.8	P	87.9	P	79.9	P	118.9	P	93.1	P	119.4	P	93.5	A	89.7	P
141582	297.4	P	299.1	P	282.3	P	224.2	P	302.8	P	241.8	P	245.4	P	249.8	P	267.5	P	298.4	P	231.2	P	235.6	P	302	P	198.6	P	176.9	P	212.8	P	282.6	P	224.5	P	238	P	231.4	P	280.6	P	297.6	P	278.7	P	188.1	P
141583	25.7	A	175.2	P	246.7	P	239.9	P	35.7	P	27.7	P	64.9	P	52.4	P	27.6	P	32.9	P	49.9	P	47.1	P	42.8	P	39.7	P	60.1	P	62.7	P	38.5	P	16.1	A	50	P	30.3	P	196.4	P	22.6	P	62.4	P	70.6	P
141584	141.7	P	157.6	P	56.5	P	60.5	P	175.2	P	176.1	P	55.2	P	29.2	P	170.9	P	148.1	P	47	P	55.4	P	167.3	P	216.3	P	50	P	52.4	P	130.5	P	149.8	P	42.8	P	29.2	P	164.8	P	165.8	P	47.1	P	64.4	P
141585	137.5	P	120	P	234.2	P	263.1	P	145.2	P	152.3	P	260	P	135.4	P	156.1	P	126.6	P	234.4	P	262.5	P	135.1	P	170.9	P	184.3	P	202	P	145	P	151.5	P	234	P	229.9	P	126.9	P	118.2	P	255.5	P	257	P
141586	8.1	A	17.1	A	18.7	A	10.5	A	25.8	P	17.1	A	8	A	8.3	A	22.2	A	35.3	P	16.3	A	17.1	P	-0.7	A	22.4	A	12.8	A	15.8	A	2.9	A	22.1	P	2	A	6.3	A	25.2	P	24.8	A	-12.6	A	1.9	A
141587	154.7	P	152	P	169.9	P	185.3	P	129.9	P	138.3	P	163.3	P	132.7	P	218.2	P	161.9	P	194.9	P	189.3	P	179.3	P	104.7	P	153.7	P	161.8	P	145.6	P	171.7	P	179	P	195.9	P	162.3	P	144.3	P	153	P	172.6	P
141588	169.5	P	139.1	P	64	P	68.2	P	174.9	P	200.1	P	75.9	P	84.7	P	163.2	P	211.6	P	104	P	95.8	P	157	P	198.9	P	81.3	P	102.5	P	170	P	170.5	P	108.5	P	84.7	P	143.6	P	202.3	P	98.3	P	83.5	P
141589	135.8	P	135.8	P	66	A	91.4	P	121.5	P	110.2	P	81	A	47.5	A	151.1	P	125	P	109.1	P	89.9	P	136.3	P	107.2	P	64.2	A	96.1	P	125.1	P	134.3	P	103.5	P	47.5	A	154.3	P	133.9	P	82.3	P	73.9	P
141590	4.4	A	38.4	A	43	A	-4.6	A	19.6	A	56.6	A	25.1	A	15.6	A	113.4	A	7.8	A	46.8	A	14.3	A	22.5	A	59.2	A	0.2	P	-26.4	A	39.2	A	11.5	A	-2	A	1.2	A	44.9	A	37	A	-51.2	A	-42.9	A
141591	222.5	P	265.2	P	111.8	P	116.8	P	229.2	P	217.9	P	98.4	P	79.1	P	303.3	P	175.4	P	125.1	P	114.4	P	206.4	P	228.6	P	134.3	P	104.4	P	163	P	202.7	P	92	A	99.2	P	211.2	P	233.3	P	93.3	P	104.9	P
141592	92.5	P	80.6	P	105.7	P	111.6	P	104.7	P	60.5	P	153.5	P	97.1	P	99.5	P	72.9	P	138.7	P	120.5	P	93.7	P	98.6	P	136	P	165.7	P	100.1	P	102.7	P	155.2	P	147.2	P	102.9	P	55.7	P	151.5	P	156.1	P
141593	199.2	P	177.4	P	131.8	P	131.4	P	203	P	219	P	115	P	82.7	P	170.9	P	183.3	P	106.3	P	115.6	P	150	P	210.3	P	122.8	P	99	P	168.9	P	167.8	P	113.5	P	93.9	P	226.1	P	214.7	P	113.3	P	121.5	P
141594	77.9	P	82.8	P	235.9	P	245.2	P	69.4	P	67.2	P	217.6	P	218.7	P	89.7	P	96.6	P	209.5	P	177.8	P	56.9	P	68.9	P	142.2	P	206.9	P	72.1	P	76.4	P	183.6	P	209.7	P	82.6	P	90.9	P	163.2	P	198.7	P
141595	195.5	P	203.2	P	101.3	P	95	P	177.2	P	211.6	P	72.1	P	103.8	P	154.1	P	142.9	P	106.2	P	87.2	P	192.1	P	207	P	53.4	P	65	P	160.9	P	169.2	P	77	P	67.2	P	215	P	199.7	P	68.3	P	71.7	P
141596	208.4	P	146.6	P	53	A	72.3	P	131.7	P	169.2	P	74.6	P	107.1	P	174	P	139.3	P	60.7	P	62.3	P	138.1	P	220.9	P	59.8	P	99	P	126.7	P	169.1	P	95.3	P	87.1	P	123.4	P	166.3	P	71.6	P	81.8	P
141597	63.1	P	95.9	P	52.5	P	53.4	P	89.6	P	108.7	P	48.1	P	45.4	P	74.5	P	72.9	P	67.4	P	69.7	P	95.5	P	68.4	P	23.6	P	53.2	P	78.3	P	76.4	P	91.6	P	41.8	P	95.6	P	94.4	P	55.4	P	25.5	A
141598	243.1	P	190.4	P	95.4	P	137.3	P	213.6	P	227.1	P	85.2	P	91	P	121.3	P	203.8	P	84.4	P	115.1	P	196.7	P	200.4	P	135.7	P	86.6	P	181.9	P	166.8	P	88.1	P	64.7	P	133.7	P	230.5	P	111.7	P	122.2	P
141599	47.3	A	68.8	P	39.1	A	42.7	A	12.2	A	30.9	A	22.8	A	31.1	A	28.8	A	31.4	A	55.5	A	19.3	A	15.3	A	42.8	A	21.7	A	17.6	A	52.4	A	25.8	A	43.2	A	56.4	A	34.9	A	13.8	A	9.5	A	38.2	A
141600	-1.9	A	33.6	P	-7.9	A	29.5	P	27.4	P	45.4	P	16.1	A	-1.2	A	29.1	P	31.2	P	33.7	P	6.6	A	19.4	A	14.5	P	36.6	P	15.9	A	38.7	P	30.6	P	18.3	A	42.1	A	29.9	P	16.1	A	14.4	A	29.3	P
141601	146.2	P	135.8	P	48.1	P	41	P	142.8	P	137	P	42.8	P	51.8	P	124.6	P	133.3	P	68.8	P	43	P	111.3	P	108	P	38.5	P	47.4	A	119.2	P	142.9	P	21.3	A	60.8	P	106.6	P	151.4	P	45.3	P	64	P
141602	96.8	P	121.5	P	61	P	49.3	P	96.3	P	125.8	P	19.6	A	18	A	120.6	P	92.1	P	30.2	P	26.9	A	106.3	P	89.6	P	35.7	A	38.7	P	94	A	122.9	P	11.5	A	49.3	P	156	P	81.6	A	36.8	P	27.3	A
141603	128.9	P	81	P	51.5	P	62.2	P	71.6	P	141.2	P	47.5	A	28.8	A	75.8	P	72.4	P	36.9	A	69.8	P	104.4	P	53.2	P	37.2	P	52	A	30.7	A	53.4	P	59.6	P	26.7	P	55.5	P	129.3	P	31.4	A	37.2	P
141604	-7.7	A	-38	A	12.9	A	-30.9	A	-14.2	A	-13.3	A	-10.1	A	10.2	A	-7.4	A	-47	A	21.4	A	18.3	A	-79.6	A	-13.4	A	16.9	A	19.3	A	-17.3	A	-53.3	A	24.1	A	-5.1	A	23.4	A	6.4	A	-7.6	A	-0.5	A
141605	285.8	P	184.5	P	211.1	P	252	P	285.8	P	268.1	P	259.3	P	231.9	P	332.5	P	290	P	321.9	P	229.5	P	308.7	P	283.6	P	315.4	P	253.5	P	237	P	258.8	P	314.4	P	243.8	P	223.5	P	269.9	P	244.2	P	312.9	P
141606	161.7	P	160.9	P	165.7	P	128.9	P	201.7	P	176.5	P	161.8	P	166.9	P	158.5	P	156.7	P	234.1	P	232.3	P	172.9	P	183.5	P	143.6	P	151.5	P	168	P	147.5	P	245.9	P	228.5	P	184.1	P	173.3	P	182	P	149.6	P
141607	74.8	P	69.7	P	157	P	175.5	P	52.6	A	46.7	A	162.4	P	172	P	72.2	P	79.6	P	193	P	164.3	P	62.5	P	68.1	P	172.1	P	195.9	P	69.5	A	81.6	P	182.2	P	116.9	P	72.2	P	60.7	A	176.7	P	166.7	P
141608	100.7	P	160.1	P	34.8	P	47.6	P	69.1	P	146.3	P	10.4	A	19.4	A	126.9	P	94.8	P	38	A	27	P	95.2	P	133.4	P	44.8	A	-1.3	M	85	P	111.4	P	14.2	A	58.4	P	168.3	P	136.7	P	-11.2	A	47.4	P
141609	69.3	P	50.8	P	-3.3	A	31.9	A	61.5	P	71.1	P	14.3	A	-7.5	A	72.4	A	120.8	P	37.9	A	35.9	A	55.7	A	73.3	P	28.3	A	7.9	A	91	P	70.9	P	29.6	A	17.1	A	51.2	A	75.7	P	3.9	A	9.9	A
141610	44	M	103.1	P	65	A	37.3	P	80.7	P	78.8	P	58.8	A	91.5	P	71.8	P	79.6	P	57.2	A	75.8	P	48.7	A	113.3	P	85.5	P	69.9	P	81.9	P	52.3	P	66.1	P	51.5	P	121.4	P	106	P	52.5	P	35.4	P
141611	143.2	P	145.1	P	71.1	P	100.9	P	156.7	P	167.3	P	115.2	P	111.4	P	117.2	P	142.2	P	65.3	P	74.2	P	120.4	P	158.2	P	61.5	A	62.8	P	94.8	P	144.5	P	21.8	P	88.1	P	160	P	140.2	P	82.6	P	94.1	P
141612	130.3	P	140.2	P	43	P	65.6	P	144.8	P	144.9	P	44.4	P	38.9	P	141.3	P	102.8	P	82.9	P	55.4	P	116.5	P	145.3	P	60.9	P	68.2	P	89.8	P	131	P	70.9	P	68.3	P	142.4	P	131.1	P	56.3	P	43.7	P
141613	-11.7	A	-1.5	A	-31.2	A	3.2	M	-3.8	M	-4.1	A	-51.6	A	-41.1	A	2	A	1.2	A	-52.3	A	-37	A	8.4	A	-51.4	A	-28.2	A	-25.7	A	-8.7	A	10.8	P	-85.3	A	-31.5	A	-8.7	A	24.7	P	-53	A	2.3	A
141614	238.2	P	238.3	P	171.9	P	169.8	P	245.6	P	237.1	P	159.6	P	172.4	P	230.6	P	247	P	185.6	P	184	P	204.1	P	236.4	P	171.2	P	169	P	201.4	P	230.6	P	170.2	P	173	P	245.1	P	236.7	P	160.1	P	167	P
141615	70.8	A	156.1	P	23.1	A	51.3	A	95.8	P	107	P	39.2	A	16.3	A	71.2	P	113.6	P	18.8	A	48.2	A	72.8	P	93.8	P	29.5	A	29.8	A	42.7	P	58.4	P	-6	A	32.7	A	125.4	P	97.2	P	12.6	A	26	A
141616	304.1	P	214.4	P	72.6	A	66.5	A	265.4	P	256.6	P	98.9	P	59.5	P	256.4	P	212.7	P	75.8	P	68.8	P	218.5	P	230.9	P	101.1	P	97.8	P	187	P	269.3	P	45.9	A	85.3	P	301.6	P	274.4	P	125	P	99.8	P
141617	695.9	P	640.5	P	294.8	P	312.3	P	667.4	P	732.1	P	244.6	P	333.9	P	603.1	P	688.2	P	226.1	P	286.1	P	624.6	P	595.6	P	237.5	P	216.2	P	581.6	P	625.1	P	287.7	P	275.6	P	639.4	P	746	P	219.9	P	218.2	P
141618	1075.6	P	1035.2	P	467.9	P	457.4	P	1224.7	P	1183	P	428.4	P	414.6	P	1137.5	P	1007.4	P	465.6	P	445.9	P	1129.1	P	1053.9	P	494.4	P	491	P	916.3	P	1130.2	P	381	P	503.2	P	901.4	P	1109.6	P	434.8	P	487.1	P
141619	187.2	P	264.5	P	356.2	P	364.4	P	252.6	P	196.6	P	332.6	P	411.5	P	249.5	P	297.2	P	387.7	P	318.9	P	252.4	P	276.9	P	364.7	P	357.4	P	233.5	P	234.4	P	277.8	P	313.9	P	185.1	P	203.7	P	353	P	359.7	P
141620	23.4	A	60.5	P	78.1	P	100.4	P	49.3	M	55	P	55.5	P	87.1	A	101.4	P	73.6	A	94.7	A	72.6	P	99.6	A	109.8	P	141.6	P	137	P	80.5	P	95	P	109.8	P	92.1	P	72.4	P	80.8	P	86.1	P	126.6	P
141621	172	P	180	P	216	P	190	P	167.4	P	128.6	P	180.1	P	170.2	P	183.2	P	123.3	P	210.3	P	214.7	P	153.6	P	143.3	P	218.1	P	194	P	188.9	P	142.2	P	253.3	P	201.1	P	205.3	P	145.3	P	217.7	P	225.4	P
141622	303.1	P	292.8	P	310.4	P	274.2	P	344.3	P	284.5	P	287.3	P	252.9	P	398.7	P	342.6	P	262.4	P	281.1	P	340.6	P	310.6	P	243.8	P	324.1	P	258.6	P	282.9	P	319.7	P	268.6	P	437.3	P	286.5	P	287.5	P	206.7	P
141623	58	P	30	P	-22.7	A	11.4	A	47.5	P	47.7	P	31.1	P	10.8	A	32.9	P	56	A	9.1	A	8.7	A	23.7	A	67.9	P	-16.9	A	33.5	P	27.6	P	43.8	P	13.1	P	32	P	19.9	A	50.7	P	37.6	P	29.4	A
141624	24.6	M	28.1	P	58.1	P	54.1	P	32	P	28.3	P	37.2	M	47.5	P	25.6	P	26.8	P	48.5	P	49.5	P	35.3	P	19.8	A	58.1	P	54.4	P	54.6	P	35	P	48.3	P	57.3	P	41.7	A	20.3	A	55.6	P	56.8	P
141625	366.9	P	343	P	309	P	289.4	P	408.9	P	363.4	P	323.6	P	368.4	P	381.9	P	305.4	P	289.4	P	315.1	P	386.3	P	364.7	P	291.4	P	342	P	333.4	P	320.8	P	380.3	P	274.4	P	340	P	357.6	P	334.5	P	383.9	P
141626	107.7	P	75.2	P	94.1	P	86.3	A	87.4	M	72.4	A	67.6	M	81.3	A	87.2	A	131.5	P	88.3	P	70.9	A	93.4	M	104.5	P	146.2	P	84.6	M	111.4	P	118.2	P	99.5	A	103.6	M	65.1	A	103	M	110.5	P	72.1	M
141627	128.9	P	128.8	P	17.6	P	-7.4	A	109.8	P	163.8	P	17.5	A	-18.7	A	99.5	P	85.2	P	3	A	14.7	P	70.8	P	114.6	P	1.5	A	19.4	P	97.3	P	99.1	P	14.5	A	-12.1	A	109.8	P	119.3	P	3.8	A	15.5	P
141628	188.1	P	197.1	P	110.2	P	118	P	202.7	P	204.7	P	87.4	P	87.5	P	193.6	P	221.4	P	153.9	P	133.7	P	174.3	P	200.8	P	100.3	P	85.5	P	199.4	P	181.4	P	151.8	P	113.9	P	185.2	P	176.8	P	60.3	P	111.6	P
141629	1162.5	P	1141.4	P	495.1	P	515.5	P	1317.9	P	1409.5	P	509.9	P	495.1	P	1063.3	P	923.4	P	492.7	P	557.1	P	1225.8	P	1231.9	P	520.7	P	494	P	1195.1	P	1159.6	P	426.4	P	487	P	1212.5	P	1149	P	434.3	P	566.7	P
141630	192.3	P	199.9	P	40	A	44.1	P	142	P	160.4	P	36.3	A	27.6	P	150.5	P	132.3	P	45.6	A	6.2	A	191.8	P	185	P	63.1	P	45.1	P	207.9	P	205.2	P	36.3	P	51.2	P	186.4	P	159.6	P	20.7	A	22.8	A
141631	89.5	P	67.4	P	78.2	P	80.4	P	72.1	P	85.5	P	69.6	P	79.3	P	73.8	P	92.3	P	70.7	P	94	P	94.4	P	86.5	P	65.4	P	75.5	P	63.1	P	86.6	P	62.7	P	71	P	65	P	76.9	P	79.4	P	85.1	P
141632	51.3	P	52.6	P	5.2	A	11.9	A	44.4	P	34.1	P	7.9	A	16.7	A	38.9	P	24.5	A	-0.6	A	16	A	30.4	M	34.7	P	19.1	A	-3.1	A	58.7	P	52.3	P	14.4	A	-7.5	A	44.8	P	49.8	P	5.5	A	15.2	A
141633	155.7	P	133.8	P	37.8	P	54.8	P	156.7	P	145	P	83.7	P	53.9	P	144.4	P	148.6	P	61.2	P	73.2	P	112.3	P	124.6	P	76.5	P	56.1	P	128.6	P	140.1	P	98.4	P	72.5	P	123.1	P	149.3	P	44.1	P	83.3	P
141634	93.3	P	105.5	P	53.5	P	64.1	P	110.1	P	107.1	P	56.7	P	67.8	P	91	P	102.2	P	64.8	P	74.7	P	63.9	P	85.5	P	42.7	P	62.7	P	51.4	A	75.2	P	67.7	P	50.9	P	117.9	P	80	P	51.9	P	43.7	P
141635	262.6	P	285.6	P	159.4	P	183.9	P	262.2	P	312.7	P	175	P	148	P	264.6	P	311.9	P	176.6	P	171.9	P	296.9	P	235.6	P	175.4	P	184.4	P	248.1	P	283.6	P	143.6	P	167.7	P	315.4	P	283.1	P	164.4	P	167.7	P
141636	121.1	M	146.2	P	130.5	A	137.1	P	111.6	M	89.8	A	121.7	M	144	A	134.7	P	122.9	P	125.2	A	93.6	A	84.2	P	87.1	A	133.9	A	117.4	A	128.8	P	107.6	A	124	A	104.4	M	174.6	P	137.6	P	103.2	A	113.2	P
141637	196.4	P	213.6	P	171.8	P	201.6	P	195.8	P	193.7	P	206.9	P	175.2	P	206.6	P	198.3	P	137.9	P	163.3	P	183.4	P	247.1	P	110.6	P	176.2	P	193.4	P	174.9	P	198.8	P	162.3	P	205.1	P	176.1	P	195.4	P	152.2	P
141638	153.6	P	144.2	P	75.6	P	1.5	A	193.7	P	199.2	P	77.8	A	33.4	A	180.2	P	175.1	P	117.9	P	139	M	205.4	P	118.3	P	102.2	P	135.2	P	180.5	P	176.3	P	121.9	A	128.9	A	170.6	P	112.8	P	122.1	P	123.5	M
141639	813	P	878.2	P	1114.2	P	973.5	P	804.7	P	805.3	P	836	P	1068.5	P	988.8	P	1072.8	P	879.1	P	895.6	P	1005	P	941.4	P	943.5	P	998.6	P	983.6	P	955.2	P	986	P	894.6	P	911.2	P	802.9	P	931.1	P	856.3	P
141640	44	M	22	P	94.7	P	80.8	P	32.8	P	8.2	A	97.6	P	92.9	P	33.2	P	27.6	P	88.1	P	69.5	P	40	A	17.4	A	108.9	P	95.6	P	48.9	P	34.6	P	91.8	P	78.2	A	31.7	A	35.4	A	84	P	69.5	P
141641	355.5	P	425.8	P	301.1	P	274.4	P	361.4	P	301.4	P	288.8	P	235.5	P	524.4	P	500.1	P	273.5	P	288.2	P	350.5	P	240.9	P	235.1	P	216.5	P	290	P	300.8	P	222.5	P	226.1	P	493.4	P	321.1	P	231.9	P	250.3	P
141642	112.8	P	103.5	P	73.6	P	57.6	P	97	P	93.6	P	67.8	P	59.1	A	122.2	P	105.8	P	62.3	P	65.1	P	121.5	P	114.1	P	65.4	P	59.5	P	93.3	P	92.1	P	55.4	A	55.9	P	137.1	P	98.4	P	63.6	P	58.8	P
141643	76.5	P	81.1	P	160.5	P	97	P	60.3	P	105.1	P	113	P	62	P	89.1	P	78.9	P	91.5	P	35.5	P	3.6	P	81.3	P	106.1	P	69	P	84.2	P	89.1	P	81.1	P	190.4	P	32.3	P	146.6	P	83.6	P	156.8	P
141644	327.8	P	388	P	196.8	P	197.1	P	378.8	P	372.9	P	254.7	P	219	P	343.2	P	292.6	P	223.3	P	231	P	349.3	P	370.6	P	239.4	P	221.1	P	244.2	P	320.6	P	189.6	P	222.4	P	349.1	P	326	P	229.2	P	251	P
141645	175.2	P	209.5	P	103.9	P	111.7	P	156.7	P	207.4	P	105.9	P	74.8	P	191.2	P	143.5	P	98.1	P	107	P	251.4	P	206.5	P	131.2	P	122	P	200	P	206.7	P	75.2	A	78.2	P	267.9	P	155.9	P	97.2	P	103.4	P
141646	109.3	P	65.7	P	121.2	P	104.5	P	109	P	72	P	98.3	P	138.6	P	107.2	P	143.6	P	94.1	P	75.1	P	63.3	P	74.5	P	85.7	P	89.5	P	116.2	P	103.2	P	92.8	P	84	P	84	P	120.4	P	118.5	P	133.6	P
141647	231.8	P	269	P	215.9	P	197.4	P	253.5	P	302.9	P	191.2	P	206.6	P	299.7	P	303.5	P	206.6	P	220.5	P	255.4	P	261.6	P	227.7	P	237.2	P	292.9	P	260.8	P	240.9	P	191.9	P	272	P	240	P	195.6	P	174.9	P
141648	79.6	P	59	P	51.9	P	29	A	92.1	P	58.4	P	51.8	P	60.3	P	62.8	P	66.9	P	62.8	P	29.9	P	83.3	P	94.1	P	39.5	P	48.9	P	62.7	P	58.4	P	53.9	P	39.2	P	61	P	87.9	P	52.2	P	44.1	P
141649	72.9	P	82.3	P	15.9	A	16.6	P	64	P	85.1	P	42.2	P	10.5	A	56.3	A	62.1	P	9.6	A	13.1	P	45.1	P	54.8	P	26.6	P	12.7	P	31.1	A	42.2	P	24.4	P	38	P	35.4	P	82.8	P	9.2	A	17.6	P
141650	117	P	142.1	P	197.1	P	169.4	P	166.6	P	172.9	P	190.5	P	181.2	P	136.2	P	153	P	276.3	P	209.6	P	157	P	130.6	P	166.8	P	171.9	P	103.5	P	103.3	P	332.8	P	234.7	P	195.8	P	156	P	237.3	P	206.9	P
141651	220.1	P	134.4	P	0.3	A	14.4	A	231.8	P	253.5	P	23.8	A	17.6	A	215.5	P	219.8	P	9.2	A	15.9	A	143.7	P	226.3	P	19.9	A	8.3	A	128.7	P	222.9	P	9.7	A	5.9	A	158.6	P	184.9	P	0.2	A	16	P
141652	48.5	P	82.7	P	22.9	P	17.7	A	91.1	P	97.8	P	30.1	P	16.6	A	59.1	P	77.3	P	13	A	23.6	A	89.9	P	99	P	37.9	P	16.6	P	96.6	P	76.1	P	26.3	A	-0.2	A	77.2	P	89.2	P	20.2	A	40.2	P
141653	71.6	P	63.8	P	52.7	P	59.2	P	72.5	P	83.5	P	67.8	P	31.1	P	118.3	P	118.4	P	123.5	P	122.8	P	61.7	P	77.1	P	30.3	A	47.8	A	70.3	P	60.5	P	48.4	P	47.4	P	57.6	P	81.1	P	20	A	60.8	P
141654	6	A	-1.6	A	17.8	A	8.9	A	-5.7	A	-24.4	A	26.3	A	31	A	-14.7	A	21.5	A	22.9	A	11.5	A	-1.7	A	-23.8	A	-4	A	25.3	P	-6.8	A	3.7	A	-26.6	A	12.5	A	-8.7	A	3.1	A	-22	A	-7.6	A
141655	88.7	P	142	P	359.8	P	335.2	P	53.7	P	75.8	P	312.8	P	369.3	P	116.7	P	116.1	P	327.6	P	326.6	P	117.8	P	35.6	P	307.2	P	330.2	P	93.8	P	93.9	P	324.1	P	286.8	P	123	P	83.5	P	263.7	P	253.8	P
141656	25.1	A	30.7	P	-14.4	A	-21.8	A	31.1	A	20.5	A	-12.7	A	1.6	A	8	A	17.8	A	-34.4	A	0.2	A	17.3	A	64.5	P	-8.1	A	-40.1	A	15.9	A	52	A	-0.6	A	-7.6	A	21.8	A	19.2	A	-34.2	A	19.2	A
141657	99.2	P	87.7	P	78.1	A	31.7	A	98.9	A	74.5	A	75.4	P	22.3	A	73.4	P	91.6	A	-0.9	A	33.7	A	85.3	P	64.8	A	59.2	P	22.1	A	69.5	A	78.6	P	25.3	A	0.1	A	129.6	P	86.9	P	14.5	A	51.7	A
141658	110.3	P	160.6	P	115.8	P	124.2	P	132	P	74.5	P	121.6	P	196.8	P	134	P	145.4	P	117	P	120	P	172.9	P	86.2	P	126.4	P	117.1	P	169.1	P	131.6	P	171.6	P	130.8	P	171.8	P	145.2	P	139.1	P	139.6	P
141659	125.7	P	132.9	P	67.4	A	56.2	P	135.6	P	142.5	P	85.6	P	63.2	P	125.9	P	149.3	P	52.2	P	81.2	P	156.6	P	124	P	94.4	P	38.3	M	78.3	P	116.5	P	44.8	A	50.2	P	136.3	P	166.1	P	55.7	P	72.1	P
141660	214.9	P	162.6	P	31.8	A	57.1	P	109.2	P	160	P	60.2	P	5.4	A	155.4	P	117.8	P	37.9	P	57.3	P	146	A	169.4	P	65.4	P	29.1	A	176.9	P	185	A	3.8	A	51.1	A	109.5	A	127.8	A	25.6	P	50.4	P
141661	281.1	P	291.5	P	85	P	84.3	P	257.3	P	284.7	P	79.7	P	109.9	P	318.6	P	255.2	P	75.5	P	83.2	P	298.6	P	309.1	P	80.9	P	72.6	P	236.7	P	247.4	P	52.4	P	78.6	P	326.4	P	293.8	P	94.1	P	71.9	P
141662	29.5	A	49.1	P	145.5	P	124.5	P	42.7	P	54.4	P	116.9	P	93	P	45.6	P	36	P	130.1	P	129.4	P	57	P	55.2	P	135.1	P	170.7	P	47.2	P	39	P	114.5	P	113.5	P	53.2	P	38.2	P	143.5	P	140.5	P
141663	248	P	273.5	P	94.1	P	101.5	P	243.3	P	193.5	P	92.3	P	101.9	P	181.6	P	126.7	P	77.7	P	108.2	P	227.2	P	309.5	P	76.1	P	105.4	P	193.9	P	194	P	73.6	P	111.5	P	327.4	P	245.8	P	113.5	P	79	P
141664	1131.5	P	1047.9	P	445.9	P	428.2	P	1169.2	P	1218.2	P	470.3	P	411.8	P	1185.9	P	1353.5	P	482.8	P	562.1	P	1025.1	P	952.9	P	395.2	P	441.2	P	918.1	P	963.9	P	562.9	P	358.4	P	1169.2	P	1204.6	P	460.5	P	510.2	P
141665	59.7	P	65.3	P	194.1	P	176.3	P	92	P	62.4	A	134.9	P	125.7	P	75.6	A	61.1	P	173	P	150.3	P	74.2	A	67.2	P	155.9	P	224.5	P	64.1	P	63.5	P	112.6	P	155.9	P	56.3	P	55.6	P	168.9	P	168.2	P
141666	1243	P	1128.3	P	144.3	P	176.3	P	1486.6	P	1473	P	195.2	P	162	P	1274.3	P	1026.1	P	192.3	P	257.3	P	1206.4	P	1238.3	P	209.7	P	159.1	P	1163.4	P	1274.8	P	143.9	P	156.8	P	1109.6	P	1301	P	190	P	219.3	P
141667	176.6	P	134.7	P	87.6	P	122.8	P	130.4	P	125.8	P	81.5	A	125.9	P	122.1	P	109.8	P	104.8	P	100.3	P	141.5	P	152.8	P	68.2	P	89.6	P	144.2	P	120.9	P	70	P	100.4	P	155.7	P	109.8	P	65.6	P	77.4	P
141668	26.1	P	27.3	A	-36.6	A	-30.7	A	-1.1	A	18.6	A	-27.6	A	-35.9	A	14.6	A	4.8	A	-12.8	A	-13.6	A	0.6	A	5.7	A	-32.8	A	-21	A	3.5	A	-10.1	A	-34.9	A	-0.1	A	0	A	16.3	A	-39.2	A	-9.1	A
141669	-96	A	-32.1	A	-12.1	A	19.2	A	-70.7	A	-48.6	A	-55.9	A	-18.3	A	-46.4	A	-51.7	A	-44.4	A	-71.5	A	-37.7	A	-117.9	A	-60.2	A	-40.5	A	-50.6	A	-100.7	A	-49.2	A	1.5	A	-120.1	A	-80	A	-25.6	A	1.3	A
141670	126.5	P	100.1	P	65.3	A	16	A	132	P	147.3	P	59.5	P	80.6	A	120.4	P	154.5	P	40.2	A	52.6	P	176.8	P	131.1	P	65.2	A	54.5	A	131	P	130	P	122.7	P	48.3	A	125.2	P	130.2	P	62.9	A	47.1	A
141671	340.8	P	219.8	P	199.5	P	181.6	P	328.2	P	251	P	225.7	P	346.2	P	346.5	P	337.5	P	180	P	204.4	P	309.5	P	277.1	P	263.2	P	213.9	P	303.4	P	277.6	P	266	P	212.5	P	285.8	P	353.7	P	299.9	P	222.4	P
141672	117.5	P	89.5	P	104.3	P	105.3	P	105	P	94.7	P	118.6	P	209.9	P	105.3	P	120.2	P	99.6	P	98.6	P	97.6	P	193.6	P	123.2	P	141.7	P	92	P	90.3	P	119.6	P	97.5	P	85.6	P	92.3	P	86.6	P	121.1	P
141673	100.9	A	108.9	P	182.4	P	157.9	P	71.9	P	61.5	A	179	P	111.5	A	91.5	P	127.9	P	135.9	A	148.6	P	136.3	P	88.9	A	118.7	P	155.4	P	64.9	M	130.8	P	195.6	P	175.5	P	85.7	P	125	P	163.6	P	148.7	P
141674	1956.6	P	1352.9	P	1578.3	P	1388.3	P	1623.9	P	1486.3	P	1560.1	P	1832.1	P	1619.4	P	1654.8	P	1467.7	P	1337.4	P	1738.9	P	1463.3	P	1969.2	P	2146.1	P	2022.7	P	1536.6	P	1899.7	P	1445.3	P	1907.2	P	1636.4	P	1767.8	P	1627.5	P
141675	19.3	A	39.5	P	41.1	A	17.7	A	36.3	A	12.9	A	14.2	A	23.2	A	41.8	A	31	A	15.9	A	6.6	A	18.8	A	9.4	A	27.7	A	30.2	A	56.1	P	22.3	A	27.4	A	13.7	A	33.2	A	33.6	A	31.5	P	23.2	A
141676	19.9	A	60.3	P	10.6	P	-4	A	48	A	11.8	A	-4.2	A	-22.5	A	38.3	A	46.2	P	-4.1	A	-3.5	A	15.6	A	3.9	A	-15.9	A	-9.4	A	21	A	8.6	A	8.7	A	-14.1	A	76.9	A	38.2	A	-18.9	A	-0.7	A
141677	-35.4	A	-15.1	A	-25.9	A	-47.2	A	-40.4	A	-1.5	A	-47.7	A	-39.5	A	-19.9	A	16.4	A	-69.5	A	-29.1	A	23.2	A	4.1	A	-31.6	A	-46.7	A	-55.3	A	-40.1	A	-36.9	A	-33.1	A	-28.3	A	-7	A	-22.9	A	-4	A
141678	111.6	P	139.4	P	6	A	7.8	A	135.7	P	126	P	10.5	A	15.6	A	94	A	139.1	P	13.8	A	25.7	A	119.2	P	162.8	P	15.6	A	23.9	A	82.8	M	87	P	19.5	A	26.5	A	152.2	P	171.8	P	1.8	A	49.5	M
141679	255.6	P	268.6	P	96.8	P	96.4	P	268.6	P	311	P	87	P	96.1	P	278.5	P	303.2	P	95.1	P	81.5	P	217.3	P	236.5	P	54.4	P	87.3	P	194.6	P	230.2	P	99.4	P	93.9	P	262.9	P	265.9	P	81	P	106.3	P
141680	180.3	P	123	P	80.3	P	50.1	P	218.3	P	186.3	P	61.3	P	38.8	A	197.6	P	188.8	P	44	P	32.5	A	183.1	P	166.8	P	50.1	P	45.6	P	173.8	P	218.9	P	57.8	P	51.4	P	121.2	P	185.5	P	53.4	P	41.3	P
141681	143.3	P	149.8	P	109.9	P	121.1	P	142.1	P	187.6	P	118.9	P	46	M	148.8	P	118.1	P	122.5	M	137.9	P	143.5	P	133.3	P	97.7	P	128	P	136	P	148.5	P	80.3	M	119.5	P	150.2	P	124.7	P	123.1	P	105.8	P
141682	976	P	938.6	P	857.7	P	858	P	836.3	P	953.4	P	837.4	P	1157.2	P	1034.1	P	889.4	P	1195.2	P	1054.2	P	886.3	P	798.5	P	966.2	P	1139.1	P	846.5	P	855.5	P	1039.2	P	893	P	973.9	P	997.1	P	996.8	P	886.3	P
141683	229.9	P	227.5	P	101.6	P	92.6	P	210.4	P	227.7	P	79	P	105.1	P	189.8	P	158.8	P	65.8	P	88.8	P	202.4	P	233.1	P	86.9	P	88.4	P	214.8	P	232	P	87.4	P	87.4	P	249.3	P	230.1	P	73.2	P	76.8	P
141684	162.4	P	102.4	P	19.1	A	10.4	A	241.7	P	164.5	P	38.9	P	23.7	A	189.5	P	184.1	P	12.2	A	11.6	M	130.6	P	190.1	P	35.6	P	36.8	P	134.3	P	187.6	P	23.5	A	11.8	A	121.5	P	198	P	32.3	P	26.7	P
141685	100	P	65.9	P	64.2	A	77.8	P	109	P	103.8	P	69.8	A	39.2	A	102.6	P	86.4	P	26.1	A	40.6	A	62.7	P	35.5	A	78.5	P	13	A	134.3	P	102.6	P	54.4	P	49.8	P	56.7	A	95.5	P	67.5	P	54.4	P
141686	93	P	193.8	P	112.7	P	137	P	104.4	P	80.7	M	80.1	P	43.7	A	83.1	A	107.1	P	63.9	A	41	A	114.1	P	85.2	P	68.2	P	66.2	P	102.4	P	83.7	P	77.6	P	58	A	213.5	P	83.5	P	34.5	P	42.7	A
141687	99.3	P	111	P	69.1	P	46.8	P	119.9	P	97.5	P	62	P	88.2	P	90.1	P	90.1	P	42.9	P	64.6	P	103.6	P	61.2	P	84.7	P	55	P	82.2	P	94.7	P	86	P	50.4	P	104.8	P	61.4	P	44.4	P	69.4	P
141688	217.8	P	186.9	P	219.3	P	194.3	P	269.4	P	275.5	P	234.6	P	291.7	P	250.6	P	215.8	P	149.2	P	190.9	P	228.4	P	225.9	P	231.1	P	277.5	P	219	P	222.8	P	183.5	P	251.8	P	208.7	P	233.2	P	231.4	P	218.4	P
141689	424.6	P	304.7	P	25.4	A	43	P	412.6	P	450.9	P	47.8	P	17.8	A	326.4	P	212.9	P	23.8	A	40.5	P	413.9	P	439.1	P	32.6	P	19.6	A	345.9	P	351.5	P	21.7	A	33.5	P	370.1	P	306.7	P	52.8	P	36	P
141690	143.5	A	117.4	A	113.6	A	142.3	A	99.3	A	83.4	A	137.3	A	95.1	A	102.1	A	141.5	A	127.8	A	116.1	A	79.1	A	113.5	A	106.6	A	112.3	A	125.1	A	147.4	A	114.5	A	157.3	A	136.3	A	145.3	A	98.1	A	130.7	A
141691	115.3	P	124.4	P	33.6	P	33.3	P	130.3	P	137.5	P	45	P	48.3	P	113.2	P	94.8	P	41.9	P	38.6	P	109.7	P	153.1	P	41.2	P	31.9	P	128	P	117.3	P	23.2	P	21.9	P	139	P	117.7	P	41.8	P	40	P
141692	241.3	P	245.7	P	206.5	P	288.3	P	253.9	P	250	P	280.1	P	266	P	235.4	P	223.6	P	290.1	P	283.8	P	257.4	P	252	P	261.1	P	252.9	P	173.1	P	214.4	P	220	P	251.6	P	248	P	233	P	331.3	P	265.9	P
141693	126.3	P	74.3	P	50.6	P	62.1	P	88.7	P	144.9	P	55.9	P	62.6	A	110.2	P	100.3	P	56.5	A	91.5	P	84.4	P	86.1	P	76.6	P	80.2	P	92.3	P	94.8	P	50.4	A	66.5	P	112.3	P	101	P	40.5	P	68.2	P
141694	206.9	P	228.6	P	204.1	P	189.5	P	240.4	P	257.5	P	219.6	P	238	P	253.3	P	209.7	P	218.4	P	240.6	P	292.1	P	258.1	P	220.7	P	210.1	P	228.7	P	265.7	P	238.1	P	188.4	P	219.7	P	236.9	P	271	P	222.7	P
141695	39.7	P	48.8	P	-13	A	2.1	A	13.2	P	38.9	A	-15.7	A	-35.3	A	21.8	P	14.6	P	-33	A	-19.7	A	14.6	A	32.8	A	-17	A	-30.9	A	15.5	A	37.5	P	-26.1	A	-33.4	A	44.7	A	28.5	M	-14.8	A	-23.9	A
141696	30.5	P	27	P	4.4	A	37.7	P	23.2	P	19.1	A	23.7	A	22.8	P	26.4	A	22.5	P	25.9	A	12.6	A	21.9	A	21.4	A	-4.6	A	-5.8	A	25.3	P	26.8	P	-8.9	A	26.1	A	1.9	A	28.5	P	22.7	P	10.3	A
141697	201	P	312.1	P	467.1	P	344.6	P	339.7	P	208.5	P	370.7	P	578.1	P	351.7	P	365.1	P	341.6	P	367.2	P	306.5	P	308.1	P	477.5	P	586.9	P	319.9	P	342.1	P	524	P	353.5	P	293.3	P	300.6	P	385.1	P	367.7	P
141698	374.5	P	326.3	P	286	P	331.3	P	329.4	P	386.6	P	319.6	P	357.8	P	324	P	390.5	P	327.3	P	333.4	P	251.5	P	495.9	P	287.5	P	357.8	P	289.4	P	500.3	P	265.8	P	473	P	294.8	P	420	P	329.5	P	425.8	P
141699	195.4	P	211.3	P	63.7	P	30.6	P	202.1	P	231.7	P	78	P	72.7	P	193.4	P	125.1	P	66.4	P	72.7	P	170.6	P	242.7	P	69.3	P	86.8	P	155.1	P	176.7	P	69.5	P	57.5	P	219.7	P	160.3	P	50.7	P	80.6	P
141700	68.4	P	107.6	P	92	P	91.8	P	152.5	P	124.7	P	63.5	P	103.7	P	99.3	P	109.5	P	92.9	P	105.7	P	101.1	P	117.9	P	109.7	P	98.7	P	84.7	P	92	P	112.7	P	112.8	P	106.5	P	118.7	P	107.5	P	88.4	P
141701	71.5	P	37.9	A	113.5	P	98.1	P	51.7	P	48	P	82.7	P	91.9	P	58.1	P	66.7	P	51.2	A	81.5	P	68.3	P	64.5	P	91	P	81.6	P	126.5	P	82.4	P	118	P	112.9	P	35.9	P	102	P	109.4	P	137.7	P
141702	169.3	P	135.5	P	74.1	P	93.7	P	156.1	P	189.5	P	80.8	P	84.6	P	139.5	P	160.9	P	80.3	P	71.5	P	164.1	P	196	P	88.9	P	100	P	126.8	P	169.2	P	84.1	P	106.2	P	130.9	P	149.5	P	103.5	P	69.4	P
141703	45.7	P	153.1	P	288.5	P	183.2	P	91.6	P	62.3	P	165.4	P	248.6	P	79.4	P	115.6	P	146.4	P	212.7	P	223.8	P	149.4	P	225.3	P	242	P	123.7	P	124.4	P	128.3	P	158.3	P	162.7	P	59.5	P	164.4	P	178.6	P
141704	446.7	P	475.4	P	178.3	P	201	P	562.6	P	574.4	P	272.1	P	230.9	P	496.5	P	479.7	P	294.1	P	218.5	P	494.5	P	656.6	P	275.5	P	284.6	P	428.9	P	533.3	P	214.5	P	242.6	P	429.3	P	503.3	P	209	P	352.1	P
141705	165.9	P	209.9	P	116.7	P	66.5	P	166.2	P	225.4	P	67.4	P	53.4	A	175.7	P	159.6	P	40.3	A	61.9	P	158.1	P	196.3	P	70.3	P	43.4	A	169.8	P	161.3	P	42.8	A	74.4	P	217.2	P	169.3	P	52	A	80.8	P
141706	250.1	P	195.6	P	69.9	A	76.3	P	185.1	P	267.1	P	94.2	A	109.8	P	212.2	P	266.5	P	99.9	P	104.4	P	158.6	P	272.1	P	74.9	P	84.5	P	157.9	P	240.4	P	79.7	A	103.7	P	177.9	P	299.1	P	95	P	94.5	P
141707	373.7	P	350.3	P	107.7	P	131.7	P	311.7	P	334.8	P	135.1	P	138.1	P	315.4	P	311.7	P	106.9	P	95.6	P	331.1	P	387.1	P	114.4	P	124.6	P	341.5	P	373.3	P	97.5	P	142.6	P	283.2	P	389.7	P	73.2	P	119.1	P
141708	334.4	P	296.5	P	139	P	148.4	P	298.3	P	331	P	117.9	P	105.7	P	305.2	P	273	P	137.5	P	165.1	P	285.8	P	335.2	P	149.7	P	151.4	P	208.5	P	274.9	P	121.1	P	144.8	P	291	P	310	P	78.4	P	139	P
141709	1098.6	P	901.8	P	1618.6	P	1651.2	P	972.3	P	1091	P	1722.8	P	2171.5	P	929.2	P	1034	P	1903.4	P	1710.5	P	897.9	P	1113.9	P	1488.8	P	1427.9	P	746.4	P	896.5	P	1606.1	P	1808.2	P	1042.8	P	1012.8	P	1722.5	P	1451.6	P
141710	929.9	P	847.4	P	1549.2	P	1544.4	P	895.7	P	1021.5	P	1445	P	2046.3	P	855.5	P	904.7	P	1665.1	P	1537.2	P	937.8	P	907.7	P	1314.9	P	1389.9	P	755.4	P	782.9	P	1435.2	P	1488.4	P	873.3	P	957.1	P	1605.9	P	1381	P
141711	25.4	P	46.5	A	129.8	P	108.4	P	10.1	A	15.2	A	99.6	P	79.4	P	33.5	P	53.3	P	123.8	P	109.9	P	66.1	A	110	P	100.3	P	52.9	P	9.1	P	55	P	67.6	P	113.6	P	-12.9	A	77.7	P	77.8	P	94.2	P
141712	59.6	A	39.4	P	51.2	P	37	P	75.6	P	45.7	P	98.3	P	131	P	95.7	P	82.2	P	79.1	M	102.3	P	133	P	152.2	P	156.3	P	155.1	P	105.8	P	63.5	P	94.4	P	61.4	P	38.6	A	48.3	P	146.1	P	82.7	P
141713	146.1	P	158.9	P	31.4	P	41.1	P	142.4	P	176	P	24.2	A	45.2	P	128.8	P	153.8	P	35.3	P	27.1	P	99.3	P	128.6	P	22.6	A	14	P	120.8	P	112.9	P	53	P	35.7	A	173.3	P	155.1	P	48.6	P	36.5	P
141714	96.7	P	116	P	69.1	P	126.8	P	98.1	P	100.6	P	105.9	P	139.7	P	57.6	P	120.4	P	70.5	P	84.7	P	113.1	P	105.2	P	44.5	P	106.2	P	91.3	P	113.4	P	198.5	P	115.3	P	62.3	P	98.8	P	71.1	P	58.7	P
141715	92.4	P	57.1	P	66.8	P	44.1	A	88.7	P	84.8	P	56.4	P	64.4	P	73.5	P	102.1	P	71.1	P	67.2	A	86	P	64.4	P	47.7	P	41.4	P	99.2	P	98.3	P	87.2	P	66.4	P	57.1	P	106.5	P	65.9	P	85.4	P
141716	245.4	P	285.3	P	88.4	P	75.7	P	284.3	P	287.1	P	111.3	P	75.9	P	253.8	P	218.9	P	100.2	P	84.6	P	222.6	P	264.1	P	99.4	P	102.4	P	128.8	P	229.7	P	90.8	P	98.6	P	271.3	P	266.8	P	106	P	114.9	P
141717	203.2	P	161.9	P	217.2	P	178.6	P	184.3	P	170	P	190.2	P	200.6	P	192.2	P	126.8	P	176.7	P	186.5	P	173.1	P	204.4	P	167.2	P	153.2	P	182	P	209.5	P	161.6	P	182.9	P	139.1	P	200.5	P	167.9	P	166.8	P
141718	138.4	P	100.4	P	27.1	A	31.5	A	128.4	P	114.4	P	30.5	A	32	A	104.9	P	109.3	P	42.5	A	30.4	A	93	P	93.1	P	38.8	A	40.4	A	106.7	P	76.8	P	28.1	P	28.2	A	109	P	101.6	P	53.2	P	16.2	A
141719	97	P	117.7	P	37.1	P	77	P	107.8	P	107.3	P	50.6	P	99.8	P	104.4	P	105.5	P	92.9	P	86.8	P	87	A	103.5	P	52.1	P	54	P	103.6	P	89.8	P	32.3	P	62.8	P	102.4	P	76.3	P	48.3	P	66.8	P
141720	36.2	P	54.7	P	28.1	A	28.2	P	34.1	P	66.4	P	20	P	27.8	P	28	P	46.1	P	19	A	18	P	28.6	P	55.2	P	27.7	P	17.3	A	33.7	A	46.8	P	9.1	A	3.9	A	48.8	P	49.5	A	25.9	P	-3.4	A
141721	150.9	P	129.7	P	97.4	P	65.6	A	122.1	P	99.5	P	54.9	A	97.6	P	84.6	A	152.5	P	71.2	A	81.4	P	119.8	P	134.4	P	47.8	P	84.5	A	121.1	P	84.3	A	64.8	A	104.1	P	110.8	P	99.3	P	64.7	A	59.7	M
141722	45.7	P	40.9	P	-3.9	A	19.8	M	36	A	58.6	P	-0.7	A	-44.3	A	23.4	A	48.1	P	-30.5	A	-7.8	A	42.8	A	72.5	P	17.3	A	-3.8	A	25.8	A	35.1	P	-27.6	A	5.1	A	63.3	A	43.8	P	-6.2	A	-9.2	A
141723	94.6	P	68.5	P	36.7	A	39	A	57.8	A	144.6	P	43.9	A	76.5	A	78.5	P	115.2	P	41.6	A	72	P	90.8	P	85	P	21.4	A	20.3	A	69.9	P	122.3	P	35.9	A	29.7	A	89.7	P	100.8	P	45.9	M	26.6	A
141724	148.5	P	111.7	P	129.9	P	130.2	P	188.9	P	142.6	P	76.4	P	115.7	P	165.9	P	155	P	143	P	116.9	P	153.3	P	131.7	P	130.9	P	113.1	P	191.2	P	117.5	P	90	P	107.8	P	185	P	153.8	P	113.7	P	83.8	P
141725	63.9	P	86.3	P	44.6	P	53.8	P	77	P	79.8	P	49.2	P	21.1	A	80.1	P	65.3	P	33.8	A	35.7	A	81.7	P	46.9	P	30.6	P	45.6	A	65.6	P	56.8	P	58.6	P	22.2	M	60.9	M	70.4	P	47.1	P	26.8	A
141726	227.9	P	270.1	P	99.2	P	110.5	P	220.6	P	311.8	P	98.4	P	86.8	P	235.4	P	165.4	P	129.8	P	113.1	P	228.4	P	252.2	P	96.9	P	121.9	P	231.4	P	220.5	P	133.6	P	123.5	P	365.5	P	295.7	P	128.7	P	108.1	P
141727	134.5	P	104.2	P	24.6	A	30.2	A	141	P	125.6	P	32.4	A	22.2	A	106	A	107.4	P	15.4	A	18.9	A	139.4	P	140.1	P	50.5	A	19	A	61.2	A	60.4	P	25.2	A	61.1	A	118.6	P	92.5	P	18.5	A	24.2	A
141728	80.5	A	41.5	M	-1.2	A	22.6	A	39.3	A	48.5	A	23.9	P	45.6	A	62.6	P	42.2	A	25.2	A	21.2	A	50.3	A	46.7	A	53.8	A	-4.1	A	69.3	A	69.5	A	43.6	A	45	A	44.7	A	87	P	59.7	A	32.2	A
141729	264.4	P	244.3	P	52.7	P	60.9	P	237.8	P	269.8	P	46.6	P	51.9	P	195.1	P	273.9	P	54.7	P	50.4	P	174.2	P	245.3	P	68	P	49.8	P	179.5	P	229.7	P	51	P	62.8	P	286.9	P	272.2	P	68.9	P	49.1	P
141730	104.3	P	139.5	P	33.6	A	35.2	A	74.6	A	114.9	P	40.6	A	26.3	A	79.3	P	86.1	P	-24.8	A	16.2	A	89.3	P	106.1	P	6.3	A	48.1	A	111.3	P	104	P	-24.5	A	18	A	165.8	P	86.3	P	-16.7	A	23.6	A
141731	35.7	A	50.7	P	33.1	A	73.6	P	33.3	A	33.3	A	40.8	A	53.6	A	52.5	A	40.2	A	50.5	A	55.5	A	43.2	A	37.2	A	24.1	A	53.4	A	55	P	19.2	A	28	A	51.4	A	30.9	A	28.2	A	37.1	A	45.6	A
141732	137	P	147.4	P	69.2	P	73.4	P	120.7	P	107.2	P	92.4	P	87	P	91.3	P	92.5	P	91.3	P	89.5	P	136.8	P	132.9	P	73.6	P	74	P	125.1	P	127.9	P	93.7	P	87.1	P	114.1	P	128.7	P	91.6	P	110.1	P
141733	159.5	P	252.2	P	19.2	P	22.6	M	122	P	272.4	P	11.3	P	21.6	A	178.7	P	199.9	P	0.6	A	31.5	P	174.7	P	178.7	P	-18.9	A	-0.1	A	117.7	P	203.2	P	-0.4	A	2.4	A	206.8	P	239.6	P	9.3	A	17.5	A
141734	179	P	229.6	P	122.5	P	84.5	P	273.7	P	233.6	P	87.9	P	95.4	P	234.1	P	231.8	P	100.9	P	114.2	P	241.6	P	167.6	P	78.9	P	104.3	P	177.3	P	251.7	P	71.1	P	91.7	P	204.9	P	256.5	P	66.7	P	91.6	P
141735	102.4	P	125.4	P	87.3	P	56.3	P	97.9	P	137.7	P	17.5	P	48.7	P	109.5	P	116.3	P	52.8	P	56.2	P	84.7	P	110	P	55.2	P	43.2	P	95.4	P	103.9	P	49.5	P	25.8	P	139.3	P	99.4	P	22.2	A	60.2	P
141736	68.2	A	35	P	36.7	P	27.8	A	85.8	P	28.7	A	48.4	M	39.7	A	40.8	A	29.8	A	21.2	A	41.8	A	39.5	A	52	P	38.4	A	35.9	A	75.1	A	53.6	A	49.4	A	38.8	A	37.6	P	27.6	A	59.9	P	41.7	A
141737	55.4	P	63.5	P	76.3	P	81.2	P	59.6	P	52.5	P	117.9	P	71.3	P	41.9	P	49.9	P	113.7	P	112.3	P	59.2	P	59.3	A	83	P	90.4	P	38.1	A	30.2	A	68.1	P	112.6	P	52.7	P	55.3	P	66.5	P	88.6	P
141738	97.1	P	95.4	P	175.5	P	168.2	P	67.8	P	89.2	P	156.2	P	166.3	P	88	P	98.3	P	181.4	P	150	P	98.3	P	84.4	P	138.4	P	128.7	P	56.5	P	102.3	P	133	P	173.3	P	80.2	P	117.6	P	152.3	P	154	P
141739	97.8	P	151.4	P	47	P	44.6	P	127.3	P	146	P	43.2	P	22.7	A	136.1	P	95.4	P	36.3	P	48.4	P	99.5	P	161.4	P	33.7	P	43.4	P	78.5	P	108.8	P	62.4	P	43	P	127.8	P	107.5	P	29.4	P	33.4	P
141740	299.2	P	280.4	P	95.8	P	90.2	P	355.9	P	412.4	P	123.5	P	122.1	P	311	P	360.8	P	126.5	P	147.7	P	269.4	P	354.1	P	126.6	P	140.6	P	268	P	254.4	P	106.1	P	113.7	P	364.6	P	283.6	P	147.7	P	113.8	P
141741	56.6	A	52.5	A	45.4	A	43.9	A	48.9	A	30.4	A	44.2	P	47.6	A	48.6	A	57.5	A	69.2	P	89.4	P	16.8	A	47	A	45.1	A	34.3	A	39.3	A	55.6	P	79.2	P	57.6	P	33.7	A	45.4	A	70	P	63.4	A
141742	86.5	P	67.6	P	30	P	94.2	P	59.3	P	149.7	P	35.3	P	75.2	P	99.4	P	87.7	P	71.1	P	65.9	P	157	P	100.5	P	75	P	7.6	A	53	A	100	P	36.7	M	53	P	79.8	P	105.8	P	36.7	A	64.2	P
141743	58.9	A	37.2	A	23.7	A	40.5	P	34.2	A	45.8	P	47.7	P	38.5	A	35.3	A	37.1	A	49.8	A	15.6	A	63.6	P	55.5	A	23.1	A	27.5	A	51.8	A	35.8	P	17.8	A	34.3	A	22.3	A	66.2	P	34.6	A	22.1	A
141744	16.1	A	26.2	A	29.8	A	37.2	P	34.9	A	18.6	A	12.4	A	22.7	A	22.6	A	22.4	A	16	A	24.5	A	7.3	A	4.1	A	24.5	A	28.9	A	16.2	A	12.3	A	2.7	A	22.7	A	20.6	A	13.2	A	8.3	A	13.3	A
141745	351.4	P	447.5	P	838.5	P	813	P	350.8	P	330.6	P	373.2	P	525.4	P	345.9	P	390.3	P	578.4	P	521.3	P	487.9	P	363.2	P	701.3	P	756.6	P	472.5	P	385.2	P	576.7	P	596.3	P	367.2	P	341.3	P	501.9	P	525.9	P
141746	235.8	P	282.4	P	156.7	P	133.5	P	238.2	P	239.8	P	139.1	P	118	P	284.4	P	244.5	P	153.7	P	115.4	A	215	P	158	P	104.3	P	65.6	P	217.1	P	199.1	P	122.1	P	121.6	P	290.3	P	267.2	P	139.3	P	107.1	P
141747	271.9	P	221.3	P	61.6	P	88.4	P	229.3	P	268.5	P	77.6	P	104.2	P	216.4	P	282.2	P	51.8	P	99.6	P	203	P	240.1	P	74.5	P	97.6	P	223.1	P	262.3	P	92.9	P	82.4	P	255.4	P	221.8	P	92.2	P	84.8	P
141748	596.1	P	348.4	P	487	P	476.8	P	502.6	P	246.2	P	1019.6	P	1291.7	P	537.9	P	332.6	P	714.6	P	563.3	P	566.8	P	378.8	P	1542.1	P	1539.6	P	916.4	P	432.5	P	1834.3	P	1264.6	P	349.5	P	339.1	P	1406.1	P	1142.5	P
141749	638.4	P	682.2	P	602.1	P	588.5	P	637.5	P	594.9	P	448.8	P	576.6	P	617.4	P	519.1	P	495.9	P	520.3	P	666.2	P	639.3	P	499	P	559	P	566.7	P	663	P	541.4	P	424.3	P	628.5	P	523.9	P	563.5	P	492.9	P
141750	107.5	P	108.1	P	20.9	A	16.5	A	85.4	P	82	P	-5.1	A	26.9	A	104.5	P	119	P	-0.3	A	14.2	A	110.7	P	78.1	P	25.2	A	9.1	A	88.7	P	96	P	3.5	A	18.4	A	120.7	P	109	P	25.8	A	24.3	A
141751	182.4	P	172.2	P	69.8	M	86.5	P	181.8	P	223.5	P	85.7	P	74.6	P	230.8	P	140.8	P	138.7	P	85.8	P	204.4	P	205.3	P	89.7	P	102.8	P	109.9	P	177.9	P	82.2	P	83.5	P	196.6	P	207.4	P	109.7	P	59.5	P
141752	175.2	P	165	P	75.2	A	84.5	P	164.6	P	205.3	P	61.9	P	63.9	P	124.1	P	131.5	P	60.7	P	68	P	123.6	P	170.1	P	51.2	P	69.4	P	182.1	P	192.8	P	69.2	P	70.2	P	136.1	P	157.9	P	69.8	P	57.4	A
141753	183.9	P	161.7	P	60.4	P	64.3	P	172.6	P	149.8	P	77.6	P	60.9	P	143.2	P	138.8	P	49.2	P	51.5	P	137.4	P	125.6	P	45.9	A	49.7	A	129.3	P	134.1	P	59.4	A	60.3	M	143.5	P	150.6	P	48.9	M	65.1	A
141754	8.6	A	4.7	A	11.7	A	9.7	A	4.1	A	-14.6	A	3.2	A	7.1	A	-8.6	A	4.9	A	10.1	A	-4.5	A	2.1	A	-6.3	A	-3.6	A	11.3	A	-0.9	A	-7.2	A	17.7	A	-0.8	A	-2.5	A	-1.3	A	0.7	A	-5.1	A
141755	142.8	P	131	P	39.1	A	35.6	A	103.9	P	127.7	P	35.6	A	21.1	A	100.6	P	89.9	P	8.9	A	40.9	A	107.2	P	137.9	P	56.5	A	52.9	P	156.8	P	145.2	P	34.3	A	14.1	A	123.6	P	120	P	41	A	57.8	P
141756	136.4	P	141.9	P	55.2	P	57.9	P	135.4	P	178.9	P	46.5	A	65.7	A	152.9	P	154.6	P	40.5	A	67.3	P	135.3	P	156.2	P	41.2	A	36.4	A	116.5	P	133.2	P	78.3	P	37.2	A	167.2	P	160.5	P	65.5	A	54.9	A
141757	269	P	288.1	P	256.6	P	209.2	P	340.6	P	229.3	P	258.3	P	325	P	324.2	P	292.7	P	261.4	P	225.9	P	314	P	282.2	P	280.9	P	339.7	P	274.1	P	267	P	257.1	P	253.3	P	299.7	P	284.1	P	295.6	P	271.9	P
141758	591.4	P	563.8	P	1002.7	P	810.5	P	580.7	P	510.5	P	775.5	P	734	P	687.9	P	661.3	P	763.8	P	745.5	P	644	P	470.9	P	754.3	P	754.8	P	603.6	P	606.6	P	801.9	P	728.9	P	770.5	P	650.1	P	842.9	P	561.3	P
141759	224.8	P	200.1	P	78	P	73.5	P	286.6	P	298.3	P	85	P	100.1	P	270.1	P	283.5	P	75.2	P	119.4	P	207.2	P	214.5	P	79.8	P	85.7	P	219.8	P	258.3	P	77.8	P	101.7	P	211	P	282.9	P	82.5	P	74.1	P
141760	22.5	A	16.9	A	-1.8	A	-16.8	A	5.2	A	-10.1	A	-2.4	A	5.5	A	52.2	A	7.4	A	28.8	A	17.9	A	-8.2	A	-10.8	A	17.9	P	-4.2	A	38.4	A	20.6	A	20.9	A	14.3	A	14.2	A	94.7	A	17.3	A	-32.7	A
141761	92.3	M	85.8	P	91.6	P	84.6	P	89.8	P	100.8	P	87.1	P	96.1	A	66.3	P	78.8	P	63.5	P	84.5	P	155.3	P	132.8	P	74.6	P	98.2	P	119	P	86.3	P	90.2	P	60.8	P	101.6	P	122.7	P	55	P	71.3	P
141762	1455.4	P	1398.4	P	1129.4	P	1043.5	P	1325.8	P	1249	P	1174.7	P	1372	P	1754.1	P	1427.6	P	1218.9	P	1048	P	1620.2	P	1134.2	P	1181.4	P	1249.2	P	1523.3	P	1681.9	P	1342.3	P	1248.4	P	1411	P	1438.1	P	1149.1	P	1147.2	P
141763	33.8	P	33.8	P	15.8	A	16.7	A	48	P	10.4	P	17.5	A	16.3	A	39.7	P	31.6	P	9.5	A	22.5	A	19.8	A	33.5	P	28.6	P	36.7	P	51	P	13.1	P	13.2	A	17.6	A	20.3	A	39.7	P	7.1	A	24.2	P
141764	151	P	178.9	P	71.3	P	49.6	P	178.4	P	174.8	P	54.3	P	71.5	P	128.3	P	156.9	P	47.9	P	36.8	P	164.3	P	182.1	P	45.1	P	81	P	159.3	P	139.2	P	82.4	P	79.4	P	218	P	153.5	P	70.6	P	54.2	P
141765	156.6	P	201.3	P	148.8	P	163.8	P	187	P	161.2	P	99.8	P	54.4	A	229.2	P	236.2	P	157.9	P	88.3	P	262.7	P	211.9	P	167	P	132.3	P	203.3	P	245.7	P	149	P	153	P	212.2	P	185.3	P	146.6	P	155.3	P
141766	174	P	247	P	221.2	P	231.5	P	147.5	P	247.8	P	198.1	P	240.6	P	238.8	P	202.2	P	241.9	P	230.8	P	163.3	P	194.2	P	218	P	201.5	P	147.9	P	272.4	P	206.5	P	199.7	P	264.9	P	249.7	P	143.3	P	158.2	P
141767	162.9	P	175.1	P	65.6	P	53.8	A	121.9	P	230.7	P	30.3	P	78.7	A	161.8	P	131.8	P	40.3	A	54.4	A	162.9	P	206.8	P	19.1	A	46.6	A	172	P	169.4	P	48	A	48.1	A	248.1	P	157.6	P	67	A	51	A
141768	876.6	P	894.2	P	248	P	239.2	P	855.8	P	847.4	P	323.2	P	331.1	P	877.5	P	913.6	P	285	P	398.7	P	884.5	P	691.4	P	292	P	265.4	P	871.4	P	775.2	P	266.7	A	251.6	P	905.2	P	824.2	P	318.5	P	378.3	P
141769	44.5	P	-19.6	A	-23.9	A	-3.4	A	23.8	A	36.4	P	-7.9	A	-7.7	A	23.6	A	8.5	A	-3.5	A	-9.2	A	7.1	A	6.2	A	-5.4	A	5.2	A	8.3	A	-10	A	14.7	A	-21.4	A	-3.1	A	30.1	P	0.8	A	2.3	A
141770	90.3	P	103.5	P	158.7	P	139.1	P	91.8	P	92.5	P	154	P	115.6	P	108.2	P	106.4	P	105.9	P	79.1	P	107.4	P	92.1	P	132.9	P	121	P	109.8	P	96.9	P	138.3	P	153.5	P	74.5	P	106.1	P	118	P	139.4	P
141771	14.8	P	13.2	P	-0.5	A	16.3	A	5.3	P	-4.1	A	-2.1	A	19.5	A	11.2	P	15.8	P	-2.2	A	-1.5	A	-6.4	A	-0.5	A	-4.9	A	15.1	A	-7.2	A	0.5	M	1.7	A	11.2	A	5.7	P	8	A	-15.8	A	9.7	P
141772	100.8	P	110.8	P	96.2	P	92.8	P	101.7	P	112.6	P	67.4	P	49.9	P	113.7	P	48.4	P	82.1	P	86.5	P	98.2	P	154.6	P	108.9	P	92.8	P	137.9	P	144.5	P	84.3	P	110.6	P	123.8	P	88.3	P	97.3	P	121.9	P
141773	160.9	P	128	P	217.8	P	151.8	P	139.7	P	132.5	P	158.6	P	152.3	P	127.9	P	157.6	P	160.6	A	175.8	P	99.5	A	109.8	P	110.1	P	88.2	P	103.2	P	131.6	P	153	P	184.9	P	154.1	P	135.4	P	133.5	P	119	P
141774	308.7	P	266.6	P	41.5	P	38.3	A	184.2	P	352.5	P	62.1	A	79.2	A	276.4	P	217.3	A	36.7	A	38.6	A	217.6	P	282	P	46.3	M	28.5	A	159.1	P	279.3	P	22.3	A	39.1	A	296.8	P	384.8	A	105.3	P	66.6	A
141775	32.5	A	35.5	A	33.5	A	56.2	A	19.1	A	1.7	A	43.5	A	46.1	A	32.3	A	39.4	A	3.8	A	24.6	A	7.7	A	37.3	A	42.3	A	43.2	A	14.8	A	32.5	A	65.5	A	67.7	A	12.3	A	14	A	63.5	A	18.3	A
141776	201	P	228.5	P	151.1	P	105.1	P	212.5	P	207.2	P	124.7	P	170.8	P	214.9	P	245.3	P	160.6	P	182.6	P	169	P	203.3	P	114	P	128.1	P	201.1	P	224.9	P	124.7	P	130.5	P	223.8	P	221	P	207.4	P	241.7	P
141777	90.5	P	100	P	-23.4	A	-11.1	A	42.6	P	128.5	P	21.4	A	-33.5	A	106.6	P	100.3	P	-24.9	A	17.9	A	117.5	P	64.9	P	-17.3	A	0.6	A	80.3	P	74.7	P	68.3	P	-37.7	A	118.6	P	116.9	P	-11.6	A	10.3	A
141778	120.8	P	131.5	P	97.1	A	101	P	116.5	P	123.2	P	103.1	P	78.3	P	123.9	P	124.5	P	96.5	M	82.1	A	116.9	P	109.7	A	85.6	A	96	P	139.1	P	128.3	P	74.4	A	90.2	P	124.3	A	124.9	P	89.4	M	121.8	P
141779	-1.2	A	-21.8	A	27.9	P	24.8	P	-8	A	-43.8	A	-15.6	A	5.6	A	-20.2	A	3.7	P	23.1	A	-10.1	P	12.6	P	4.5	A	38.4	P	-29.2	A	4.5	A	-7.4	P	-18.3	A	8.7	P	-28.6	A	-8.7	P	6	A	26	P
141780	48.9	A	65.8	A	33.8	A	93.6	A	53.1	A	70.6	A	47.7	A	64.1	A	42.4	A	77.5	P	124.8	A	113.9	P	38.5	A	59.8	A	50.8	A	55.2	A	67.5	A	81.8	A	42.2	P	60.2	A	57.5	A	39.8	A	90	P	63.2	A
141781	143.7	P	103.7	P	130.1	P	83.1	P	138.2	P	116.4	P	133.5	P	119.4	P	162.2	P	113.4	P	110	P	117	A	145.2	P	119.4	P	97.4	P	105.1	P	115.4	P	106.9	P	105.6	P	113.5	P	108.3	P	107.6	P	113.5	P	97.7	P
141782	87.5	P	73.9	P	35.8	P	21.8	A	61.6	P	78.1	P	30.4	P	24.8	M	47.7	P	67.1	P	12.8	A	18.9	A	56.1	P	87.3	P	13.6	A	19.6	A	47.1	P	68.8	P	6.5	A	30.6	P	63.2	P	74.4	P	14	A	32.2	P
141783	157	P	194.5	P	103.8	P	141.1	P	187.8	P	209.7	P	108.1	P	140.6	P	142	P	149.2	P	70.2	A	118.2	P	109.2	P	231.2	P	108.8	P	54.9	A	180.8	P	194.4	P	126.6	P	95.8	A	193.7	P	184.4	P	114.6	P	92.1	P
141784	37.5	P	53.5	P	64.5	P	62.8	P	73.6	P	36.3	P	75.9	P	83.3	P	44.2	P	33.6	P	48.5	P	63.6	P	38.7	P	52.5	P	67.6	P	67	P	51.8	P	25.3	P	37.4	A	32.7	P	55.5	A	48.7	P	77.6	P	68.1	P
141785	117.3	P	92.1	P	8.9	A	5.1	A	153.7	P	154.9	P	42	P	33.7	P	146.6	P	109.3	P	54.9	P	73.8	P	118.1	P	111	P	49.5	P	36.3	M	133.3	P	129.7	P	39.7	A	46.1	A	81.1	P	130.8	P	41.1	P	55.2	A
141786	189	P	162.4	P	354.8	P	309.9	P	211.5	P	151.4	P	333.8	P	335.4	P	193.1	P	142.5	P	361.7	P	347.2	P	202.5	P	214.4	P	318.5	P	430.8	P	221.3	P	151.4	P	467.6	P	346.5	P	169.7	P	116.6	P	420.1	P	372.7	P
141787	159.2	P	144.5	P	154.2	P	188	P	129.2	P	146.3	P	192.4	P	237.1	P	140.9	P	177.4	P	218.3	P	168	P	166.4	P	111	P	197.8	P	217.2	P	113.2	P	116.2	P	161.6	P	169.6	P	158.5	P	168.4	P	197.8	P	216.2	P
141788	44.2	P	70.2	P	29.5	P	11.9	P	40.5	P	54.9	P	24.1	P	35.2	P	76	P	46.9	P	5.7	P	19.4	P	77.2	P	60.7	P	20.7	P	37.6	P	67.6	P	70.6	P	20	P	23.5	P	106.1	P	60	P	40.7	P	39.1	P
141789	64.9	P	92	P	27	A	69.8	P	21.2	A	62.5	P	44.3	P	29.5	P	66.7	P	55.1	P	20.8	P	33.1	A	102	P	100.3	P	76.1	P	40.8	P	58.7	P	58.8	P	45.7	P	36.7	P	56.6	P	45.5	P	36.7	P	19.7	P
141790	672.5	P	652.1	P	405.3	P	431.4	P	760	P	780.8	P	379.7	P	554.9	P	662.5	P	463.7	P	399.6	P	480.6	P	705.7	P	727.1	P	414.4	P	472.7	P	625.4	P	601.5	P	372.8	P	466.3	P	653.7	P	528.1	P	407.6	P	428.9	P
141791	139.4	P	219.4	P	80.9	P	65.2	P	161.1	P	164.1	P	68.7	P	34.7	A	159.3	P	164.2	P	95.7	P	91.1	P	142.3	P	170.9	P	74.1	P	76.2	P	150.3	P	144.4	P	66.6	P	86.2	P	196.9	P	154.3	P	81.7	P	81.5	P
141792	82.2	P	71.8	P	-7	A	34.1	P	89	P	77.3	P	3.3	A	16.8	A	85	P	61.6	P	40.2	A	43.6	P	62.9	P	57.2	P	28.5	A	11.2	A	82.9	P	54.6	P	21.7	A	18.2	A	70	P	82.3	P	38	A	14.9	A
141793	55.9	P	82.6	P	87.2	P	111.7	P	72.4	P	54	A	141.4	P	127.1	P	110.3	P	86.6	P	135.7	P	91.4	P	93.4	P	93	P	99.1	P	103.9	M	110	P	116.3	P	167.9	P	123.8	P	70.3	A	87.6	P	89.4	P	114.4	P
141794	71.9	P	103.2	P	103.8	P	153.7	P	85	P	54.9	P	93.4	P	98.5	P	77.2	P	69.9	P	96.1	P	90	P	92.1	P	83.8	P	116.4	P	136.4	P	94	P	93.4	P	139.4	P	88.6	P	117.8	P	70.8	P	86.5	P	92	P
141795	68	P	69.8	P	34.5	A	18.3	A	47.4	P	82.9	P	47.7	P	38.8	A	19.4	A	76.6	P	37	A	34.4	A	46.8	P	61.2	A	59.3	A	-9.7	A	57.9	P	50.1	P	46.2	A	54.5	A	64	P	57	P	20.2	A	47.5	A
141796	63.4	P	89.2	P	13.8	A	8.6	A	72	P	81.8	P	12.6	P	13.4	A	85.8	P	65.8	P	21.1	P	19.8	P	67.4	P	107.7	P	33.8	P	29.2	P	64.3	P	68	P	21.6	A	30.5	A	89.2	P	65.2	P	34.6	P	41.7	P
141797	154.9	P	135.2	P	34.8	A	55.4	P	123.4	P	157.8	P	63.4	P	45.8	P	124.5	P	154.2	P	33.2	P	37.6	P	97.8	P	152.1	P	24.5	A	31.6	A	146	P	130.2	P	30.6	A	48.2	P	149	P	125.5	P	25.3	A	37.1	P
141798	54.2	P	72.1	P	72.1	P	64.8	P	57.4	P	61.9	P	92.8	P	86.9	P	54.8	P	68.1	P	77.5	P	73.6	P	59.1	P	51.8	P	76.7	P	89	P	59.7	P	102	P	85.9	P	75.5	P	74.2	P	83	P	59.3	P	63.9	P
141799	-6.1	A	25.9	A	36.2	P	-36.9	M	11.9	A	13.2	A	91.5	A	86.1	P	35.8	A	63	A	26.8	P	48.6	P	32	A	42.8	A	40.7	P	-2.9	A	-63.2	A	40.5	A	76.2	P	47.2	M	-34	A	67.1	A	3.7	A	68.7	P
141800	81.7	A	57.3	A	32.1	A	53.5	A	54.1	A	78.8	A	48.4	A	57.9	A	56.1	A	61.4	A	79.2	A	53.6	A	73.5	A	60	A	39.7	A	36.9	A	64.8	A	45.6	A	42	A	10.9	A	85.5	A	46.7	A	52.2	A	38.1	A
141801	350	P	455.7	P	462.4	P	384.2	P	385.2	P	396.1	P	221.6	P	308.9	P	389.8	P	397.3	P	249.6	P	226.5	P	415.6	P	471	P	424.7	P	431.7	P	418.6	P	505.2	P	375.3	P	338.4	P	466.8	P	372.4	P	222.1	P	225.3	P
141802	197	P	192.6	P	34.1	P	9.3	A	206.9	P	218.1	P	37.1	P	26.3	P	163.8	P	143.8	P	22.9	A	36.3	P	162.6	P	198.9	P	46.9	P	23.4	P	170.9	P	169.6	P	24.6	A	8.5	A	199.3	P	172.7	P	24.1	P	42	P
141803	251.1	P	142.4	P	160.8	P	217	P	259.1	P	308.2	P	193.7	P	231	P	249.7	P	247.8	P	223.2	P	235.6	P	246.3	P	305.5	P	181.4	P	216.2	P	228.1	P	219.9	P	237.9	P	179.7	P	129.8	P	217.8	P	260.3	P	188.3	P
141804	38	P	111.1	P	31.3	P	64.1	P	61.8	P	136.4	P	41.9	A	10.2	A	153.4	P	132.9	P	56.7	P	56	P	53.3	P	64	P	18.2	P	10.7	P	57	P	38.3	P	52	P	57.7	P	122.4	P	46.7	P	53	P	46.2	P
141805	150.6	P	158.1	P	138.2	P	124.2	P	198	P	145.6	P	122.4	P	140.2	P	129.2	P	157.1	P	112.7	P	106.2	P	163.6	P	148.7	P	120.2	P	113.7	P	145.6	P	133	P	129.4	P	96.7	P	176	P	130.4	P	104.4	P	152	P
141806	128.6	P	159.6	P	71.4	P	76.4	P	158	P	167.1	P	41.3	A	67.8	P	121.6	P	148.6	P	71.4	P	78.5	P	125.4	P	114	P	95.3	P	109	P	167.9	P	163.5	P	86.6	P	37.4	P	178	P	166	P	81.1	P	59.9	P
141807	483.6	P	310.8	P	141.6	P	103.1	A	369.4	P	479.1	P	236.7	M	165.5	A	327.2	P	310.5	P	91	A	110.6	A	393.6	P	384.2	P	185	P	125.7	A	303.2	P	340.8	P	113	A	129.1	A	437.1	P	400.2	P	218.6	P	175.8	P
141808	195	P	194.2	P	115.8	P	107.3	P	199.2	P	157.4	P	127	P	142	P	202	P	222.9	P	86.9	P	96.6	P	208.8	P	181.9	P	109.9	P	102	P	209.1	P	207.3	P	177.8	P	146.4	P	174.8	P	213.3	P	115.2	P	125.8	P
141809	263.2	P	214	P	36.7	A	56.4	A	213.7	P	233.4	P	59.4	A	34.8	A	187.6	P	244.2	P	25.7	A	45.4	A	223.7	P	218.2	P	20.5	A	21.2	A	204.4	P	191.9	P	22.1	A	26.4	A	270.2	P	250.6	P	24.9	A	41.6	P
141810	823.6	P	802.1	P	989.2	P	1079.2	P	918.9	P	677.5	P	961.8	P	1217.9	P	887.5	P	778.5	P	1098.3	P	996.2	P	872	P	871.6	P	1273.1	P	1392.3	P	926	P	798.3	P	1186.2	P	1109.5	P	769.9	P	619.4	P	1150.4	P	1240.5	P
141811	161	P	229.9	P	483.9	P	452.1	P	175.4	P	174	P	405.8	P	328.6	P	189.1	P	151	P	436.1	P	378.2	P	178.3	P	147	P	294.3	P	404.4	P	164	P	147.6	P	308	P	424.8	P	248.7	P	186	P	316.3	P	392.4	P
141812	91.9	P	68.2	P	-36.1	A	32	P	73.5	P	72.8	P	-33.3	A	10	A	61.3	P	82.1	P	26.7	A	-6.1	A	67.6	P	88.8	P	24.9	P	7.4	P	74.7	P	81.4	P	2.1	P	-30.5	A	68.9	P	88.1	P	-13.6	A	16.7	P
141813	91.8	P	106	P	95.4	P	99.7	P	125	P	104	P	86	A	76.4	P	118	P	76.3	P	94.5	P	76.1	P	127.6	P	74.3	A	66.7	M	83.7	P	90.1	P	83.2	P	93.2	P	67.3	P	101.3	P	95.2	P	48.1	A	106.9	P
141814	179.2	P	177.3	P	131	P	129.2	P	112.1	P	147.7	P	105.9	P	-1	A	176.3	P	194.7	P	91.8	P	101.4	M	158.8	P	127.4	P	124	P	83.5	P	186.1	P	195.8	P	111	P	82	P	143.5	P	202.6	P	52.3	P	78.5	P
141815	487.4	P	490.1	P	559.9	P	382.9	P	448.6	P	429.6	P	616.1	P	497	P	492	P	477.4	P	490.8	P	518.9	P	508.1	P	399.3	P	541.8	P	508.6	P	709.3	P	470.8	P	779.4	P	483.5	P	515.4	P	438.1	P	530.3	P	453.1	P
141816	37.4	A	29.4	M	11.1	A	19.1	A	68.5	P	85.7	P	-10.3	A	-28.7	A	44.8	A	69.4	P	-18	A	1.7	A	19	P	52.4	P	-2.8	A	-24.3	A	54.3	P	34.6	A	-13.6	A	11.1	A	9.1	A	54.4	P	-3.5	A	5.3	A
141817	126.4	P	117.7	P	104.3	P	80.2	P	94.4	P	117.6	P	87.3	P	80.5	P	92.3	P	103.5	P	98	P	77.2	P	132.2	P	122.4	P	50.9	P	105.5	P	92.1	P	100.9	P	129.3	P	107.3	P	123.1	P	120.5	P	65.1	P	70.5	P
141818	51.8	P	29.6	P	-29.4	A	-10.1	A	45.7	P	54.5	P	-26	A	3.6	A	71.2	A	76	P	-18.1	A	-28.5	A	114.4	P	40.4	A	-7	A	-26.1	A	15.2	A	48.1	P	-35.9	A	-26.4	A	31.8	P	68	P	-6.3	A	0.1	A
141819	64.9	A	91.2	P	155.9	P	146.8	P	48.3	A	60.8	A	111.4	A	86.9	A	53.1	A	55	A	132.7	A	90.1	P	72.7	A	65	A	111.2	P	142.5	A	60.2	A	91.2	A	115.7	A	115.4	A	68.6	A	77.8	P	117.8	A	112.8	P
141820	-13.9	A	-15	A	-19.4	A	-25	A	-25.6	A	-7.5	A	-48.7	A	-63	A	-5.2	A	-20.4	A	-27.9	A	-19.3	A	-10.5	A	-16.8	A	-11.4	A	-33.8	A	-29.5	A	4.8	A	-42.3	A	-16	A	-47.7	A	-5.4	A	-21.4	A	-16	A
141821	8.1	A	25.3	A	-13.2	A	1.7	A	-0.2	A	28.4	A	2.1	A	-8	A	13.3	A	33.7	A	22.8	A	34.9	A	17.3	A	15.2	A	32.2	A	22	A	21.5	A	9.5	A	41.4	A	36.4	A	9.8	A	38.6	A	35.5	A	6	A
141822	-60.1	A	-60.2	A	-57.5	A	-47.4	A	-58.5	A	-54.9	A	-61.9	A	-93.2	A	-62.1	A	-80.6	A	-90.8	A	-63.7	A	-96.5	A	-101.2	A	-69.4	A	-106.2	A	-36.1	A	-59.9	A	-93.5	A	-63.9	A	-82.7	A	-45.3	A	-37.8	A	-45.8	A
141823	-12.4	A	2.3	A	-10.7	A	0.9	A	-2.2	A	7.9	A	-0.4	A	-1.9	A	23.8	A	-5	A	-0.8	A	14.5	A	-17.9	A	-13.5	A	3.2	A	8.9	A	6	A	-27.7	A	-20.9	A	-7.9	A	-7.2	A	-11.2	A	-18.9	A	-43.9	A
141824	2.4	A	-5	A	2.5	A	-10.1	A	21.7	P	9.5	A	1	A	14.2	P	0.3	A	0.9	A	-1.2	A	1.4	A	1.9	A	4.4	A	13.4	P	1.6	A	-13.2	A	1.8	A	-9.3	A	9.4	A	8.1	A	0.4	A	1.4	A	-1.6	A
141825	24.5	A	15.9	A	4.8	A	28.1	A	7.3	A	6.6	A	17.9	A	8.5	A	11.5	A	21.6	A	2.1	A	15.1	A	22.9	A	9.2	A	28.8	A	45	P	31.3	P	30.1	A	23.3	A	23.8	A	27.5	A	24.1	A	0.5	A	16.9	A
141826	28.2	A	33.6	A	19.8	A	56.8	P	29.3	P	41.4	P	13.9	A	77.9	P	14.3	A	23.3	A	49.4	P	44.9	P	48.1	A	46.8	A	57.5	M	44.5	M	46.6	A	27.2	A	26.4	A	48.6	A	24.2	A	14.5	A	41.9	P	12.6	A
141827	-104.9	A	-97.4	A	-155.2	A	-129.1	A	-148.6	A	-39.7	A	-96.7	A	-112.8	A	-133.6	A	-87.6	A	-63.9	A	-108.6	A	-136	A	-64.9	A	-102.6	A	-189.9	A	-85.6	A	-116.9	A	-210.2	A	-75.1	A	-159.6	A	-101.6	A	-101.9	A	-93.4	A
141828	9.5	A	29.5	P	19	A	46.4	A	42.6	P	42.6	P	6.8	A	26	A	41.6	P	35.1	P	21.1	A	47.3	P	43.6	A	38.6	P	26.2	P	37.1	P	69.1	P	8	A	32.4	P	16.3	A	42.1	P	31.3	P	17.2	P	21.1	A
141829	31.6	A	10.6	A	23.1	A	15.2	A	23.1	A	12.5	A	12.2	A	23.7	A	17	A	13.9	A	15.2	A	27.2	A	39.3	A	2.3	A	-1.1	A	35.8	A	10.4	A	32.8	P	12	A	32.2	A	13.9	A	3.9	A	-6.9	A	38.9	A
141830	18.6	P	11.2	P	2.7	A	17.6	A	19.8	A	5.5	A	7.3	A	14.6	A	11.4	A	3	A	5.4	A	18.2	P	-1	A	14.6	A	3.7	A	10.7	A	20.8	A	14.8	A	10.4	A	17.6	A	8	A	8.5	A	5.8	A	5.1	A
141831	3	A	0.3	A	-0.6	A	0.4	A	20.8	P	11.2	A	5.2	A	15.2	P	11.1	A	4.3	A	10.8	A	4.6	A	3.8	A	12.2	A	2.4	A	11.1	A	4.7	A	7.9	A	-5.5	A	3.3	A	13	P	21.7	P	2.2	A	6.9	A
141832	9.4	A	25	A	19.7	A	5.4	A	-1.2	A	9.5	A	21.8	A	9.9	A	9.6	A	12.7	A	13.3	A	6.4	A	12.8	A	0.2	A	2	A	29.5	A	14	A	12.2	A	7.1	A	19.8	A	2.2	A	17.9	P	4.9	A	-1.9	A
141833	19.6	A	40.7	A	35.1	A	15.4	A	-21	A	-18.6	A	47.2	A	26.1	A	5.1	A	16.1	A	4.2	A	-0.9	A	-2.5	A	25.4	A	20.3	A	25.2	A	-32.6	A	-11.8	A	26.4	A	32.8	A	39.1	A	8.9	A	28.5	A	15.3	A
141834	-45.7	A	-7.1	A	-3.7	A	11.7	A	-8.3	A	-2.2	A	27.3	A	14.1	A	10.6	A	18.2	A	-10.1	A	9.4	A	4.2	A	12.3	A	29.3	A	21.6	A	-5	A	4.5	A	4.1	A	-8.1	A	10	A	24.6	A	-1.8	A	18.2	A
141835	-45.1	A	-32.3	A	-34.3	A	-25.2	A	-54.6	A	-51	A	-9.8	A	-51.2	A	-24.7	A	-41.2	A	-49.2	A	-29.5	A	-42	A	-12.4	A	-58.4	A	-45.5	A	-43.6	A	-71.4	A	-19.2	A	-62.2	A	-58.2	A	-35.6	A	-46.3	A	-24.8	A
141836	83.5	A	51.5	A	34.8	M	76.3	A	76	A	41.8	A	62.3	A	94.1	A	16.1	A	35.3	A	60.6	A	61.4	A	81.1	A	94.6	A	40	A	16.9	A	91.5	A	35.8	A	105.2	A	57.6	A	42.8	A	44.9	A	89	A	41.6	A
141837	0	A	4.4	A	26.3	A	21.7	A	35.6	P	-1.5	A	30.8	A	40.6	A	14.1	A	9.7	A	28.3	A	40.9	A	2.6	A	-11.7	A	17.1	P	38.2	A	9.3	A	16.7	P	22.6	A	2.4	A	8.4	A	23.9	A	20.3	A	33.3	A
141838	-29.6	A	-32.9	A	-6.8	A	-1.8	A	-57.4	A	-24	A	-8	A	-10.7	A	-31.9	A	-21.2	A	-0.9	A	8.9	A	-25.8	A	-33	A	-45.3	A	-25.9	A	-34.8	A	-21.7	A	0.8	A	-49.1	A	-19.1	A	-38.8	A	-39.4	A	-28.4	A
141839	22.6	P	-10.5	A	17.8	A	25.4	A	-2.9	A	8.4	A	32.6	A	45.8	A	-6.7	A	19.2	A	-15.1	A	24.5	A	41.7	P	49.2	A	16.6	A	-18.7	A	3.1	A	34.4	A	43.2	A	1.4	A	-15.5	A	2.8	A	33	A	25.8	A
141840	-0.3	A	-8	A	12.3	A	-25.6	A	-1.7	A	3.1	A	4.9	A	0	A	-9	A	-15.7	A	12.9	P	12.4	A	-20.1	A	0.8	A	-2.4	A	-14.9	A	8.2	A	-8.9	A	2.3	A	-1.9	A	-2.1	A	-4.5	A	-37.3	A	-1.2	A
141841	3.5	A	-5.6	A	6.3	A	5.3	A	-1.7	A	-0.4	A	-2.7	A	-4.2	A	-13	A	3.6	A	-2.4	A	9.1	A	-4	A	-0.4	A	-0.1	A	-4.7	A	-15.9	A	1.4	A	-6.7	A	3.7	A	-3.4	A	-5.4	A	9.3	A	5.8	A
141842	39.8	A	29	A	56.3	A	43.7	A	46.4	A	55.1	P	50.1	A	105.1	A	35.4	A	58.9	A	76.8	A	100.7	A	32.2	A	62.2	A	64.3	P	98.3	M	41.9	A	41	A	50.2	A	143.2	P	20.6	A	36.4	A	57.6	A	53.9	A
141843	15.1	A	17.2	A	-0.1	A	16.7	A	13.4	A	9.9	A	25.4	A	27.9	A	-16.1	A	25.8	P	30.9	A	24.7	A	6.5	A	18.9	A	19.9	A	15.5	A	27.4	P	8.5	A	23.5	A	14.5	A	25.9	A	22.1	A	16.2	A	22	A
141844	39.4	A	23	A	49	A	29.1	A	42.2	A	10.6	A	22	A	28.5	A	14.6	A	43.9	A	32.1	A	38	A	34.4	A	18.3	A	33.4	A	42.4	A	26.6	A	25.7	A	5.4	A	24.5	A	40.2	A	15.5	A	33.2	A	38.9	A
141845	-15.5	A	27.1	A	-5.2	A	22.9	A	17.1	A	6.5	A	-6.9	A	-16.7	A	3.5	A	-2.7	A	19.5	A	-3	A	16.5	A	-32.3	A	-8.8	A	-56.4	A	-25.7	A	-15.9	A	13.1	A	-8.2	A	-13.5	A	15.9	A	-28	A	6.2	A
141846	-7.1	A	12.8	A	8.2	A	16.2	A	-2.9	A	-4.3	A	15.4	A	45.5	P	-9.9	A	0.4	A	20.2	A	16.7	A	14.3	A	15.2	A	27.3	A	15.9	A	1.4	A	-5.9	A	-3	A	18.5	A	12	A	16.4	A	3.8	A	19.3	A
141847	-0.2	A	26.9	A	16.4	A	4	A	2.7	A	-19.4	A	-34.9	A	-1.9	A	18.7	A	12.2	A	-11.9	A	5.9	A	-1.2	A	4	A	6.3	A	7.8	A	-4	A	-9.1	A	-14.5	A	-6.1	A	10.5	A	19.4	A	-20.3	A	-3.4	A
141848	34.8	A	7.9	A	-5.6	A	28.5	A	32	A	13.1	A	7.4	A	-13.6	A	41.1	A	40	A	-7.9	A	-24.2	A	59.1	A	-0.2	A	-18	A	-11.8	A	41.4	A	54	A	-6	A	12.2	A	12.8	A	43.6	A	-23	A	20.9	A
141849	-34.5	A	-30.5	A	-18.9	A	-0.6	A	-40.7	A	-43.6	A	-39.1	A	-47.8	A	-19.9	A	-55.3	A	-25.1	A	6.5	A	-36.3	A	-39.5	A	-21.8	A	-34.2	A	-11.5	A	16.1	A	-79.7	A	-33.7	A	-37.9	A	-21.1	A	-48.6	A	-39.3	A
141850	-46.7	A	-16.9	A	-39.1	A	-2.9	A	-21.9	A	-36	A	-2.1	A	15.2	A	-16	A	-24.9	A	-29.2	A	-31.3	A	-5.7	A	-26.3	A	-18.6	A	-42.2	A	0.1	A	-18.5	A	-40.7	A	-71.9	A	-8	A	-33.3	A	-31.3	A	-12	A
141851	26.5	A	11.7	A	-0.7	A	26.6	A	19.3	A	31.1	A	23.8	A	3.7	A	-4.3	A	11	A	-5.9	A	27	A	31.8	A	10.4	A	-5.3	A	5.2	A	58.4	A	22.9	A	-7.4	A	4.4	A	-0.5	A	22	A	15.7	A	10.4	A
141852	71.9	P	55.3	P	96.7	P	121.3	P	164.3	P	113.1	P	134.3	P	174.3	P	118.7	P	141.3	P	168.7	P	169.6	P	113.6	P	136.5	P	147.9	P	127.1	P	105.2	P	128.4	P	100.7	P	112.4	P	137.6	P	123.7	P	90.9	P	66.6	A
141853	20.8	A	22.4	A	47.3	A	39.6	P	76.5	A	84	A	68.3	A	49.5	A	22.2	A	71.3	A	41.6	A	6.3	A	7	A	34.1	A	35.1	P	26.7	A	73.3	A	66.1	A	55	A	52.1	A	48.7	A	61.7	A	18.8	A	18.6	A
141854	21.6	A	35.5	A	85	A	38.3	A	25.5	A	26.7	A	26.5	A	-10.1	A	50.1	A	49	A	9.3	A	45.4	A	74.6	A	45.7	A	9.2	A	-3.3	A	21.9	A	1	A	12.1	A	9.1	A	36.5	A	69.7	A	20	A	3.6	A
141855	-55.6	A	-55.9	A	-26.5	A	-30.1	A	-63.2	A	-61.2	A	-52.5	A	-55.4	A	-72.5	A	-37	A	-45	A	-49.8	A	-75.1	A	-26.8	A	-45.6	A	-71.1	A	-55.4	A	-46.4	A	-78.8	A	-52.4	A	-56.1	A	-44.5	A	-67.8	A	-32.8	A
141856	14.7	A	1	A	-23.7	A	-8	A	4.2	A	-20.5	A	-9.6	A	10.6	A	-4.2	A	5.2	A	-22.2	A	1.7	A	13.9	A	-6.1	A	3	A	-3.2	A	11.5	A	13.4	P	12.7	A	-13.3	A	14.1	P	1.5	A	-9.1	A	-10.5	A
141857	2.6	A	1.2	A	39.7	P	6.4	A	13.1	P	17.9	A	11.1	A	1.7	A	30.7	P	19.4	A	20.5	P	19	A	-4.1	A	34	P	20	P	35.8	A	21.1	A	10.1	A	29.1	A	12.8	A	7.7	A	10	A	25.9	A	10.5	A
141858	34.4	A	26.9	A	23.8	A	19.7	A	33.4	A	22.6	A	35.1	A	44.1	A	37.9	A	34.7	P	4.1	A	5.5	A	29.1	A	65.5	P	9.2	A	31.5	M	31.7	A	43.5	P	14.2	A	21.8	A	17.9	A	19.6	A	42.8	A	38.2	A
141859	-40.6	A	13.2	A	10.1	A	6.3	A	-2.4	A	14.1	A	25.8	A	21.6	A	8.9	A	7.7	A	7	A	9.6	A	-5.3	A	-18.6	A	12.2	A	6.5	A	-2	A	-17.2	A	8.9	A	10.3	A	14.5	A	2.6	A	25.1	P	17.7	A
141860	11.8	A	12.2	A	39.2	A	24.3	A	5.1	A	4.8	A	25.5	A	45.8	A	22.1	A	10.3	A	27.6	A	11.8	A	22.2	A	23.8	A	24	A	10.3	A	13.1	A	11.7	A	24	A	18.3	A	51.9	A	-1.5	A	0.2	A	-7.4	A
141861	11.6	A	-5.4	A	35.7	P	9.7	A	-13.7	A	10.5	A	-19.4	A	-24.3	A	22	P	10.3	A	-15.9	A	4	A	21.5	A	18.2	A	10.2	A	14.8	A	0.4	A	3.7	A	-14.3	A	-9.4	A	-21.4	A	-4.6	A	-2.5	A	-4.1	A
141862	11	A	17.6	A	0.4	A	5.4	A	24.3	A	-6.4	A	10	A	-13	A	-4.5	A	17.4	P	11.5	A	14.5	P	14.3	A	17	A	6.8	A	6.7	A	-4.6	A	8.3	A	-1.5	A	5.5	A	17.1	A	1.2	A	30	P	-4	A
141863	-11.8	A	0.4	A	-3.6	A	5	A	-19	A	-2.5	A	8.6	A	-18.7	A	7.3	A	-13.5	A	-4.4	A	-1.3	A	-2.7	A	-11.5	A	-0.2	A	-9.7	A	-2.6	A	-19.2	A	-1.4	A	15.6	A	9.5	A	4.5	A	10.9	A	-1.9	A
141864	36.6	A	4.9	A	11.4	A	3.5	A	9	A	17.7	P	7.7	A	25.5	P	-3	A	6.2	A	-1.2	A	10.1	A	3.3	A	21.6	M	8.8	A	5.5	A	0.5	A	10.6	A	-7.6	A	5.6	A	13.4	A	10.6	A	7.3	P	8.7	A
141865	1.7	A	-1.8	A	1.5	A	-2.8	A	6.9	A	-2.5	A	9.9	A	9.2	A	8.4	A	7.9	A	-1.7	A	3.1	A	-1.3	A	-1.2	A	18.4	P	5.9	A	11.5	A	1.1	A	1.3	A	-1.4	A	-1.5	A	6.5	A	7.5	A	-6	A
141866	-12.5	A	-11.8	A	-7.3	A	-1.7	A	-29.3	A	7	A	-24	A	-4.5	A	-28.6	A	-20	A	-3.9	A	-5.7	A	-2.7	A	-21	A	-3.7	P	-5	A	-24.4	A	-24.3	A	3.3	A	-13.4	A	-17.7	A	-14.5	A	-19	A	-8.3	A
141867	-53.8	A	-19.5	A	-96.7	A	2.9	A	-76.6	A	-7	A	-20.7	A	-78.3	A	-59.7	A	-81.6	A	-66.2	A	-54.9	A	-61.3	A	-49.9	A	-49.9	A	-73.7	A	-40	A	-54	A	-63.3	A	-23.1	A	37.2	A	-52.5	A	-80	A	-26.7	A
141868	35.8	A	39.3	A	52.1	P	31	A	91.1	P	59.9	P	38.7	A	18.9	A	59.8	P	73.8	P	97.4	P	49	P	87.8	P	76.3	A	44.2	A	46.3	P	70.7	P	47.7	A	26.1	A	28.9	A	54.5	P	45.8	P	24.6	A	42.7	P
141869	-31	A	-24.4	A	-23.7	A	-19.7	A	-40.2	A	-15.2	A	-27.2	A	-20.4	A	-35.3	A	-0.2	A	-51.6	A	-34.9	A	-34.1	A	-22.8	A	-35.6	A	-34.8	A	-22	A	-25.4	A	-32.7	A	-26.3	A	-35.8	A	-23.1	A	-15.2	A	-17.1	A
141870	30.7	A	1.7	A	24.1	A	21.2	A	32.5	A	27.6	A	-0.1	A	55.6	A	42.9	P	25.5	A	38.4	A	12.3	A	38.5	A	7.5	A	31.4	A	32.1	A	26.6	A	7.5	A	31.6	A	25.2	A	28.1	A	25.3	A	15.7	A	15.4	A
141871	-9.9	A	9.3	A	6.4	A	-7.5	A	-1.4	A	-12.3	A	-6.5	A	-14	A	2.7	A	-2.3	A	-6.9	A	-20.3	A	26.4	A	6.7	A	6.3	A	-20.7	A	-12.5	A	13.7	A	-24.3	A	-3.6	A	-11.3	A	-6.8	A	-0.1	A	8.4	A
141872	-57.2	A	-44.8	A	-48.3	A	-69.6	A	-73	A	-55.8	A	-73.6	A	-59.9	A	-65.4	A	-73.2	A	-78.2	A	-70	A	-36.8	A	-70.7	A	-69.6	A	-74.2	A	-85.9	A	-68.7	A	-61.8	A	-107.2	A	-72.7	A	-41.2	A	-79.7	A	-65.5	A
141873	106.2	A	75.2	A	178.4	A	198.5	A	91.5	A	95.4	A	231.1	P	285.8	P	72	A	134.7	A	163.1	A	146.1	A	117.6	A	232.1	A	190.9	A	126.1	A	94.8	A	144.7	A	176.1	A	227.4	P	149.6	A	142.8	A	124.5	A	164.5	A
141874	-1.1	A	16.2	A	29.8	A	20.2	A	-35.4	A	-12.8	A	38.8	A	9.6	A	-2.8	A	23.5	A	18.1	A	15.3	A	-43.7	A	-11.6	A	-33.2	A	-13.3	A	-20.8	A	3.5	A	37.1	A	30.2	A	-29.3	A	-31	A	5.5	A	31.7	A
141875	16.8	A	7.8	P	-4.7	A	7.2	A	7.1	P	14.2	P	33.1	A	39.8	A	-7.4	A	7.7	A	-3.8	A	22.6	A	-16.3	A	25.4	A	29.8	A	38.1	A	2.7	A	33.5	A	40.6	P	28	A	22.5	A	-2.2	A	-0.4	A	11.6	A
141876	29.2	A	28.4	A	30.7	P	13.2	A	39.9	P	4.1	A	2.5	A	51.1	P	40	A	30.1	P	39.2	A	18.4	A	21.9	A	51.5	A	10.5	A	43.2	A	2.6	A	13.3	A	3	A	31.3	A	15.2	A	14.3	A	28.1	A	4.1	A
141877	-24.8	A	7.6	A	22.8	A	27.1	A	50.5	A	28	A	-29.2	A	38.5	A	28.1	A	48.6	A	-2.1	A	3.2	A	28.6	A	0	A	17.6	A	46.2	A	17.2	A	19.4	A	20.5	A	76.3	A	15.8	A	3.7	A	32.9	A	1.8	A
141878	-20.5	A	2.9	A	-6.7	A	28.2	A	-16.6	A	-23.7	A	-18.5	A	-7.1	A	-7.3	A	-12.9	A	38.2	A	-11.3	A	-3.8	A	9.3	A	-8.4	A	7.5	A	-8.8	A	4.1	A	-11.7	A	-16.8	A	-32.4	A	8.4	A	-58.9	A	-38.6	A
141879	160.7	P	90.3	P	118.9	A	60.3	A	114.3	A	86.6	A	119.4	A	149	A	92.7	A	94.7	M	63	A	88.6	A	97.8	A	111.9	A	107.8	A	109.9	A	115.5	M	128.5	M	71.2	A	137.2	P	106.7	A	136.3	P	90.9	A	100.1	A
141880	3	A	-8.5	A	-0.4	A	4.7	A	-1.9	A	3.7	A	20.1	A	11.4	A	25.2	A	-6.2	A	-6.2	A	24.5	A	-13.9	A	-3.9	A	-1.7	A	4.1	A	-17	A	-6.5	A	-12.2	A	-14.8	A	3	A	-27	A	10.8	A	-3.4	P
141881	-5.7	A	1.6	A	21.6	P	18.9	M	20.8	P	30.4	P	20.7	A	25.2	P	-3.7	A	20.7	P	25.3	A	28.7	P	14.2	A	18.7	A	28.6	P	18.2	A	8.6	A	6.4	A	5	A	4.4	A	12.9	A	5.6	A	-13.5	A	13.6	A
141882	62.2	A	105.1	A	48.1	A	81.2	A	112.8	A	39.9	A	93.2	A	114.9	A	78.7	A	37.7	A	-4.1	A	28.2	A	83.2	A	54.8	A	36.5	A	29.3	A	95.5	A	36.3	A	92.2	A	115.8	A	80	A	47.4	A	95	A	57.5	A
141883	-19.4	A	15.9	A	30.5	A	70.6	P	-9.5	A	-6.9	A	33.4	A	33.6	A	-22.9	A	-1.2	A	45.5	A	24.1	A	52.6	A	26.2	A	20.8	A	45.5	P	-4.4	A	11.6	A	17	A	33.7	A	-8.8	A	-11.9	A	10.6	A	37.5	P
141884	-5	A	24.2	A	39.7	A	28.6	A	-21.1	A	30.6	A	22.6	A	32.9	A	3.7	A	5.7	A	12.8	A	23.3	A	33	A	5.4	A	34.4	A	26.5	A	33	A	19.4	A	21.2	A	13.7	A	5.6	A	17.6	A	-9.4	A	25.7	A
141885	32.3	A	9.5	P	38.6	A	42.8	P	39.1	A	20.6	A	10.2	A	84.6	A	31.4	A	18.1	A	24.9	A	47.6	P	17.5	P	-17.4	A	32.8	P	65.1	P	27.1	P	22.1	A	16.4	A	-18.3	A	2.9	P	0.2	A	43.1	A	19.5	A
141886	-5.9	A	9.3	A	21.6	A	7	A	2.3	A	12.9	A	2.4	A	19.7	P	1.2	A	3.4	P	2.2	A	-13	A	0.4	A	-5.8	A	5.2	A	5	A	-1.5	A	2.6	A	-5.8	A	19.9	M	1.9	A	6.6	A	17.1	A	-1.1	A
141887	-3.6	A	-41.3	A	-53.8	A	-25.2	A	-68.4	A	-24.4	A	22.4	A	15.2	A	7.4	A	20.6	A	-62.9	A	-45.8	A	21.2	A	65.5	A	-24.3	A	-32.6	A	-20.9	A	11.2	A	-45.7	A	3.7	A	14	A	41.7	A	-39.9	A	-5.4	A
141888	181.6	A	166.1	P	140.1	A	164.3	P	179.2	A	142.9	P	145.4	A	127.5	M	230.3	P	225.2	P	85.5	A	82.9	M	205.6	A	198.4	P	115.8	A	157	P	189	P	159	A	123.8	A	176.4	P	154.8	A	192.8	P	137.2	A	77.6	M
141889	33.8	A	47.2	A	108.3	A	83.7	A	73.4	P	26.1	A	100.2	P	76.7	A	81.8	A	40.3	A	110.5	P	90.1	A	87.4	P	41.1	A	72.8	P	82.6	A	26.8	A	43.5	A	84.4	P	130.1	A	69	P	57.4	A	44.9	A	105.9	A
141890	4.7	A	3.5	A	-19.6	A	10.3	A	-23.4	A	-29.2	A	2	A	-11.3	A	18.3	A	40.3	A	-24.3	A	-0.2	A	18.8	A	-1.4	A	-3.9	A	16.3	A	9.3	A	-6.6	A	21.6	A	11.6	A	-42.8	A	17.6	A	41.8	A	6	A
141891	-47	A	-40.7	A	-69.5	A	-45.6	A	-66.9	A	-38.5	A	-63.5	A	-104	A	-63.1	A	-61	A	-67.3	A	-46	A	-50.1	A	-44.9	A	-45.1	A	-81.3	A	-83	A	-53.9	A	-85.3	A	-49.2	A	-66.8	A	-64.9	A	-84.5	A	-42.3	A
141892	-37.5	A	-0.5	A	-0.6	A	2.2	A	-24.3	A	-12.6	A	-7	A	-33	A	-29.1	A	-18.6	A	-25.8	A	-0.6	A	-23.6	A	-22.4	A	-18.4	A	-10.6	A	-21	A	-10.8	A	-7.8	A	-28.5	A	-21.2	A	-7.5	A	-22.3	A	-20.8	A
141893	-26.2	A	-21.2	A	4.8	A	6.5	A	7.2	A	2.1	A	-11.7	A	-25.6	A	-29	A	2.3	A	-33.6	A	-4.3	A	-14	A	-0.7	A	-6.4	A	-26	A	-9.5	A	-37.9	A	3.8	A	-4.7	A	-23	A	-22.8	A	-20.6	A	22.6	A
141894	-8.9	A	5.5	A	-33.7	A	-11.2	A	-13.7	A	5.5	A	5	A	16.4	A	-3.4	A	-22.1	A	5	A	2	A	11	P	3.5	A	-18.8	A	-11.5	A	8.9	A	-1.1	A	-1.6	A	-0.2	A	30	A	16.5	A	22.5	A	-19.6	A
141895	11	A	4.6	A	37.5	A	5.6	A	-0.2	A	8.1	A	0.1	A	2.3	A	8.9	A	0.8	A	0.9	A	4.2	A	-2.4	A	-10.7	A	7.7	A	15.3	P	-0.7	A	8.4	A	13.6	A	-6.6	A	33.6	A	0.6	A	15.7	P	8.4	A
141896	0	A	-7.7	A	2.9	A	-5.4	A	-0.2	A	-7.9	A	13	A	-11.4	A	-5.2	A	15.4	A	12.9	A	-3.3	A	-0.3	A	-12.3	A	-4.5	A	-5.8	A	-3.2	A	6.2	A	4.9	A	-0.9	A	10.5	A	-1	A	-10.9	A	-9.7	A
141897	12.5	A	-4	A	18.7	A	5.9	A	-4.6	A	16.9	A	0.3	A	16.1	P	18.3	A	9.9	A	4.6	A	9.3	A	1.6	A	4.8	A	-0.1	A	4.5	A	2.5	A	-1.1	A	-3.2	A	12.8	A	-7.6	A	4.1	A	10.5	A	9.6	A
141898	47.1	A	32	A	11.4	A	34.2	A	35	A	40.3	P	39	A	74.7	A	19.3	A	42.3	A	6.9	A	-5.1	A	43.6	A	77.4	A	54.8	A	-12.7	A	38.5	A	54.7	A	13.5	A	85.6	A	36.3	A	60.7	A	24.2	A	21.2	A
141899	1.4	A	34.4	A	46.7	A	21.2	A	3.6	A	-18.3	A	26.8	A	31.8	A	28.5	A	-6.9	A	25.3	A	25.1	A	5.4	A	15.5	A	28	A	21.4	A	5.9	A	29.9	A	60.3	A	40.3	A	-2	A	8.5	A	10.3	A	24.5	A
141900	-58.8	A	-49.5	A	-46.3	A	-45	A	-51.8	A	-16.3	A	-48.1	A	-45.1	A	-36.8	A	-26.5	A	-3.8	A	-37.4	A	-57.9	A	-5.3	A	-19.8	A	-34.5	A	-23.8	A	1.2	A	-40.8	A	-13.2	A	-53.6	A	-3.8	A	-54.8	A	-29.4	A
141901	14.1	A	-0.7	A	-6.9	A	1.2	A	-5.2	A	18.9	A	-6.7	A	30	A	5.8	A	19.3	A	-12.3	A	12	A	8.5	A	42	A	9	A	-3.6	A	11.6	A	8.6	A	5.9	A	13.6	A	7.9	A	24.7	A	-11.2	A	-8.9	A
141902	-87.1	A	-77	A	-70.5	A	-83.7	A	-96.6	A	-88.4	A	-73.6	A	-96.2	A	-90	A	-85.3	A	-85.7	A	-73.9	A	-88.5	A	-90.5	A	-42.8	A	-66.6	A	-80.1	A	-69.1	A	-115.4	A	-78.3	A	-86	A	-86.1	A	-81.8	A	-59.6	A
141903	23.2	A	36.9	P	23.9	P	13.1	A	26.5	A	8.9	A	16.5	A	12.8	A	33	A	20.8	P	30.3	A	27	A	16.6	A	19.4	A	25.9	P	18.4	A	11.2	A	-5.2	A	37.6	P	14	A	24.5	P	11.3	A	15.3	A	36.9	P
141904	-3.3	A	16.4	A	-25.7	A	-16.8	A	41.7	A	10.8	A	18.8	A	20.9	A	31.3	A	14	A	-7	A	-2.9	A	15.9	A	35.6	A	5.2	A	-11.5	A	31.1	A	12.2	A	22.2	A	16.5	A	-8.5	A	3.2	A	-12.1	A	-2.5	A
141905	15.7	A	25	A	8.3	A	-6.5	A	-9.9	A	-8.1	A	-2	A	7.7	A	13.5	A	-1.4	A	-2.5	A	-15.4	A	10	A	1	A	-20	A	-13.2	A	10	A	25.8	A	0.7	A	-4.6	A	8.6	A	25.5	A	-6.9	A	1	A
141906	12.6	A	18.6	A	63.5	P	30.9	P	12.5	A	17.9	A	32.9	P	34.7	P	20.5	A	15.6	A	28	A	37.8	P	17.2	A	37.8	A	35	P	18.3	A	22.7	A	25.3	A	19.8	A	28.4	A	33.2	P	18.3	A	25.5	A	32.8	P
141907	-32.4	A	-8	A	25.3	A	-10.7	A	-37.1	A	0	A	-23.8	A	-80.6	A	-2.7	A	-30.2	A	-35.5	A	-35.9	A	-46.1	A	-31.7	A	-6.1	A	-29.1	A	-36.5	A	-18.5	A	-41.5	A	7.5	A	-46.4	A	-17.7	A	0	A	-9.9	A
141908	-27.7	A	-40.6	A	-2.2	A	-30.1	A	1.2	A	-25.9	A	20.3	A	-49.3	A	-27.5	A	-0.2	A	-16.4	A	-16	A	-12.7	A	12.1	A	2.1	A	-11	A	-30.8	A	-19.8	A	-18	A	18.3	A	-29.3	A	-4	A	11	A	18.5	A
141909	64	A	77.9	A	93.6	A	137.1	A	168.6	P	97.5	A	8.4	A	117.5	A	97.9	A	73.9	A	62.1	A	69.2	A	56.5	A	208.4	P	85.2	A	64.9	A	154.1	A	95.2	P	105	A	76.3	A	80.8	A	77	A	68.2	A	60.1	A
141910	-27.6	A	-14.7	A	-31.4	A	-2.3	A	-34	A	-25	A	-36.3	A	-15.7	A	-18.8	A	-22.1	A	-37.7	A	-11.4	A	-7.8	A	-17.6	A	-32.5	A	-37.7	A	-11.6	A	-19.4	A	-27.5	A	-16.4	A	-16.7	A	-22.6	A	-17.8	A	-20	A
141911	45.4	A	10.1	A	0.4	A	1.5	A	5.6	A	21.5	A	24.5	A	45.4	A	-3.7	A	5.1	A	42.1	A	23.7	A	4.1	A	14.5	A	13	A	23.7	A	-13.6	A	39	A	86.3	M	10.9	A	18.6	A	18.4	A	21.1	A	10	A
141912	42	P	15.7	A	-73.5	A	-49.7	A	48.5	A	20.5	A	-59.9	A	-93.4	A	26.4	A	50.2	P	-6.8	A	20.3	A	34.6	A	1.5	A	-67.2	A	-85.6	A	16.7	A	10.3	A	66.9	A	-66.3	A	15.4	A	24.8	P	83.1	A	-34.4	A
141913	18.4	A	2.4	A	29.8	P	27.2	A	-3.5	A	14.6	A	11.9	A	10.4	A	13.8	A	5.8	A	2.6	A	29	A	10.5	A	20.5	A	3.5	A	16.5	A	12.1	A	-11.2	A	-4.1	A	-5.2	A	-17.6	A	15.6	A	-1.2	A	2.3	A
141914	106.1	P	64.4	A	54.9	A	54.2	P	65	A	79.3	P	91.2	M	162.5	P	70.2	P	74.9	A	93.1	P	107.7	P	108.3	M	95.5	A	58.3	A	88.5	M	52.8	P	69.4	A	82.3	A	47	A	52.2	A	106.5	P	99.5	P	86.4	P
141915	46.2	P	33.1	P	48.1	P	69.9	P	61.4	P	45.5	P	51.3	P	66.6	P	56.1	P	40.5	P	56.8	P	45.1	P	67.7	P	73.1	P	51.6	P	44.7	P	59.3	P	58.2	P	23.2	A	32	P	57.8	P	41.7	P	46	P	40.3	P
141916	3.3	A	-13.3	A	-24.5	A	-31.8	A	-5.8	A	-1.6	A	17.3	A	-19.8	A	-8.4	A	1.5	A	-32.4	A	-5.2	A	-13.6	A	-14.3	A	-10.6	A	-34.4	A	-35.2	A	-0.9	A	-13.2	A	-7.1	A	-6.3	A	-3.4	A	-25.8	A	-13.7	A
141917	23.7	A	22.8	A	29.9	A	-0.9	A	24.2	A	5.3	A	28.2	A	2	A	27.7	A	23.6	M	23.4	A	19.3	A	47.8	A	37.2	A	38.7	A	33.6	A	42	P	-4	A	7.5	A	32.5	A	16.1	A	38.8	P	16.7	A	10.9	A
141918	21.3	P	9.4	A	9.1	A	2.6	A	10.8	A	17.6	A	33.4	P	19.1	A	35.5	P	-2.5	A	20.4	A	1.9	A	13.7	A	5.5	A	3.4	A	7.5	A	18	A	8.5	A	18.8	A	11.8	A	12.2	A	11.2	A	22.2	A	19.3	P
141919	-11.8	A	-5.1	A	-38.9	A	-35.7	A	-52.8	A	-19.8	A	-29.2	A	-55	A	-60.5	A	-23.1	A	-41.1	A	-41	A	-41.5	A	-22.3	A	-13.7	A	-48.4	A	-32.1	A	-20.4	A	-9.2	A	-28.2	A	-42.2	A	-46.3	A	-48.5	A	-18.5	A
141920	13.1	A	6.5	A	5.3	A	15	A	12.3	A	12.9	A	-1.4	A	8.1	A	-84.4	A	5.2	A	-24.3	A	-4.2	A	4.1	A	9.1	A	1.4	A	-11.4	A	-4.2	A	1.4	A	15.9	A	-4.9	A	-4	A	-4	A	1.4	A	3.1	A
141921	10.6	A	12.1	A	21.6	A	17.3	A	23.5	A	25.9	A	15.1	A	12.8	A	19.2	P	27.6	P	17.5	A	16.8	A	45.4	P	16.8	P	17.8	A	0.5	A	14.5	A	5.4	A	17	P	8.1	A	32.7	P	21	P	9.4	A	7.5	A
141922	-44	A	-22	A	-11.8	A	-3	A	-34	A	-41	A	-21.1	A	-36	A	-26.3	A	-32.2	A	-19.5	A	-6.9	A	-35.3	A	5.7	A	-37.4	A	-30.2	A	-36	A	-44.6	A	-1.5	A	-19.2	A	-35	A	-18.2	A	-8.6	A	-17.7	A
141923	-17.6	A	20.8	A	10.6	A	-2.3	A	-12.9	A	-10.5	A	-2.8	A	-15.7	A	-3.4	A	-0.9	A	-17.1	A	-7.7	A	6.9	A	-12.1	A	-8.9	A	23.3	A	-10.4	A	-21.1	A	39.5	A	4.9	A	-29.5	A	12.1	A	8.3	A	16.2	A
141924	-10.2	A	-23	A	51.2	A	13.1	A	-38.6	A	24.7	A	-13.9	A	28.2	A	-11	A	-19.4	A	6	A	-80.7	A	-15	A	51.7	A	7.9	A	33.8	A	-42.8	A	-10.8	A	-23.7	A	22.5	A	-3.1	A	-32.7	A	-44.9	A	-16.6	A
141925	-0.4	A	0.4	A	19.2	A	-13.7	A	-8.7	A	11.7	A	-14.4	A	-3.5	A	1.7	A	-0.6	A	-5.2	A	5.7	A	-16.8	A	-5.8	A	10.7	P	-6.2	A	-2.1	A	-20.4	A	8.6	A	6.4	A	-5.3	A	-4.3	A	-10.3	A	-9.2	A
141926	3.8	A	7.2	A	-32.5	A	-10.6	A	-23.1	A	-3.2	A	-0.5	A	-25.7	A	-13.4	A	-9.9	A	-11.6	A	-21.7	A	-10.2	A	-8.4	A	7.2	A	-7.1	A	7.5	A	-15	A	-10.4	A	-0.7	A	-29.2	A	-13.5	A	-24	A	-3.4	A
141927	3.1	A	2.4	A	10.7	A	-4.3	A	-1.3	A	8	A	7.6	A	0	A	4	A	0.9	A	-5.2	A	0.1	A	-2.4	A	-6.7	A	-16.4	A	0	A	3.7	A	-6.8	A	1.1	A	1.5	A	14.2	A	2.8	A	-4.3	A	8.9	A
141928	8.4	A	4.4	A	6.6	A	18.3	P	-4.6	A	5.1	A	2.6	A	1.6	A	10.2	A	7	A	-4.3	A	8.1	A	9	A	14	A	4.6	A	2.4	A	7.1	A	-2	A	-10	A	1.5	A	16.7	A	7.3	A	1.2	A	10.4	A
141929	31.6	A	33.7	A	16.1	A	-14.3	A	2.3	A	23.9	A	10.6	A	-71.1	A	5.7	A	4.1	A	7.3	A	-17.5	A	14.4	A	23	A	14	A	-14.2	A	-4.4	A	-7.2	A	2.8	A	10.5	A	25.7	A	30.8	A	-23.4	A	19.9	A
141930	15.2	A	2.2	A	26	A	34.7	P	22.5	P	14.3	A	14.7	A	33.9	P	25.6	P	18.1	P	11.5	A	21	A	23.6	A	12.1	A	26.5	P	24.8	A	18.8	A	12.5	A	17.7	A	-4.2	A	20.4	A	9.5	A	11.4	A	7	A
141931	88.7	P	39.5	A	69.2	A	51.1	A	70.3	A	78.2	P	36	A	46.7	A	69.9	A	76.4	A	29.5	A	24.1	A	68.4	A	64.5	A	13.1	A	56.4	A	71.3	A	41.8	A	15.5	A	37.8	P	46.1	P	63.2	A	22.8	A	10.3	A
141932	19	A	40	A	4.1	A	17.6	A	41.9	A	47.8	P	22.2	A	17.6	A	37.7	A	33	A	8.5	A	17.9	A	31.2	A	16.2	A	44.9	A	-13.7	A	40	P	23.9	A	37.9	A	26.3	A	9.9	A	50.5	P	38.5	A	3.8	A
141933	6.6	M	20.8	P	57	P	31.6	P	24	P	18.7	A	39	A	14.2	P	57.4	P	33.7	P	46.9	P	4.2	P	27	P	10.2	P	55.3	P	56.4	P	35.5	P	19.6	P	32.5	A	21	A	25.5	P	26.7	A	-4.5	A	33.2	P
141934	5.1	A	22.4	A	36.1	A	40.9	P	32.5	P	24.6	A	28.4	A	63.1	P	15.4	A	27.1	P	16.5	A	46.6	A	22.1	A	26.8	P	38	P	12.4	A	30.2	A	35.7	P	53.9	M	24.4	M	19	A	37.9	P	28.5	A	9.3	A
141935	-8	A	-8.4	A	-13.1	A	-11.1	A	-11.6	A	-5.8	A	-34.1	A	-18.9	A	-1	A	-4.3	A	-45.4	A	-9.5	A	3.7	A	-8.2	A	-40.9	A	13	A	-20.9	A	-12.4	A	-9	A	-22	A	-5	A	1.8	A	-20.4	A	-42.6	A
141936	2.5	A	-2.1	A	0.3	A	-0.4	A	13.1	A	-2.7	A	-6.1	A	4.4	A	0.8	A	0.6	A	-7.2	A	-8.9	A	2	A	-11.9	A	-0.7	A	-16.2	A	-3	A	-8.5	A	-3.5	A	4.9	A	1.8	A	-7.3	A	-0.7	A	-1.4	A
141937	-32.2	A	-28.9	A	-15.9	A	-33.7	A	-5.5	A	-19.8	A	-18.5	A	14.7	A	-19.6	A	-4.3	A	-41.7	A	-15.8	A	-17.9	A	-4.1	A	-34	A	-44.4	A	-23.7	A	-40.6	A	-58	A	-44.7	A	-27.1	A	-11.9	A	-23.6	A	-58.6	A
141938	51.4	A	-23.8	A	-14.4	A	1	A	56.4	A	90.4	A	-8.2	A	23.4	A	6.4	A	101.2	A	92.4	A	77.8	M	12.6	A	11	A	88	A	-2.4	A	108.7	M	60.2	A	97.7	A	-33.1	A	122.6	A	64.9	A	264.2	A	122.5	A
141939	43.1	A	55.9	P	79.7	P	51.1	A	48.3	A	60	P	78	P	85.8	P	74.4	A	49.7	A	65.3	P	55.7	P	56.7	P	65.8	A	60.8	A	91.6	P	68.2	P	65.9	P	67.3	P	72.7	A	48.9	M	37	A	87.4	P	84.3	A
141940	-5.6	A	-6	A	-4.8	A	-5.1	A	4.1	A	-15.2	A	-10	A	-16.5	A	-1.6	A	0.3	A	-0.4	A	-8.9	A	-8	A	-8.1	A	-7.5	A	-24.2	A	-2.5	A	-14.4	A	-21	A	-11.7	A	-5	A	3.3	A	-7.3	A	-7.2	A
141941	19.3	A	31.6	A	20.8	A	17.1	A	35.9	A	2.7	A	10.8	A	21.9	A	-11.8	A	24.9	A	-10.2	A	-7.4	A	20.4	A	47	A	48.3	A	18.5	A	23.5	A	6.3	A	16.1	A	33.1	A	14.3	A	37.8	A	-4.7	A	24.9	A
141942	56.6	A	48.7	A	41.1	A	59.5	A	49.6	A	57.3	A	76.5	A	58.9	A	66.8	P	62.4	A	67.9	M	68.9	A	65.1	A	79.2	P	52.2	M	62.3	M	52.8	A	26.1	A	-12.2	A	83.5	P	48.7	A	53.6	A	59.9	M	111.8	A
141943	-35.1	A	-59.2	A	-84.3	A	-50.6	A	-114.9	A	-102.6	A	-49	A	-65.7	A	-41.8	A	-59.7	A	-84	A	-57.1	A	-65.9	A	-93.5	A	-42.6	A	-56.8	A	-69.2	A	-43.3	A	-55.5	A	-56.4	A	-46	A	-54.5	A	-71.3	A	-96.8	A
141944	22.8	A	55	A	53	P	51.8	P	25.7	A	24.8	A	31.7	P	15.2	A	38.6	P	39.7	P	46.1	A	16.2	P	0	A	13.7	A	5.8	A	9.7	A	17.8	A	18.8	A	9.1	A	22.3	A	28.2	A	25.5	P	25.9	A	24.6	A
141945	15.8	A	12.4	A	26.2	A	16.5	A	25.6	A	23.3	A	20.2	A	41.6	A	20	A	13.6	A	0.7	A	28.1	A	13.3	A	16.8	A	28.5	A	39.1	A	31.8	A	17	A	3.4	A	13.1	A	-8	A	-23.8	A	21.8	A	6.1	A
141946	2.2	A	-1.3	A	-0.4	A	-8.3	A	3.1	A	1.5	A	-6.4	A	4.1	A	-4.7	A	1.3	A	-0.5	A	-10.6	A	-23.1	A	-8.6	A	12	P	-6.4	A	7	A	10.9	P	4.1	A	-6.4	A	2.4	A	3.4	A	-13.5	A	-13.8	A
141947	71.5	P	50.9	P	29.8	A	58.7	P	56.3	P	45.1	P	59.4	P	54	P	63.8	P	39	A	61.8	P	51.1	P	31.8	P	46.9	P	53.7	P	52.4	A	40.1	P	51.3	P	69.9	P	85.9	P	31	A	49.3	P	63.5	P	44.2	P
141948	26.9	A	17.9	P	4.9	A	37.8	A	13.9	A	28.2	P	23.2	A	30.9	A	32.1	P	29.6	P	-11.3	A	6	P	28.4	A	61	A	37.9	A	7.8	A	7.4	A	24.6	A	-8.1	A	6.8	A	2.7	A	17.4	P	22.2	A	-1.8	A
141949	4.6	A	-1.5	A	-12.4	A	-12.9	A	-17.5	A	-14.7	A	3.5	A	-7.2	A	-14.5	A	-9.7	A	-13.4	A	5	A	-4.4	A	0.3	A	4.6	A	-9.6	A	-6.7	A	0.3	A	-18.3	A	-5.8	A	-10.9	A	-2.3	A	2.4	A	-5.8	A
141950	23.1	A	31.9	A	-0.5	A	27.1	A	12.4	A	22.6	A	8.7	A	-11.9	A	4.3	A	34.9	A	20.3	A	0.7	A	19.6	A	30.4	A	-1.2	A	26.2	A	31.8	A	9.2	A	-29.3	A	8	A	42.9	P	10.3	A	24.4	A	12.8	A
141951	-21.6	A	-1.5	A	-14.6	A	-8.5	A	-3.1	A	13.9	A	-17.8	A	-12.4	A	-10.3	A	1.7	A	-9.8	A	-16.1	A	-19	A	-3.6	A	6.6	A	-3.8	A	6.5	A	-22.6	A	-13.6	A	-8.4	A	-15.2	A	0	A	-1.9	A	-16.6	A
141952	0.8	A	9.3	A	18.2	A	-14.2	A	12	A	10	A	-16.8	A	13.8	A	20	A	-2.5	A	-22.4	A	11.6	A	4.4	A	1.2	A	-20.5	A	-2.2	A	9.8	A	8.6	A	18.4	A	0.7	A	-8.4	A	-13	A	32.8	P	-4.3	A
141953	16.2	A	12.7	A	3.9	A	12.2	A	14.4	A	10.7	A	23.5	P	-0.2	A	16.4	P	8.1	A	-3.8	A	3.5	A	21.9	P	15.2	A	4	A	0.5	A	5.3	A	3.3	A	8.7	A	10.7	A	-9	A	16.6	A	-1.3	A	3.7	A
141954	-16.4	A	-2.2	A	0.5	A	-12.1	A	-8.6	A	10.9	A	-11.9	A	-12.3	A	9.4	A	-16.7	P	-3.3	A	-3.7	A	-4.5	A	-5.9	A	-16.3	A	-19.4	A	3.7	A	-20.8	A	-4.9	A	-29.8	A	21.9	A	-12.2	A	8.7	A	-16.2	A
141955	78.8	A	86.7	A	55.9	A	93	A	65.3	A	114.3	A	85.9	A	195	A	128.1	A	221.5	A	89.4	A	65	A	102.9	A	209	A	184	A	176.7	A	71.5	A	140.1	A	204.1	A	61.1	A	77	A	88.6	A	59.7	A	108	P
141956	39.2	A	20.8	A	43	A	40.8	A	48.4	P	40.7	A	51.6	P	56.6	A	30.1	A	39	P	16	A	40	A	29.9	A	62.8	A	31.9	A	54.9	A	10.4	A	35.1	A	71	P	60.1	A	13.4	P	34.2	A	-22.8	A	34.9	A
141957	18.1	A	7.2	A	11.1	A	-2.8	A	-14.6	A	12.8	A	3.9	A	11	A	14.6	A	6.6	A	8.9	A	-2.7	A	8	A	31.1	A	5.1	A	11.2	A	17.2	A	2.5	A	-11.2	A	-2.5	A	-1	A	5	A	33	P	-11.8	A
141958	35.8	A	18	A	10.5	A	11.1	A	13.1	P	22.5	A	26	A	1.3	A	17.2	A	15.5	A	31.3	P	22.7	A	22.4	A	5	A	17.2	A	20.4	A	6.6	A	22.5	A	20.4	A	14.3	A	12	A	10.8	P	18.9	A	8	A
141959	24.9	P	10.5	A	41.4	P	41.8	P	35	A	23.9	P	42.6	P	44	P	32.7	P	39.1	P	34.8	P	47.4	P	48.2	P	29.4	A	38.2	P	47.4	P	47.2	P	40.5	P	40.5	P	16.8	A	32.2	P	24.3	P	21	P	22.7	P
141960	-3.2	A	-1.4	A	5.3	A	-4.4	A	-0.4	A	9.2	A	-9.5	A	-10.8	A	22.9	P	16.8	P	-13.7	A	-7.4	A	21	P	2	A	-5.9	A	-16.8	A	3.3	A	4.9	A	-4.5	A	-10.4	A	6.3	A	13.1	A	-19.1	A	-4.5	A
141961	61.3	P	44.1	A	54.2	P	53.7	P	65.7	P	56.9	P	64.6	P	47.1	A	45.8	P	38.2	P	49.5	A	45.4	P	63.1	P	34.4	P	48.6	A	54	P	48.6	P	59.6	P	58	P	57.6	A	54.2	A	23.6	P	32.7	A	40.6	P
141962	9.3	P	13.4	A	1.2	A	-7.1	A	1.2	A	1.9	P	18.6	A	-4.6	A	-3.5	A	8.7	A	-8.9	A	-1.7	A	19.9	A	5.8	A	4.6	A	12.1	A	-3.1	A	3.4	A	7.3	A	-1.7	A	-4.3	A	8.5	A	-19.9	A	3.4	A
141963	-13.3	A	-19.4	A	-19.1	A	5.6	A	-3.7	A	-0.8	A	-7.8	A	13.7	A	-32.7	A	-9.5	A	5.9	A	-9.7	A	-16.7	A	1.1	A	9.2	A	8.7	A	-5.1	A	1.1	A	-8.5	A	3.7	A	-11.5	A	0.5	A	-7.7	A	-3.1	A
141964	-37.7	A	-6.8	A	-29.2	A	-24.7	A	-1.8	A	5.6	A	-16.1	A	-11.6	A	-29.6	A	-4.9	A	-9.8	A	-3.1	A	-26.6	A	-28.3	A	-7.4	A	-23.4	A	-29.8	A	-12.7	A	-15.3	A	-24.7	A	-25	A	-12.2	A	-33.6	A	-19.3	A
141965	7.3	A	2.9	A	9.7	A	7.2	A	15.7	A	17.1	A	5.7	A	10.5	A	17.9	A	5.8	A	10.1	A	2.5	A	22.1	P	5.5	A	5.8	A	-8.1	A	1.2	A	6.2	A	11.7	A	14.6	A	12.3	A	9.6	A	1.1	A	8.4	A
141966	10.4	A	4.8	A	13.4	A	22.1	A	20.6	P	23.7	P	10.6	A	29.2	A	21.2	P	3.3	A	1.1	A	1.4	A	14.3	A	14.4	P	4.5	A	0.3	A	14.8	A	9.6	A	1.5	A	2.9	A	8.4	A	12.5	A	10.2	A	2	A
141967	12.9	A	-5.3	A	3.7	A	3.3	A	8	A	0.3	A	2.4	A	7.7	A	11	A	1.2	A	5.3	A	6.2	A	7.8	A	20.5	A	10.9	A	7	A	11.1	A	5.4	A	14.9	A	20	M	-6.3	A	6.7	A	10.3	A	8.9	A
141968	40	A	42.6	A	-0.8	A	31.1	A	53.3	A	45.9	A	35.9	A	1.3	A	62.3	A	30.9	A	42.6	A	28.8	A	17.6	A	31.5	A	25	A	24.8	A	54.3	A	18.5	A	39.3	A	86.8	P	45.9	A	13.7	A	29.7	A	25	A
141969	7.4	A	12.1	A	-27.6	A	-9.5	A	52.2	A	22	A	-23.3	A	-21.6	A	39.1	A	2.8	A	-33.6	A	-0.1	A	40.6	A	-13.1	A	-10.6	A	-18.5	A	56.9	A	-15.3	A	-30.5	A	-36	A	11.1	A	23.3	P	-28.6	A	-24.5	A
141970	42.8	A	65.1	P	77.1	P	96.8	P	82.9	A	48.6	M	74	P	79	P	51.6	A	70	P	91.1	P	97.9	P	97.8	P	106.7	P	54.5	A	93.3	P	59.2	P	99.4	P	63.1	A	62.1	M	80.1	P	77.1	A	63.9	A	71.9	P
141971	113.8	A	89	A	147.9	M	178.6	P	122.2	P	92.3	A	178.8	A	235.6	P	105.1	P	119.3	A	262.4	A	173.1	A	82.5	M	121.3	A	167.1	M	213.9	P	95	A	116.2	P	148.8	A	204.5	M	100.6	P	94.4	A	201.1	P	199.4	P
141972	-20.2	A	-8.2	A	-36.1	A	-26.3	A	-1	A	-1.8	A	-6.1	A	24.5	A	-11.1	A	0.3	A	26.9	P	-20.1	A	-8.3	A	-12.3	A	1.3	A	-45	A	-26.6	A	-16.5	A	-4.4	A	-23.8	A	4.4	A	-25.6	A	7.9	A	-13.5	A
141973	10.4	A	-1.3	A	0.3	A	20	A	4.5	A	15.4	A	1.4	A	-6.4	A	-2.6	A	2.6	A	1.5	A	1.8	A	-12.3	A	16.5	A	0.2	A	5.8	A	2	A	-2.4	A	-8.3	A	1	A	-5.6	A	10	A	14.5	P	5	A
141974	45.2	P	25.6	P	38	A	60.7	P	37	P	60.2	A	50.2	P	60.4	A	34.5	P	26.4	P	57.6	M	39.2	A	41.4	P	45.6	P	55.4	P	66.8	P	69.5	P	32.4	P	62.7	A	69.4	P	55.4	A	19.1	P	66.4	P	63.8	P
141975	9.6	A	-11.5	A	-36.4	A	-24.7	A	0	A	3.6	A	-16.4	A	-26.6	A	1.3	A	-25.6	A	7.6	A	-18.7	A	6.5	A	0.5	A	-8.5	A	-1.4	A	-7.1	A	-23.9	A	5.3	A	-15.4	A	-5.9	A	-9.8	A	-5.7	A	-16.1	A
141976	28.3	A	39.1	A	36.9	A	11.3	A	59	P	52.3	A	19.4	A	25.9	A	38.1	A	35.6	P	20.4	A	24.9	P	36.1	P	31.6	A	22	P	15.9	A	67.9	P	41.9	P	37.5	P	29.5	A	32.2	A	45.4	A	17.5	A	10.5	A
141977	-79.9	A	-91.8	A	-86.7	A	-90.5	A	-95.1	A	-37.1	A	-42.3	A	-105.5	A	-84.7	A	-87.2	A	-108	A	-68.1	A	-71.1	A	-75.4	A	-96.3	A	-89.5	A	-47.2	A	-58.6	A	-70.3	A	-89.8	A	-48	A	-73.7	A	-98.5	A	-78.6	A
141978	-9.7	A	-4.8	A	11.8	A	16.8	A	-20.1	A	-11.5	A	9.1	A	-32.8	A	4.9	P	-22.5	A	1.7	A	-10.1	A	-9.4	A	-9.7	A	0.3	A	-2.5	A	-21.1	A	-11.3	A	-25.1	A	23.5	A	-8.3	A	-7.9	A	-13.5	A	-30.6	A
141979	-0.9	A	-0.9	A	-36.9	A	-7.6	A	-1.8	A	-13.7	A	-11.6	A	-5.9	A	7.3	A	4.7	A	-15.1	A	-5.7	A	-17.3	A	-18.6	A	-7.6	A	-3.3	A	-3.8	A	5.5	A	16.9	A	8.8	A	-4.1	A	9.1	A	-7.1	A	-7.6	A
141980	7.4	A	-25.9	A	-14.3	A	-19.3	A	-14.9	A	-2.6	A	-6.7	A	14.7	A	-13.8	A	-3.1	A	-6.2	A	0	A	-15.6	A	-3.1	A	-11.4	A	1.9	A	-8.2	A	-6.7	A	-31.8	A	-28.4	A	-22.4	A	-4.8	A	-6.5	A	-5.2	A
141981	6.5	A	-2.9	A	-6	A	11.1	A	-24.5	A	-22.9	A	-6.5	A	8.7	A	-8.5	A	-24.1	A	-53.7	A	-0.2	A	-28.5	A	-4.5	A	-9.7	A	-38.8	A	-3.7	A	-2.9	A	-1.2	A	12.7	A	-8.2	A	-13.8	A	-8.4	A	-19.3	A
141982	18.8	A	21.1	A	13.5	A	8.4	A	22.4	A	25.3	A	8.9	A	13.9	A	16.7	A	20.5	A	7.3	A	4.2	A	15.7	A	7.4	A	9.7	A	15.5	A	6.8	A	11.6	A	16.9	A	9.1	A	16.3	A	7	A	39.1	A	12.4	A
141983	35.9	A	47.9	P	51.5	A	48.2	P	25.7	A	35.5	A	37.2	P	64.9	A	27.5	A	44.1	A	46.6	A	44.3	P	51.5	A	40.7	A	29	P	48.1	A	35.6	A	19.8	A	43.1	A	36.4	A	52.7	A	50.1	A	42.4	A	35.2	A
141984	21.3	A	19.1	A	33.3	A	37.6	P	22.7	A	31.3	A	37	A	42.6	A	15.9	A	17.5	A	44.4	A	29.7	A	26.3	A	45.3	A	37.1	A	28	A	37.3	A	43	A	55.9	P	38.2	P	26.1	A	41.4	P	41.5	P	40.8	P
141985	31.1	P	28.8	P	8.5	A	3.5	A	53.8	P	70.6	P	-0.2	A	10.1	A	77.8	P	16.8	P	9.2	A	3.7	A	37.2	A	56.4	P	2.3	A	5.9	A	35.2	P	20.8	A	10.6	A	5.3	A	37.5	P	25	P	7	A	-9.2	A
141986	11.3	P	-4	A	15.8	A	5.8	A	9.4	A	-4.6	A	-16.5	A	-1.9	A	12	A	-3.4	A	2.1	A	-3.6	A	-15.6	A	24.1	A	8.4	A	10.6	P	23	P	-11.4	A	7.4	P	12.1	P	0.7	A	16.5	P	-11.9	A	8.7	P
141987	-2.1	A	-25.6	A	-35.6	A	-17.1	P	-10.8	A	-4.5	A	-22.2	A	-50.7	A	3.8	A	-8	A	-53	A	-19.3	P	-16.8	A	11.8	A	-46.1	A	-24.9	A	-39.2	A	-11.7	A	-18.1	A	-18.2	A	-36.2	A	2.5	A	-18.6	A	-4.1	A
141988	27.7	A	16.6	A	41.7	A	42.5	A	26.5	A	26.1	A	37.2	A	56.6	A	23.1	A	30.9	A	27.8	A	27.1	A	8.8	A	36.7	A	30.2	A	28	A	39	A	26.2	A	29.8	A	59	A	7.5	A	21	A	37	A	36.8	A
141989	49.1	P	28.1	P	18.5	A	38.8	A	9.5	P	24.7	A	24.6	A	53.9	P	33.2	P	40.5	P	12.8	A	51.8	P	29.8	P	57.1	P	32.7	P	20.8	A	27.6	A	33.2	A	7.6	A	48.2	P	48.4	P	51.1	P	46.4	A	38.5	A
141990	78.7	A	60.6	P	74.2	A	88.7	A	65.4	P	77.8	P	45.3	A	83.6	A	60.7	P	94.1	P	45.5	A	79.2	A	83	P	95.6	P	21.9	A	83.6	A	76.8	P	69.5	P	49.5	A	77.4	A	73	P	85.5	A	40.2	A	54.4	A
141991	34.9	A	20.4	A	22.8	A	39.4	P	39.2	A	25.7	A	24.7	A	41.2	A	42.5	A	28.3	A	26.3	A	36.8	A	33.2	P	13.5	A	28.4	A	31.2	A	23.6	A	38.6	A	12	A	39.6	P	42.9	P	29.4	A	37.8	A	18.7	A
141992	60.6	A	53.3	A	30.8	A	-10.7	A	30.5	A	-2.6	A	23.3	A	66	P	-2.5	A	25.3	A	38.1	A	13.7	P	22	A	61.9	A	-10	A	59.4	A	24.4	A	8.3	A	54.5	P	52	A	39.8	A	11.2	A	47.2	A	14.2	A
141993	2.5	A	-9	A	-23.2	A	-17	A	27.4	A	17.2	A	-12.3	A	-8	A	13.9	A	40.1	A	-37.1	A	-9.8	A	-2.9	A	3.5	A	-9	A	-0.2	A	-1.8	A	14.1	A	-3.3	A	-35.9	A	-2.7	A	-5.6	A	-6.5	A	-6.1	A
141994	31.8	A	17.2	A	28	A	20.1	A	-7.6	A	-0.5	A	-1.5	A	18.1	A	6.5	A	11.8	A	-4.1	A	11.6	A	-5.1	A	5.5	A	-2.5	A	24.7	A	19.5	A	17.8	A	9.6	A	11.1	A	19.6	A	0.8	A	-3.4	A	-2.6	A
141995	43	P	44.8	A	40.5	A	13.7	A	72.7	P	67.8	P	50.2	P	28.1	A	57.2	P	63.7	P	-7.9	A	26.2	A	68.7	P	59.9	P	40.7	P	47.4	P	76.9	A	48.9	P	32.3	A	33.2	P	22.4	A	71.1	P	7	A	-2.3	A
141996	-57.2	A	-40.5	A	-45.5	A	-59.5	A	-37.2	A	-23.4	A	-47.5	A	-46.8	A	-70	A	-61.4	A	-38.2	A	-11.8	A	-74.2	A	-9.3	A	-49.6	A	-51	A	-31.6	A	-37.3	A	-29.8	A	-27.7	A	-87.2	A	-67.7	A	-81.5	A	-12.4	A
141997	-14.8	A	-31.5	A	-54.5	A	-42.2	A	-44.9	A	-12.5	A	-34.9	A	-40.1	A	-27.3	A	-11.9	A	-41	A	-36.8	A	6	A	-17.4	A	-3.5	A	-30.1	A	-10.3	A	-21.7	A	-54.9	A	-60.6	A	-25.4	A	-10.1	A	-13.2	A	-44.4	A
141998	0.7	A	29.1	A	-6.1	A	15.8	A	48.9	P	-0.1	A	16.1	A	19.2	A	42.9	A	7.6	A	4.8	A	37.3	A	27.6	A	36.9	A	44.9	A	56.5	A	20.8	A	18.1	A	28.4	A	12.2	A	-2.2	A	34.4	A	32.2	A	24.2	A
141999	-12.9	A	7.3	A	18.9	A	-18.1	A	1.1	A	6.8	A	-24.1	A	2.5	A	-3.4	A	-7.2	A	-7.1	A	11	A	-26.2	A	-30.2	A	-1.9	A	-13.3	A	-25.1	A	-32.9	A	-27.5	A	-3.6	A	-8.8	A	2.9	A	-19.1	A	-6.7	A
142000	70	A	55.1	A	84.8	A	103.3	P	102.1	P	103.9	A	104	A	101.7	A	77.1	A	68.4	P	63.6	A	55.4	A	5	A	61.3	A	60.5	A	95.1	A	104.4	P	39.1	A	87.2	A	98.7	P	60.8	A	59.3	P	69.7	A	83.5	P
142001	-8.9	A	-6.5	A	2	A	3.9	A	-1.8	A	-16.3	A	10.7	A	2.3	A	6.3	A	-0.5	A	-24	A	-6.3	A	11	A	0.3	A	10.4	A	-0.2	A	1.8	A	-1.3	A	9.8	A	2.5	A	-1.5	A	-1.7	A	-22.5	A	4.3	A
142002	51	A	33.4	A	45.7	A	25	A	36.9	A	-10	A	36.5	A	29.1	A	20.1	A	8.2	A	3.4	A	23	A	16.8	A	16.1	A	24.4	A	24	A	18	A	20.4	A	39.3	A	38.7	A	7.4	A	35	A	33.1	A	23.5	A
142003	5.6	A	5.9	A	1.5	A	18.6	A	-2.5	A	20.7	A	5.3	A	10.5	A	-1.1	A	5.5	A	-8.7	A	1.7	A	-2.4	A	2.5	A	7.7	A	-0.7	A	-9	A	5.6	A	-8.1	A	-13.5	A	7.8	A	-4.8	A	15.7	A	-1.8	A
142004	-7.6	A	43.5	A	-62.4	A	-2.3	A	23.3	A	-4.4	A	-1	A	-42	A	-14.1	A	40.6	A	-4.3	P	-36.3	A	28.2	A	133.6	A	-42.2	A	-3	A	17.3	A	55.7	A	-20	A	33.2	A	18	A	45.1	P	-86.3	A	-18.6	A
142005	39.9	A	30	P	17.3	A	41.4	P	28	A	41.3	A	52.2	P	14.7	A	25.5	P	43.5	P	15.5	A	20.8	A	7.7	A	52.8	P	24.7	A	45.1	A	54	P	48	A	15.9	A	23.2	A	35.9	A	28.5	P	0.6	A	25.1	A
142006	18.3	A	-3.6	A	13.7	A	-18.7	A	14.7	A	4.8	A	17.2	A	-11.8	A	19.8	A	14.7	A	-35.7	A	-14.3	A	10.3	A	6.5	A	-5.3	A	-23.3	A	41	A	2.9	A	-6	A	14.9	A	-9.6	A	5.6	A	6.9	A	-4.8	A
142007	-0.4	A	-3.7	P	-30.3	A	11.1	A	-15.5	A	23.1	A	-15.3	A	-9	A	0.7	A	-10.5	A	-25.5	A	-10.2	A	-5.9	A	13.3	P	-17	A	3.3	A	-12.5	A	-13.3	A	26.7	A	-3.7	A	-44	A	4.9	A	-0.6	A	-8.4	A
142008	-13.8	A	-36.1	A	-1.1	A	28.2	A	-22.3	A	-28.5	A	47.2	A	25.6	A	-30.6	A	-17.4	A	-29.3	A	-12.5	A	-19.4	A	3.2	A	-8.3	A	34.8	M	-5.5	A	-19.4	A	9.1	A	-1.4	A	-51	A	1.8	A	30	P	25.4	A
142009	-2.8	A	9.6	A	-8.3	A	-11	A	7.7	A	3.3	A	13.9	P	5.8	A	13.1	A	0.6	A	-13.7	A	0.3	A	-10	A	16.3	A	6.2	A	-16.2	A	-10.5	A	12.1	A	29	P	18.9	A	-8.9	A	2.1	A	2.7	A	5.5	A
142010	4	A	-48.5	A	-62.9	A	-44.9	A	-18.2	A	-23.6	A	-42.9	A	-41.9	A	-35.9	A	-24.8	A	-20.8	A	-43.3	A	-8.2	P	-0.4	A	-31.8	A	-69.6	A	-40.1	A	-23.2	A	-34.2	A	-46.6	A	-9.2	A	-37	A	-5.9	A	-14.9	A
142011	12.7	A	21	A	-5.9	A	-2.3	A	-19.3	A	-2.3	A	-11.3	A	-1.2	A	-5.3	A	-14.4	A	6	A	-23.4	A	-11.6	A	1	A	-27.1	A	0.5	A	-9.6	A	-15.6	A	-25.2	A	-6.6	A	-9.1	A	-13.7	A	-12.1	A	-6.7	A
142012	18	A	28.6	A	28.5	A	22.6	A	34.4	A	20.7	A	9.6	A	23.6	A	-6.9	A	4	A	17.8	A	29.7	A	15.8	A	-9.8	A	9.3	A	27.6	A	46.4	A	25.6	A	66.8	A	39.8	A	14.1	A	23.5	A	29.8	A	36.6	A
142013	16.1	A	21	A	7.1	A	0.8	A	-18.6	A	3.5	A	26.2	A	-31	A	24.3	A	-6.7	A	-7.5	A	-35.6	A	26.8	P	25	A	30.9	A	-6.4	A	-7.7	A	17.3	A	-27.7	A	22.8	A	28.3	A	19.7	A	4.3	A	-23.9	A
142014	7.5	A	20.6	A	1.4	A	-4.6	A	22.1	P	29.5	A	-12.2	A	8.5	A	29	P	25.9	A	17	A	16.3	A	20.8	A	19	P	13.4	A	20.5	P	14.1	A	3.5	A	-4.7	A	9.8	A	10	A	11.2	A	12	A	17.3	A
142015	147.5	A	77	A	65.4	A	115.8	A	94.8	A	49	A	88.2	P	133.3	A	61.9	A	77.2	A	94.2	A	115.7	P	121.7	P	115.3	M	112.6	A	100.5	A	63.1	A	52.6	A	147.1	A	128.4	A	97.3	A	83.6	P	134	A	75.5	A
142016	16.1	A	37.9	A	43.7	P	37.2	A	54.3	A	32.4	A	53.9	P	64.3	P	15.7	A	14.7	A	21.6	A	14.5	A	58.5	P	35.2	A	46.2	P	78.4	P	34.8	P	-0.7	A	11	A	48.3	P	43.1	A	11.9	A	-7.5	A	7.8	A
142017	-10.7	A	-6.1	A	0.4	A	-7.4	A	-11	A	-41.6	A	-7.7	A	-25.4	A	-21.2	A	-10.1	A	-5	A	-6.2	A	9.1	A	-13.1	A	-0.8	A	-16.6	A	-28.5	A	-6	A	0.6	A	7.4	A	-0.1	A	-14.9	A	-9.3	A	13.6	A
142018	-6.5	A	8.3	A	20.4	A	-17.1	A	23.4	A	25.9	A	-3.1	A	17.2	A	-5.2	A	0.2	A	-16.6	A	-15.7	A	4.1	A	19.9	A	10	A	-36.7	A	-18.1	A	2.4	A	8.8	A	-9	A	-2.3	A	5.5	A	-17.8	A	-17.5	A
142019	15.7	A	14.7	A	-1.1	A	5.6	A	-4.3	A	3.4	A	9.2	A	-21.8	A	-1.5	A	16.5	A	-1.7	A	14.3	A	3.8	A	10.7	A	-9.5	A	-10.7	A	-7.4	A	-3	A	10.3	A	-13.1	A	8.2	A	8.1	A	12.2	A	22.7	A
142020	-7.3	A	0.5	A	17.1	A	-11	A	9.1	A	-1.4	A	6.8	A	8.6	A	-7.1	A	3.8	A	-7.9	A	1.4	A	18.7	P	-2.4	A	-3	A	17.9	A	9.3	A	4.2	A	-1.9	A	-0.4	A	0.4	A	-11.4	A	15.4	A	-2.3	A
142021	-31.5	A	-2.9	A	-17.8	A	2.9	A	9.6	A	7.9	A	-7.6	A	28.4	A	-8.8	A	-2.1	A	-1.4	A	5	A	-2.4	A	-14.8	A	-14.7	A	9.1	A	-1.6	A	-27.9	A	-11.6	A	-11.8	A	-20	A	-0.4	A	-20.5	A	12.4	A
142022	-17.8	A	-18.9	A	-28.6	A	-38.7	A	-37.2	A	-14.2	A	-39.4	A	-16.8	A	-24.9	A	-24.3	A	-27.8	A	-34.1	A	-10	A	-61.4	A	-38.8	A	-27.7	A	-18.5	A	-19.7	A	5.6	A	-56.2	A	-23.7	A	-25.5	A	-34.4	A	-16	A
142023	8.1	P	2.7	A	-15.1	A	-10.4	A	-2.2	A	4.8	A	-1.9	A	-2.8	A	-4.6	A	-4.1	A	-2.8	A	5.3	A	-9.7	A	2	A	3.6	A	-11.1	A	4.9	A	-1.7	A	-24.1	A	-1.3	A	3.2	A	11.7	P	-6.4	A	2.6	A
142024	53.2	A	47.8	A	57.1	A	108.3	P	52	A	49.7	A	126.1	P	56.7	A	37.2	A	45.2	A	-2.2	A	70.3	A	43.6	A	75.5	A	74.5	P	54.9	A	41.6	A	37.6	A	30.8	P	68.5	A	59.7	P	56.6	A	73	P	69.9	A
142025	5.8	A	-0.1	A	3.6	A	13.6	A	-1	A	-4.5	A	7.3	A	14.7	A	-2.4	A	-0.8	A	2	A	-2.5	A	-1.9	A	15.3	A	8.6	A	-9.1	A	13.1	A	0.8	A	-27.7	A	-4.3	A	9.9	A	-9.5	A	5	A	5.2	A
142026	-5.6	A	-3.1	A	-5.4	A	-8.2	A	-14.5	A	-10.3	A	1.8	A	-21	A	-22.4	A	-7.9	A	1.4	P	-15.2	A	1.9	A	2.7	A	2.9	A	-9	A	-8.6	A	-10.3	A	-9.6	A	-10.6	A	2.3	A	3.5	A	-4	A	-14	A
142027	-13.5	A	21.9	A	22.8	A	41.7	A	40.6	A	45	A	25.7	A	29.4	A	17.7	A	22.7	A	-18.1	A	50.6	A	21.2	A	-11.9	A	14.1	A	-0.4	A	25.9	M	28.8	A	35.7	A	43.7	A	41.6	A	5.1	A	35.7	A	4.8	A
142028	-10.8	A	-5.3	A	-11.1	A	-1.1	A	7.1	A	22.2	A	14.7	A	0.8	A	1.8	A	-8.3	A	1	A	-11.7	A	-4.2	A	-0.7	A	-12.1	A	1	A	8.7	A	6.1	A	-16.7	A	-5.5	A	-5.8	A	23.3	P	8.4	A	-7.6	A
142029	6.6	A	26.2	A	14.1	A	27.9	A	2.2	A	1.8	A	14.4	A	14.6	A	22.5	A	7.6	A	-7.4	A	16.1	A	21.8	A	16.2	A	0.4	A	36.2	A	15.7	A	-5	A	19.7	A	15.5	A	-19.4	A	22.9	A	14.5	A	31.8	A
142030	1.4	A	-4.5	A	7.4	A	4.4	A	1.8	A	2.5	A	-16.3	A	29.8	P	-3.2	A	4.9	A	-8.5	A	12.9	A	-8.9	A	16.6	A	-8.1	A	-2.1	A	20.8	A	10.7	A	5.6	A	-9.3	A	18.4	A	17.4	A	4.1	A	-14.2	A
142031	19.8	P	59.6	P	60.5	P	47.2	P	17.2	P	68.5	P	64.2	P	37.5	A	61.5	P	41	P	48.5	P	43.2	P	72.4	P	50.4	P	31.6	A	53.4	P	37.4	P	46.9	P	22.9	P	32.2	P	31.5	A	36	P	43	P	37.3	P
142032	3.3	A	-6.8	A	-9.4	A	4.2	A	5.9	A	-4	A	4.1	A	-18.5	A	-16.6	A	8.1	A	6.3	A	5.8	A	11.2	A	4	A	4.3	A	-8.7	A	6.2	A	11	P	11.9	A	15.7	A	-0.9	A	-4.6	A	16.5	A	7.8	A
142033	-1.5	A	6.3	A	5.9	A	19	A	3.4	A	-1.7	A	-4	A	-3.3	A	-2.9	A	-2	A	4.4	A	2.1	A	6.7	A	16.1	A	14.4	P	9.7	A	6.7	A	9.9	A	-7.1	A	-2.2	A	16.8	A	20	A	-0.9	A	15.6	A
142034	-15	A	2.6	A	19.4	A	-8.7	A	-4.7	A	-5.1	A	-9.6	A	-10	A	-23	A	1.2	A	-13.2	A	-9.9	A	-2	A	-14.8	A	-6.5	A	-1.9	A	-9.2	A	-15	A	-20.4	A	-2.9	A	-10.9	A	2.4	A	-10.6	A	-2.9	A
142035	28.2	A	-8.3	A	12.3	A	16.6	A	28.9	A	11.6	P	16.3	A	59.6	P	20.6	A	18.8	A	16.4	A	28.6	A	14.3	A	15.2	A	-36.6	A	18.1	A	15.7	A	14.7	A	30	A	28.6	A	29.4	A	18.6	A	8.1	A	25	A
142036	100.1	P	86.3	P	70.5	A	99.6	P	89.9	A	75.9	A	51.4	A	100.2	A	82.4	P	82.2	P	83.3	A	67.5	A	94.5	P	86	A	73	A	93.9	M	84.6	A	94.3	A	103.6	A	69.5	A	59.8	A	74.2	P	84.1	P	69.9	A
142037	33.2	P	24	P	26.1	A	11	A	23.2	P	27.6	P	34.4	P	21.7	A	29.1	P	36.1	P	10.8	A	14.3	A	28.9	P	15.4	A	12.1	A	16	A	38.6	P	21.1	A	8.9	A	26.3	A	25.9	A	36.9	P	11.9	A	15	A
142038	-13.1	A	-4.1	A	33.5	A	-9.1	A	17.6	A	19.7	A	-0.7	A	27.8	A	27	P	9.9	A	45	A	-5	A	9.2	A	10.5	A	23.3	P	29.1	A	32.7	A	33.8	A	2.8	A	-6.9	A	41.1	P	22.5	A	12.7	A	45.7	A
142039	325.8	P	346.8	P	124.3	P	104.7	P	303.9	P	357	P	121.2	P	132.4	P	283.1	P	247.4	P	86.3	P	121.5	P	249.1	P	396.7	P	133	P	146	P	254.9	P	328.5	P	77.2	P	136	P	357	P	308.4	P	82.1	A	139.5	P
142040	35.5	P	34.8	A	30.4	A	29.3	A	26.5	P	12.2	A	44	A	30.1	P	38.5	P	36.8	P	23	A	18.3	A	47.8	P	34.5	P	36.6	A	41.6	P	8.6	A	42	P	29.3	A	30.8	A	55.6	A	25.4	A	20	A	18.7	A
142041	-70.4	A	-43	A	-53.2	A	-55.8	A	-85.1	A	-44.4	A	-76.5	A	-107.5	A	-88.2	A	-25.7	A	-62.4	A	-42.1	A	-49.4	A	-45.5	A	-36	A	-85.5	A	-72.2	A	-9.5	A	-106.7	A	-70.9	A	-73.4	A	-64.3	A	-57.6	A	-62.7	A
142042	91.3	P	73.4	P	61.7	P	78.9	P	113.5	P	106.3	P	79.9	P	67.8	P	105.6	P	95.5	P	40.1	A	75.1	P	97	P	78	P	53.9	P	79	A	96.3	P	82.9	P	98.8	P	56.3	P	85.4	A	72.6	P	41.9	A	35.1	P
142043	4.5	A	1.8	A	14.7	A	-25.6	A	-6	A	8.8	A	5.6	P	-15.8	A	8	P	7.4	P	-3.8	A	4.7	A	4	A	4.1	A	-3.4	A	7.4	P	7.9	A	15.4	A	17.6	P	6.6	A	2.7	A	1.1	A	6.9	A	11.2	A
142044	131	P	42.6	P	71.9	P	56.6	M	142.4	P	104.9	P	52.7	A	84.2	P	99.3	P	88.5	A	68.7	A	106.6	P	148.8	P	106.9	P	54.3	P	90	P	92.7	P	51.4	A	66.5	P	90.7	A	109.5	P	75.2	P	66.1	P	62.4	P
142045	28.8	A	45.7	P	78.5	P	46.4	A	75.8	A	43.5	P	43.3	A	70.9	P	47.8	A	44.1	A	95.9	A	107.5	P	44.1	A	68.2	P	82	A	43.6	A	47.8	P	35.7	A	33	A	103.2	P	62.2	P	43.1	A	55.4	A	103.9	P
142046	54	A	22.5	A	38.4	A	32.2	A	11.5	A	28.8	A	32.7	A	39.5	A	33.4	A	25.9	A	17	A	25.2	A	34.4	A	15.3	A	34.5	A	31.4	A	29.1	P	33.1	A	15.6	A	38.9	A	23.1	A	14	A	38.8	A	33.9	A
142047	123.4	P	105.7	A	54.3	A	84.7	A	117.2	A	55.3	A	109.6	P	103.2	A	254.9	P	105.4	A	75.5	A	111.6	A	21.2	A	116.7	A	80.3	A	69.6	A	77.7	A	23.7	A	180.3	P	51.3	A	84.1	A	12.1	P	20.8	A	89.9	A
142048	-0.7	A	12.8	P	-2.2	A	1.3	A	6.6	A	0.3	A	-9.7	A	-1.7	A	4.2	A	5	A	-2.7	A	-0.4	A	-2.2	A	-4.7	A	-3	A	12.6	P	-1.9	A	-15.3	A	-3.6	A	6	A	-7.7	A	5.7	A	-1.2	A	5.4	A
142049	-51	A	-38.5	A	-52.8	A	-41.3	A	-62	A	-39.2	A	-45.9	A	-62.5	A	-327.1	A	-72	A	-40.8	A	-42.8	A	-43.2	A	-48.2	A	-332.7	A	-57.8	A	-43.2	A	-73.5	A	-52	A	-44.9	A	-38.2	A	-64.6	A	-44.3	A	-39.5	A
142050	4.3	A	7	A	17.1	A	15.8	A	25.1	A	28.3	A	29.8	A	9.6	A	1.5	A	47.5	A	17.4	A	2	A	16.1	A	28.5	A	-3.5	A	4.4	A	-2.8	A	36.7	A	56.3	P	110.1	P	10.3	A	1.7	A	-2.5	P	16.5	A
142051	-1.2	A	-16.2	A	-14.3	A	-23.1	A	-27.9	A	-21.4	A	-28.8	A	-23.4	A	-47.9	A	-14.9	A	-54.9	A	-27.4	A	-7.9	A	-29.3	A	-16.7	A	-28.3	A	-17.2	A	-9.8	A	-46.9	A	-44.8	A	-15.6	A	-3.5	A	-20.7	A	-4.7	A
142052	115.4	M	131.1	P	152.9	A	174.4	P	106.6	A	190.7	A	188.8	P	102.3	P	139.6	A	115.8	A	149.9	P	152.1	P	139.5	A	164.9	P	161.3	A	204.4	P	111.1	A	141.6	P	183.3	P	183.3	M	188.1	P	112.6	A	135.3	A	171	P
142053	99.5	A	88.3	A	35	A	30.2	A	109.1	A	6.9	A	40.9	A	64.4	A	-19.6	A	94.8	A	18.9	A	20.6	A	4.2	A	29.4	A	78.3	A	31	A	14.8	A	2.7	A	-7.2	A	89.1	A	-16.1	A	92.3	A	29.5	A	29.2	A
142054	32.5	A	50.1	A	14.9	A	50.8	A	57.3	P	55.7	A	45.9	A	45.6	A	61.4	A	49.4	A	41.7	A	18.7	A	56.1	P	54.5	P	42.3	A	46.9	A	64.1	A	64.4	A	43.4	A	53.7	A	70.8	P	52.8	P	41.6	A	41.3	A
142055	-23.6	A	-0.7	A	-57.1	A	-51.7	A	-51.1	A	-13.3	A	-27.4	A	-7.6	A	-64.2	A	-33.6	A	-53	A	-21.9	A	-60.5	A	-50.6	A	-73.3	A	-68.4	A	-10.4	A	-77.3	A	-20.5	A	-43.3	A	-69.7	A	-56.7	A	-3.9	A	-38.5	A
142056	26.4	P	28.7	P	17.9	A	18.8	A	47.5	P	29.2	P	19	P	24	A	29.3	P	33.5	P	29.8	A	4.9	A	34.4	P	33.4	P	3	A	21	P	38.2	P	34.1	P	22	A	3.4	A	21.3	P	5.2	A	0.6	A	4.4	A
142057	16	A	3.3	A	26.6	A	6.1	A	1.1	A	34.5	A	21.7	A	16.2	A	16.6	A	0.1	A	44.2	P	9.4	A	9.7	A	7	A	-9	A	12.6	A	9.2	A	26.9	A	8.8	A	-8.2	A	23.1	A	9.3	A	10.5	A	2.1	A
142058	11.7	A	21.6	A	16.4	A	1.8	A	5.1	A	19.6	A	12.1	A	7.7	A	43.1	A	33.8	A	-1.4	A	37.4	A	49.3	A	35.3	A	20.1	A	9.1	A	6.1	A	18.6	A	32.6	A	17.9	A	36.9	A	18.2	A	23.5	A	6.9	A
142059	13.3	A	0.6	A	-10.4	A	-8.1	A	0.4	A	4.2	A	8.6	P	-0.2	A	13.4	A	-1.3	A	13.1	A	-4.3	A	-0.2	A	6.4	A	12.6	A	15.8	A	8.1	A	5.9	A	15.1	A	-11.3	A	4.9	A	13.5	A	9.1	A	-14.7	A
142060	22.3	A	33.9	A	42.8	A	34.4	A	28.7	A	22.5	A	30.7	A	40.9	P	24.2	A	54.9	A	14.9	A	26.2	A	11.4	A	32.9	A	-9.2	A	51.5	P	28.4	P	38.4	A	42.4	P	38.6	A	33.9	P	24	P	39.6	P	24.3	A
142061	27.5	A	25.7	A	-7.3	A	3.4	A	-13.3	A	11.4	A	7.6	A	24.5	A	17.6	A	21.8	A	-8.1	A	-14.4	A	-13.8	A	50.9	A	9.7	A	-4.1	A	9.7	A	53.6	A	-0.8	A	28	A	4.4	A	28.4	A	-35.9	A	1.5	A
142062	-9.2	A	-8.1	A	19.6	A	-7	A	8.3	A	1.4	A	-6.3	A	-7.6	A	-4.2	A	16	A	13.9	A	13.8	A	7.7	A	13.4	A	-9	A	6	A	8.1	A	14.3	A	7	A	-25.8	A	7.3	A	-8.1	A	12.2	A	1.3	A
142063	7.3	A	13.1	A	18.2	A	33.1	A	13.1	A	14.3	A	9.8	A	24	A	2	A	2.1	A	0.3	A	-2.1	A	9.8	A	8.3	P	26.9	P	35.2	P	30.6	A	7.1	A	16.8	A	46.8	P	26.5	A	8.8	A	1.8	A	20.3	A
142064	59.3	A	45.5	A	23.8	A	5.3	A	30.6	A	45.9	A	21.2	A	14.5	A	77	P	66.5	A	7.4	A	5.6	A	42.2	P	66.2	A	32.8	A	16.7	A	69.9	P	44.7	P	12.2	A	26.7	A	39.4	A	31.4	A	33.2	A	2.3	A
142065	46.5	A	39.2	A	42.5	A	24.4	A	19.1	A	43.5	A	62	A	54.5	A	32.9	A	23	A	9	A	12.3	A	34.8	A	42.2	A	18.5	A	35.9	A	28.7	A	33.7	A	24.6	A	27.3	A	47.8	A	53.8	A	14.4	A	33.9	A
142066	53.8	A	59	P	49.1	A	38.5	A	72.9	P	61.7	P	34.8	A	3.1	A	66.9	P	39.2	P	13.1	A	57.7	A	66.6	A	62.6	P	22.1	A	33.9	P	43.2	A	54.6	A	14.1	A	51.4	A	46.9	A	49.7	P	85.8	A	66.3	A
142067	5.1	A	6.9	A	62.8	A	23.7	A	-10.6	A	18	A	12.7	A	26.4	A	19	A	16.7	A	20.7	A	9.5	A	32.8	A	28.3	A	17.1	A	3.6	A	3.5	A	44.8	A	5	A	87.7	A	1.5	A	-6.1	A	21.1	A	27.2	A
142068	-10.2	A	-30.9	A	-51.6	A	-40.8	A	-4.5	A	-42.3	A	-41.3	A	-57.6	A	-37.5	A	-5.6	A	-26.3	A	-34.4	A	-18.1	A	-21.6	A	-39.6	A	-28.3	A	-10.2	A	-9.8	A	-27	A	-21.3	A	-2.2	A	-4.4	A	-24	A	-19.3	A
142069	12.2	A	22.2	A	21.5	A	16.1	A	39.7	A	8.4	A	19	A	-4.2	A	44.4	P	23.6	A	-1.4	A	20.4	P	32.1	A	19.2	A	13.4	A	12.1	A	23.5	P	25.8	A	21.4	A	13	A	13.9	A	-6	A	30.6	A	10.1	A
142070	5.8	A	7.9	P	6.9	A	-3.4	A	-1.3	A	9.7	A	-17.9	A	-4.4	A	12.7	A	16.4	A	-11.1	A	-7.7	A	21.1	A	7.8	A	1.5	A	1.2	A	-11	A	-8	A	10.4	A	-1.6	A	-0.7	A	8.1	A	-19.7	A	5	A
142071	0.2	A	7.4	A	21.5	A	0	A	-12.6	A	0.7	A	6.9	A	-7.6	A	-3.6	A	4.7	A	11.7	A	-14	A	-9.1	A	-7.3	A	-1.9	A	-4.3	A	5.3	A	-40.9	A	-20	A	-10.2	A	-20	A	-5.8	A	-36.7	A	-4.7	A
142072	23.5	P	10.4	A	5.1	A	20.2	P	10.5	A	16.2	P	30.2	A	-2.7	A	15.1	P	14.2	P	14.4	P	0.3	A	9.1	A	4.4	A	6	A	9.8	A	19.2	P	1.1	A	22.3	P	-4.7	A	14.8	P	9.5	P	-1.9	A	1.8	A
142073	-39.9	A	-7.5	A	-30.1	A	-9.8	A	-22.8	A	-9.6	A	-16.3	A	-21.2	A	-16.9	A	-7.7	A	-43.8	A	-38.8	A	-8.1	A	2.5	A	-28.8	A	-43.4	A	-10.9	A	-26	A	-62.7	A	-20	A	-26.6	A	-22.8	A	-37.6	A	-25	A
142074	-2.5	A	1.1	A	-10.7	A	9	A	6.8	A	8.6	A	12.1	A	17.7	P	13.5	A	5.5	A	4.4	A	0	A	2.7	A	5.4	A	17.1	A	-4.8	A	7	A	10.3	A	-0.5	A	-2	A	-1.6	A	7.6	A	20.4	A	-4.4	A
142075	12.8	A	3.4	A	8.4	A	15.1	A	20.3	A	-6.1	A	19.9	A	16.2	A	7.1	A	28.5	A	9.2	A	-7.4	A	18.6	A	14.4	A	5.8	A	19.3	A	25.4	P	13.8	A	-1.7	A	21.4	A	25.1	A	2.6	A	28.8	A	13.2	A
142076	-1.2	A	-10.3	A	-2.4	A	-7.1	A	-9.8	A	9.5	A	-8.9	A	4.7	A	15.4	A	17.4	P	-2.4	A	9.6	A	15.3	A	16	A	3.8	A	-7.3	A	3.9	A	14	A	-8.6	A	-7.4	A	1.9	A	11.5	A	-12.5	A	1	A
142077	13.2	A	-3.2	A	-45.8	A	-6.2	A	-27.2	A	-9.2	A	-17.7	A	12.2	A	-13	A	34.4	A	-38.6	A	-20.5	A	-35	A	42.2	A	-0.7	A	-17	A	-6.3	A	6.4	A	-17.8	A	-14.8	A	12.1	A	5.2	A	-43	A	-27.8	A
142078	23.4	A	23.7	A	19.3	A	13.6	A	6.8	A	20.1	A	18.4	A	43.5	A	6.8	A	21.1	A	14.2	A	10.1	A	31	A	39	A	13	A	22.8	A	9.9	A	30.8	A	14.4	A	14	A	16.7	A	25.3	A	26.1	A	8.1	A
142079	20.5	A	18.1	P	15.7	A	24.3	A	7.7	A	16	A	5.2	A	28.1	A	15.7	A	10.4	A	18.7	A	13.9	A	6.4	A	15.8	A	-2.2	A	24.2	A	29.1	A	8.4	A	36.2	A	13.4	A	26.4	A	18.7	A	9.3	A	-3.2	A
142080	18.1	A	11.6	A	15.5	A	-1.2	A	2.1	A	6.2	A	-0.3	A	12.9	A	-2.8	A	3	A	10.9	A	-11.1	A	-9.9	A	18.9	A	15.5	A	7.3	A	13.2	P	-6.9	A	-6.2	A	6.8	A	5.5	A	6.2	A	14.9	A	1.9	A
142081	18.1	A	1.6	A	10.3	A	13.5	A	17	P	10.4	P	19.3	A	16.7	P	13.7	A	17.4	P	36.8	P	22.6	P	22.5	P	6.5	A	9	A	12.9	P	18.3	P	16.6	P	23.6	A	24.3	P	7.2	A	4.2	A	9.4	A	12.9	P
142082	38.8	P	6.4	A	12.8	A	14.7	A	7.5	A	25.1	P	16.9	A	20.9	A	21.1	A	10.4	A	32.6	P	28.2	P	3.7	A	6.8	A	8.1	A	10.8	A	19.9	P	17.5	A	14.8	A	21	P	1.3	A	18.2	A	24.6	P	16.3	P
142083	53.8	P	26.4	P	39.2	P	47.2	A	20.1	P	26.5	P	37.3	A	36.3	A	41	P	25.6	P	50.7	P	43.3	P	47.8	P	37.5	P	39.1	A	42.4	A	31	P	42.5	P	32	A	28.5	A	40	A	51.8	P	42.2	A	23	A
142084	27.9	A	-37	A	9.8	A	-21.2	A	-17.5	A	22.6	A	5.8	P	2.2	A	17	A	-36.4	A	-95.6	A	3	A	8.3	A	19.9	M	35.8	A	1.9	A	5.2	A	25.1	A	-74.6	P	-13.5	A	2.5	A	26.7	A	-89.6	A	20.3	A
142085	7.8	A	-14	A	-8.6	A	-30.3	A	1.1	A	12.6	A	-20.7	A	-10.1	A	-35.2	A	-16.9	A	-19.6	A	-12.2	A	-4.2	A	-28.2	A	-24	A	-23.6	A	-11.1	A	-27.2	A	-28.2	A	-21.6	A	-9.7	A	0.5	A	2.8	A	-16.7	A
142086	25.2	P	25	P	45.1	P	19.6	A	40.6	P	34.5	P	-6.4	A	37.1	M	1.3	A	30.5	P	24.7	P	31.6	M	29.9	P	31.9	A	16.5	A	22.4	P	14.9	A	18.6	P	17.9	A	8.2	A	7.2	A	17.2	P	54.6	P	5.1	A
142087	186	P	142.7	P	252.4	P	219.2	P	171.5	A	145	A	278.5	P	177.2	A	179.1	A	241.3	P	145.6	A	228.3	A	196.4	P	218.2	P	166	P	183.4	M	152.3	P	201.2	A	244.5	M	232.5	P	169.6	M	229.5	A	151	A	224.4	M
142088	36.7	A	9.3	A	-18.5	A	-1.1	A	8.1	A	38.9	P	4.5	A	26.6	P	11	A	5.4	A	-2.8	A	25.5	A	47.1	A	-14.7	A	3.2	A	39.5	A	65.9	P	-4.5	A	-10.6	A	0.7	A	0.3	A	16.8	A	12.2	A	-4.8	A
142089	22.2	P	17.1	A	36.6	A	17.8	A	21.2	A	11.2	A	10.5	A	43.2	A	19.7	A	23.6	A	36.3	A	16.9	A	19.5	A	24.3	A	3.7	A	19.2	A	26.2	A	24	A	13.7	A	36.8	P	8.5	A	8	A	12.7	A	2.7	A
142090	13.9	A	7	A	12.4	A	-20.6	A	20.9	P	14.3	A	8.9	A	3.6	A	2	A	8.1	A	2.6	A	1.5	A	11.3	A	21.3	P	-3.3	A	20.7	P	28.9	P	0.2	A	5.8	A	-4.5	A	18.9	A	6.9	A	21.6	P	8.5	A
142091	10.9	A	3	A	7.3	A	-3.2	A	13	P	22.2	P	8.7	A	23.9	A	-7.5	A	10.2	A	-0.3	A	17.6	P	10.9	A	3.1	A	8.1	A	21.7	A	9.5	P	0.3	A	22	A	20.4	A	-1.3	A	2.6	A	7.4	A	-0.6	A
142092	2.3	A	3.2	A	-11.7	A	-18.8	A	7.6	A	-5.2	A	-0.5	A	-24.3	A	-22.2	A	-0.2	A	-15.9	A	-13.1	A	1.3	A	1.9	A	-20.9	A	-11	A	6.1	A	-6.8	A	-16.5	A	-8.8	A	-15.1	A	1.3	A	-21.3	A	-11.1	A
142093	14.8	A	15	A	22.7	A	28.3	A	35.8	A	14.5	A	11.4	A	20.9	A	34.8	A	15.7	A	10.3	A	27.9	A	27.3	A	22.3	A	9.8	A	35.6	A	12.2	A	7.8	A	38.8	A	12.9	A	-7.3	A	12.7	A	23.4	A	23.9	A
142094	17.8	P	1.9	A	-6.8	A	15.4	A	7.6	A	5.9	P	-9.5	A	-21.9	A	15.6	A	22.1	P	12.2	A	6.8	A	2.7	A	4.9	A	-6	A	-4.6	A	6.3	A	10.7	A	20.5	A	13.1	A	2.3	A	13.6	A	-2.3	A	-1.4	A
142095	8.7	A	14	A	-8.3	A	16.2	A	15.8	A	13.8	A	-1.1	A	21.8	A	0.3	A	14.5	A	3.8	A	17.3	A	8.4	A	5.4	A	10.1	A	21.2	A	4.1	A	4.2	A	24.3	A	30	A	14	P	-3.1	A	18	A	14.5	A
142096	40.6	A	31.4	A	61.9	A	46.9	A	7.5	A	23.2	A	113.9	A	124.2	A	33.7	A	20.6	A	27.6	A	50.5	A	54.8	A	53	A	54.4	A	106.8	A	37	A	26.2	A	72.8	P	55.7	A	32.5	A	28.4	A	104.2	A	67.9	A
142097	42.4	P	23.1	P	34.2	P	47.4	P	37.2	P	30.2	M	26.3	P	37.8	P	24.1	P	40	P	29.1	A	32	A	43.2	P	28.7	P	16.9	A	16.5	A	28.1	P	17.2	A	37.3	P	50.9	P	35	P	30.4	P	14.4	P	28.1	P
142098	24.4	P	4.3	P	2.4	A	4.8	A	21.8	A	-2.7	A	-1	A	43.2	A	-7.2	A	5.4	A	-16.3	A	13.3	A	19.9	A	-6.8	A	20.8	A	18.1	A	21.3	A	19	P	5.8	A	15.3	A	4.6	A	1.3	A	15.4	P	-14.6	A
142099	39.7	A	41.3	P	37.8	A	56.6	P	35.8	P	38.6	A	66.9	P	56.4	A	28.8	P	30.3	P	56.3	P	29.8	A	33.4	A	40.8	P	25.6	A	66.3	P	42	P	25.3	P	75	P	58	P	38.5	P	36.7	P	32.2	A	48	P
142100	23.2	A	18.6	A	21.6	A	6.4	A	37.6	P	25.7	P	22.2	P	19.9	P	25.6	P	16.4	P	6.8	A	18.2	A	21.5	P	20.1	A	10.9	A	16.7	A	20.8	P	22.1	P	17.8	A	23.8	A	13.3	A	21.2	A	23.6	A	15.9	A
142101	7.8	A	-1.2	A	4.5	A	4.6	A	21.5	P	19.9	A	-18.7	A	-2.1	A	17.3	P	10.8	A	-17.5	A	8.3	A	10.6	A	4.3	A	-1.8	A	5.7	A	-2.7	A	4.2	A	-8.8	A	-14.1	A	3.5	A	5	A	0.1	A	-10.4	A
142102	-6.6	A	-0.9	A	4.3	A	-2.1	A	-14.4	A	3.2	A	-11.7	A	-22.1	A	8.1	A	3	A	-13.3	A	7.6	A	5.2	A	-0.9	A	-9.4	A	-16.1	A	11.1	A	-7	A	-3.9	A	3.5	A	-5	A	11.8	A	-41	A	3.3	A
142103	-12.2	A	-24.9	A	-6.2	A	-13.8	A	-22.3	A	-19.2	A	-23.3	A	-21.9	A	-29.1	A	-3.9	A	-20	A	-4.1	A	-8.8	A	-14.5	A	-0.1	A	-28.3	A	-20.9	A	-17.4	A	-18.2	A	6.8	A	-23.2	A	1.5	A	-2.3	A	-21	A
142104	-33.1	A	-13.6	A	-3.6	A	-0.2	A	-14.2	A	-10.8	A	-12.4	A	-27.1	A	-11.4	A	-4.8	A	-26.8	A	-3.3	A	-30.1	A	-18.5	A	-20.3	A	-9.8	A	1.6	A	-18.1	A	-10	A	-16.7	A	-14.4	A	-17.1	A	-16.1	A	-26.8	A
142105	92.6	P	56.6	A	60.7	A	53.5	A	55.4	A	53.4	A	68.7	P	10.4	A	46.3	A	56.8	P	20	A	47.5	P	75.7	P	61.3	A	19.7	A	61.6	A	55.6	A	81	P	59.2	A	54.8	A	48.9	A	77.2	A	38.2	P	47.9	A
142106	6.8	A	-7.4	A	-3.9	A	0.1	A	19.4	P	7.3	A	-4.7	A	6	A	6.7	A	13.5	A	12.8	A	3.7	A	5.5	A	15.9	A	-22.5	A	12.2	A	3.6	A	17.8	A	-0.4	A	5.4	A	-12.5	A	1.5	A	12.8	A	11.7	A
142107	-28.1	A	-10.8	A	-7.6	A	4.6	A	-22.3	A	14.9	A	-29.2	A	-22.5	A	0.8	A	-9.8	A	-24.7	A	-6.3	A	-8.6	A	-30.8	A	-43.8	A	-29.7	A	-24.7	A	1.9	A	-17.3	A	-22.1	A	-26.4	A	-30	A	-13.6	A	-6.1	A
142108	-16.7	A	-4.7	A	15.5	A	-4.7	A	3.8	A	-2.1	A	14.8	A	13.5	A	8.8	P	8	A	1	A	4.8	A	-10.5	A	-6	A	-6.2	A	-11.3	A	-3.7	A	-2.8	A	6.7	A	-2.9	A	6.3	A	-3.1	A	-1.9	A	-5.7	A
142109	52.5	A	39.6	A	25.2	A	38	A	46.4	P	31.5	A	43.5	A	35	A	40.8	A	28.1	A	43.7	A	5.8	A	36	P	39.2	A	65.8	A	21	P	71	P	46.3	A	52.9	A	25.4	A	34.2	A	31.1	P	39.8	A	70.5	P
142110	-23.6	A	-48.8	A	-10.7	A	0	A	-43.1	A	-53.8	A	-5.6	A	-66.5	A	-38.8	A	-43.7	A	-44	A	-13.9	A	8.3	A	-31.2	A	-8.9	A	-63.3	A	-20	A	-24.5	A	-84.3	A	-40.8	A	-66.8	A	-35.9	A	-29.6	A	-22	A
142111	28.7	P	7.9	A	-7	A	11.8	A	18.4	P	54	P	-0.8	A	1.7	A	28.9	P	15.7	A	7.4	A	22.4	A	39.9	P	48	P	4.3	A	14.9	A	32.7	A	47.5	P	15	A	16.4	A	17.7	A	40	P	5.4	A	-5.2	A
142112	-16.3	A	-13.4	A	-22.1	A	2	A	-1.2	A	7.2	A	-9.6	A	-34.8	A	2.3	A	-7.4	A	-27	A	-11.8	A	11.7	A	12.3	A	9	A	-3.7	A	8.8	A	-10.5	A	14.2	A	16.8	A	-4.5	A	4.2	A	-25.1	A	10.3	A
142113	15.1	A	14	A	-25.1	A	13.8	A	33.3	P	20.1	A	0.3	A	20.1	A	44	P	15.9	A	-4.8	A	2.3	A	1.5	A	48.1	P	-6.7	A	0.8	A	13.4	A	20.3	A	-0.9	A	22.3	A	8.9	A	16.8	A	-2.7	A	15.6	A
142114	110.7	A	-79.4	A	1	A	92.8	A	213.9	P	149.9	A	88.9	A	52.7	A	21.4	A	119.2	A	23.8	A	84.2	A	44	A	125.9	A	15.2	A	181.5	A	44.7	P	24.9	A	-2.9	A	-9.9	A	41.7	A	107.1	A	100.1	A	0.4	A
142115	-12.9	A	-6.2	A	17.7	A	-7.2	A	11.1	A	-44.6	A	28.4	A	-25.3	A	-13	A	-9.2	A	-12.3	A	-9.7	A	2.4	A	-11.2	A	-17.7	A	6	A	34	A	-6.2	A	-11.8	A	4.6	A	13.4	A	-23.9	A	-19.4	A	6.9	A
142116	14	A	16.8	A	14	A	8.7	A	9.5	A	20.9	A	-4.6	A	34.8	P	6.1	A	8.4	A	-6.2	A	22.6	A	26.1	P	0.9	A	1.8	A	10.1	A	7.4	A	20	A	13.3	A	21.8	A	-5.7	A	2.5	A	20.2	A	12.3	A
142117	-1.5	A	10.8	A	-5.6	A	32.3	P	3.2	A	12.7	A	8.2	A	-6	A	17.8	A	20.9	P	9.7	A	1.6	A	33.3	A	10.6	A	6	A	6.3	A	21.9	P	15.1	A	6	A	8.6	A	29.8	A	19.6	A	21.7	A	6.5	A
142118	-10.8	A	-17.8	A	-28.4	A	-9	A	0.7	A	-13	A	-22.3	A	26.2	A	-7.8	A	5.9	A	10.3	A	-0.3	A	13.9	P	15.4	A	13.9	A	-0.5	A	-9.2	A	6.1	A	-13.7	A	-14.2	A	-9.2	A	-13.8	A	-2.6	P	-9.8	A
142119	64.8	A	55.8	A	83.4	A	109.3	P	82.4	P	93.6	A	86.6	A	70.9	A	118.3	P	88.5	P	78.4	A	82.4	P	90.8	A	67	A	76.7	A	74.7	P	100.6	A	81.7	A	108.5	A	73.3	A	75.9	A	88.3	P	92	P	108.1	A
142120	16.7	A	6.1	A	27.7	P	13.8	P	24.9	P	20	P	7.8	A	22	P	25.8	P	17.9	P	15.1	A	10	A	22.8	A	17.5	A	24.1	P	24.7	P	23.9	P	7.6	A	27.4	A	14	A	10.4	A	7.7	A	4.9	A	7.1	A
142121	46.5	A	39.3	A	3.3	A	-32.6	A	3.2	A	18.2	A	-13.1	A	-39.6	A	25.7	A	37.5	A	-8.9	A	2.8	A	15.2	A	37.1	P	-4.9	A	-23.8	A	58	A	12.4	A	-28.1	A	-19.7	A	34.8	A	38.3	A	12.9	A	1.4	A
142122	23.7	A	41	A	100.6	P	95.8	P	21.5	A	31.1	A	112.9	P	83.2	P	22.2	A	43.5	P	145.2	P	102.6	P	21.3	A	-0.9	A	86.1	P	75	P	28	A	61.4	A	90	P	90.7	P	51.2	A	50	P	138.2	P	78.5	P
142123	130	P	126.4	P	22	A	17.6	A	95.3	P	127	P	23.9	P	7.4	A	140.1	P	116.8	P	17.3	A	18.3	A	98.9	P	105.2	P	19.5	P	21.9	P	109.9	P	98.2	P	1.5	A	10.4	A	137.5	P	101.2	P	31.6	P	25.7	P
142124	21.4	P	-1.9	A	75.5	P	114.3	P	2	A	17.9	P	75.8	P	57.4	P	14.8	A	0.7	A	49.1	P	60.4	P	9.1	A	10.5	A	57.6	P	57.1	P	11.5	A	33.6	P	80.4	P	84.7	P	3	A	13.8	A	61.5	P	63.3	P
142125	140.3	P	175.3	P	41.5	P	62.3	P	198.8	P	166.7	P	58.9	P	43.2	P	161.3	P	124.2	P	102.8	P	82.1	P	120.2	P	164.1	P	81.3	P	103.7	P	103.7	P	167.6	P	83.2	P	97.9	P	114.1	P	117.3	P	65.8	P	123.2	P
142126	18.4	M	4.9	M	33	P	49.2	P	26.5	A	-4.4	A	43	P	-2.7	A	2.2	A	9.8	A	41.6	P	32.5	A	6.4	A	19.3	A	38.6	P	40.5	A	-3.9	A	22.3	A	36.7	P	26	P	25	A	-5.3	A	17.3	A	44.9	P
142127	51.2	A	38.2	P	1.1	A	21.9	A	53	A	35.8	P	2.5	A	10.6	A	14	A	39.4	P	29.6	A	12	A	59.9	P	50.3	A	-18.7	A	22.2	A	-9.9	A	44	P	-35.2	A	-0.5	A	24	A	36.2	P	-36.4	A	7.1	A
142128	42.8	P	43.3	A	37.8	P	43.4	A	42.5	P	57.9	P	64.2	M	30.1	A	36.8	P	52.3	P	54.9	A	52.2	A	23.1	A	27.7	A	33	A	55.3	A	76.9	P	19.4	A	58.4	A	40.4	A	91.2	P	25.2	A	32.4	A	22.4	A
142129	1.1	A	13.9	P	32.6	P	32.5	P	11.1	A	0.6	A	21.4	A	15.3	A	0.4	A	16.8	P	43.7	P	19.3	P	25.3	P	5.3	A	23.9	P	41	P	14.3	A	-13.3	A	19.8	A	36.4	A	26.5	P	12.2	A	18	A	36.5	P
142130	51.5	A	47.4	P	35.1	A	14.7	A	53.9	P	80.6	P	47.2	A	25.3	A	66.3	P	62.4	P	-12.8	A	25.4	A	37	P	44.2	P	17.9	M	8.9	A	73.9	P	60	P	-0.7	A	37	A	63.1	P	71	P	30.1	P	37	P
142131	39.2	A	41.5	P	53.4	A	55	P	46.3	A	56.2	P	73.5	P	60.7	P	50.7	P	46.2	P	29.8	A	48.4	P	44.3	A	61.8	P	47.1	A	64.2	P	5.8	A	25	P	51.9	A	73.7	P	38.9	P	25.6	A	81.3	P	50.8	A
142132	57.8	P	90.3	P	181.5	P	251.7	P	39	P	107	P	156.9	P	117.9	P	39.7	P	105.7	P	169.1	P	122.4	P	63.3	P	113.8	P	157.9	P	163	P	46.6	P	77.5	P	91.6	P	152.1	P	106.2	P	66.1	P	171.2	P	138.6	P
142133	157.2	P	149	P	99.2	P	130.9	P	50.5	P	189.4	P	114.7	P	205.3	P	116	P	182.1	P	116.1	P	108.3	P	134.2	P	135.9	P	120.8	P	111.8	P	138	P	139	P	95.8	P	125.9	P	158.9	P	171.8	P	102.5	P	99.9	P
142134	107.7	P	64.7	P	57	A	23.8	A	28.7	A	72.1	P	57.4	P	34.6	A	44.7	A	87.7	P	40.1	A	35.3	A	57.8	A	53.4	A	45.1	A	63.6	A	61.8	A	42.1	A	60.3	A	61.4	A	85.1	A	82.8	P	49.4	A	45.7	P
142135	-50.2	A	-45.8	A	-8.5	A	-24.1	A	-55.3	A	-7.5	A	-16.3	A	-43.2	A	-30	A	-61.3	A	-23.3	A	-22	A	-45.5	A	-79.3	A	-14.7	A	-34.5	A	-48.6	A	-47.8	A	-42.1	A	-14	A	-49.5	A	-25.2	A	-26	A	-24.6	A
142136	-40.6	A	1.1	A	-17.1	A	15.4	A	-44.5	A	-60.6	A	-9	A	-17.3	A	-46	A	6.9	A	-13.6	A	-21.6	A	-43.2	A	-47.9	A	-32.5	A	-34.2	A	-39.4	A	-41	A	-20.9	A	8.5	A	-69.7	A	-16.1	A	-28.1	A	-20.1	A
142137	-13.9	A	2	A	14.9	A	29.2	P	-23.3	A	-13.7	A	9.5	A	-13.7	A	1.6	A	-3.1	A	5.8	A	26	P	-10.1	A	-11.9	A	12.1	A	8.9	A	9.5	A	17.5	A	12.1	A	9.1	A	-11.2	A	-7.3	A	2	A	18.8	A
142138	-6.7	A	-27	A	-17.2	A	-33.5	A	-40.3	A	-13	A	-6	A	-34.4	A	17.1	A	-2.3	A	-11.4	A	0	A	-19.1	A	-10.9	A	-12.3	A	-16.4	A	-0.4	A	6.2	A	-9.9	A	-31.3	A	3.9	A	-0.3	A	-25.6	A	10.3	A
142139	30.3	A	121.5	P	447	P	259.4	P	41.3	A	38.1	A	273.8	P	428.9	P	86.6	A	52	A	163.7	P	276.9	P	263.5	P	154.8	P	390.7	P	457.6	P	112.3	P	140.6	P	221.6	P	149	P	206.6	P	29.5	A	224.9	P	192.4	P
142140	44.6	A	136.9	P	55.4	P	58.2	M	36.3	P	48.9	A	9.4	A	4.7	A	53.1	A	43.2	P	-12.6	A	10.8	A	155.4	P	105.7	P	113.4	P	118	P	68.7	A	40.8	A	16.4	A	55.6	P	120.3	P	69.5	P	55.9	P	-19.4	A
142141	39.1	A	10	A	77.3	A	89.7	P	4	A	11.4	A	64.3	A	88.4	A	4.7	A	-7.3	A	67.7	A	68	A	50	A	17.4	A	71.6	P	125.2	A	48.8	A	4.2	A	137.7	A	117.4	A	12	A	3.9	A	111.7	A	26.9	A
142142	17.6	A	99.8	P	132.3	P	161	P	43.1	P	30.8	A	68.8	P	60.7	A	65.8	P	63.2	P	91.5	P	108.9	P	55.8	A	21.3	A	74.1	P	65.1	P	60.9	P	91.2	P	57	P	82.6	P	67.1	P	26.2	P	58.2	P	77.2	P
142143	120.8	P	101.8	P	81.5	P	88.5	P	124	P	108.3	P	75.9	P	98.1	P	108.8	P	118	P	91.6	P	73.2	P	90.5	P	117.6	P	99.7	P	92.3	P	113.8	P	100.2	P	80	P	82.4	P	102.1	P	119.4	P	60.5	P	86.8	P
142144	44	A	27.6	A	34.9	A	47	A	17	A	19.8	A	25.7	A	32.3	A	16.6	A	17.5	A	26.5	A	42	P	36.5	A	39.8	A	4.7	A	29.5	A	16.4	A	31.8	A	28.4	A	3.6	A	32.5	A	8.4	A	11.2	A	10.6	A
142145	-37.8	A	-19	A	0.1	A	6.1	A	-45.8	A	-36	A	-11.6	A	-23.5	A	-29.8	A	-46.2	A	-36.8	A	-9.8	A	-17.8	A	-24.8	A	-23	A	-29.2	A	-44.4	A	-41.9	A	-31.6	A	6.5	A	-32.8	A	-17.4	A	-32	A	10.9	A
142146	-8	A	6.2	A	16.7	A	1.3	A	-1.9	A	22.9	P	7.4	A	3.7	A	-6.5	A	6.2	A	7.7	A	12.4	A	31.3	P	30.1	A	26.7	P	14.3	P	-9	A	19.5	A	10.9	A	-3.9	A	7.4	A	11.4	P	19.5	A	9.8	A
142147	212	P	303.3	P	454.5	P	274.9	P	186.8	P	96.4	P	154.5	P	1017.7	P	313.8	P	220.7	P	22.5	A	299.8	P	1198.3	P	1402.9	P	942.8	P	1057.3	P	578.3	P	103.9	P	462.2	P	76.9	A	608.3	P	128.5	P	548.4	P	475.9	P
142148	235.7	P	178.4	P	106.4	P	59.7	P	240.1	P	240.1	P	78.9	P	54.2	A	236	P	142	P	69.9	P	69.3	P	245.3	P	159.2	P	73.5	P	96.3	P	167.2	P	221	P	109.6	P	30.7	A	275.7	P	255.5	P	59.7	M	71.9	P
142149	34.5	P	-0.5	A	42.4	P	41	A	13.3	A	21.6	P	48.9	A	50.5	A	16.2	A	25.8	A	49.9	P	59.3	P	25.3	A	36.8	P	68.4	P	30.6	P	-26.8	A	10.8	P	-55.2	A	7.8	A	37.9	P	18.4	A	57.9	P	38.2	A
142150	11.8	A	6.4	A	48.1	P	32.7	P	1.7	A	12.4	P	25.4	A	31.8	M	9	A	-3.3	A	18	A	39.3	P	20.8	A	37.1	A	13.2	A	23.1	A	21.4	P	-3.7	A	34.9	A	21.5	P	-10.8	A	18.4	A	14.3	A	27.2	P
142151	34.2	A	28.8	A	33.7	A	34.4	A	28.9	A	44.2	A	29.2	A	55.2	A	27.5	A	47.2	A	14.6	A	10	A	26.4	A	44.9	A	34.9	A	32.1	A	58.5	P	27	A	5.5	A	24.1	A	-2.1	A	102.7	P	75.5	A	31.1	A
142152	-29.6	A	-15.4	A	190.8	P	162.9	P	-27.9	A	-28.2	A	161.5	P	163.8	P	-14.3	A	-19.2	A	178.5	P	150.9	P	-20.7	A	-3.5	A	179.9	P	174.5	P	-28.1	A	-23.5	A	146.9	P	187.1	P	24.4	A	-33.2	A	116	P	177.4	P
142153	3.7	A	1.8	A	58.8	P	64.2	P	-3.6	A	5.9	A	56.6	P	61.3	P	-14.5	A	6.1	A	93.3	P	52.5	P	2.8	A	4.9	A	60.5	P	67	P	-3.5	A	4.6	A	63.5	A	56.8	P	1.5	A	5.7	A	48.4	P	63.4	P
142154	51.6	P	116.3	P	133.4	P	143.3	P	137.2	P	89.6	P	125.4	P	99	P	82.9	P	107.9	P	139.1	P	99.5	P	72.8	P	126.6	P	97.6	P	119	P	94.1	P	116	P	130.9	P	133.4	P	121.8	P	45.9	P	38.9	P	87.4	P
142155	7.1	A	32	A	144.2	P	186.5	P	1.6	A	2.5	A	162.2	P	155.9	P	17.2	A	12.4	A	225.5	P	217.1	P	24.3	A	-3.3	A	185	P	182.5	P	28.4	A	3.2	A	151.7	P	176.4	P	-23.2	A	17.5	A	189.4	P	182.7	P
142156	25.8	A	13.2	P	51.6	P	33.8	P	29.9	A	25.3	A	37.2	A	60.3	P	29	P	20.8	A	41.4	A	32.5	P	30.8	M	20.3	A	39.9	A	21.3	A	38.6	A	20.1	A	43.5	A	21.9	A	21.8	A	13.8	A	32.9	A	25.8	A
142157	3590.9	P	3029.7	P	146.9	P	120.9	P	3612.5	P	3499.9	P	373.9	P	139.5	P	3615.7	P	3418.3	P	166.3	P	472.2	P	3747.9	P	2695.4	P	411.7	P	128.1	P	3347.2	P	3022.6	P	179	P	142.9	P	3164.6	P	3431.4	P	202.7	P	296.2	P
142158	880.8	P	766.1	P	715.8	P	757.9	P	1007.3	P	954.4	P	780.9	P	760.8	P	960	P	1055.3	P	849.5	P	845.9	P	797.3	P	1052.5	P	748.2	P	758.9	P	916.2	P	914.1	P	722.8	P	794.4	P	750.2	P	863.2	P	836.6	P	828.4	P
142159	-40.3	A	-48.1	A	-15.7	A	-50.3	A	-42.7	A	-24.3	A	-35.6	A	-63.7	A	-33.3	A	-30.4	A	-42.6	A	-26.1	A	-26.7	A	-26.8	A	-16.7	A	-47.3	A	-44.4	A	-20.1	A	-42.7	A	-32.9	A	-26.2	A	-23.9	A	-19.2	A	-19.8	A
142160	10.7	A	10.9	A	78.4	P	76.7	P	18.9	A	9.4	A	76	P	112.5	P	15.3	A	7.7	A	114	P	112.8	P	22	A	13.1	A	87.5	P	127.8	P	4.9	A	3.9	A	117	P	103.6	P	7.9	A	7.5	A	92.5	P	101.5	P
142161	3.4	P	-5.1	A	4	A	-4.3	A	31.3	A	5	A	1.7	A	-1.8	A	11.2	A	-1.9	A	9.1	A	4.9	A	6	A	-9.3	A	41.5	A	-11.5	A	-9	A	-12.3	A	8.8	A	11.3	A	-6.9	A	0.6	A	-4	A	5.2	A
142162	113.3	P	101.1	P	18.2	A	74.1	P	119.6	P	133.4	P	70.4	A	66.8	P	102.6	P	135.8	P	55.8	P	85.2	P	81.6	P	114.7	P	65.8	P	50.8	A	88.8	P	107.9	P	45.2	P	55.9	P	110.1	P	123	P	80.5	P	75.2	P
142163	56	A	61.9	P	9	A	21.2	A	76.6	P	70.2	P	31.7	A	16.3	A	77.2	P	76.9	P	32.4	A	35	A	53.9	P	-6.9	A	27.3	A	57.7	A	37.2	A	17.3	A	68.9	A	17	A	104.4	P	74.1	P	36.8	A	7.1	A
142164	399.1	P	368.3	P	362.9	P	463.9	P	299.4	P	353.8	P	380.1	P	385.6	P	384.1	P	382.3	P	419.3	P	352.2	P	393.5	P	412.9	P	459.3	P	462.7	P	406.4	P	437.7	P	434.9	P	458.7	P	384.8	P	378.6	P	345.2	P	418	P
142165	346.1	P	267.7	P	454.5	P	451.4	P	407	P	340.2	P	515.2	P	738.9	P	341.7	P	397.5	P	444.8	P	509.1	P	292.6	P	448.2	P	529.7	P	512.3	P	329.8	P	374.4	P	471.1	P	481.9	P	302.9	P	328.4	P	521.4	P	459.6	P
142166	-6.1	A	-12.8	A	4.7	A	6.7	A	-14.2	A	-13.5	A	9.1	A	3.6	A	4.3	A	4.8	A	36.1	M	35.2	A	-21.4	A	-9.4	A	9	A	18.7	A	-5.2	A	-2.1	A	7.4	A	1.8	A	1.5	A	-5.8	A	-5.8	A	6.5	A
142167	339.3	P	247.3	P	125.6	P	94.4	P	311.7	P	300.7	P	152.1	P	173.3	P	271.3	P	286	P	147.6	P	130.9	P	276.2	P	248	P	158	P	157.1	P	239.8	P	272.6	P	130.8	P	136	P	296.8	P	337.9	P	122.8	A	141.7	P
142168	6.1	A	-19.1	A	-2.6	A	-2.2	A	-1.6	A	14.4	A	-0.2	A	11.9	A	-19.2	A	-4.4	A	-2.4	A	-3.8	A	-1.7	A	9.3	A	-6.2	A	2.4	A	7.5	A	2.1	A	-5.3	A	-7.9	A	6.5	A	8.3	A	-4.7	A	-10.4	A
142169	81.4	P	116.6	P	140.6	P	144.1	P	92.8	P	67.3	P	143.8	P	91.7	P	86.3	P	77.6	P	120.6	P	112.2	P	92.3	P	42.6	P	141.8	P	152.3	P	110.9	P	104	P	125	P	132	P	95.8	P	76.2	P	97	P	70.1	P
142170	373.5	P	469.2	P	209.4	P	163.5	P	405.2	P	416.3	P	204.9	P	232.9	P	558.6	P	306.8	P	172.8	P	193.7	P	449.8	P	408.9	P	177.4	P	199.7	P	555.8	P	494.8	P	201	P	210.9	P	480.8	P	299.5	P	194.1	P	211.1	P
142171	17.2	A	12.1	A	32.7	A	21.5	A	22.8	A	-5.1	A	6.8	A	11.3	A	34.7	A	42.5	A	26.9	P	8.5	A	11.9	A	43.3	P	18.1	A	7.8	A	30.5	M	48.8	P	-10.6	A	33	A	13.5	A	21.7	A	15.6	A	6.8	A
142172	141.3	P	159.2	P	142.7	P	140.3	P	176.1	P	145.8	P	140.8	P	129.1	P	157.5	P	157	P	113.7	P	103.2	P	128.4	P	192.8	P	153.6	P	100.5	P	122.1	P	159	P	122.7	P	124.2	P	141.6	P	142.6	P	110.1	P	84.3	P
142173	148.2	P	141.2	P	103.1	P	93.4	P	111.2	P	127.7	P	55.4	A	65.4	A	131.9	P	106.5	P	66	M	75.3	P	139.1	P	100.9	P	46.6	P	61	P	132.7	P	118.8	P	39.5	A	44.5	A	149.4	P	129.3	P	43.2	A	37.1	A
142174	94.3	A	96.8	P	107.5	P	91.1	P	98.9	A	81.6	A	103.9	A	111.1	P	60.3	P	78	A	70.2	A	99	P	103.7	A	84.6	P	150.8	P	101.6	P	115.8	P	60.1	P	128.7	P	113.9	P	44.9	A	106.4	P	145.4	A	162.4	P
142175	-4.3	A	-4.2	A	22.1	P	18.9	A	0.5	A	4.4	A	26.2	A	27.1	A	3.5	A	-2.6	A	10.3	A	28.6	A	23.4	A	-2.4	A	16	A	34.4	P	7.9	A	3	A	34.2	P	24.5	P	3.6	A	-2.6	A	18.7	A	26.5	A
142176	20.8	P	80.3	P	207.3	P	204.9	P	-2.5	A	44.2	A	193.2	P	67.3	P	41.2	P	34.7	P	193	P	187.5	P	31.3	P	19.9	A	163.8	P	188.3	P	35.9	A	37.6	P	190.9	P	186.9	P	74.7	P	71.5	P	151.4	P	163.8	P
142177	-3.9	A	-23.4	A	18.3	A	-14.9	A	-26.6	A	-15.3	A	9.4	A	-19.5	A	-24.9	A	5.2	A	-33.5	A	-42.7	A	-43.4	A	-13.3	A	-47.8	A	-57.7	A	12.7	A	-5.4	A	-22	A	-17.4	A	-29.9	A	-23.9	A	8.3	A	-24.3	A
142178	9.4	P	0.6	A	-23.5	A	-1.3	A	0.7	A	-2.8	A	-10.8	A	1.8	A	7.8	A	9.8	A	-19	A	9.5	A	-6.3	A	-6	A	-2.6	A	-11.2	A	-2	A	5.7	A	1.1	A	-28.2	A	-7.1	A	6.2	A	12.8	A	-7.2	A
142179	90.3	P	67.8	P	36.4	A	56.4	P	64.1	P	58.2	P	49.4	P	26.3	A	82.5	P	79.8	P	13.1	A	47.6	P	85	P	58.6	P	37.1	A	17.7	A	69	P	63.9	P	53.9	P	64.5	P	68.5	P	108.1	P	67.3	P	22.6	P
142180	351.3	P	356	P	342.6	P	349.3	P	316.6	P	365.2	P	342.2	P	332.3	P	319.2	P	334.8	P	360.7	P	349	P	268.3	P	310.2	P	325.2	P	293	P	322.6	P	347.2	P	366.5	P	321.8	P	317.3	P	365.7	P	301.8	P	299.9	P
142181	42.9	A	26.8	A	12.9	A	30.4	A	28.8	A	9.2	A	54.2	A	64.3	A	26.9	A	32.2	A	12	A	18.4	A	52	A	26.5	A	43.6	A	44.3	A	60.8	A	39.1	A	-2.7	A	33	A	46.2	A	40.9	A	44.2	A	31.5	A
142182	124.9	P	96	P	79.5	A	98.8	P	177.3	P	101.5	P	125.3	P	72.8	A	212.7	P	144.9	P	76.6	P	96.5	P	174.7	P	53.7	P	52.7	P	100.6	P	145.5	P	142.8	P	129.2	A	59.8	P	144.3	P	186	P	73.2	M	85.5	P
142183	-31.8	A	-43.9	A	-52.5	A	-3.6	A	-55.8	A	-53.4	A	-58.7	A	-102.6	A	-37.3	A	-33.3	A	-25.7	A	-42.9	A	-66.1	A	-105.6	A	-8.8	A	-47.9	A	-50.1	A	-30.1	A	-64.3	A	-86.5	A	-11.8	A	-84.5	A	-68.5	A	-42.4	A
142184	63.4	A	61.1	A	42.2	A	70.7	A	111.3	A	54.5	A	94.4	A	80.2	A	45.8	A	33.5	A	42.1	A	72.3	A	79.3	A	73.3	A	46	A	65.9	A	54.3	A	66.2	A	78.7	A	91.1	A	42.7	A	90.3	A	56.6	A	52.9	A
142185	108.3	P	156.1	P	100.5	M	80.9	A	112.6	P	94	P	88.6	P	40.4	A	104.2	P	104.3	P	75	A	80.9	P	48.4	P	159.8	P	53.5	A	73.2	A	95.5	P	123.4	P	97.2	A	99.6	A	109.1	P	120.3	P	75.9	A	62.9	A
142186	370.7	P	427.1	P	338.6	P	374.2	P	366.4	P	442.7	P	343.8	P	425	P	342.8	P	337.9	P	448.5	P	397.6	P	347.9	P	376.8	P	369.9	P	381	P	328.9	P	348.4	P	326.9	P	396.7	P	432	P	344.1	P	357.6	P	389.2	P
142187	17.4	A	60.7	A	55.6	A	34.2	P	17.8	A	54.2	A	40.6	A	61.8	A	76.1	A	51.2	A	59.2	A	32.7	A	74.8	A	31.3	A	30.4	A	64.6	A	61.3	A	70.3	P	35.8	P	27.5	A	45.7	A	46	A	102.3	A	30	A
142188	3.6	A	26.2	A	270.9	P	343.8	P	17.1	A	18.2	A	364.7	P	357.3	P	0.3	A	-4.5	A	389.5	P	340.4	P	4.9	A	30.2	A	296.3	P	285.3	P	7.5	A	20.1	A	332.1	P	359	P	4.9	A	9.6	P	345.2	P	317.9	P
142189	-47.5	A	-7.5	A	-5.9	A	3.9	P	23.5	A	28.6	P	145.3	P	114.3	P	-0.9	A	21.7	P	85.5	P	76.3	P	0.4	A	-11.1	A	18.6	A	29.9	M	26.5	A	13.7	P	142.2	P	91.3	P	-33.6	A	-6.4	A	24.4	A	27.3	P
142190	46	P	34.7	P	74.7	A	58.9	P	44.4	P	27.8	M	78.7	P	102.1	P	33.5	P	54.5	P	46.8	A	73.5	P	37.3	P	28.9	A	66.5	P	78.4	P	35.2	A	45	P	57.7	A	48.9	P	42	P	25.4	A	89.8	P	61.9	P
142191	38.2	A	17.2	A	136.7	P	109.3	P	28	A	22.8	A	107.5	A	112.3	P	16.4	A	-10.4	A	214.6	P	122	P	40.8	A	-0.7	A	93.7	P	124.4	P	16.6	A	3.2	A	134	P	153.8	P	39	A	10.4	A	126	P	108.2	P
142192	4.3	A	7.5	A	-0.8	A	-1.1	A	5.7	A	11.9	A	0.5	A	16.7	A	-4.8	A	8.8	A	12	A	4	A	3.4	A	7.3	A	3.4	A	20.1	A	8.8	A	17.2	A	1.5	A	12.4	A	20.9	P	0	A	-7.8	A	18	A
142193	-20.3	A	-10	A	6.9	A	-20.8	A	-3.8	A	-4	A	7.5	A	-15.1	A	-9.8	A	-2.8	A	-35.6	A	-11.1	A	-16.9	A	-6.3	A	-26.8	A	-34.5	A	8.4	A	2.1	A	-4.4	A	-15.1	A	-15.2	A	6.3	A	-16.8	A	-13	A
142194	216.4	P	121.1	P	192.8	P	86.3	P	360.8	P	233.6	P	323.7	P	342.5	P	276.5	P	294.9	P	152.9	P	282.3	P	321.4	P	384.6	P	208.2	P	341	P	233.9	P	229.8	P	204	P	258.7	P	155.3	P	217.9	P	190.7	P	314.3	P
142195	229.8	P	228.6	P	20.8	A	8.9	A	253.7	P	355.7	P	36.5	P	45.7	A	284.7	P	251.1	P	18.3	A	47.7	P	239.9	P	263.4	P	40.3	P	19.7	A	249.3	P	205.6	P	31.9	P	33	A	295.8	P	220.8	P	51.9	A	41.4	M
142196	128.2	P	109.4	P	234.8	P	188.4	P	142.7	P	108.1	P	283.3	P	479.7	P	122.6	P	154.7	P	304.5	P	310.6	P	128.2	P	151.9	P	300.3	P	286.8	P	174.8	P	208.6	P	346	P	355.1	P	124.9	P	127.9	P	280.8	P	240.2	P
142197	4.1	A	11.4	P	3	A	11.8	P	23	P	6.7	A	2.6	A	9.4	A	10.6	A	10.5	A	13.9	A	-2	A	5.3	A	8.4	A	0	A	8.8	A	10	M	26.3	P	0.7	A	7.4	A	21.1	A	9.8	A	-7.4	A	-12.3	A
142198	275.3	P	282.9	P	235.9	P	269	P	267.2	P	304.8	P	276.6	P	261.8	P	246.6	P	281.1	P	314.6	P	278.3	P	223.2	P	285.5	P	257.7	P	244.1	P	267.8	P	255.6	P	253.8	P	258.3	P	272.5	P	267.5	P	244.2	P	246.6	P
142199	11.2	A	81.9	P	110.6	P	79.5	P	17.6	A	8.5	A	37.7	A	19.3	P	20.2	A	15.6	A	22.3	A	23.8	P	20.1	A	13.5	A	34	A	37.7	P	20	A	36.1	P	39.5	A	17.2	A	67.8	P	17.2	A	49.2	P	37.6	P
142200	271.3	P	248.6	P	332.4	P	366.3	P	352.1	P	264.2	P	356.2	P	14.6	A	341.8	P	389.4	P	422.9	P	401.2	P	287.2	P	290.8	P	373.4	P	408	P	280.2	P	353.2	P	410.8	P	401.5	P	298.8	P	267.6	P	291.5	P	360.4	P
142201	247	P	133	P	341.9	P	199.1	P	381.3	P	394.3	P	760.1	P	1205.4	P	410.6	P	491.4	P	641.1	P	826.5	P	462	P	359.3	P	494.9	P	416.6	P	248.1	P	293.7	P	215.4	P	218.3	P	155.1	P	324.4	P	1036.1	P	914.2	P
142202	27.1	A	41.5	P	140.4	P	55.4	P	82.8	A	41.8	A	129.7	P	134.6	P	58.9	P	77.4	A	81.9	A	114.4	P	146.2	A	135.5	P	182.2	P	169.6	P	108.4	P	65.3	A	115.2	P	118.1	P	82.8	A	38.4	A	173.5	P	172.6	P
142203	236.9	P	214.2	P	34.9	P	29.9	P	216.7	P	303.9	P	43.6	A	21.7	A	198.3	P	255.3	P	42.5	A	28.9	P	252.5	P	209	P	44.6	P	26.3	P	167.6	P	158.9	P	52.5	P	43.8	P	265	P	252.4	P	36.7	P	32.5	P
142204	34.3	A	12	A	46.9	A	16.4	A	8.2	A	35.6	A	33.7	A	11.9	A	9.5	A	61.8	P	25.6	A	34.7	A	34.4	A	49.8	A	40.5	A	-25.5	A	42.4	A	20.1	A	-14.3	A	29	A	28.9	P	50.7	A	51.4	A	2.9	A
142205	26.8	A	60	M	47.2	A	46.7	A	66.5	A	49.4	P	73.6	A	67.8	A	60.8	A	63.1	P	75.6	P	86.5	P	42.2	A	64.1	A	39.5	A	90.3	P	70.9	P	60.6	P	62.2	A	68.2	P	78.8	P	33.3	A	54.1	P	72	P
142206	40	P	25.9	P	34	P	20.9	A	4.6	A	-13.5	A	12.2	P	49.7	P	50.5	P	12.4	A	31.7	P	10.6	A	47.8	P	-3	A	29	P	26.7	P	49.7	P	49.5	P	64.4	P	30.6	P	18.1	P	36.9	P	46.6	P	41.3	P
142207	46.4	P	40	P	25.2	A	1.4	A	44.4	P	43	P	31.2	P	19.7	P	33.6	P	40.5	P	33.4	P	11.8	A	21.1	A	28	P	1.5	A	7.9	A	50.3	P	40.6	P	13.2	A	16.1	P	46.5	P	59.5	P	22.8	A	18.1	A
142208	-49.1	A	-27.7	A	824.8	P	943.8	P	-43.5	A	-28.4	A	981.2	P	1111.9	P	-57.3	A	-23	A	965.1	P	791.7	P	-4.7	A	-48.7	A	796.7	P	778.7	P	-27.3	A	-31.3	A	750.9	P	1154.1	P	-40.5	A	-19.8	A	682.3	P	815.7	P
142209	-6.1	A	-0.5	A	98.1	P	127.9	P	-3.3	A	-8.7	A	199.9	P	185.8	P	-19.7	A	-21.8	A	211	P	125.9	P	-1.9	A	-9.2	A	146.4	P	173.8	P	-18.5	A	-10.2	A	111.9	P	141.7	P	-26.3	A	-17.6	A	191.1	P	234.1	P
142210	4.6	A	-3.1	A	-2.2	A	5.6	A	7.7	A	20.5	A	6.7	A	-1.5	A	-8.3	A	-0.9	A	38.7	A	11.5	A	7	A	-8.8	A	17.1	A	7.5	A	6.7	A	11.4	A	4.8	A	-7.6	A	7.9	A	5.6	P	21.4	P	19.7	A
142211	94.5	A	142	P	130	P	89.1	A	93.2	P	106.1	A	105.2	A	88.8	A	58	A	125.9	P	89.6	P	86.5	P	124.5	P	98.1	A	103.5	A	81.3	A	125.6	P	122.5	P	138.2	P	105.6	P	131.2	P	91.7	A	120.5	A	98.8	P
142212	85.5	P	86.1	P	173.5	P	166.4	P	39.3	A	46.8	P	103.8	P	132.3	P	69.2	P	61.9	A	81.6	P	66.9	A	94.1	P	66.1	A	133.7	P	117.4	P	164.3	P	181.3	P	222.6	P	185.4	P	72.9	P	52.4	P	98.7	P	97.4	P
142213	59.4	A	69.5	P	69.8	A	78.2	P	47.2	P	109.1	P	59.9	P	79.1	P	72.6	P	78.8	A	64.1	P	107	P	72.8	A	58.4	P	38.7	A	80.7	P	75.1	P	71.3	P	81.9	A	36	A	81.1	A	143.5	P	104.6	P	77.2	P
142214	-36.4	A	-12.2	A	22.5	A	23.9	A	-18.3	A	-28.3	A	-42	A	11.6	A	-30.4	A	-17.9	A	27.4	A	22	A	-28.7	A	0.4	A	15.4	A	25.9	A	-34.2	A	-31.5	A	21.2	A	24.6	A	-23.7	A	-40.1	A	23.7	A	42.6	P
142215	0.8	A	-9.4	A	-8.4	A	-30.8	A	-18.9	A	-11.4	A	-5.7	A	-33.7	A	-24.5	A	-26	A	-8.3	A	-19.3	A	-33.1	A	-14.6	A	-16	A	-20.5	A	-34.8	A	-32.5	A	-16.9	A	-13.3	A	-11.9	A	-10.1	A	-25.3	A	-9.1	A
142216	24.5	A	83.3	P	15.7	P	48.9	A	51.2	A	39.6	A	44.6	A	-32.8	A	31.1	A	72.6	P	51	A	24.1	A	43.4	P	86.6	A	23.4	A	13	A	36.9	A	61.2	P	35.2	A	31.4	A	86	M	38.1	A	-7.8	A	21.1	A
142217	1.3	A	-16	A	51	A	0	A	-4.4	A	-4	A	1	A	-1.1	A	-7.8	A	-16.6	A	-10.7	A	2.9	A	1.7	A	-33.1	A	5.5	A	-4.9	A	-17.2	A	-24.2	A	2.1	A	15.8	A	8.5	A	-12.5	A	14.3	A	-3.1	A
142218	-32.7	A	-3.7	A	24.6	A	31.7	A	7.2	A	-13.3	A	39.9	P	43.2	A	-25.1	A	-12	A	36	A	40.5	P	-25.9	A	-30.3	A	14.2	A	14	A	-15.2	A	-24.8	A	21.4	A	37.2	A	-18.9	A	-20.9	A	33.2	A	19.8	A
142219	94.9	P	91.8	P	75.9	P	63.4	P	64.7	P	35.6	P	61.8	P	108.5	P	69.6	P	78.5	P	71.6	P	63.1	P	111.5	P	71.4	P	113.7	P	93.7	P	88.9	P	91.9	P	73.5	P	79.9	P	71.9	P	71.2	P	87	P	69.3	P
142220	62.8	P	66.9	P	45.2	A	44.6	P	58.2	P	52.4	A	56.4	A	91.4	A	162.3	P	123.2	P	111.2	P	85	P	110	P	64.3	P	62.7	A	55.7	A	89.5	P	64.7	A	49.5	A	51.5	P	37.2	P	72.7	P	55.7	A	52.8	P
142221	34.1	P	20.1	A	22.5	A	42.1	M	37	A	4.4	A	41.9	A	29.9	A	25.3	A	22.8	A	21.1	A	33.6	P	28.8	A	-4.5	A	24.5	A	24.7	A	34.5	P	24.9	A	46.4	A	25.6	A	10.4	A	6.5	A	27.3	A	38	A
142222	177.6	P	366.6	P	403	P	328.7	P	262.7	P	158.4	P	298.1	P	302.8	P	296.3	P	277.1	P	319.7	P	404.2	P	324.4	P	376.2	P	340.9	P	318.8	P	244.4	P	259.7	P	262.4	P	176.2	P	377	P	224.3	P	348.8	P	292.1	P
142223	96.4	P	106	P	90.8	A	43	A	88.5	P	128.5	P	63.1	A	72.7	A	132.4	P	87.6	P	91.9	A	84.9	A	92.4	A	92.5	P	37.1	A	55.4	A	78.8	P	104.9	P	51.2	A	117.6	A	101.5	A	90.3	P	69.8	A	63.4	P
142224	40.6	A	39.8	P	29.4	A	30	A	43	P	27.3	A	34.5	A	5.3	A	60	P	51	P	22.9	P	31.2	P	29	P	36.1	A	26.8	P	22.4	A	14.4	P	48.2	P	6.2	P	26	A	14	A	49.3	P	48	P	51.9	P
142225	2	A	12.3	A	20.4	A	24.7	A	33.8	A	42.4	A	53.7	A	12	A	59.1	A	-29.8	A	47.3	A	25.3	A	59.8	A	36.6	M	65.5	P	46	A	47.5	A	45.6	M	-12.7	A	52.2	A	25.9	A	9.7	A	45.7	A	39.6	A
142226	1412.3	P	1770.8	P	1733.4	P	1422.6	P	1738.9	P	1536.5	P	1250.2	P	1618.9	P	1542.7	P	1585.8	P	1574.8	P	1552.2	P	1742.8	P	1425.6	P	1665	P	1492.7	P	1551.4	P	1534.7	P	1564.6	P	1419.6	P	1905.8	P	1514.9	P	1369.8	P	1267.7	P
142227	48.7	A	-6	A	30.5	P	83.8	P	-16.7	A	3.3	A	101.8	P	32.9	P	12.2	A	26.3	P	75.9	P	47	P	35.8	A	1	A	64.1	P	71	P	2.8	A	-11.5	A	81.9	P	61.4	P	-11.1	A	-11.9	A	91.2	P	47.6	P
142228	57.6	P	75.4	P	53.5	P	53.6	P	83.9	P	58.5	P	75.7	P	58.4	P	55.8	A	55.8	P	41.6	A	65.9	P	62.4	P	54.8	P	39	P	49.1	A	63.2	P	42.5	P	80.2	A	44.9	P	83.6	P	41.4	P	32.9	A	36.6	A
142229	6.8	A	3.8	A	41.7	A	69.1	P	-6.8	A	1.7	A	53.9	A	32.1	A	-4.8	A	0.6	A	24.2	A	28.4	A	25.3	A	1.2	A	32.4	A	46.3	A	-8.3	A	5.6	A	45.1	A	42.4	P	-21.7	A	24.6	A	14.5	A	10	A
142230	31.1	P	27.6	A	28.7	A	35.8	P	28.5	P	6.9	A	6.8	A	-7.1	A	17.9	A	17	A	21	A	19.4	A	45.2	P	0.3	A	17.9	A	24.6	A	26.2	A	16.8	A	9.1	A	26.2	A	20.2	P	26.7	P	7.2	A	28.6	P
142231	6.3	A	2.9	A	7.1	A	13.3	A	5.2	A	4.1	A	0.3	A	5.9	A	15.7	A	5.4	A	9	A	26	P	13.7	A	-0.3	A	-1.3	A	2.3	A	16.4	A	-0.8	A	14.6	P	1.1	A	18.4	A	9.5	A	3.9	A	8.2	A
142232	191.1	P	156.4	P	105.7	P	85.2	P	156.4	P	171.3	P	88.4	A	86.7	P	166	P	178.5	P	89.6	P	94	P	172.2	P	152.5	P	76.7	P	77.1	A	168	P	150.8	P	153.2	P	83.4	P	156.8	P	185.4	P	98.8	P	118.6	P
142233	304.1	P	270.7	P	98.6	A	13.6	A	247.7	P	306.9	P	82.3	A	16	A	279.7	P	284.1	P	3.2	A	75.1	P	234.2	P	341.6	P	103.7	A	62.5	A	282.9	P	277.8	P	75.3	A	92.2	M	285.6	P	323.6	P	84.1	A	57.3	A
142234	171.5	P	112.6	P	52.9	A	42.1	A	103.6	P	125.4	P	33.6	A	-31.4	A	125.8	P	105.8	P	38.8	A	12.5	A	132.2	P	79.8	P	41.9	P	45.3	A	111.8	P	121	P	31.2	A	37.7	P	122.4	P	161.9	P	31.2	A	19.4	P
142235	100.6	P	79.3	P	13.8	A	33.3	A	120.7	P	63.8	P	64.5	P	4.3	A	89.8	P	73.7	P	42.3	P	21.2	A	104.4	P	82.7	P	24.1	A	32.3	A	79.2	P	100.1	P	32.6	A	-5.4	A	122.8	P	88.2	P	15.7	A	19.6	A
142236	-33.4	A	-11.2	A	11	A	13.6	A	7.3	A	-38.8	A	-23.2	A	37	A	-5.7	A	-22.2	A	-9.5	A	-7.2	A	-3.1	A	-17	A	-43.3	A	-17.2	A	-19.6	A	-20.5	A	-9.9	A	13.9	A	-11.6	A	-15.9	A	-23.9	A	2.3	A
142237	246.6	P	151.5	P	120.3	P	120	P	176	P	138.7	P	161.9	P	97.2	P	192.8	P	189.7	P	106.7	P	97.9	P	169.4	P	159	P	102.9	P	87.8	P	212.3	P	246.7	P	119.8	P	107.4	P	198.1	P	196.2	P	134.4	P	139	P
142238	17	A	-14.9	A	-32.4	A	-6.8	A	-13.9	A	-7.7	A	-9.9	A	-31.9	A	17.6	A	8.8	A	-12.3	A	-18.7	A	-1	A	2.2	A	-5.3	A	-19.1	A	10.6	A	4.4	A	-20.9	A	-2.5	A	6.7	A	5.5	M	-22.9	A	-21.6	A
142239	107.9	P	112.8	P	56.9	P	86.6	P	110	P	116.5	P	48.5	P	73.2	P	102	P	124.3	P	55.3	P	55.9	P	53.2	P	124.5	P	78	P	61.8	P	93.3	P	102.2	P	20	P	57.5	P	98.6	P	100.5	P	22	P	44.8	P
142240	24	P	33.1	P	0.7	A	13.8	A	35.1	A	23.2	A	19	A	-10.7	A	22.2	A	33.9	P	26.9	M	8.9	A	27.2	A	24.1	P	13.7	A	15.1	A	27.1	A	16.1	A	24.4	A	11.3	A	16	A	23.4	A	11.3	A	10.4	A
142241	120.7	P	112.5	P	107.2	P	140.4	P	124.1	P	92.6	P	75	P	103.7	P	117.3	P	148.6	P	65.2	P	85.1	P	158.9	P	73.3	P	75.1	P	52.8	P	129	P	115.2	P	59.9	A	113.5	P	184.3	P	186.9	P	26.4	P	72.2	P
142242	49	A	1.3	A	10.7	P	-1.5	A	12.4	A	22.9	P	-14.9	A	-6.1	A	14.7	A	27.8	A	51.3	A	-37.8	A	53.9	P	13.5	P	27.9	A	-35	A	26.7	A	18	A	-18.2	A	2.6	A	12.4	A	34.7	A	-21.7	A	-4.4	A
142243	1200.7	P	874.4	P	1365.8	P	1277.2	P	1135	P	942.8	P	1416.1	P	1980.9	P	1153.5	P	1067.9	P	1406.6	P	1293.8	P	1117.6	P	951.9	P	1562.4	P	1605.8	P	1133.2	P	878.9	P	1450.6	P	1326.1	P	862.2	P	930.2	P	1680.1	P	1519.9	P
142244	83.5	P	85.8	P	59.4	P	54.4	P	90.7	P	76.6	P	39.8	P	19.7	A	59.9	P	62.5	P	46.7	P	50.4	P	82.7	P	97.2	P	41	P	67.7	P	79.6	P	48.2	P	49.6	P	24.3	A	102.1	P	71.5	P	29.5	A	38.8	P
142245	95.4	P	93.5	P	38.2	A	93.5	P	107.3	P	99.9	P	69.7	P	70	P	72.4	P	94.1	P	73.5	P	91.9	P	88.6	P	104.8	P	59.3	P	69.1	P	61.9	P	98.1	P	88.5	P	73.6	P	86	P	73.8	P	86.3	P	142.4	P
142246	75.4	A	56	P	23.2	A	28.8	P	50.5	A	57.6	P	54.8	A	-31.3	A	80.5	A	40.5	A	-24.2	A	-17.5	A	60.2	A	63.4	A	31.7	A	38.2	A	61	A	34.9	A	-22.1	A	42.1	A	94.8	P	78.5	P	24.4	A	14.5	A
142247	37.2	A	45.4	A	60.5	A	68.5	P	84.8	A	32.2	A	86	A	68.4	A	35.5	A	60.4	A	46	A	64.6	A	72.1	A	64.1	A	71.7	A	76	A	70	A	62.7	M	67.1	A	69.4	P	42.8	A	39.7	A	49.4	A	52.9	A
142248	92.6	P	98.1	P	97	A	98.2	P	94.1	P	84.5	A	138.8	P	122	A	46.2	A	101.9	P	66	P	93.8	P	151.8	P	109.4	P	134.3	P	89.9	P	80.7	P	108.2	P	87.5	P	122.4	P	80.1	P	69.9	P	114.4	P	70.6	P
142249	-55.6	A	7.8	A	-3.2	A	52.6	A	-69.4	A	-96.6	A	0.7	A	-79.3	A	-60.7	A	-24	A	-11.8	A	-37.9	A	-101.7	A	-70.4	A	-67.4	A	-12.5	A	-89.6	A	-92.7	A	-66.2	A	9.5	A	-103.8	A	-52.2	A	-49.4	A	-54.9	A
142250	17.7	A	43.9	P	32	A	62.7	P	30.8	P	29	P	47.6	P	20.7	A	31.2	P	24.1	A	60.8	P	43	P	21.1	P	22.6	A	46	P	72.7	P	32	P	37.2	P	38.8	P	47.6	P	26.1	P	19.6	P	26.5	A	37.2	P
142251	718.3	P	802.4	P	345.4	P	344.9	P	737.8	P	791.8	P	322.1	P	392.4	P	719.3	P	648.5	P	342.8	P	363.2	P	603.1	P	783	P	404.9	P	379.7	P	572.2	P	704.9	P	356.5	P	349.9	P	746.3	P	692.9	P	384.4	P	362.5	P
142252	30.6	P	19.2	A	106.1	P	147.1	P	25.7	A	32.3	A	112.5	P	172.1	P	1.3	A	50.2	A	130.6	P	136.7	P	14.8	A	21	A	111.5	P	54.2	M	35	A	-2.9	A	103.8	P	142	P	38.5	A	8.6	A	82.2	P	106.6	P
142253	82.5	P	179.1	P	363.8	P	388.2	P	201	P	159	P	362.9	P	291.9	P	74.4	P	73.9	P	219	P	184.1	P	190.9	P	218	P	391.4	P	342.8	P	161.1	P	159	P	206	P	320	P	179.7	P	50	P	166	P	184.9	P
142254	103.1	P	101.9	P	134.6	P	126.8	P	125.4	P	69.1	P	165.2	P	205.9	P	181.5	P	130.7	P	163.7	P	162.4	P	108.1	P	140	P	98.4	P	138.8	P	137.9	P	140.7	P	116.1	P	128.4	P	87.2	P	113.3	P	175.2	P	148	P
142255	28	A	8.1	A	8.7	A	-50	A	18.8	A	24.3	A	9.7	A	-1	A	-14.6	A	-11.3	A	-71.7	A	-75.5	A	4.1	A	34.1	A	10.1	A	35.2	A	20.9	A	29.7	A	-1.4	A	17.3	A	-1.6	A	-11.1	A	-10.3	A	-40.7	A
142256	-3.9	A	-6.7	A	5.3	A	13.9	A	6.3	A	-5.1	A	5.6	A	-15.5	A	23.1	A	7.3	A	0.5	A	19.3	A	-2.9	A	9.5	A	-16.1	A	10.4	A	17	A	-13.2	A	12.6	A	-10.1	A	21.8	A	25.1	A	-13	A	-2.9	A
142257	672.3	P	857.8	P	920.1	P	718.5	P	752.5	P	674.4	P	901	P	926.7	P	859.4	P	692.2	P	859.2	P	943.3	P	999.3	P	784	P	998.3	P	1003.4	P	959.2	P	915.1	P	958.7	P	837.6	P	940	P	665.8	P	768.2	P	746.3	P
142258	11.4	A	29.7	P	51.8	P	43.4	P	32	A	18.4	A	80	P	66.1	P	34.8	P	34.5	P	72.2	P	61.4	P	33.3	A	45.2	P	65.2	P	69.6	P	27.3	A	41	P	68.7	P	26.7	P	16.3	A	26.8	A	58.6	P	63.3	P
142259	11.2	A	16.7	A	54.3	P	41.9	P	45.9	P	3.1	A	27	P	11.4	P	14.4	A	19.8	A	36.5	A	23.1	P	20.2	A	-10.2	A	38.5	P	31.3	P	-1.1	A	16.8	A	29.4	A	45.3	P	8	A	3	A	22.6	A	40.3	P
142260	16	A	-21.2	A	181.9	P	167.1	P	-6.8	A	-0.2	A	161.7	P	105.8	P	-9	A	-3.8	A	189.4	P	157.9	P	-1.2	A	-17.3	A	138.1	P	176	P	0.2	A	28.8	P	184.6	P	189.1	P	5.7	A	-4.6	A	164.4	P	141.3	P
142261	28.1	A	-6.2	A	24.2	A	20.2	A	-4.9	A	-9.6	A	1	A	3.4	A	9.8	A	8.1	A	-12.9	A	6.5	A	19.4	A	-17	A	4.3	A	3.6	A	2.5	A	-21.4	A	15.5	A	-12	A	-27.1	A	13.6	A	11.1	A	5.5	A
142262	263	P	263.3	P	347	P	280	P	280.9	P	259.2	P	347.4	P	357.4	P	107.4	A	276.2	P	361.1	P	368	P	267.1	P	336.6	P	284.5	P	322	P	225.9	P	300.3	P	322.2	P	319.1	P	289.9	P	271.8	P	357.1	P	350.9	P
142263	103.1	P	96.9	P	84.1	P	70.7	P	62.5	P	98.1	P	80.2	P	32.5	A	140.8	P	88.8	P	62	P	86.3	P	78.1	P	102.8	P	86.7	P	94.8	P	109.9	P	109.5	P	109.7	P	88.3	P	125	P	102.5	P	91.6	P	93.1	P
142264	-1.7	A	26.6	A	-38.6	A	-16.8	A	3.3	A	-20.2	A	-9.3	A	-13.8	A	-19.3	A	11.2	A	17.9	A	-28.7	A	-14.5	A	-23.3	A	9	A	-11.4	A	-6.4	A	-13.8	A	14.9	A	11	A	-10.6	A	-27.5	A	-25.7	A	3	A
142265	-10.1	A	-1.7	A	-7.1	A	-6.7	A	-12.9	A	-4.9	A	9.2	A	5	A	-7.5	A	-3.4	A	-17	A	0.3	A	-5.6	A	-15.1	A	36.8	A	6.2	A	-10.3	A	2.9	A	-14.5	A	6.6	A	1.9	P	-4.6	A	-17.7	A	19.4	P
142266	-22.1	A	-8.3	A	347.6	P	351	P	-15.5	A	3.3	A	333.6	P	250.7	P	-4.3	A	-1.3	A	517.7	P	382.9	P	-11.4	A	1.9	A	323.3	P	290.7	P	-18.3	A	-7.2	A	335.7	P	352.5	P	-3	A	0.2	A	315.8	P	402	P
142267	6.8	A	-7	A	-13.1	A	-4	A	-6.6	A	-6.4	A	15.6	A	-5.6	A	-22.1	A	-9.3	A	-22.8	A	-0.8	A	-0.3	A	-20.7	A	-2.6	A	-0.2	A	0	A	-2.8	A	-37.9	A	18.9	A	-21	A	15.7	A	-0.3	A	-7.2	A
142268	-18.4	A	-5.1	A	67.8	P	79.8	P	-2.1	A	-1.8	A	54	P	20.5	A	-5	A	-3.6	A	93.1	P	50.5	P	-35.7	A	-8.2	A	32.1	P	31.1	P	-21.5	A	-14.8	A	39.5	P	64.9	P	-9.9	A	-14.6	A	52.9	P	52	P
142269	1662.9	P	1869.3	P	1507.8	P	1415.8	P	1787.2	P	2086.5	P	1393	P	1610.8	P	1966.1	P	1711	P	1643.5	P	1612.1	P	1794.4	P	1684.3	P	1808.6	P	1532.5	P	2074.7	P	1763.5	P	1614	P	1318.9	P	1779.6	P	1589.2	P	1888.1	P	1841.7	P
142270	54.4	A	25.3	A	642.5	P	718.6	P	61.4	A	42.3	A	616.3	P	697.1	P	34.8	A	51.5	A	790.8	P	699.6	P	59.9	A	34.8	A	581.2	P	599.5	P	82.8	P	52.6	A	641.2	P	737.7	P	36.4	A	55.5	A	629.5	P	570.9	P
142271	59	P	239	P	653.5	P	617.5	P	164.6	P	157.9	P	447.6	P	605	P	93.4	P	124.5	P	305.8	P	309.7	P	173.1	P	148.9	P	435.6	P	436.7	P	146	P	129.4	P	274.1	P	238.5	P	195.2	P	80.7	P	256.6	P	250.2	P
142272	17.6	A	28.9	A	23.1	A	37.9	A	15.6	A	16.4	A	13.5	A	3.8	A	-9.1	A	34.5	A	39.5	A	25.2	A	19.9	A	33.4	A	17.6	A	33	A	22.2	A	9.4	A	35.7	A	29.9	A	16.4	A	19.8	A	5.8	A	20.6	A
142273	-22.2	A	-34.2	A	72.9	P	102.7	P	-18.1	A	-12.3	A	115.7	P	97.5	P	-11.1	A	-56.4	A	147.8	P	130.7	P	-42.3	A	-30.3	A	114.6	P	129.2	P	-30.3	A	-11.2	A	177.3	P	169.3	P	-6.2	A	-36	A	127.4	P	120.1	P
142274	7.2	A	54.4	A	239.9	P	283	P	5.8	A	-6.2	A	274.6	P	288.7	P	-15.6	A	11.4	P	243.9	P	287.8	P	5	A	8.3	A	183.3	P	215	P	10.2	A	13.9	A	245.5	P	312.7	P	-4.3	A	5.4	A	263.9	P	190.3	P
142275	-9.5	A	31.2	A	22.9	A	59.7	A	-27.7	A	22.2	A	10	A	-58.6	A	-28.1	A	24.5	A	34.5	A	-33.4	A	24.7	A	-35.1	A	-31.2	A	-48.3	A	-30.9	A	2.8	A	4.2	A	-38.8	A	33.7	A	7.3	A	42.5	A	54.6	A
142276	12.7	A	11.9	A	6.2	A	23.2	A	2	A	0.2	A	0.7	A	5.6	A	1.8	A	6.3	A	-1.8	A	-5.4	A	2.3	A	-16.4	A	-3.6	A	2.8	A	9.3	A	0.1	A	12.6	A	3.9	A	-6.8	A	2.5	A	-5.7	P	8	A
142277	36.8	A	5.1	A	67.8	P	34	A	-18.4	A	2.7	A	49.5	P	18.8	A	-9.9	A	13	M	5.4	A	42.1	A	31.2	M	-4.4	A	25.9	A	-4.1	A	19.4	A	8.2	A	76.4	P	66.3	P	31.2	A	8.1	A	57.1	P	14.7	A
142278	38.3	A	40.6	A	90.7	P	110.8	P	45.2	M	36.6	P	145.8	P	109.1	P	6	A	17.6	A	137.8	P	138.3	P	6	A	3.3	A	115.1	P	114.5	P	-4.1	A	23.5	A	133.2	P	149.2	P	32.2	A	20.6	A	128.4	P	116.2	P
142279	-14.4	A	-7.2	A	-28.1	A	-3.9	A	-31.6	A	-25.7	A	1.4	A	-41.8	A	-19.7	A	-7.8	A	-47.5	A	-11.8	A	-41.5	A	-8.5	A	-13	A	-40.2	A	20.2	A	-15.1	A	-8.7	A	-33.7	A	7.2	A	-8.8	A	-27.7	A	-7.9	A
142280	115.8	P	85	P	19.2	A	61.8	P	76.5	P	35.6	A	40.6	P	22.6	A	77	A	80.2	P	32.2	A	45.5	P	113.9	P	42.4	P	61.8	P	49	P	45	A	68.1	P	48.3	P	52.6	A	101.1	P	96.5	P	55.9	A	62.4	P
142281	-55.5	A	-20.6	M	-8.4	A	-8.8	A	-22.9	M	-46.2	A	-58.4	A	-107.8	A	-38.6	A	-57.8	A	-64.1	A	-52.5	A	-34.1	A	-12.1	A	-43.6	A	-60.5	A	-70	A	-73.3	A	-59.1	A	-37.3	A	25.5	A	-27.6	A	-56	A	-61.7	A
142282	6.6	A	19.6	A	109.6	P	108.3	P	46.3	A	44.1	P	121	P	58.9	A	48.1	A	49.7	P	118.2	P	133.9	P	10.8	A	58.5	A	118.3	P	113.3	P	4	A	20.7	A	103.1	P	143.3	P	8.9	A	23.9	A	89.1	P	115.8	P
142283	108.5	P	93.1	P	97.5	P	103.1	P	94.1	P	110.3	P	129.6	P	113.8	P	64.3	P	91	P	106.3	P	121.5	P	108.6	P	108.3	P	103.5	P	83.9	P	113.1	P	86	P	62.4	P	98.1	P	93.4	P	119	P	100.3	P	123.6	P
142284	2.3	A	-0.3	A	13	A	9.2	A	-2.8	A	-3.4	A	0.9	A	-2.1	A	-16	A	9.5	A	-8.1	A	12.5	A	-10.1	A	-8.7	A	14.5	A	-5.2	A	-18.4	A	2.2	A	5.5	A	10.5	A	3.7	A	3	A	22.2	A	4.7	A
142285	270.8	P	205	P	141.6	P	173.2	P	237.9	P	276.6	P	167.2	P	197.5	P	254.8	P	256.7	P	135.5	P	158	P	249	P	207.3	P	126.7	P	167.6	P	263	P	250.3	P	210.7	P	147.9	P	203.6	P	240.9	P	151.7	P	175.6	P
142286	55.4	A	62.8	A	30.6	A	121.1	P	82	A	35	A	4.2	A	-2.4	A	35.5	A	8	A	61.5	A	-22.8	A	48.9	A	136.7	A	65.9	A	85.9	A	63.7	A	67.5	M	-16.1	A	90.2	A	37	A	-14.5	A	207.2	A	100.1	A
142287	-25	A	-33.7	A	768.4	P	1039.8	P	-35.6	A	-38	A	744.8	P	668	P	-35.6	A	-34.6	A	894.3	P	983.1	P	-27.7	A	-29.4	A	669.6	P	941.4	P	-30.8	A	-0.8	A	1045.8	P	811.7	P	-37.6	A	-16.3	A	936.2	P	715.9	P
142288	18.3	A	56.2	A	17.2	A	50.2	P	47	A	26.4	A	26.5	A	71.7	A	14.6	A	14.9	A	22.5	A	28.4	A	23.4	A	20.6	A	40	A	65.2	P	49.6	A	65.6	M	41	A	58.4	A	7.6	A	25.6	A	39.9	A	36.9	A
142289	15.3	A	10.4	A	-15.8	A	20.2	A	7.9	A	-6.6	A	-17.9	A	11.4	A	7.3	A	28.4	A	-13.7	A	0.9	A	-4.4	A	28	A	21.7	A	-12.6	A	-9.7	A	29.2	A	-13	A	-9	A	5.8	A	3.9	A	-16.1	A	-12.9	A
142290	-13	A	7	A	-0.8	A	-3.2	A	-3.2	A	10.2	A	-18.3	A	-25.3	A	-13.1	A	8.9	A	-17.4	A	-25.4	A	-8.4	A	29	A	-34.2	A	-23.5	A	-4.4	A	13	A	-13.3	A	-42.2	A	-33.1	A	-7.6	A	-31.4	A	-9.2	A
142291	287.5	P	180.9	P	123.5	P	103.5	P	196	P	233.2	P	105.1	P	63.3	P	258.2	P	265.9	P	132.8	P	85.4	P	247.4	P	225.6	P	113.5	P	77.7	P	223.7	P	277	P	115.4	P	81.4	P	280.6	P	327.2	P	101.6	P	91	P
142292	-1.1	A	57.5	A	-9.1	A	1.6	A	46.4	A	17.4	A	18	A	33.1	A	43	A	4.4	A	10.6	A	25.7	A	55.4	A	0.9	A	15.1	A	-0.7	A	27.1	A	21.8	A	8.8	A	-1.4	A	41.4	A	45.2	A	16.7	A	6.1	A
142293	239.6	P	153.3	P	111.1	P	86.8	A	197.4	P	221.1	P	147.5	P	98.8	P	212	P	199.5	P	95.6	P	109.8	P	208.8	P	132.4	P	124	P	137	P	162.1	P	166.8	P	114.3	P	99.6	A	186.4	P	247	P	139.5	P	88.4	P
142294	-15.5	A	-4	A	-9.7	A	-4.9	A	-6.1	A	-2.7	A	-3.3	A	-19.8	A	-12.4	A	-24.3	A	-12.7	A	-15.9	A	4.9	A	-14.1	A	-4.4	A	5.5	A	-1.9	A	-9.9	A	-1.6	A	-6.2	A	24.5	A	-18.9	A	-13.4	A	-7.6	A
142295	1672	P	1962.9	P	813.3	P	826.9	P	2137.2	P	1811.1	P	826.4	P	1107.3	P	1580.6	P	1572.4	P	852.8	P	743.3	P	1942.6	P	1593.6	P	865.6	P	826.9	P	1664	P	1610.4	P	954.2	P	803.2	P	1974.8	P	1932	P	737.6	P	927.4	P
142296	128.6	P	141.1	P	157.2	P	129.7	P	146	P	141.9	P	150	P	167.8	P	132.5	P	127.4	P	169.5	P	113.5	P	188.9	P	111.9	P	133.7	P	122.2	P	153.4	P	137.6	P	108.8	P	135	P	158.8	P	142.8	P	151.5	P	132.6	P
142297	45.9	A	21.6	A	22.2	A	53.4	A	54.6	A	45.6	A	47.9	A	36.7	A	41.4	A	28.6	A	12.5	A	44.9	A	55.6	A	47.9	A	42.1	A	47.4	A	64.7	A	41.1	A	48.2	A	38	A	11.5	A	39	A	42	A	28.6	A
142298	49.3	A	49	P	74.5	P	59.1	P	40.9	P	16.1	A	49.2	A	18.6	A	51.8	A	33.4	A	89.4	M	70.8	P	36.4	A	47.3	A	58.4	A	91.4	P	44.6	P	23.8	A	65.5	P	33.6	A	92.3	P	67.8	P	114.2	P	48.5	A
142299	35.4	A	18.3	A	68.4	A	35.3	A	8.3	A	1.5	A	61.4	A	46.5	A	4.5	A	9.1	A	-21.7	A	75.4	A	4.3	A	16.2	A	-128.8	A	61.8	A	6.3	A	27	A	62.4	A	20.9	A	12.1	A	10.2	A	14.6	A	53.2	A
142300	315	P	238.1	P	56.1	P	58.2	A	307.5	P	353.5	P	50.7	P	40.6	P	281.8	P	213.6	P	57.1	P	40.5	P	269.9	P	274.4	P	53.4	P	51.1	P	279.1	P	312.1	P	56.8	P	36.6	M	319	P	287.7	P	27.2	A	43.8	P
142301	148.4	P	222.5	P	262.7	P	219.1	P	164.1	P	170.5	P	143	P	91.3	P	200.3	P	189.1	P	221.8	P	201.7	P	242.1	P	178.4	P	229.2	P	236.7	P	136.7	P	205	P	231.5	P	247.5	P	231	P	119.2	P	181.6	P	164.5	P
142302	139.5	P	71.6	P	83.2	P	65.9	P	126.6	P	101.3	P	118.6	P	41.8	P	149.7	P	129.3	P	78.7	P	93	P	112.2	P	102.8	P	96.9	P	92.8	P	115.2	P	110.5	P	89.9	P	106.3	P	130.9	P	124	P	66.5	P	66.5	P
142303	154.4	P	138.2	P	216.1	P	176.8	P	114.2	P	165	P	296	P	87.9	P	98.3	P	142	P	344.1	P	274.7	P	138	P	210.3	P	293.8	P	265.7	P	127.8	P	140.2	P	201.6	P	248.7	P	156.4	P	118	P	338.1	P	275.8	P
142304	7.5	A	40.5	A	54	A	31.8	P	35.8	A	17.5	A	48.7	A	59.8	A	3.6	A	20.6	A	51.5	A	30.7	A	11.8	A	24.7	A	40.3	A	45.5	P	36.4	A	7.4	A	34.9	P	43.3	A	5.7	A	23.1	A	62	P	31.4	A
142305	56.4	P	94.8	A	55.8	A	103.7	P	18.8	A	26.1	A	55.6	A	30.7	A	52.6	A	45	M	77.3	A	100.9	M	55.8	M	102.9	M	81.6	A	40.3	A	98.5	A	70.2	M	104.5	M	92.6	M	95.4	A	37.4	A	54.1	A	77.7	A
142306	20.4	A	21.3	A	4.5	A	11.9	A	6.8	A	1.8	A	17.5	A	6.3	A	16.9	A	-8.5	A	-6.3	A	15.8	A	16.7	A	25.2	A	40.4	A	24.2	A	13.7	A	20.2	A	-4.6	A	-28.6	A	-0.8	A	35.1	A	-7.2	A	4	A
142307	54.8	A	64.9	M	10.1	A	-6	A	75	M	25.4	A	3.1	A	-27.2	A	71.8	P	22.4	A	-12.1	A	-11	A	74.1	A	39.5	A	22.7	A	-13.3	A	63.4	A	42.1	A	-29.1	A	44.9	A	51.8	A	45.5	A	-7.6	A	9	A
142308	-55.5	A	-36.8	A	-48.3	A	-58.7	A	-67.5	A	-42.7	A	-53.4	A	-29.8	A	-63.2	A	-49.1	A	-108.1	A	-91.6	A	-54.2	A	-43.4	A	-34.8	A	-105.1	A	-94.7	A	-47	A	-68.7	A	-91.6	A	-48.5	A	-50.2	A	-86.3	A	-67.8	A
142309	20.1	A	13.7	A	48.5	P	46	A	0.2	A	-6.3	A	34.3	P	65	P	-4	A	2.4	A	32.6	A	44.3	P	30.5	P	-3.2	A	22.5	A	28.1	P	0.3	A	-13.9	A	50.7	P	46.9	P	9.4	A	15.2	A	36.9	A	32.2	P
142310	195.7	P	242.5	P	431.7	P	319.9	P	354.5	P	256.3	P	353.7	P	533	P	257.6	P	372.4	P	425.6	P	388.6	P	353.2	P	300.2	P	581.6	P	466.7	P	385.7	P	358	P	339.1	P	415.5	P	333.1	P	261.8	P	445.5	P	412.7	P
142311	5.4	A	7.9	A	361.2	P	426	P	62.1	A	-6.2	A	410.2	P	468.7	P	17.4	A	28.4	A	458.2	P	414.2	P	20.3	A	-1.6	A	308.8	P	384.3	P	1.7	A	26.6	A	457.4	P	478.3	P	6.3	A	7.5	A	384.3	P	368.9	P
142312	-21.2	A	-5.8	A	-1.8	A	-10.2	A	-27.1	A	-29.7	A	-29.8	A	-18.7	A	-31.4	A	-34.6	A	-24.4	A	-13.6	A	-23.9	A	-41.5	A	-39.8	A	-33.2	A	-10	A	-15	A	-14.4	A	-13.7	A	-13.1	A	-17.4	A	-24.8	A	-14.6	A
142313	33.8	A	25.3	A	44.8	A	34.8	A	38.3	A	33.8	A	58.8	P	48.5	A	14.9	A	33.8	A	23.7	A	20.9	P	40.8	A	46.9	A	16.7	A	53.4	A	4.2	A	27.3	A	54.3	A	50.3	A	21.7	A	35.2	A	29.5	A	19.5	A
142314	675.7	P	689	P	1470.3	P	1546.7	P	641.9	P	651	P	1436.5	P	1386.2	P	587.3	P	608.5	P	1687.4	P	1559	P	610.4	P	635.2	P	1461.2	P	1437.2	P	744.9	P	629.1	P	1641.9	P	1567.8	P	643.5	P	682.4	P	1305.5	P	1493.4	P
142315	-21.1	A	-13.2	A	-17.8	A	-9.7	A	-19.5	A	-14.6	A	-0.4	A	-9.4	A	-20.2	A	3.2	A	-19.9	A	-5.8	A	-14.8	A	-14.1	A	-3	A	-22.7	A	13.3	A	1.5	A	-20.9	A	-31	A	-11	A	-19.6	A	-17.3	A	-16.4	A
142316	13.2	A	13.5	A	27	A	1.8	A	8.5	A	13.2	A	15	A	20.5	A	16	A	1.9	A	-2.4	A	-3.2	A	7.3	A	12.8	A	0.4	A	2.2	A	-6.8	A	-0.7	A	32.1	A	9.2	A	2.3	A	16.6	A	7.2	A	15.3	A
142317	-23.9	A	-16.6	A	45	A	64.7	P	-35.8	A	-36.3	A	73.9	A	57.3	A	-11.5	A	-22.6	A	79.6	A	55	P	-18.2	A	-50.1	A	47.1	A	53.5	A	-27.7	A	-15.3	A	57.2	A	44.2	A	-29.8	A	-32.7	A	67.7	A	73.5	A
142318	98.4	P	164.7	P	161.9	P	193.4	P	108.5	P	81.6	P	206.7	P	272.9	P	131.7	P	84.2	A	145.8	P	125.8	P	135.2	P	68.3	P	159.2	P	224.6	P	94.4	P	47.4	A	157.2	P	127.2	P	103.1	P	92.5	P	208	P	222.9	P
142319	13	A	59.2	P	88.7	P	81.5	P	32.7	A	50.5	A	81.8	P	97.4	P	44.2	A	49.7	P	78.6	A	87.6	P	44.8	A	103.3	P	66.5	A	84.6	A	55.1	P	57.2	P	43	A	80	P	43.4	P	57.7	P	76.3	P	70.7	P
142320	111.9	P	98.5	P	72.3	P	63.6	P	99.8	P	67.8	A	169.7	P	49.6	A	123.9	P	132.5	P	121.5	P	83.6	P	106.5	A	60.9	A	122.3	P	120.4	P	108.4	A	99	P	88.5	A	69.8	P	92.9	A	94.2	P	220.3	P	117.3	P
142321	-3.4	A	-34.2	A	2415.8	P	2614.7	P	-56.8	A	-21.8	A	1977.9	P	2410.4	P	-44	A	-63.2	A	2454.3	P	2261.5	P	-40	A	-48.6	A	1867.6	P	2101.8	P	-14.2	A	-64.5	A	2381.7	P	2309.8	P	-34.8	A	-43	A	2317.8	P	1997.7	P
142322	84.8	P	59.3	A	84.6	A	65.4	A	48	A	46.1	P	67	A	98.7	A	64.7	A	64.1	A	48.4	A	48.1	A	80.9	P	61.8	A	51.5	A	41.1	A	94.5	A	54.5	A	68.3	P	96.7	A	52.4	A	61.3	P	82.1	A	58.1	A
142323	-13.4	A	-6.4	A	2534.6	P	2879.2	P	-25.3	A	-13	A	2189.8	P	2108.6	P	-24.6	A	-2.7	A	2969.3	P	2496.4	P	4.1	A	-15.3	A	2278.7	P	2507.7	P	-44.9	A	-1.5	A	1954.1	P	2647.3	P	-38.9	A	-12.2	A	2477.6	P	2381.2	P
142324	58.3	P	63.5	P	83.1	P	84.6	P	63.3	P	41.5	P	84	P	67.9	P	59.2	P	60.7	P	89.3	P	103.1	P	47.4	P	46	P	94.4	P	113.3	P	66	P	57.1	P	80.8	P	95.3	P	39	P	47.9	P	100.7	P	116.4	P
142325	5.5	A	22.7	P	72.7	P	84.6	P	20.6	P	4.8	A	48.9	P	63.7	P	16.6	A	10.4	A	48.1	P	37.7	A	35.1	P	8.1	A	71.9	P	47.2	P	9.9	A	2.5	A	66	P	53.2	P	32.1	A	27.5	A	56.6	P	39.4	P
142326	-24.2	A	-3.1	A	87.7	P	124.8	P	-21.1	A	-0.3	A	151.8	P	144.2	P	-7.3	A	0.3	A	172.5	P	179.6	P	-1.3	A	-4.2	A	114.2	P	140.9	P	8.2	A	-6.1	A	123.7	P	167.6	P	-7.8	A	-1.4	A	135.5	P	134.5	P
142327	-25.8	A	-39.7	A	384.7	P	483.6	P	-22.1	A	-19.9	A	476.2	P	506.9	P	3.7	A	-9.2	A	387.6	P	388.7	P	-19.5	A	-43	A	318.5	P	338.4	P	-20.6	A	-18.4	A	360.3	P	427.2	P	-21	A	-32.5	A	302.1	P	313.9	P
142328	5	A	3	A	-16	A	-13.1	A	3.3	A	-1.4	A	-15.2	A	12.2	P	-13.5	A	12.4	A	-12.6	A	2.6	A	-4	A	-0.7	A	-13.3	A	-6.3	A	-10.9	A	5.1	A	-8	A	0.1	A	-16.4	A	-19.5	A	-7.6	A	6.3	A
142329	37.7	A	55.8	A	25	A	64.4	P	68.7	A	40.6	A	60	A	60.8	A	30.3	A	56.2	A	40.3	A	72.9	P	74	P	80.6	A	45.1	A	18.4	A	83.6	P	57.3	P	30.6	A	37.5	A	39	A	46.5	A	104.9	P	83.2	A
142330	23.4	A	37.7	P	39.3	A	15.1	A	15.5	A	9	A	31.8	P	30.3	A	18.5	A	17.3	A	-5.4	A	21.3	A	33	P	30.4	A	12	A	34.4	A	17.1	A	16	A	40.9	P	41.1	A	15.3	A	35	P	-0.1	A	24	A
142331	-9.6	A	5.5	A	51.9	P	66.8	P	-1.8	A	2.3	A	147.8	P	145.7	P	0.5	A	-1.1	A	185.6	P	177.2	P	-13.9	A	-5.1	A	54	P	55.4	P	2.8	A	-14.7	A	55.2	P	82.8	P	3.4	A	-6.8	A	141	P	164	P
142332	86.2	P	82.6	P	147.4	P	174	P	76.3	P	92.5	P	192.7	P	178	P	91.2	P	79.1	A	272	P	216.9	P	92.7	P	84.9	P	142	P	243.3	P	70.9	M	66.2	P	200.5	P	177.4	P	79.3	M	64.5	M	182.4	P	160.3	P
142333	197.8	P	190.5	P	89.4	P	77.4	P	163.9	P	172.8	P	79.2	P	62.3	P	216.5	P	118.4	P	73.9	P	78.4	P	243.2	P	204.4	P	101.1	P	94.3	P	227.3	P	212.9	P	100.2	P	87.3	P	205.5	P	238.5	P	65.7	P	54.5	P
142334	-6.2	A	-8.6	A	41.2	P	46.1	P	4	A	-3.4	A	49.4	P	60.2	P	-12.3	A	-21.6	A	56.1	P	45.1	P	0.7	A	-9.3	A	23.4	M	66.2	P	-18.6	A	-19.6	A	49.3	P	37.4	P	-35.1	A	-16	A	51.3	P	19.2	A
142335	164.5	P	209.5	P	259.3	P	230.9	P	82.8	P	201.8	P	240.1	P	126.9	P	140.1	P	233.2	P	173.2	P	185.4	P	214.1	P	152.4	P	255.9	P	169.8	P	187.7	P	184.9	P	199.4	A	151.2	P	171.8	A	271.3	P	159.4	P	153.9	P
142336	11	A	5.1	A	562.7	P	597.5	P	-0.8	A	4	A	633.4	P	643	P	-23.4	A	4.7	A	756.6	P	625.1	P	-15.3	A	-6	A	520.4	P	549.9	P	-4.6	A	-10.5	A	766.7	P	710.3	P	1.8	A	12.8	A	640.5	P	586.7	P
142337	-29.7	A	12.5	A	48.6	A	35.7	A	45	A	13.4	A	29.2	A	27.2	A	40.7	A	39	A	-19.3	A	32.2	A	41	A	20.1	A	20.9	A	29.4	A	43.6	A	6.8	A	15	A	-14.6	A	24.7	A	20.2	A	21.4	A	26.1	A
142338	133.3	P	170.1	P	105.6	P	69.8	P	164.2	P	190.4	P	44.2	P	84.3	P	179	P	175.6	P	55.6	P	106.4	P	154.8	P	153.1	P	78.5	P	91.9	P	117.9	P	177.6	P	61.4	A	65.2	P	201.7	P	162.6	P	69.3	P	62.9	P
142339	18.4	A	19.3	A	46.7	A	21.1	A	-15.9	A	-2.7	A	32.9	A	28.8	A	35.3	A	-7.9	A	-15.8	A	6.8	A	9.4	A	29	A	37.6	A	3.8	A	38.7	A	11.8	A	-1.2	A	36.2	A	5.9	A	-9.6	A	-3.1	A	5.7	A
142340	15.8	A	63.2	A	110.3	P	10.3	A	2.6	A	16.5	A	73.6	A	62.7	A	6.1	A	38.4	A	38.2	A	46.7	A	39.2	A	-5.2	A	51.6	A	49.7	A	25.4	A	36.7	P	7.3	A	45.4	A	0.9	A	16.4	A	55.2	A	71.8	A
142341	45.9	A	25.4	A	20.7	A	23.7	A	27.4	A	14.4	A	35.1	A	28.7	A	2.8	A	31.5	A	42.5	A	47	A	22.1	A	61.8	A	34	A	70.9	A	31.6	A	20.5	A	27.1	A	40.8	A	18	A	19.4	A	60	A	72.8	A
142342	267.7	P	181	P	74.1	A	88.6	P	218.1	P	295.4	P	85.2	P	136	P	170.4	P	250.3	P	76.6	P	114.5	P	211.3	P	210	P	89.1	P	85.6	P	222.6	P	229.5	P	108.9	P	65.2	A	203.5	P	258.8	P	93.4	P	89.3	P
142343	210.9	P	177.1	P	102.2	P	97.2	P	155	P	196.2	P	79.3	P	82.4	P	149.5	P	178.7	P	100.1	P	112.7	P	150.5	P	171	P	96.9	P	85.8	P	149.5	P	170.4	P	112.7	P	71.9	P	182.3	P	216.2	P	90.6	P	71.7	P
142344	34	A	29.1	A	36.2	A	43.4	A	20.6	A	-16.1	A	57.7	P	20.6	A	47.7	P	34.3	P	50.9	A	39.3	A	38.2	A	22.9	A	46.5	A	-2.8	A	35.5	A	44.1	A	59.1	P	63.4	P	19.2	P	28	A	30.5	A	35.4	A
142345	13.1	A	-35.2	A	-2.7	A	-2.6	A	2.6	A	22.1	A	4.4	A	22.2	A	-38	A	20.9	A	65.9	A	28.2	A	-52	A	7.7	A	10.9	A	25	A	8.8	A	5.6	A	42	A	45.3	A	20.1	A	-44.1	A	51.6	A	48.8	P
142346	-2.1	A	-24.1	A	-14.3	A	-2.9	A	-12.5	A	4.1	A	-18.4	A	-8.6	A	-7.5	A	-19.8	A	-28.1	A	-1	A	-28.9	A	2.5	A	-27.2	A	-10.2	A	-13.4	A	1.9	A	-23.7	A	-27.8	A	-26.2	A	-16.7	A	-10.4	A	-2.9	A
142347	-11.9	A	-39.3	A	-16.3	A	-18.3	A	-33.8	A	-34.4	A	-20.1	A	-55.4	A	-15.8	A	-48.6	A	-3.4	A	-26.7	A	-48.9	A	3.7	A	-21.8	A	-50.3	A	-1.6	A	-15.2	A	-54.9	A	-12.4	A	-21.7	A	14.1	A	-52.9	A	17.6	A
142348	79.1	M	44.1	P	78.6	P	72.9	P	92.7	P	58.3	A	108.3	P	39.5	A	76	P	64.9	P	95.6	P	103.3	P	78.5	P	68.5	P	102.5	P	120.9	P	40	A	70	P	144.4	P	98.4	P	69.6	P	56.8	A	120.5	P	88.8	P
142349	-9.1	A	11.8	P	13.7	P	4.6	A	21	A	6.3	A	-20.8	A	7.2	A	12.4	A	7.1	A	21.3	A	-10.8	A	6.3	A	16.6	A	1.8	P	4.9	A	31.5	A	23.4	P	19.2	A	10.9	A	8.9	A	8.6	A	14.2	A	10.8	A
142350	17.6	A	75.7	P	116.3	P	86.3	P	31.8	P	20.8	M	67	P	108.5	P	51.2	P	62	P	60.4	M	82.7	P	42.6	P	43.6	M	111.3	P	130.1	P	73.4	P	123.6	P	103.5	P	91.6	P	29	P	28.9	P	81.8	P	58.5	P
142351	11.5	A	34.9	A	7.7	A	33.6	P	31.3	P	20.4	P	16	A	24.4	P	18.3	A	23.2	P	27.5	A	4	A	11.3	A	26.1	A	19.9	P	3.4	A	-0.1	A	38.3	P	28.9	M	30.6	P	10.1	A	25.4	A	16.9	A	35.7	P
142352	57.2	P	50.6	P	65.5	P	99.5	P	53.8	P	34.7	A	88.8	P	75.8	P	78.8	P	64.4	P	65.8	P	73.9	P	52.5	P	67.5	P	109.9	P	100	P	74	P	90.9	P	94.3	P	93.5	P	53.5	P	62.2	P	102.9	P	71.8	P
142353	85.6	A	68.1	P	79	P	73.2	P	51.6	P	61.7	P	87.8	P	43.1	A	49.3	P	60.9	P	70.9	A	39.4	A	45.3	P	45.1	A	65.2	A	58.3	P	121.9	P	76.6	P	54.5	A	85.4	P	41.5	A	110.1	P	47.3	A	82	P
142354	69.7	P	88.8	P	117.9	P	93.1	P	69.7	P	53.4	P	123	P	126.7	P	93.6	P	90.5	P	134.4	P	102.9	P	87.7	P	43.4	P	129.6	P	116.1	P	101.8	P	81.5	P	109	P	100.2	P	63	P	80.4	P	106.5	P	107.8	P
142355	-38	A	-18.6	A	-7.5	A	-39.6	A	-39.8	A	-4.2	A	-25.2	A	-43.4	A	-15.7	A	-12.5	A	-12.7	A	-4.9	A	-11.2	A	-32.9	A	-22.1	A	1.2	A	-15.2	A	-15.9	A	-0.3	A	-21.5	A	-44.8	A	6.8	A	-52.9	A	-34.7	A
142356	1309.5	P	1811.8	P	1758.1	P	1531.6	P	1591.9	P	1075.5	P	1313.5	P	2288.5	P	1429.8	P	1497.1	P	1394.3	P	1286.7	P	1615	P	1209.7	P	1724.8	P	1783.2	P	2102.9	P	1982.2	P	1487.8	P	1491.2	P	1736.5	P	1387.7	P	1619.5	P	1659.7	P
142357	26.7	P	43.8	P	24.8	P	21.7	P	29.2	P	40.7	P	10	A	-12.4	A	39.3	P	57.8	P	21.3	P	37	P	44.1	P	61.4	P	45	P	25.8	P	53.4	P	42.7	P	12.3	P	24.8	P	31.9	P	43	P	37.5	P	25.7	P
142358	229.9	P	215.3	P	140	P	153	P	244.9	P	200.8	P	163.8	P	158.3	P	221.4	P	219.6	P	204.9	P	129.9	P	218	P	163.4	P	194.8	P	189.2	P	220.5	P	223.5	P	182.9	P	205.1	P	216.3	P	219.3	P	190	P	242.3	P
142359	53.2	P	169.9	P	406	P	381.6	P	123	P	152.8	P	534.8	P	386.5	P	171	P	177.6	P	366.3	P	458.4	P	453.2	P	466.1	P	645.6	P	620.7	P	210.9	P	287.5	P	345.8	P	338.6	P	198.2	P	156.8	P	560	P	444.1	P
142360	55.5	P	63.9	P	51.6	P	21	A	41.8	P	56.7	P	27.4	P	44.6	P	56.9	A	69.7	P	16.2	P	26.6	P	76	P	49.6	P	50.9	A	30.1	M	13.2	P	38.9	P	6.2	A	22.4	P	49.5	P	61.7	P	53.6	A	27.7	A
142361	-38	A	-30.2	A	135.3	P	165.6	P	-38.7	A	-34.7	A	131.6	P	155.9	P	-38.2	A	-45.9	A	227.9	P	189.3	P	-35.8	A	-50	A	168.8	P	154.8	P	-39.4	A	-55.3	A	176.5	P	188.3	P	-39.3	A	-35	A	157.4	P	158.5	P
142362	36.1	A	27.6	M	35.7	A	36.5	A	55.8	M	33.4	A	43.2	A	28.7	A	10.1	A	30.7	A	45.6	A	20.7	A	7.5	A	39.1	A	34.7	A	47.9	A	48	P	13.4	M	34.5	A	59.6	P	-8.9	A	23	A	20.4	A	19.6	P
142363	152.2	P	193.5	P	80.5	M	77.8	A	113.9	A	167.8	P	120.7	A	80.2	P	133.2	P	64.9	A	55.1	A	79.6	A	116.3	A	181.9	A	72.3	A	99.3	P	108	A	119.4	M	40.5	A	53	A	141	P	108.2	P	88	P	58.5	A
142364	71.7	A	107.1	P	111.5	A	119.6	A	17.4	A	48.9	A	88.8	A	25.1	A	81.6	P	102.1	P	58.9	A	87.3	P	36.9	A	45.9	A	74.8	P	64.4	M	34.4	A	109.7	A	39.4	A	94.5	A	35.4	P	103.9	P	67.9	P	92.9	P
142365	83.1	A	95.6	A	49.4	A	15.7	A	60.9	A	12.3	A	26.3	A	13.7	A	104.8	A	34.1	A	11.2	A	25.8	A	124.2	A	37.3	A	50.7	A	61.1	A	88.8	A	51.9	A	25.7	A	69.4	A	36.7	A	53.5	A	47.7	A	43	A
142366	24.3	A	2.1	A	11.6	A	12.1	A	35	P	1.7	A	-7.2	A	-2.3	A	7	A	4.7	A	1.7	A	23.3	A	8.8	A	16	A	18.3	A	21	A	25	A	30.9	A	8.2	A	25	A	5.6	A	16.4	A	27.5	A	33	A
142367	-89.1	A	-51.3	A	-54.5	A	-34.8	A	-147.9	A	-92.8	A	-27.1	A	-8.5	A	-9.5	A	-91.4	A	-25.1	A	-15.5	A	-14.5	A	-46.8	A	21.7	A	3	A	-33.6	A	29.6	A	-39	A	-51.6	A	-63.5	A	-9.7	A	-72.3	A	-30.3	A
142368	-16.5	A	-30.6	A	31.8	A	34.3	P	-17.4	A	-5.7	A	105	P	73.9	P	-27.9	A	-20.6	A	78	A	77.1	A	-54.9	A	-5.3	A	55.9	P	34.2	A	-36.5	A	-24.6	A	116.8	P	112.5	P	-50.2	A	-42.8	A	68.8	P	73.5	P
142369	-6	A	-3.1	A	-30.7	A	-7.6	A	-2.3	A	-14.9	A	-8.5	A	-6.5	A	-15.4	A	-4	A	-12.9	A	-17.4	A	-0.4	A	-23.1	A	-7.4	A	-14.6	A	-23.7	A	-11.5	A	-25.2	A	-6.9	A	-21.2	A	-6.6	A	-8.6	A	7.6	A
142370	82	P	61.3	P	159	P	155.8	P	63.4	A	87.6	A	97.9	A	110.4	A	71.6	A	103.5	P	72.9	A	70.7	A	88	A	117.1	A	138.3	A	139.8	P	116.6	P	90.9	A	141.2	P	170.8	P	59.4	A	79.4	P	132	P	97.8	A
142371	87.7	A	129	P	147.6	A	187.4	P	127.3	P	165.4	A	174.5	P	188.9	A	95.5	P	133.4	P	173.9	P	144.3	P	158.8	A	266.5	P	208.9	A	198.6	A	98.8	P	102.5	A	136.4	P	136.9	P	119.1	M	104.4	A	198.2	P	170.1	P
142372	23.1	A	56.5	A	65.1	A	32.9	A	39.1	A	39.6	A	0.7	A	18.3	A	82.3	A	35.1	A	30.1	A	41.9	A	48.4	A	25.8	A	11.8	A	3.4	A	27.6	A	34	A	20.6	A	24.5	A	47.2	A	56.2	P	30.2	A	24.3	A
142373	19.2	A	13.6	A	-22.4	A	6.4	A	-22.1	A	13.3	A	1.3	A	-9.5	A	1.7	A	15.9	A	-2.1	A	31.1	A	29.3	A	-0.6	A	16.5	A	6.3	A	-5.1	A	5.3	A	27.5	A	0.2	A	16.4	A	-4.5	A	-0.2	A	-20.8	A
142374	129.3	P	148.3	P	154.5	P	183.1	A	209.7	P	179.7	P	146.4	P	188.9	P	199.5	P	266.8	P	152.2	P	196.8	P	168.4	P	169.4	P	201.3	P	177.1	P	228.9	P	251.9	P	103	P	127.8	A	196.9	P	184.6	P	215.7	P	130.9	P
142375	-2.5	A	-13.6	A	229.2	P	273.4	P	-35.1	A	-8.3	A	202.8	P	181.7	P	14.9	A	-13.4	A	260.8	P	219.8	P	22.6	A	-7.1	A	223.5	P	197	P	-18.7	A	-13.1	A	198.9	P	220.2	P	-27.7	A	-0.9	A	219.7	P	209	P
142376	31.7	A	47.8	A	92.7	A	153	P	82.8	A	17.9	A	127	A	88.7	A	84.5	A	21.8	A	147.5	P	114.5	P	65.5	A	41.4	A	106.9	P	82.4	A	18.6	A	58.3	A	151.6	A	161.1	P	55.9	A	54.6	A	91.9	A	118.3	A
142377	61.8	A	71.7	P	22.3	A	27.4	A	31.3	A	76	P	29.8	A	-22.8	A	65.6	P	76.8	P	50.4	A	25.5	M	54.5	M	66.9	P	31.8	A	41.7	A	59.3	A	29.3	A	29.2	A	13.2	A	82.5	P	53.4	P	20.2	A	30.3	M
142378	-1.1	A	-23.2	A	-10.1	A	11.8	A	-37.7	A	-23.1	A	4.3	A	-22	A	-1.2	A	-0.6	A	13.2	A	-7.8	A	-14.7	A	-9	A	-11.7	A	-11.8	A	-6.1	A	22.1	A	11.1	A	22.9	A	2.9	A	17.5	A	-5.1	A	11	A
142379	79	P	47.3	P	40.2	P	60.3	P	37.2	A	62.5	P	18.4	A	24.6	P	60.5	P	57.6	P	10.9	A	19.2	P	57.1	P	60.6	P	58.4	P	27.5	A	53.1	P	40	P	16.9	A	54.9	A	65.2	P	77	P	49.7	P	23.4	A
142380	69.4	P	65.3	P	177.9	P	144.7	P	44.2	P	38.8	P	144.8	P	83.3	P	94.9	P	69	P	182.7	P	102.4	P	53.5	P	27.8	A	158	P	153.6	P	99	P	83.1	P	194.6	P	130	P	52.1	A	84	P	152.7	P	139	P
142381	179.8	P	155.3	P	155.6	P	126.3	P	151.8	P	172.3	P	166.5	P	113.5	P	176.7	P	186.1	P	158.7	P	113.7	P	155.2	P	204	P	135.3	P	107.2	P	184.7	P	150.3	P	137.6	P	141.4	P	180.7	P	218.2	P	109.5	P	139.4	P
142382	229.9	P	195.5	P	212.5	P	216.7	P	254.2	P	151.9	P	228	P	189.1	P	161.4	P	196.3	P	190.1	P	159.8	P	219.3	P	165	P	198.2	P	235.2	P	186.9	P	172.8	P	201.5	P	123.8	P	187.5	P	124	P	182.5	P	170.1	P
142383	-11.1	A	6.8	A	48.7	A	35.3	A	12.7	A	31	A	10.4	A	27.5	A	-9.1	A	-4.6	A	53.5	A	54	A	8.9	A	9	A	5.8	A	25	A	1.3	A	31.5	A	32.5	A	24.1	A	-9.9	A	6.6	A	46.8	A	48.1	A
142384	-16.8	A	0.7	A	19.9	A	32.4	P	17.5	P	3.9	A	22.9	A	21.2	A	-8.4	A	3.2	A	7.9	P	5.1	A	26	A	23.3	A	26.7	A	24	A	13.4	A	6.6	A	11.9	A	19.1	A	-2.7	A	-5.1	A	18.3	A	25.8	A
142385	135.7	P	95.5	P	69.8	P	38.7	P	129.2	P	35.4	P	92.1	P	120.3	P	100.3	P	117.6	P	58.6	P	71.3	P	119.3	P	45.4	P	82	P	114.1	P	105.9	P	147.3	P	96.8	P	107.9	P	97.9	P	122.2	P	75.1	P	108	P
142386	91.5	P	71.2	P	127.9	P	139.7	P	195.3	P	145.4	P	302.9	P	451.1	P	193.1	P	217	P	325.4	P	396.3	P	297.8	P	355.2	P	425.1	P	463.6	P	198.8	P	248.3	P	290.5	P	242.2	P	97.7	P	115.8	P	420.9	P	292.9	P
142387	45.2	A	35.9	A	-7.7	A	3.5	A	42	P	20.3	P	4.4	A	13.1	A	8.6	A	29.2	A	0.1	A	10.4	A	9.7	A	34.8	A	7.2	A	18.8	A	10.6	A	13.8	A	3.4	A	-2.5	A	-0.3	A	29.2	A	-11.8	A	45.6	A
142388	35.4	A	31.6	A	28.7	A	19.6	A	32.8	A	26.8	A	24.9	A	23.5	A	47	M	29.4	M	10	A	25.4	A	30	A	58.4	P	25.1	A	37.7	A	18.1	A	30.1	A	63.2	P	14.6	A	17.2	A	34.4	P	33.7	P	22	A
142389	20.7	A	16	A	31.1	A	-2.4	A	19.5	A	17.6	A	31.3	A	23.1	A	19.9	A	13.6	A	-6.8	A	10.3	A	17.1	A	27.2	P	8.1	A	13	A	16.5	A	36.6	A	-10.9	A	24.1	A	-8.6	A	-4.3	A	3.1	A	12	A
142390	88.9	P	71.9	P	159.2	P	82.2	P	69	P	29.8	P	87.5	P	163.3	P	91.1	P	91.9	P	86.4	P	81.6	P	168.4	P	67.7	P	185.3	P	141.1	P	183.4	P	151.5	P	155.7	P	156.8	P	74.2	P	119.4	P	117.5	P	54.6	P
142391	-1.8	A	-7.9	A	1860.4	P	2020.5	P	9	A	-7.5	A	1552.2	P	1631.1	P	-2.7	A	13.3	A	1856.5	P	1602.1	P	3.4	A	4.9	A	1512.5	P	1847.7	P	-12.2	A	-1.7	A	1553.3	P	1731.1	P	5.3	A	7.7	A	1657.2	P	1541.1	P
142392	18.9	A	24.8	A	1996.1	P	2593	P	28.2	A	24.1	A	1982.9	P	3122.9	P	30.3	A	41.6	P	2522.6	P	2714.8	P	16.3	A	13.5	A	2204.4	P	2420.3	P	26.6	A	34.4	P	2707.4	P	2635	P	30.5	A	23.3	A	2380.8	P	1875.1	P
142393	48.9	P	55.4	A	34.5	A	47.4	A	50.7	A	58.3	A	68.7	A	12.7	A	38.5	A	42.6	A	44.8	A	49.2	A	29	A	32.6	A	35.2	A	62.7	A	60.9	P	30.8	A	30.9	A	44.6	A	40.6	A	52.9	P	77.1	A	53.8	A
142394	37.8	P	59.8	P	22.6	P	19.4	P	52.5	A	49.3	P	43.2	P	18.4	A	47.2	P	21.9	A	44.4	P	14.7	A	47	A	82	P	43.6	P	43.9	A	38	M	69.2	A	46.4	A	83.6	P	100	P	47.7	P	34.7	P	37.4	P
142395	134.2	P	167.3	P	208	P	169.9	P	169.4	P	102.7	P	124.6	P	178.5	P	172.5	P	156.5	P	78.2	P	149	P	213.6	P	160	P	181.7	P	224.8	P	267.9	P	187.3	P	215.7	P	164.4	P	202.3	P	170.5	P	243.1	P	160.7	P
142396	63.7	A	36.8	A	1.1	A	-21.7	A	27.3	A	-11.9	A	18	A	-2.2	A	16.4	A	0.1	A	8	A	9.9	A	5.2	A	28	A	-31.9	A	-2.5	A	-1.3	A	6.7	A	-6.1	A	31.9	A	7.2	A	37.2	A	7.5	A	-2.4	A
142397	5.7	A	94.8	P	-27.4	A	-30.4	A	16	A	39.4	A	-21.3	A	-57.6	A	77.9	A	94.5	P	-26.6	A	-8.9	A	52.1	A	30.2	A	-4.4	A	-22.8	A	66.6	P	45.9	A	-35.1	A	-12.8	A	104.1	A	9.3	A	-16.2	A	-16.3	A
142398	201.3	P	91.2	P	79.7	A	47.3	A	200.8	P	154.1	P	92.5	P	22.1	A	157.7	P	161.8	P	31.3	A	44.7	P	120.5	P	95.9	P	54.9	A	37.8	M	97.1	P	89.4	P	47.5	A	47.1	P	180.4	P	183.5	P	53.2	A	55.2	A
142399	794	P	673.6	P	227.1	P	209.7	P	631.8	P	744.2	P	256	P	247	P	684.7	P	698.9	P	294.7	P	284.4	P	575.7	P	613.6	P	242.8	P	203.2	P	592.4	P	740.4	P	226.2	P	239.7	P	758.7	P	874.6	P	236.6	P	221.8	P
142400	-12.3	A	-13.9	A	30.7	P	37.8	P	-25.8	A	-3.7	A	27	P	38.7	P	-33.1	A	-14.3	A	54.3	P	47.7	P	-10	A	-28.7	A	19.5	A	19.7	A	-13.2	A	-14.5	A	19.4	P	55.6	P	-9.5	A	-9.3	A	29.6	P	64.4	P
142401	19.2	A	34.7	A	48.3	P	38.2	A	46	P	33.5	A	45.7	A	29.2	P	29.5	P	10.3	A	29.3	P	30.1	P	30.8	A	34.3	A	34.3	P	23.7	A	25.5	A	36.2	A	36.1	P	56.1	P	40.3	A	46.5	A	60.8	P	60.4	P
142402	198.1	P	149.4	P	174.6	P	108.2	P	269.8	P	125.2	P	174.7	P	251.9	P	335.9	P	425.4	P	209.8	P	258.2	P	349.1	P	445.4	P	203.9	P	200.4	P	300.1	P	286.9	P	218.9	P	184.1	P	205.7	P	215.5	P	287.6	P	211.3	P
142403	39.3	A	65.1	P	40.2	A	30.6	A	60.9	P	49.7	P	24.3	A	13.8	A	18.9	P	75	P	54.4	A	8	A	49.3	P	69.1	P	42.2	A	32.9	A	50.3	A	56.4	P	23.4	A	9.4	A	59.8	A	48.9	A	7.2	A	12.6	A
142404	-65.3	A	-36.3	A	139.8	P	167.3	P	-103.6	A	-38	A	86.1	P	53.4	P	-2.1	A	-47.4	A	218.8	P	187.6	P	2.6	A	-41.7	A	138.7	P	120.1	P	-55.3	A	-60.2	A	174	P	144.6	P	-5.4	A	-28.2	A	119.8	P	107.9	P
142405	39.9	A	51.4	A	29.7	A	7.3	A	48.5	A	6.3	A	-6.8	A	14.7	A	26.4	A	36.4	A	-11.9	A	-2.7	A	7.7	A	46.3	A	0.7	A	29.6	A	42.5	A	-1	A	-2.3	A	6.8	A	1.6	A	32.4	A	-3.2	A	18.3	A
142406	9.5	A	-11.3	A	77.3	P	93.5	P	10.7	A	-2.9	A	39.3	P	78.3	P	8.5	A	8.4	A	67.3	P	68.7	P	-22.6	A	-30.4	A	19.3	M	38.9	P	12.5	A	14.3	A	68.4	P	104.7	P	-12.6	A	-17.2	A	79.1	P	39.5	A
142407	289.5	P	229	P	215.7	P	131.6	P	349.9	P	246.6	P	161.7	P	192.3	P	342.3	P	364.8	P	117.8	P	158	P	314.5	P	240.3	P	163.3	P	161.1	P	325.3	P	376.9	P	226.6	P	156.7	P	319.1	P	248.2	P	153.1	P	171.9	P
142408	205.7	P	236.2	P	161.9	P	124.3	P	202.6	P	176.4	P	118.9	P	141.5	P	192.2	P	218.7	P	127.9	P	121.3	P	210.3	P	149.1	P	122.8	P	112.9	P	210.3	P	202.1	P	128.2	P	109.4	P	214.5	P	215	P	155.2	P	145.4	P
142409	45.8	A	34.7	A	63.6	P	49	A	0.6	A	13.8	A	-4.6	A	16.4	A	43.1	A	-25.5	A	21.4	A	4.7	A	-4.3	A	-15.9	A	-6.4	A	33.9	A	9.7	A	16.3	A	17.9	A	24.2	A	24.4	A	-4.3	A	8.9	A	-8.7	A
142410	20.7	P	-1.7	A	5.6	A	16.6	A	-0.5	A	2.9	A	-17.4	A	2	A	-23.7	A	-4.4	A	-20.5	A	-24.2	A	-7.3	A	-30.8	A	-9.8	A	-8.5	A	-6.7	A	-31.7	A	0.1	A	-14	A	25.8	A	10	A	1.8	A	9	A
142411	111.2	A	106	P	82.8	P	87.3	A	92.7	A	115.1	P	116.9	P	108.1	P	104.4	A	101	P	83.7	A	109.3	P	102.8	A	102.5	P	98	P	97.2	A	147.5	A	123	P	125.9	P	90.1	A	121.6	P	72.9	A	73.5	A	91.4	A
142412	31.6	A	3.8	A	-2.8	A	13	A	13.4	A	8.3	A	-12.5	A	25.6	A	-26.6	A	13.3	A	-48.5	A	-1.2	A	-6.2	A	-2.4	A	-16.5	A	-18.1	A	11.6	A	32.7	A	30.1	A	-2.3	A	-9.7	A	26.8	A	75.3	P	-22.9	A
142413	427.3	P	507.4	P	791.2	P	557.3	P	517.5	P	299	P	711.2	P	1065.4	P	619.1	P	588.6	P	743.6	P	703.8	P	763.9	P	494.1	P	1108.7	P	1044.8	P	978.1	P	828	P	1185.7	P	908	P	440.3	P	511.7	P	849.8	P	703.4	P
142414	85.2	A	248.1	P	670.8	P	458.4	P	152.1	P	10.7	A	435.5	P	541.6	P	153.6	P	161.7	P	361.6	P	423.2	P	195.2	P	159	P	689.7	P	592.2	P	202.8	P	253.7	P	547.7	P	561.4	P	157.3	P	116.1	P	500.9	P	318.2	P
142415	347.7	P	488.1	P	535.8	P	461.8	P	519.6	P	359.7	P	537.7	P	443.7	P	414.7	P	481.2	P	556.5	P	481.3	P	442.2	P	489.1	P	537.4	P	482.2	P	443.8	P	445.6	P	458.8	P	538.7	P	371.7	P	450.8	P	436.4	P	580	P
142416	123.9	P	105.6	P	187	P	148.8	P	125.8	P	63.5	P	111.7	A	151.4	P	156.7	P	159.8	P	119.5	P	131.8	P	179.7	P	185.3	P	190.5	P	121.9	P	227.4	P	200	P	163.4	P	180.3	P	114.7	P	220.4	P	181.1	P	242.3	P
142417	-5.5	A	-54.3	A	4.6	A	0.2	A	11.6	A	4	A	-0.8	A	-11.6	A	-10.7	A	-0.4	A	-5.5	A	5.5	A	-6	A	-17.1	A	8.9	A	-1.5	A	18.4	A	-0.7	A	22.3	A	19.3	A	7.1	A	-13.8	A	-0.5	A	-10.5	A
142418	-3.3	A	48.3	A	27.9	A	11.6	A	17.9	A	-4.6	A	27.8	A	15.6	A	-17.3	A	18	A	23.1	A	21.6	A	32.3	A	5.5	A	16	A	13.3	A	20.8	A	35.2	A	26.7	A	27.7	A	32.9	A	-5.9	A	33.4	A	50	A
142419	1738.7	P	258.6	P	412.6	P	228.3	P	1890.5	P	188.5	P	408.8	P	1009.9	P	2379.8	P	2303.7	P	346.3	P	539.8	P	847.1	P	833.5	P	745	P	771.1	P	1706	P	892.9	P	1147.4	P	500.5	P	496.4	P	724.4	P	1353.5	P	689.5	P
142420	-51.3	A	-23.2	A	-15.6	A	-1.7	A	-18.2	A	6	A	6.9	A	-22.9	A	-6.3	A	1.8	A	-20.5	A	-23.4	A	-30	A	-22.6	A	-24.1	A	-28.4	A	-49.6	A	-8.6	A	-39	A	-18.5	A	-51	A	-25.1	A	-24.1	A	-21.5	A
142421	181.6	P	157.8	P	101	P	119.9	P	90.7	P	172.5	P	84.5	P	146	P	142.9	P	152.2	P	156.4	P	69.9	P	138.1	P	102.6	P	120.6	P	79.4	P	129.2	P	145.9	P	66.1	P	49.1	P	126.7	P	145.6	P	119.3	P	130.1	P
142422	33.5	A	22.4	A	22.1	A	14.2	A	46.1	A	24.9	A	14.7	A	2.7	A	-2.4	A	21.2	A	-6.6	A	34.5	A	14.5	A	9.7	A	31.6	A	4.3	A	27.4	A	32.2	A	27.8	A	27.7	A	15.7	A	20.2	A	2.5	A	18	A
142423	24	A	40.1	A	40.9	A	35.1	A	29.1	A	22	A	10.2	A	6.1	A	26.9	A	24.4	A	24.6	A	42.5	A	41.9	A	23.7	A	22.7	A	63.2	A	16.2	A	25.1	A	5.7	A	70.3	A	16.5	A	31.6	A	35.3	A	55.8	A
142424	2	A	-17.3	A	239.8	P	315.4	P	4.1	A	21.3	A	328.1	P	214.8	P	21.9	A	-5	A	437.5	P	324.8	P	10.3	A	-24.7	A	386.8	P	348.5	P	-2.3	A	-4.1	A	361.4	P	436.6	P	9.6	A	-37	A	307.7	P	298.3	P
142425	16.6	A	1.5	A	19.6	P	5.5	A	12.2	A	4.6	A	24.8	A	4.8	A	5.4	A	25.3	A	12.7	A	15.1	A	19.2	A	12.9	A	2.4	A	21.5	A	-3.6	A	16.6	A	6.4	A	32.4	A	2.7	A	36.2	P	0.3	A	1.9	A
142426	0.8	A	3.7	A	49.3	P	34.9	A	-10.2	A	-7.6	A	-9.5	A	60	P	3.5	A	15	A	31	A	39	P	10.6	A	2.6	A	30.7	A	16.7	A	-24.6	A	-34.5	A	16.1	M	12.4	A	-5.1	A	-28.8	A	55.3	A	42.3	P
142427	20.5	A	39.9	P	90.7	P	84.2	P	40.7	P	44.5	P	65.5	P	51.9	P	39.9	P	28.6	M	64.7	P	35.6	P	43.5	P	34.1	P	79.1	P	73.7	P	39.1	P	49.9	P	54.8	P	71.4	P	23.4	A	30.8	P	72.6	P	42.4	P
142428	129.5	P	160.7	P	88.9	A	107.2	P	168.7	P	115.6	P	89.2	A	78.5	A	181.9	P	182	P	86.1	A	117.6	P	184.2	P	138.8	P	134.4	P	131.9	P	127.4	P	132.6	P	147.5	A	141.8	A	204.1	P	200.7	P	93.1	P	109.3	P
142429	44.5	A	70.2	A	61.3	M	77.7	A	52.1	A	63.7	P	62.2	A	63.3	A	96.1	A	52.7	A	37.3	A	48.8	A	25.7	A	66.5	A	27.6	A	62.8	A	57.9	A	54.1	A	36	A	13.8	A	55.5	A	56.9	A	68.5	A	67.3	P
142430	-21.2	A	4.8	A	-40.7	A	-18.8	A	-58.2	A	-28.2	A	-38	A	-61.1	A	-1.3	A	-26.1	A	-74.8	A	-41.2	A	-20.6	A	-35.2	A	-7.5	A	-45.5	A	-9.9	A	-22	A	-42.5	A	-35.9	A	21.2	A	9.3	A	-3.4	A	-39	A
142431	9.4	A	3.5	A	10.3	A	11.3	A	13.2	A	17.1	A	22	A	4	A	12.6	A	22.1	A	25.4	A	9.6	A	14.3	A	22.7	A	9.6	A	-0.6	A	13.6	A	33.4	P	34.9	A	17.2	A	8.5	A	34.6	P	-11.3	A	8.1	A
142432	-16.6	A	13.7	A	-64.6	A	-33.3	A	2.3	A	-2.5	A	-16.1	A	26.9	A	-21.6	A	-23.6	A	-12.4	A	-34.2	A	-25	A	-0.9	A	-24.4	A	-17.9	A	-16.8	A	4.3	P	-0.2	A	-23.4	A	-52.1	A	-14.7	A	26.6	A	27.1	A
142433	84.6	A	97.6	P	26.5	A	35.4	M	86.6	P	89.8	P	13.9	A	4.6	A	97.8	P	70.8	M	8.4	A	31	A	96.6	P	89.1	P	5.3	A	29.9	A	113.1	P	100.3	P	-12	A	8	A	83.6	A	118.1	P	-5.7	A	19.1	A
142434	404.8	P	372.7	P	243.1	P	260	P	393.2	P	337.3	P	204.2	P	195.9	M	401.2	P	442.7	P	198.1	P	199.1	P	413.8	P	332.9	P	238.4	P	254.7	P	390.5	P	367.2	P	225.5	P	216.9	P	382.5	P	418.8	P	259.7	P	217.8	P
142435	52.8	P	31	A	18.9	P	49.1	P	50.7	A	49	A	46.9	P	32	A	41.2	A	43.6	A	42.3	P	44.7	A	52.4	A	36.1	A	28.4	A	59.6	P	27.5	A	37.2	A	35.3	A	46.9	A	46.5	A	32.7	A	49.8	A	29.6	A
142436	33	A	-5.1	A	75.4	P	100.4	P	-4.3	A	12.6	P	76.4	P	64.3	P	17.8	A	7.5	A	99.3	P	72.6	P	0.4	A	-10.9	A	69.9	P	46.7	P	-2.8	A	6.9	A	77.4	P	59.3	P	-3.3	A	3.4	A	56.9	A	65.9	P
142437	44.1	A	53.5	A	59.8	P	43.3	A	25.3	A	-8.8	A	73.9	M	102.8	A	14.8	A	39.1	A	39.4	A	10.5	A	51.3	A	-4.1	A	20.4	A	45.7	A	21.8	A	-52.7	A	16.3	A	14.5	A	26.6	A	-12.2	A	23.4	A	39.9	A
142438	-3	A	-15.9	A	-14.2	A	-10	A	-33.1	A	-37.8	A	-27	A	-21.6	A	-19.7	A	-4.9	A	-56.8	A	-21.4	A	-22.4	A	-57.9	A	-15.8	A	-38.7	A	-16.7	A	-5	A	-19.4	A	-28.1	A	-22.1	A	-7.7	A	-42.3	A	-17.2	A
142439	-2	A	-9	A	-0.1	A	20.1	A	-5	A	-6.8	A	12.7	A	-4.8	A	-1.6	A	-8.7	A	-11.7	A	1.4	A	-0.2	A	-11.5	A	5	A	-6.7	A	-6.3	A	5.1	A	10.6	A	-23.2	A	-22.8	A	-5.7	A	-1.7	A	8.8	A
142440	-7.2	M	-29.3	A	2	A	8.1	A	34	A	53.1	A	15.5	A	-14	A	32.1	A	28.3	A	-1.3	A	5.3	A	-16.3	A	2.3	A	-9.9	A	-46	A	-20.1	A	26.5	A	-68.8	A	24.7	A	-40.9	A	-32.1	A	1.5	A	21.1	A
142441	186.3	P	154.9	P	116.2	P	78.1	P	199.1	P	225.8	P	122.1	P	88.5	P	183.6	P	132.1	P	141.4	P	124.4	P	164.6	P	185.6	P	100	P	117.2	P	172.9	P	167.7	P	113.3	P	102.9	P	180.2	P	131.7	P	131.2	P	101.6	P
142442	45.7	A	81.6	P	27.7	A	18.2	A	55.9	P	80.2	P	-17.2	A	4.9	A	52.5	P	80.6	P	5.4	A	16.6	A	45.4	P	36.5	A	-11.3	A	11.2	A	70.5	P	76.7	P	12.7	A	3.2	A	64.1	P	60.3	P	9.6	A	-8.6	A
142443	102.1	A	67.2	A	35.4	A	59	A	54	A	70.6	A	43.9	A	34.1	A	109.4	P	88.7	P	6.9	A	38.7	A	61.9	A	82.4	P	41.3	A	53.3	A	63.6	P	86.7	P	42.6	A	59.1	A	100.6	P	78.2	P	38.2	A	46.5	A
142444	73.6	P	55.5	P	21.9	A	7.5	A	0.8	A	46.6	P	20	A	-16.1	A	52.5	P	43.5	P	22.2	A	-6.8	A	27.9	P	44.6	P	-20.2	A	-17.1	A	47	P	26.9	A	16.9	A	10.6	A	45.4	P	74.1	P	-12	A	13.7	A
142445	95.4	P	10.7	P	4.2	A	-1.3	A	-8	A	24.4	M	13	A	-31.8	A	27.9	A	3.2	P	0.3	A	8.6	A	10.5	A	-5	A	-33.8	A	-4.4	A	24.7	P	31.6	A	-19.5	A	-9.5	A	52.3	A	37.3	P	-21.1	A	18	A
142446	109.4	A	38.4	P	48.1	A	33.1	A	37.3	A	40.5	A	79.5	A	68.8	A	76.9	A	76.2	A	33.5	A	63.1	A	42.5	A	73	A	44.4	A	93.2	A	32.2	A	92.6	A	79.9	P	110.1	A	76.1	P	53	A	10.2	A	48.3	A
142447	34.8	P	52.6	P	63.1	P	58.5	P	52.9	P	49.9	P	80.3	P	46	P	39.3	P	60.3	P	85.5	P	71.8	P	64.3	P	46.7	P	54.4	P	62.8	A	58.7	P	58.8	P	50.4	P	67.4	P	71.5	P	62.3	P	70.6	P	62.4	P
142448	72.8	A	57.3	A	11.9	A	-4.9	A	18.7	A	34.2	A	30.1	A	21.1	A	43.6	A	30.9	A	7.7	A	12.5	A	43.1	A	36.8	A	12.5	A	19.6	A	29.2	A	25.7	A	17.7	A	3.5	A	49.2	A	26.7	A	-5.3	A	26.7	P
142449	107.3	P	143.8	P	60.8	P	75.2	P	130.3	P	130.9	P	70.2	P	92.6	P	139.3	P	84.7	P	108	P	88.5	P	98.7	P	114.7	P	88.2	P	68	P	100.2	P	87.2	P	95.4	P	103.9	P	114.4	P	95.2	P	102.2	P	81.9	P
142450	115.4	P	91.6	P	57.3	P	80	P	125.2	P	129.5	P	76.3	P	114.4	P	118	P	106.7	P	50.1	P	82.8	P	119.3	P	114	P	56.7	P	75.4	P	99.6	P	110.3	P	127.5	P	49.4	A	89	P	95.8	P	60.3	P	79.3	P
142451	32.1	A	10.8	A	33.9	A	24.5	A	12.4	A	4.9	A	26	A	23.8	A	14.2	A	17.6	P	16.6	A	10.8	A	7.6	A	11.6	A	31	A	10.5	A	26.3	A	-0.4	A	13.5	A	33.5	A	17.2	A	21.8	P	31.2	P	24.1	P
142452	650.5	P	700.3	P	276	P	231.5	P	673.8	P	843.3	P	254.3	P	224.2	P	625	P	507.4	P	214	P	236	P	607.2	P	809.9	P	180	P	289.1	P	800.5	P	432.1	P	174.4	P	171.8	P	676	P	531.1	P	238	P	253.7	P
142453	13.7	A	46.7	A	49.8	P	30.4	A	44.3	A	22.7	P	51.7	P	87.9	P	49.8	P	58.2	P	62.9	A	59.1	P	54.8	A	29.9	A	42.7	P	60.3	P	29.3	A	38.7	A	63.7	P	28	A	18.7	A	36.6	P	67.4	P	54.5	A
142454	278.5	P	286.3	P	45.3	M	48.6	P	266.9	P	405.8	P	39.1	A	-20.8	A	314.6	P	345.8	P	35.4	P	53.6	M	338.1	P	254.7	P	75	P	65.6	A	204.1	P	236.4	P	68.7	A	56.4	P	238.6	P	418.5	P	50.9	A	58.1	P
142455	74.5	A	78.6	P	115.5	P	55.4	A	64.1	P	43.3	A	83	P	76.8	P	72.3	P	81.8	P	58.6	A	61.2	A	98.8	P	89.2	P	90.8	P	81.2	A	101.9	P	96.1	P	171	P	126.2	P	65.3	A	87.7	P	87	P	96.3	P
142456	77.3	P	69.6	P	82.9	P	96	P	74.8	P	86.9	P	99	P	68.9	A	73.1	P	76.8	P	117.3	P	93.9	P	78.6	P	101.8	P	107.7	P	140.3	P	77.8	P	66.9	P	133.8	P	109.2	P	75.2	P	144.8	P	114.1	P	108.2	P
142457	268	P	189.1	P	184.6	P	138.2	P	192	P	177.1	P	166.9	P	196	P	233.7	P	232.9	P	91	P	166.2	P	209.7	P	166.5	P	202.6	P	171.5	P	221.9	P	178.9	P	177.1	P	129.1	P	176.5	P	241.2	P	191.1	P	146.6	P
142458	20.1	A	28.7	A	93.9	P	97.8	P	11.7	A	29.4	M	108.3	P	67.3	P	7.9	A	16	A	131.7	P	115.1	P	-2.7	A	27.1	A	54.3	P	82.3	P	-3	A	3.9	A	81.7	P	70.1	P	-2.1	A	4.4	A	68.9	P	76.4	P
142459	7.6	A	-0.8	A	5.5	A	17.7	A	17.6	A	8.7	A	-8.9	A	-0.9	A	13.9	A	1.4	A	15.9	A	20.4	A	7.4	A	0	A	23.8	A	24.2	A	9.3	A	34.2	A	1.3	A	11.7	A	30.8	A	13.4	A	2.3	A	11	A
142460	124.9	P	131.9	P	93.1	P	19.6	A	117.4	P	86.7	P	32.9	A	57.1	A	152.9	P	88.1	P	46	A	57	A	148.4	P	87.7	P	21.7	A	2.7	A	141.3	P	91.3	P	35.9	A	-10.5	A	190.1	P	98.6	P	69.6	P	0.2	A
142461	36.8	A	45.6	A	49	A	56.7	A	41.9	A	38.2	A	102.1	P	85.7	P	41.4	A	45.8	A	98.9	A	90.8	A	40.2	P	88.6	A	63.9	P	84	P	34.2	A	46.9	A	47.4	A	84	A	36.3	A	58.8	A	90.5	M	122.2	M
142462	346.4	P	453.5	P	440.5	P	414.7	P	345	P	360.9	P	307	P	440.7	P	385.3	P	414.7	P	404.1	P	407.2	P	345.7	P	309.9	P	304.5	P	373.4	P	441	P	397.1	P	441.4	P	306.9	P	418.9	P	349.1	P	377.2	P	385.9	P
142463	10.9	A	13.5	A	3.6	A	-10.9	A	15.2	A	19.1	A	5.8	A	-3.8	A	11.6	A	8.8	A	20.6	P	-4.9	A	4.9	A	14	A	4.9	A	19.9	P	6	A	10.4	A	4.2	A	7.6	A	1.7	A	1.7	A	11.3	A	-4.6	A
142464	90.7	P	122.2	P	14.6	P	29.9	P	95.1	P	96.5	P	23.9	P	33.2	P	69.6	P	94.2	P	39.7	P	64.7	P	109.4	P	92.3	P	51	P	28.1	M	86.7	P	90.8	P	77.6	P	42.3	P	118.3	P	94	P	41.9	P	47.8	P
142465	116.4	P	126.3	P	199.4	P	194.6	P	116.3	P	103.7	P	216.5	P	31.5	A	95.1	P	86.1	P	214.6	P	217.4	P	97.3	P	77.8	M	244.2	P	251.4	P	58.6	P	131.7	P	245.6	P	246.2	P	91.4	P	107.2	P	169.1	P	231.2	P
142466	93.4	P	88.1	P	56.9	P	50.3	P	83.3	P	76.1	P	69.8	A	22.9	A	58.5	P	74.6	P	46.9	A	48.1	P	64.9	P	74.2	P	12.5	A	57.6	P	50.3	A	73.9	P	47.6	P	43.6	P	91.3	P	79.9	P	21.4	P	47.2	P
142467	67.5	P	63	P	50.5	P	64.6	P	94.2	P	65.8	P	28.4	A	-12.2	A	68.4	P	52.2	A	56.2	A	40.5	P	58.2	P	89.1	P	-6.3	A	13.7	A	48	P	64.2	P	4.2	A	63.9	A	80.4	P	69.3	P	26	A	20.9	P
142468	89.6	P	90.7	P	12	A	38.6	P	109.5	P	87.1	P	30.3	A	15.5	A	95.8	P	86.8	P	28.7	P	55.2	P	135.8	P	89.1	P	46.9	P	69.7	P	99.8	P	105.5	P	43.6	P	48.3	A	98.9	P	112.1	P	37.8	P	45.7	P
142469	58.2	P	92.7	P	62.5	P	64.2	A	85.3	P	87.9	P	76.2	P	104.2	P	86.9	P	86.3	P	67.4	P	89.6	P	73	P	97.3	P	69.4	P	63.5	P	82.7	A	88.3	P	85	P	101.3	P	65.4	P	76.7	P	91.5	P	106.2	P
142470	53.9	A	72.5	A	31.1	A	15.9	A	84.1	A	120.8	P	48.1	A	35.6	A	95.7	A	51.2	P	37.7	A	45.2	A	76.6	P	67.9	P	58.4	A	45.7	A	90.3	A	66	A	21.4	A	35.7	A	45.4	A	72.1	A	27	A	50.8	A
142471	209.2	P	306	M	359	A	418.4	P	387.9	P	338.4	P	378.7	P	470.7	A	312.2	M	297.7	M	349.3	P	356.6	A	363.4	P	240.7	P	341.4	A	444.3	P	335.4	A	325.5	P	430.1	P	411.3	A	344.7	A	317.9	P	363.9	P	378.9	M
142472	4659.3	P	4284.2	P	2948.2	P	2775.1	P	5373.3	P	5076.3	P	3086	P	2944.1	P	5385.5	P	5346.7	P	3006.4	P	3207.4	P	4643.6	P	5379.1	P	3614.1	P	3407.5	P	4974.3	P	5340.6	P	2921.5	P	3093.2	P	4425.4	P	4699.4	P	3556.1	P	3524.5	P
142473	7.9	A	9.5	A	4.2	A	29.8	A	14.3	A	24.6	A	22.8	A	-15.3	A	19.4	A	30.7	A	-7.1	A	22.6	A	42.4	A	14.7	A	12.3	A	20.5	A	2.4	A	4.1	A	-7.1	A	-11.9	A	-3.1	A	32.1	P	2.7	A	-16.5	A
142474	22.4	A	31.1	A	123.7	P	127.5	P	48.1	A	45.8	A	117.6	P	142.5	P	85.2	A	42.1	A	188.5	P	141.3	P	51.3	A	33	A	113.3	P	84	A	57.7	A	44.3	A	172.9	P	118.8	M	42.7	A	31	A	121.9	M	110.2	P
142475	93.2	P	101.8	P	85	A	58.2	A	61	P	119.1	P	38.3	A	17.5	A	100	P	116.4	P	61.4	A	50.6	P	104.7	P	109	P	23.5	A	19.3	A	103.6	P	92.2	P	17.4	P	3.8	A	124.5	P	82.1	P	18.7	A	45.4	P
142476	-5.7	A	-0.8	A	-9.2	A	-10.3	A	-10.8	A	0.7	A	1.1	A	-7.6	A	-4.5	A	-3.8	A	9.9	A	15	A	-9	A	-7	A	3.7	A	-3	A	32.8	A	-9.5	A	-13.6	A	-4.9	A	2.4	A	-11	A	5.7	A	-4.8	A
142477	54.3	P	11.8	P	0.8	A	-6.9	A	32.3	P	57.4	P	-13.3	A	8.4	A	16.3	A	34.7	P	-15.1	A	-0.4	A	8.7	A	9.6	A	23.3	A	-17.7	A	42	P	45.5	P	17.8	P	8.2	P	13.5	M	59.9	P	-2.1	A	14.8	A
142478	29.6	A	0.7	A	11.9	A	8	A	18.3	A	14.9	A	7.7	A	-7.8	A	16.1	A	9.8	A	-6.5	A	8	P	14.6	A	-4.1	A	-9.2	A	-1	A	13.6	A	0.3	A	17	A	14.5	P	-21.2	A	5.2	A	24.3	A	21.9	A
142479	86.9	A	99.8	P	53.5	P	30.2	A	63.9	P	61.9	P	38.2	P	63.4	A	61.2	A	82.2	P	32.4	A	43.9	P	74.4	P	90	P	97.9	P	68.2	P	103.3	P	92.3	P	83.6	P	36.1	A	111.9	P	64.1	A	66.2	P	71.4	P
142480	144.2	P	137.7	P	369.2	P	242.8	P	150.9	P	91.4	P	308.3	P	320.7	P	141	P	144.1	P	220.7	P	159.2	P	306.7	P	152.6	P	447.8	P	391.4	P	277.2	P	217.1	P	322.8	P	211.7	P	148.9	P	130.3	P	369.4	P	336.1	P
142481	451.6	P	444.5	P	202.5	P	257.9	P	467.7	P	562.1	P	222	P	137.6	P	464.3	P	289.7	P	252.9	P	261	P	403.2	P	408.5	P	212.9	P	212.2	P	451.3	P	482	P	174.2	P	204.9	P	507.2	P	417.1	P	210.9	P	172.4	P
142482	213.5	P	235.7	P	353.5	P	394.5	P	188.2	P	220.6	P	364.3	P	350.6	P	200.9	P	149.4	P	389.4	P	388.8	P	197	P	260.7	P	354.5	P	420.9	P	166.5	P	197.4	P	318	P	401.2	P	190.3	P	169.7	P	317.1	P	338.6	P
142483	92.6	P	100.2	P	13	A	19.7	A	102.6	P	121.3	P	-6	A	8.9	A	105.5	P	104	P	14.8	A	18.4	P	94.2	P	126.1	P	21.1	P	-7.4	A	93.5	P	57.6	P	0	A	-12.9	A	112	P	109.2	P	1.8	A	26.2	A
142484	105.4	P	103.1	P	18.2	A	42.7	P	97.6	P	72.7	P	43.3	P	46.9	P	112	P	102.5	P	22.2	A	34.5	A	87.5	P	75.1	P	42.8	A	44.8	P	70.2	P	80.1	P	39.1	A	37.4	P	99.4	P	105	P	46.6	P	35.8	A
142485	105.3	P	144.4	P	65	A	111	P	122.6	P	149.8	P	95.5	P	108.1	P	129	P	91.8	P	72.9	P	91.1	P	125	P	102.3	P	99.6	P	110.1	P	92.6	P	95.4	P	86.2	A	77.6	P	104.5	P	89	P	82.3	P	69.8	M
142486	17.5	A	14.8	P	22.4	A	17.7	A	19.9	P	22.3	M	5.2	A	-0.6	A	24.8	P	13.4	A	12.3	A	23.9	P	13.2	A	10.3	A	-3.6	A	11.6	A	15.5	A	11.3	A	22.5	P	20.8	A	0.9	A	19.9	M	15.3	A	13.1	A
142487	-2.4	A	6.5	A	11.3	A	-20.1	A	-8.4	A	-7.9	A	0.9	A	-26.8	A	17.3	A	-3.3	A	4.3	A	5.9	P	5	A	-6.2	A	-3	A	-0.8	A	-7.4	A	6.3	A	11.2	A	18.5	A	-0.5	A	20.1	P	3.7	A	-12.3	A
142488	338.9	P	266.2	P	81.8	A	47.2	A	299.6	P	306.3	P	107.6	P	156.2	P	334.4	P	328.8	P	81.9	P	132.7	P	308.9	P	289.8	P	86.7	P	68.6	P	296.3	P	289.6	P	123.1	M	62	P	342.2	P	348	P	135.6	A	82.6	P
142489	38.4	P	48.4	P	-5.3	A	4.5	A	46.2	P	26.3	P	-15.4	A	26.1	A	52.5	P	45.9	P	20.7	A	19.6	A	28.1	P	48.3	P	-21.5	A	5.2	A	44.8	P	33.2	P	5.5	A	-2	A	51.8	P	51.3	P	9.2	A	7	A
142490	38.9	P	51.3	P	42.7	P	62	P	34.5	P	34.6	P	59.4	P	33.2	P	30.3	P	43.2	P	55	P	60.9	P	32.5	P	39.7	P	30.6	P	31.8	P	54.5	P	39.2	P	60.7	P	30.8	P	40.4	P	40	P	27.6	A	49.5	P
142491	44.9	P	44.9	A	60.1	P	74.8	P	43.9	P	46.7	A	100.6	P	117.8	P	55.8	P	52.5	P	111.1	P	121.3	P	43.6	P	43.6	P	77.8	P	91.1	P	34.4	A	35.3	A	80.1	P	103.4	P	47.7	P	36.4	A	118	P	107.1	P
142492	140.9	P	130	P	60.9	A	56.9	A	110	P	99.5	P	58	A	74.2	A	134.3	P	145.1	P	61.2	P	56.5	P	124.6	P	93	P	45.9	A	50.8	P	117.5	P	108.8	P	61.1	A	66.7	A	128.1	P	123.7	P	44.4	P	44.4	A
142493	252	P	200.5	P	65	A	66.7	M	203.2	P	223.6	P	79.5	P	62.9	A	162.5	P	202.4	P	13	A	75.5	P	216.6	P	194.3	P	55	P	46	A	183.2	P	166.1	P	44.9	A	62.6	A	217.7	P	215.9	P	71.6	A	53.7	P
142494	2568.5	P	2369.9	P	3001.9	P	3043.8	P	2980.9	P	2476.4	P	3004.7	P	3771.6	P	2717.7	P	2130.3	P	3391.4	P	3001.3	P	2337.6	P	2465.2	P	3472.6	P	3892.9	P	2924.3	P	2372.5	P	3281.2	P	3602.7	P	2210	P	2006.9	P	3520.7	P	4090.5	P
142495	-88.5	A	-43.1	A	350.4	P	444.2	P	-68.3	A	-55.7	A	362.4	P	224.7	P	-20.4	A	-59.3	A	405.1	P	391.4	P	-23.1	A	-43.6	A	287.3	P	337.8	P	-68.6	A	-17.9	A	420.9	P	360.7	P	-21.7	A	-15.4	A	426.5	P	300	P
142496	-31.9	A	-23.5	P	43.8	A	-7.6	A	20.6	A	-87.9	A	-8.1	A	19.6	A	-8.4	A	-11.7	A	21.4	A	28.6	A	-36.1	A	28.9	A	4.5	A	17.9	A	-4.3	A	-33.5	A	51.4	A	-7.7	A	-70.5	A	-9.4	A	12	A	-27.7	A
142497	-1.9	A	-3.9	A	-6	A	-12.7	A	5.4	A	26.4	A	-12.9	A	-27.3	A	3.8	A	-1.1	A	-5.5	A	-11.6	A	1	A	23.5	P	-2.9	A	-30.3	A	-8.7	A	13.2	A	-16.9	A	-28.4	A	-0.4	A	22.2	A	-14.9	A	-12.3	A
142498	2420.6	P	1931.6	P	2652.7	P	2172	P	2536.3	P	1737.6	P	2996.4	P	3447.4	P	2431.1	P	2161.7	P	3057	P	2355.2	P	1831.4	P	1734.4	P	2690.3	P	3120	P	2579.2	P	2325.2	P	3047.6	P	2973.4	P	1940.4	P	1916.8	P	3377.2	P	3529.6	P
142499	293.3	P	224	P	364.6	P	296.6	P	277.1	P	242	P	248.7	P	381.6	P	276.2	P	270.7	P	234.5	P	309.6	P	287.8	P	250.2	P	404	P	377.4	P	243.5	P	295.7	P	303.8	P	310.7	P	225.1	P	221.5	P	336.3	P	281	P
142500	11.9	A	29.6	A	19.2	A	40.6	A	30.2	P	40	P	11.5	A	17.8	A	16.5	A	31.1	A	12.9	A	20.3	A	12	A	20.4	A	14.8	A	13.3	A	31.6	P	9.2	A	11	A	10.6	A	3.2	A	29.5	P	30.6	A	17.2	A
142501	6	A	3.5	A	11.1	A	13.7	A	-8.6	A	0.3	A	16.6	A	18.6	A	4.2	A	-8.4	A	2.1	A	8.4	A	0.3	A	-17.3	A	12.7	A	6.2	A	-11.3	A	16	A	0.2	A	6.4	A	16	A	12.6	A	23.7	A	8.3	A
142502	-37.8	A	15.7	A	-6.7	A	-9.3	A	41.5	A	28.4	A	53.1	A	4.8	A	-13.4	A	31.1	A	-29.7	A	-9.3	A	49.3	A	50.1	A	29.3	A	-26.1	A	49.5	A	49.3	A	-8.1	A	31.2	A	37.7	A	-16.2	A	-16	A	-16.2	A
142503	203.5	P	176.9	P	66.1	P	77.2	P	218.1	P	212.9	P	60.6	P	63.6	P	187.3	P	218.7	P	71.7	P	60	P	183.1	P	237.2	P	68.2	P	51.5	P	189.4	P	176.5	P	71.5	P	75.2	P	250.7	P	203.5	P	54.6	A	51.7	P
142504	32.7	A	36.1	P	4.4	A	17.9	A	26.6	A	14	A	13.6	A	4	A	24.6	A	29	A	16.6	A	15.3	A	35.3	P	29.1	P	-3	A	23.3	P	23	A	11.7	A	-12.3	A	18.5	A	40.8	A	27.8	P	10	A	3.6	A
142505	1056.7	P	745.4	P	451	P	435.5	P	917	P	834.6	P	608.8	P	639.7	P	845.6	P	708.2	P	518.7	P	562.9	P	845.1	P	803.7	P	524.6	P	595.6	P	905.4	P	903.8	P	614.9	P	533.4	P	985	P	917.3	P	684	P	504.9	P
142506	39.3	A	56.6	A	18.5	A	64.1	A	54.1	A	32.3	A	38.6	A	56.5	A	41	A	7.4	A	30	A	1.6	A	56.4	A	44.2	A	35.6	A	78.9	A	50.4	A	40.4	A	46.2	A	73.6	P	51.2	A	41.5	A	47.7	A	54.4	A
142507	2022.1	P	1688	P	589.1	P	584.8	P	2096.3	P	2017.7	P	681.5	P	578.7	P	1931.2	P	1340	P	648.7	P	670.1	P	1845.9	P	1701	P	693.9	P	555.1	P	1816.5	P	2100.6	P	621.8	P	572.1	P	1831.8	P	1661.3	P	745.9	P	661.4	P
142508	607	P	547.6	P	210.5	P	215.9	P	609.2	P	698.8	P	222.3	P	158.5	P	536.2	P	378.8	P	209.8	P	224.7	P	500.7	P	603.8	P	170.7	P	178.1	P	584.2	P	560.2	P	138.1	P	206.3	P	595.5	P	446.7	P	136.2	P	175.6	P
142509	60.3	M	81.4	P	-5.8	A	-3.1	A	48.6	A	59.8	A	1	A	2.9	A	66.5	P	33.9	P	-15.8	A	-0.2	A	22.4	A	69	P	2.3	A	-13.4	A	53.4	P	41.5	P	-12.6	A	-1.3	A	90.1	P	74	P	-20.9	A	11.4	A
142510	304.9	P	227.1	P	100.3	P	75.5	P	261.5	P	300.9	P	133	P	113.3	P	311.3	P	332.8	P	63.7	P	79.8	A	320.8	P	179.2	P	132.8	P	117	A	275.5	P	279.1	P	105.4	P	83.6	P	222.1	P	317.5	P	118.8	P	118.3	P
142511	11.8	A	36.3	P	10.2	A	-2.2	A	16.3	A	30.2	A	5.9	A	-4.4	A	-0.9	A	27.1	P	-12.2	A	3.7	A	11.1	A	10.2	A	14.9	A	-19.8	A	15.9	A	11.8	A	-32.8	A	14.4	A	26.4	A	26.2	A	-11.6	A	2.2	A
142512	95.4	P	67.7	P	100.8	P	119.9	P	102.2	P	64.6	P	58.7	P	67.7	P	76.6	P	86.1	P	87.2	P	112.4	P	86.6	P	80.9	P	102.2	P	130.4	P	64.1	P	102.7	P	114	P	118.3	P	91.1	P	65.7	P	114.8	P	110.3	P
142513	135.7	P	147.3	P	132.8	P	132.1	P	144.5	P	116.8	P	118.4	P	101.6	P	119.8	P	104	P	139.3	P	78.9	P	90.5	P	124.2	P	122	P	124.7	P	119.5	P	147.3	P	97.1	P	136.9	P	118	P	162.2	P	99.6	P	107.1	P
142514	388.6	P	418.6	P	118.6	P	122.7	P	389.1	P	459.5	P	90	P	149.2	P	382.9	P	239.9	P	122	P	118.3	P	343.7	P	408.2	P	114.2	P	115.8	P	396.5	P	376.3	P	114.5	P	113.8	P	450.2	P	366.7	P	96.1	P	99.3	P
142515	13.2	A	127.4	A	274.6	P	385.7	P	3.8	A	73	A	233.6	P	300.5	P	78.4	P	60.6	A	233.5	P	236.1	P	38.3	A	87.9	A	210.4	P	226.4	P	14.3	A	52.6	A	251.6	P	271.7	P	14	A	12.1	A	281.8	P	279.5	P
142516	28.8	A	-27.7	A	108.9	P	78.4	P	-31.7	A	-10.6	A	81.5	P	-51.3	A	62.2	P	12.9	P	60.3	P	50.5	A	-47.1	A	15	P	88.8	P	74.8	P	21.2	A	47.4	P	89.4	P	28.9	A	-25.2	A	-0.6	P	103.8	P	65.1	P
142517	75.9	P	52	P	132.1	P	139.2	P	39.6	A	33.2	A	144.8	P	129.5	P	34.2	P	39.4	A	214	P	147.5	P	31.5	A	38.9	A	165.7	P	134	P	12.6	A	48.6	P	112.6	P	130.6	P	35.7	M	60.4	P	110.3	P	143.9	P
142518	9.6	A	3	A	41.7	A	41.3	P	14.2	A	16.5	A	35.5	A	52.3	A	7.6	A	11.4	A	69.2	A	25.9	A	51.8	A	5	A	31.6	A	75.3	A	14.6	A	27.5	A	75.9	A	57.5	A	6.4	A	13.1	A	79.1	A	47.7	A
142519	-9.1	A	-27	A	-9.2	A	-24.7	A	-38.9	A	-3.2	A	-24.4	A	-21.5	A	-25.4	A	-6.2	A	-27.5	A	-14.6	A	-38.2	A	-21.5	A	-14.5	A	-26.1	A	-12.2	A	-25.9	A	-58	A	-46.9	A	-16.1	A	-31.2	A	-35.3	A	4	A
142520	1150.7	P	1571.2	P	1746.9	P	1684.9	P	1469.7	P	1506.5	P	1336.7	P	1202.1	P	1381.4	P	1169	P	1474.4	P	1332	P	1233.1	P	1260.9	P	1300.1	P	1465.3	P	1235.7	P	1335.1	P	1278.3	P	1169.8	P	1608.6	P	1049.1	P	1674.2	P	1662.2	P
142521	-20.7	A	16.7	A	-19	A	-28.3	A	-33.9	A	6.6	A	-31.5	A	-46.8	A	34.5	A	-31.6	A	-49.6	A	-37.3	A	-12.5	A	-7	A	-20.4	A	-29.9	A	-23.6	A	-15.4	A	-52.7	A	-47.4	A	5.3	A	-1	A	-59.5	A	-48	A
142522	-0.8	A	46.9	P	67.3	P	97.5	P	25.7	P	31.1	P	63.9	P	57.3	P	40.6	P	26.8	A	88.5	P	47.8	P	32.8	A	17.9	A	64.2	P	47.7	A	32.6	P	22.4	A	61.5	A	43.9	P	50.9	P	44.2	P	47.8	P	63.4	P
142523	243.5	P	430.6	P	781.3	P	819.2	P	301.6	P	204.1	P	675.5	P	205.8	P	446.9	P	315.6	P	774.3	P	697.5	P	234.2	P	149.7	P	555.5	P	740.7	P	203.9	P	309.7	P	805.9	P	652.9	P	396.3	P	312	P	681.2	P	651.7	P
142524	218.8	P	178.8	P	66.3	A	60.8	P	199.3	P	230.9	P	65.6	P	62.2	A	164.1	P	205.7	P	48.1	P	73.2	P	156.2	P	221.9	P	61.2	P	49.8	A	128.8	P	207.5	P	68.8	M	65.7	P	211.1	P	221.2	P	65.1	P	54.5	P
142525	10.1	A	36	A	53.3	P	79.5	P	-0.8	A	19.5	A	40.7	A	53.8	P	6.5	P	16.2	A	50.5	A	45.7	P	0.9	A	9.2	A	66.2	P	59.5	P	13.4	P	30.3	P	44.7	P	45.1	A	26.7	P	-8.3	A	30.4	P	46.6	P
142526	22.1	A	36.8	A	58.4	A	80.1	P	40.1	A	42.1	P	55.6	P	45.7	A	35.1	A	33.6	A	55.7	A	56.7	P	49.6	P	20.2	A	41.2	A	50.2	A	38.1	A	40.5	P	42.7	A	71.3	M	40.7	A	56.2	P	26.7	A	63.8	A
142527	18.5	A	18.4	P	-15.2	A	-5	A	28.6	P	36.3	P	10.6	A	-17.8	A	6.9	A	12.4	A	9.7	A	9.2	A	21.8	A	26.9	A	-10.1	A	11	A	9.1	A	35.6	A	20.9	A	13.1	A	33.4	A	23.7	P	2.1	A	19.5	A
142528	69.9	P	75.2	P	67.6	A	74.1	P	81.6	P	56.4	A	73.4	A	62.9	A	97.5	P	96.1	P	66.4	A	57.2	M	67.3	A	76.2	P	86.8	A	99.8	P	70.7	A	69	P	54.7	A	76.9	A	107.1	P	73	P	69	A	64.1	P
142529	144.4	P	130.3	P	172.6	P	162	P	119	P	151.4	P	165.2	P	175.8	P	121.8	P	118.2	P	150.3	P	172.3	P	106.6	P	137.9	P	161.9	P	189.7	P	157.9	P	138.4	P	159.1	P	193.8	P	151.6	P	113.8	P	148.3	P	176.2	P
142530	55.5	A	92.4	P	61.2	A	93.3	P	61.2	P	58	A	51.3	P	53.4	A	73.3	P	93.9	P	67.3	P	51.1	P	74.2	P	47.5	A	47.6	A	81	P	69.9	P	75.7	P	69.1	P	70.6	A	78.1	P	95.3	P	47	A	52.1	P
142531	616.4	P	481.4	P	251.7	P	254	P	539.6	P	662.1	P	273.1	P	231	P	542.7	P	449.2	P	229.6	P	261.6	P	468.5	P	475.5	P	273.2	P	214.7	P	448.4	P	521.9	P	256.1	P	242	P	521.1	P	675.1	P	248.5	P	284	P
142532	122.2	P	101	P	32.9	A	37	P	125.1	P	135.4	P	90.6	P	68.9	P	85.4	P	113.8	P	39.8	A	43.6	P	98.6	P	119.7	P	54	A	44.3	A	103.5	P	94.3	P	50.5	P	75.8	M	123.8	P	137.8	P	66	A	56.3	P
142533	-11	A	31.8	A	22.1	M	36.6	A	26.7	P	44.1	P	20.8	A	79.6	A	9.5	P	-4.5	A	39.2	A	36.3	P	18.3	A	18.1	A	58	A	18.3	A	3.6	A	8.8	A	-16.7	A	12	A	54.2	P	11.6	P	-19.9	A	20.9	A
142534	-1	A	7.7	A	-7.8	A	3.7	A	-6.5	A	-1.4	A	-22.3	A	-23.4	A	-10.1	A	12.9	A	-17.8	A	10.9	A	-6.3	A	8.7	A	-14.5	A	-14	A	10.7	A	1	A	-50.1	A	4.4	A	-12.2	A	-1.7	A	-31	A	0.8	A
142535	43	A	49.7	A	-3	A	9.1	A	16	A	60	A	-5.7	A	-62.9	A	45	A	68.1	P	-2.4	A	-18.2	A	73.6	A	74.1	P	-13.2	A	-6.5	A	39	A	71.2	P	-3.6	A	-8.8	A	52.8	P	65.8	A	-21.2	A	1.9	A
142536	1.8	A	18.5	A	14.7	A	-9.9	A	14.6	P	7.6	A	-32.6	A	-12.1	A	4.8	A	27.9	P	16.6	A	7.6	A	15.2	A	32.6	A	19.8	A	-6.1	A	9.5	A	12.9	A	9.6	A	11.2	A	29	A	4.5	A	-7.1	A	9.5	A
142537	395.3	P	333.9	P	273.6	P	270	P	440.3	P	510.3	P	307.6	P	338.3	P	392.1	P	509	P	242	P	313.6	P	382	P	483.2	P	393.4	P	273.5	P	344.5	P	343.9	P	247.5	P	238.9	P	308.8	P	434.8	P	388.5	P	340.5	P
142538	5.9	A	18.3	A	8.9	A	22.1	A	16.8	A	-3.9	A	-2.3	A	22.2	A	1.9	A	18.7	A	-1.2	A	25.9	A	24.8	A	10.9	A	31.8	A	18.6	A	38.4	P	0.2	A	42.7	A	35.3	A	10.9	A	20.4	A	10.3	A	24.2	A
142539	65.9	A	15.2	A	138.1	M	143.1	P	69.2	P	58	P	144.3	P	155.5	P	33.4	A	64.6	P	158.4	P	145.1	P	33.3	A	75.6	P	133.8	P	127	P	21.2	A	112.1	P	116	P	139.6	P	62.1	A	54.9	P	129.4	P	134.9	A
142540	223.2	P	278.9	P	68.4	P	71.8	P	274.2	P	278.7	P	115.4	P	91.2	P	188.7	P	192.8	P	106.7	P	100.6	P	159.5	P	247	P	65.6	P	104.7	P	179.3	P	236.5	P	72	P	78.8	P	263.1	P	165.7	P	65.5	P	98.2	P
142541	85.7	P	78.8	A	51.7	A	43.9	A	62	A	112.1	P	28.3	A	61.8	A	66	P	94	P	45.2	A	58.8	A	76	P	91.3	P	52.1	A	54.4	P	77.1	P	76.6	P	33.2	A	94.7	P	80.7	P	65	P	51.6	P	38.7	A
142542	8.1	P	20.2	P	6.5	A	39.3	P	11	P	19.3	P	21.2	P	-7.2	P	-6.6	P	25.9	P	30.8	P	4.2	P	5.2	A	29.1	P	-28.7	A	-5.3	A	13.5	A	17.3	P	-6.5	P	27.7	P	0.1	A	17.1	P	-39.3	A	25.2	P
142543	-11.1	A	7.7	A	-3.5	A	-6.2	A	-1.6	A	11.3	A	22.8	A	13.1	A	-7.3	A	18	A	9.9	A	6.9	A	11.5	A	2.9	A	12.4	A	16.2	A	11.3	A	1.5	A	-9.3	A	1.8	A	0.2	A	12.3	A	4.9	A	-8.8	A
142544	23.9	A	38.3	P	13.2	A	9.2	A	41.6	A	23.4	A	14.5	P	5	A	30.6	A	17	A	1	A	7.2	A	23.2	A	42	P	17	A	6.1	A	33.1	A	30.6	P	23.7	A	13.1	A	21.5	A	16.3	A	22.7	A	10.7	A
142545	675.1	P	646.6	P	101.9	P	105.4	P	567.9	P	743.5	P	195.9	P	120.7	P	645.5	P	703.2	P	179.6	P	193.6	P	571.4	P	696.6	P	159.6	P	132.2	P	684.8	P	686	P	156.2	P	155.5	P	748.6	P	630.1	P	165.6	P	191.6	P
142546	76.3	P	61.5	P	80.7	P	65.6	P	80.4	P	44	A	69.9	P	86	P	63.1	P	75.5	P	91.6	P	83.1	P	60.5	P	58.1	P	73.9	P	64.6	P	95.2	P	72.4	P	82.1	P	79.6	P	45.2	P	59	P	89.4	P	73.9	P
142547	33	P	5.4	A	162.4	P	222.7	P	32.3	A	22.1	A	194.6	P	194.6	P	-10.1	A	17.3	A	225.6	P	207.8	P	0.5	A	-12.3	A	179.1	P	189.8	P	4.9	A	20.4	A	210.7	P	198.4	P	22.2	A	-9	A	193.8	P	163	P
142548	265	P	200.6	P	236	P	229.4	P	224.2	P	250.8	P	330.5	P	268.4	P	211.5	P	249.1	P	320.3	P	291.5	P	194.5	P	326.6	P	294.1	P	235.1	P	220.8	P	211.6	P	262.4	P	337.4	P	203	P	341.2	P	238.5	P	252.1	P
142549	0.2	A	60	A	-3.4	A	-25	A	-13.7	A	-5.2	A	-69.1	A	-8.6	A	3.6	A	-6.6	A	-35.2	A	-34.3	A	5.9	A	39.7	A	-27	A	-33.6	A	4.1	A	12.5	A	-29.2	A	-53	A	-5.5	A	18.1	A	-32.8	A	-26.1	A
142550	79.8	P	93.3	P	28.1	A	46.9	P	54.3	P	77.6	P	59.3	P	65.5	P	77.5	P	73	P	71.6	P	48.6	P	78.5	P	106.3	P	41.8	P	35.8	P	91.5	P	72.7	P	10.6	A	39.8	P	85.5	P	88.9	P	36.9	A	54.2	P
142551	3.9	A	61.2	A	172.7	P	192.7	P	7.6	A	0.4	A	123.3	P	190	P	-2.3	A	25	A	117.5	P	197.2	P	10.6	A	-10.2	A	197.4	P	175.3	P	28.5	A	-28.1	A	151.9	P	169.2	P	77.7	A	27.6	A	153.9	P	199.7	P
142552	37	P	53.7	P	8.9	A	10.5	A	36.2	P	54.8	P	10	A	6.1	A	32.9	P	62.4	P	0.5	A	-7.2	A	62.7	P	42.7	P	5.2	A	6.4	A	47.3	P	47.6	P	-2.3	A	18.6	A	32.2	P	52.5	P	-20.8	A	14	A
142553	150	P	152.4	P	37.5	A	43.4	P	91.4	P	146.4	P	46.8	P	32	P	128.5	P	94	P	32.5	A	49.8	P	115.4	P	128.4	P	31.9	A	36.7	A	121	P	119.9	P	36.8	A	29.5	A	120.8	P	127.5	P	31.4	P	29.9	P
142554	9.6	A	-3.2	A	-0.7	A	8.1	A	-14.6	A	3.2	A	11.3	A	-18.6	A	0.4	A	-2.1	A	18.5	A	-21	A	8	A	-23.7	A	-3.5	A	-24.3	A	-2.7	A	-6.6	A	-32.1	A	-16.7	A	0.7	A	8.1	A	-19.2	A	-4.6	A
142555	551	P	680.7	P	1136.9	P	1091.1	P	594.5	P	429.9	P	1060.6	P	1102.6	P	694.3	P	387.8	P	1222.5	P	940.8	P	546	P	343.1	P	892.7	P	1130.1	P	471.1	P	448.3	P	1141.8	P	952.7	P	684.4	P	442.1	P	1311.9	P	1162.3	P
142556	45.7	A	54.9	P	-4.3	A	18.7	A	36.9	A	69.5	A	11.8	A	15.7	A	58.8	P	33.1	A	24.6	A	-4.4	A	22.8	A	40	A	12.4	A	11.5	A	46.3	A	30.7	A	14	A	3.1	A	62.3	A	46.9	A	5.2	A	-0.3	A
142557	166.8	P	121.6	P	41.3	P	42.5	P	143	P	194.4	P	65	P	12.7	P	155	P	161.5	P	69.7	P	35.5	P	86.2	P	169.3	P	21.8	P	-1.8	P	103.6	P	153	P	-3.7	P	19.7	P	135.4	P	149.3	P	38.3	P	89.9	P
142558	630.1	P	575.2	P	349.1	P	375.9	P	570.4	P	582.6	P	366.2	P	308.7	P	558.6	P	599.4	P	310.1	P	322.8	P	495.3	P	618.9	P	316	P	325.9	P	505.7	P	549	P	244.9	P	316.8	P	528.4	P	612.2	P	225.8	P	357.1	P
142559	49.7	A	47.3	P	13.6	A	0.9	A	18.1	A	39.3	A	11.5	A	-2	A	43.5	A	58.9	P	34.4	A	-1.1	A	43.9	P	56.7	P	8.8	A	14.9	A	11	A	60.7	A	20.9	A	22.6	A	40.7	A	39.2	P	9	A	24.9	A
142560	4466.1	P	4351.3	P	2304.1	P	2042.5	P	4688.6	P	5088	P	2202.1	P	2755	P	4388.2	P	4363.9	P	2043.9	P	2365.7	P	4232.9	P	4586.7	P	2584.3	P	2325.9	P	4442.7	P	4449	P	2166.9	P	1983.7	P	4529.4	P	4393.1	P	2314.9	P	2071.4	P
142561	176.6	P	148	P	32.7	A	79.3	P	126.5	P	154.6	P	66.4	A	46.1	A	130.1	P	138.2	P	36.7	P	37.2	P	135.9	P	116.4	P	82.7	P	42	A	144.3	P	89.4	P	65	A	56.7	P	111.3	P	148.9	P	59.3	P	58.6	P
142562	38.2	A	62.3	P	25.1	A	5.8	P	28.7	P	51.3	P	42.2	A	5.4	A	70.4	P	66.6	P	23.4	P	22	P	41.8	M	50	M	45.9	A	8.9	A	76.3	P	80.3	P	4.4	A	0.4	A	50.5	P	76.9	P	9.6	A	13.7	A
142563	62.3	P	42.5	P	-7.2	A	1.7	P	31	P	81.6	P	18.9	P	-37.2	A	42.6	P	22.1	P	-14	A	-19.1	A	2.1	P	21	P	-3.9	A	-18.2	A	76	P	34.8	P	-0.5	A	-21.9	A	43.4	P	46.5	P	-16.1	P	7.9	P
142564	173.7	M	171.7	M	158.4	P	138.2	P	90.5	A	123.9	A	125.7	P	143.8	P	102.5	A	101.8	A	136.7	P	145	P	129	A	82.6	M	105.3	P	107.1	P	99.5	A	84.6	A	169.2	P	108.8	P	92.3	P	100.8	A	102.7	P	114.6	P
142565	-12.8	A	9.2	A	-13.3	A	-0.5	A	-0.7	A	-11.4	A	-8.8	A	-18.9	A	-21.8	A	7.1	A	3.1	A	-6.5	A	-3.1	A	-10	A	-8	A	10.9	A	12.3	A	-4.7	A	11.6	A	1.6	A	-3.1	A	-2.5	A	2.2	A	-6.1	A
142566	142.1	P	97	P	39.6	A	54.2	P	84	P	90.3	P	60.3	P	2.3	A	110.2	P	97.3	P	63.9	P	74.3	P	124.9	P	108.7	P	59	P	37.5	A	69.3	P	96.8	P	48	P	19.4	A	130.6	P	120.2	P	43.2	P	52.3	P
142567	11.5	P	-9.7	A	196.8	P	229.1	P	14.2	P	-5.5	P	189.2	P	117.8	P	9.3	A	5.8	A	250.6	P	199.5	P	15.8	A	0.2	A	202.5	P	275.2	P	19.1	A	22.3	P	241.1	P	258.4	P	5.9	P	1.1	A	189.3	P	205.9	P
142568	68.4	M	109.4	P	111	A	110.5	P	49.9	P	28.9	A	126.6	P	61.2	A	77.6	P	65.9	P	112.8	P	94.7	P	104	P	42.5	A	100.8	P	133.7	P	81.2	P	100.1	P	116.1	P	118.7	P	102.4	P	63.2	P	96	M	93.6	P
142569	286.7	P	264.1	P	248.5	P	262.1	P	306.9	P	233.3	P	254.6	P	345	P	324.4	P	297.4	P	313.6	P	329.5	P	237.2	P	192.3	P	278.8	P	334.5	P	273.1	P	246.4	P	279.8	P	305.6	P	248.2	P	268.5	P	339.2	P	329.5	P
142570	44.8	P	62.7	P	10.2	A	16.5	A	51	P	78.4	P	32.2	A	45.3	A	49.4	A	34.1	A	47.2	P	34.7	P	62.5	A	60.4	P	30.2	A	15.9	A	50.3	A	59.6	P	45.9	P	42.2	A	36	A	57.1	P	53.3	A	22.9	A
142571	148.3	P	132.1	P	122.9	P	118.4	P	148	P	137.1	P	143.4	P	96.9	P	149.1	P	111.4	P	134.8	P	121.9	P	132.7	P	147.4	P	98.5	P	107.5	P	157	P	190	P	98.3	P	95.3	P	172.6	P	184.2	P	137.9	P	148.4	P
142572	13.7	A	2.5	A	14.6	A	-0.1	A	3.4	A	-3	A	14.6	A	4.4	A	6.9	A	1.7	A	-2.8	A	16.1	A	17.2	P	3.7	A	22.4	P	3.4	A	6.6	A	5.8	A	1.5	A	-1.3	A	16.9	P	2.7	A	8.3	A	11.6	A
142573	78.5	P	85.7	P	12.7	A	37.6	A	76.8	A	72.5	A	40.9	A	12.8	A	87.6	A	137.5	P	65.5	A	9.8	A	48.4	A	35.9	A	35.5	A	38.3	A	67.2	P	54.8	A	45.7	A	26.5	A	52	P	42.6	P	30.8	A	57.5	A
142574	107.8	P	72.3	P	8.8	A	-9.3	A	23.7	A	97.4	A	0.5	A	-53.6	A	112.4	P	86.4	M	-29.3	A	-18.6	A	116.2	P	57.2	A	-10.6	A	-62.6	A	105.8	P	95.3	A	-43.3	A	-28	A	76.5	P	171.3	P	-31.6	A	-46.2	A
142575	216.9	P	204	P	64.4	A	88.3	P	213.3	P	192.1	P	76.5	P	90.7	A	178	P	213	P	76.7	A	54.7	A	155.7	P	248.4	P	105.5	P	88.2	A	219.4	P	205.4	P	33.8	A	80.9	A	246.8	P	170.7	P	78.2	P	69.6	A
142576	132.9	P	152	P	35.1	P	55.7	P	55.6	P	92.7	P	8.7	A	33.2	A	136.4	P	79.4	P	35.2	P	54.7	P	116.6	P	58.5	P	51.1	P	26.2	A	38.2	P	119.5	P	34.8	P	62.1	P	100.5	P	136.3	P	44.9	P	28.9	A
142577	38.4	P	15	A	14.5	A	29.9	A	20.4	A	24.7	A	0.8	A	-2.5	A	17.1	A	12.3	A	15.5	A	23.2	A	48.6	P	41.1	A	23.6	A	7.9	A	19.3	A	53.4	A	-11.6	A	16.6	A	40.1	A	61.4	P	9.9	A	10.4	A
142578	56.1	P	42.2	P	35.3	M	54.5	P	47.1	P	38.8	P	61.1	P	34.2	P	86.3	P	38.7	P	49.7	P	44.3	P	38.2	A	31.8	P	59.5	P	44.1	P	61.1	P	72.5	P	44.8	P	36	A	76.7	P	48.6	P	44	A	38.3	P
142579	221.3	P	287.2	P	26.5	A	37.2	P	241.9	P	225.6	P	65.3	P	19.7	A	209.3	P	215.2	P	34.2	A	55.2	P	258.5	P	214.8	P	39.5	P	31.7	A	179	P	202	P	40.6	A	9.7	A	231.4	P	223.1	P	44	A	38.8	P
142580	597.6	P	603.5	P	27.7	A	-1	A	540.5	P	767.6	P	17.2	A	5.2	A	558.8	P	714.6	P	11.1	A	25.5	A	493.5	P	742.3	P	30.6	P	-5.1	A	522.2	P	677.4	P	12.6	A	-17.6	A	539.3	P	623.5	P	25.1	A	14.5	A
142581	131.2	P	114.8	P	-6.5	A	-9.9	A	55.3	P	103.3	P	-15.8	A	-17.3	A	67.1	P	90.8	P	6.2	A	-30.3	A	74.1	P	78.7	P	14.8	A	-3.6	A	103.6	P	87.4	P	-2.2	A	10.3	A	118.4	P	87.5	P	4.7	A	4.3	A
142582	107.6	P	127.5	P	114.6	P	110.4	P	149.8	P	119.5	P	127.1	P	82.4	P	140.6	P	89.3	P	104.2	P	85.3	P	132.6	P	131.6	P	151.9	P	101.3	P	109.6	P	108.4	P	49.4	A	100.5	P	120.2	P	118.1	P	78.1	P	92.9	P
142583	1251.4	P	600.2	P	2140	P	1896.5	P	1092.3	P	462.7	P	2394.7	P	2660.9	P	1111.1	P	846.3	P	2203.2	P	1674.1	P	885.8	P	511.1	P	2563.6	P	2526.8	P	1243.1	P	731.9	P	2868.2	P	2128.4	P	797.8	P	703.1	P	2563.6	P	2715.6	P
142584	-13.9	A	-13.9	A	-4.2	A	-11.1	A	-21.8	A	12.3	A	14.2	A	13.3	A	17.8	M	-0.1	A	-7.3	A	3.8	A	2.1	A	28	A	1.9	A	-11.5	A	5.3	A	2	A	-9.8	A	-3.2	A	-4.6	A	4.7	A	-2.1	A	-15.9	A
142585	18.3	A	20	P	9.3	A	20.1	A	7.8	A	19	A	18.7	A	11.4	A	12.3	A	14	A	13.1	A	3.1	A	43.5	P	10.1	A	10.2	A	-0.7	A	15.3	A	15.3	A	25.4	A	12.5	A	22.5	P	7.4	P	30.9	P	9	A
142586	223.6	P	179.8	P	242.3	P	221.2	P	230.6	P	149.4	P	242.2	P	274.7	P	177.4	P	183.8	P	187	P	183.5	P	224.1	P	203.9	P	226.1	P	256.1	P	242.7	P	213.1	P	236.3	P	189.1	P	157.6	P	191.5	P	225.8	P	308.4	P
142587	49.9	P	62.9	P	73.1	P	63.1	P	68.7	P	43.6	P	66.7	P	97.4	P	37.7	P	53.2	P	94.9	P	52	P	55.5	P	69	P	61.2	A	102.2	P	37.2	A	52.2	P	58.7	A	65.3	P	60.6	P	54.2	P	86.4	P	67.2	P
142588	-5.3	A	-4.2	A	-10	A	8.4	A	-8.2	A	-14.5	A	-2.9	A	-0.1	A	2.6	A	7.5	A	-3.8	A	11.6	A	7.3	A	7.2	A	-5.4	A	-3.2	A	-5.4	A	-2.7	A	-3.6	A	7.2	A	1.6	A	9.5	P	6.4	A	-1.3	A
142589	59.9	A	35.5	A	51.4	A	8.3	A	42.7	A	26.1	A	62.5	A	39.8	A	41.6	A	45.4	A	33.9	A	23.1	A	66.2	A	30.1	A	51.6	A	55.1	A	14.3	A	29.8	A	54.6	A	59.9	A	63.2	A	35.7	A	21.6	A	11.4	A
142590	342.7	P	342.4	P	409.4	P	375.7	P	324.7	P	342.4	P	345.2	P	323.9	P	347.4	P	280.6	P	403.3	P	275.8	P	399.1	P	313.3	P	379	P	363.9	P	346.8	P	315.3	P	420.3	P	362.8	P	351.5	P	310.7	P	341.5	P	279.7	P
142591	58.7	A	32	A	14.8	A	28	A	62.6	A	25.2	A	-2.2	A	21.9	A	25.1	A	40.6	P	46	A	33	A	20.2	A	28	P	39.8	A	44.6	A	61.3	A	32.5	A	47.1	A	10.4	A	19.8	A	-0.1	A	29.7	A	35.6	A
142592	203.9	P	212.3	P	175.6	P	140.5	P	210.1	P	278.3	P	118.4	P	135.5	P	259.6	P	175.2	P	177.1	P	153	P	198.4	P	247.5	P	154.3	P	158.2	P	166.1	P	227.3	P	117.1	P	125.8	P	233.1	P	141.2	P	117.6	P	156.1	P
142593	140.6	P	128.8	P	48.1	A	29.6	A	73.8	P	102	P	50.9	P	58	P	49	P	90.7	P	21.3	A	52.8	P	75.6	P	96.7	P	45.6	A	48.3	P	95.2	P	40.4	P	65.6	P	53.2	P	126.2	P	99.1	P	34.5	P	55.2	P
142594	23.9	P	36	P	-29.7	A	-9.9	A	42.8	A	43.4	P	19.1	A	-27.5	A	65.6	P	33.5	A	-19.2	A	-9.9	A	41.4	P	26.9	P	8.2	A	-5.5	A	34.9	P	46.3	P	-31.7	A	-1.3	A	28.8	P	53.3	P	-18.9	A	-12.6	A
142595	5.2	A	14.2	A	3.6	A	36.8	P	16.5	A	12.5	A	11.3	A	16	P	28.7	A	25.4	P	-0.5	A	28.6	A	24.7	A	33.8	P	27	A	19.9	A	27.8	A	23.2	A	23	A	-2.2	A	9.9	A	13.3	A	35.5	A	9.5	A
142596	799.2	P	423.4	P	325.1	P	409.9	P	303.3	P	465.2	P	138.3	P	144.7	P	263.2	P	282.2	P	125.2	P	157.9	P	275.9	P	330.9	P	305.7	P	370.6	P	266.6	P	260.1	P	136.4	P	140.8	P	298.4	P	290.1	P	148	P	135.3	P
142597	73.4	P	107.9	P	-20.2	A	-33.8	A	107.3	P	-1.2	A	0.9	A	-40.7	A	134.6	A	94.5	P	32.7	A	16.1	A	60.4	A	15.9	A	-3.3	A	-37.4	A	140.2	P	95.6	M	-1.1	A	2.7	A	126.8	M	75	P	36.2	A	28.5	A
142598	-3.7	A	-18.7	A	337.7	P	374	P	-0.4	A	2	A	242.3	P	204.6	P	2.9	A	-8.1	A	327.1	P	320.3	P	-0.9	A	-22.3	A	200.3	P	222.5	P	-3.7	A	-15.4	A	375.6	P	391.3	P	18.8	A	11.3	A	211	P	200	P
142599	165.2	P	172.1	P	48.9	P	66.4	P	166.9	P	211.9	P	91.4	P	27.1	A	204.1	P	101.5	P	55.4	P	42.2	P	153.8	P	138	P	90.6	A	65.6	P	87.6	P	201.2	P	53.7	A	60.7	A	159.9	P	167.9	P	59.4	A	57.2	P
142600	77.4	P	75.6	P	25.2	A	51.1	P	71	P	41.5	P	30.2	A	3.2	A	74.4	P	54.2	P	27.5	A	31	P	40.7	P	40.8	P	50	P	27.7	A	65.6	P	79.3	P	59.8	P	43.3	P	88.7	P	72.2	P	40.4	P	11.7	A
142601	76.8	P	74.6	P	32.3	P	67.1	P	57	P	26.7	P	38.2	P	20.2	A	50.8	P	84.4	P	17.7	P	35	P	27.1	P	42.6	A	25.2	A	38.9	P	77.3	P	55.4	A	69.6	P	9.6	A	69.7	P	49.3	P	27.6	A	27.8	A
142602	-15.4	A	9.3	A	-38.3	A	-15.2	A	-39.1	A	-0.9	A	0.6	A	-18.4	A	-27.6	A	-14	A	-28	A	7.5	A	13.6	A	11.9	A	-12.1	A	-41.1	A	-22.5	A	11.9	A	7.4	A	-15.7	A	-9.4	A	14.7	A	5.2	A	0.2	A
142603	40.6	A	54.9	M	-2.6	A	10	A	40.6	A	14.8	A	5.9	A	-2.8	A	55.7	A	61.1	P	-3.8	A	11.2	A	53.8	P	56.4	A	2.5	A	-6.7	A	63.6	A	54.5	P	17.6	A	19.1	A	31.9	A	58.3	P	13.1	A	6.6	A
142604	62.7	P	65.2	P	5.9	A	10	A	42.1	P	39.9	A	14	A	-3	A	57.4	P	39.9	P	20.7	P	17.2	A	31.1	P	57.9	P	17.5	A	-1.1	A	51	P	44.3	P	8.7	A	25.8	A	59.5	P	36.9	P	8.5	A	27.4	P
142605	249.5	P	271.3	P	85.1	P	109.5	P	171.9	P	243	P	122.9	P	96.6	P	220.3	P	177.1	P	113.1	P	97.3	P	185.8	P	241.8	P	107.9	P	82.6	P	174.5	P	191.9	P	80.3	P	101.2	P	214.7	P	186	P	78.3	P	98.2	P
142606	-2.5	A	10.1	A	18.4	A	28.8	P	26.9	A	39.6	A	-2.2	A	6.6	A	41.7	P	21.6	P	4.7	A	-4.6	A	16.7	A	14.4	A	20.2	P	9.3	A	25.7	P	43.4	A	12.3	A	-9.7	A	46.5	P	31.5	A	9.3	A	2.1	A
142607	84.4	P	104.7	P	54.6	P	57.5	P	78.3	P	64.3	P	43	P	15	A	100.2	P	93	P	67.2	P	32.1	P	68.5	P	68.9	P	28.9	A	52.1	P	78.3	P	78.3	P	20.7	A	37.7	P	117.9	P	83	P	50.7	P	50.6	P
142608	-5	A	2.9	A	-12.2	A	8.1	A	-31.1	A	-31.7	A	-31.3	A	-46	A	-18.6	A	-28.1	A	-28.5	A	-0.1	A	5	A	-15.8	A	-36.2	A	0.4	A	-10.8	A	-33.1	A	-36.9	A	-7.2	A	-1.4	A	-26.3	A	-30.5	A	-2.4	A
142609	74.5	M	60.4	P	83.7	A	62.4	P	47	A	39.8	A	25	A	35	A	68.5	P	71.9	P	51.6	A	46.8	A	44.8	P	51.3	A	32.9	A	48.6	A	41.6	A	69.1	P	58.6	A	59.9	A	55.7	A	20.7	A	63.2	A	42.8	A
142610	102.1	P	25.2	A	33.1	A	51.6	A	33.3	A	31	A	58.7	A	52.5	A	46.6	A	41.9	A	56.5	A	50.9	A	80.3	A	81.7	P	37.1	A	67.2	P	8.7	A	20.3	A	77.2	A	57.3	M	21.1	A	112.6	P	52.6	A	43.6	A
142611	45.8	A	26.8	A	41.1	A	43.2	A	74.2	P	59.5	P	41.8	P	49.3	A	64.3	A	57.9	P	28.2	A	46	P	46.6	P	43.9	A	62.8	A	59.7	P	49.7	A	61.4	P	27.5	A	60.2	P	42.5	P	52.4	A	50.8	A	42	A
142612	527.2	P	433.5	P	180.5	P	196.9	P	445.8	P	610.9	P	161.9	P	161.1	P	442	P	309.9	P	167.5	P	213.8	P	387.4	P	473.3	P	138	P	216.9	P	426.5	P	403.4	P	212.7	P	174.8	P	498	P	437	P	165.6	P	142.8	P
142613	90.4	P	93.8	P	31.5	P	12.8	A	64.4	P	101.8	P	42.3	P	53.4	A	83.5	P	73.3	P	38.4	A	37	A	50.7	M	52.1	P	39.4	P	30.4	P	113.2	P	77.8	P	48.2	P	21.3	A	100.2	P	87.1	P	38.5	P	41.7	P
142614	217.6	P	219.7	P	111.3	P	126	P	222.4	P	238.6	P	117.2	P	101.8	P	194.6	P	254.3	P	126.9	P	130	P	170.7	P	199.2	P	106.8	P	124.3	P	188.8	P	197.6	P	137.8	P	109.1	P	246.3	P	231	P	136.1	P	94.4	P
142615	93.8	P	46	A	-3.2	A	14.7	A	54.2	P	102.9	A	16.6	A	-3.3	A	48	P	34.8	P	-12.8	A	18.4	P	75.9	P	49.9	P	15.1	A	8.4	A	75.5	P	55.9	P	7	A	12.4	P	74	P	62.3	P	-9	A	9.6	A
142616	-4	A	-11.5	A	39.5	A	46.6	P	5.7	A	-22.8	A	40.7	P	30.8	A	-21.4	A	7	A	21.2	A	20.1	A	-2.9	A	4.5	A	21.5	A	21	A	-1.8	A	16	A	21.5	A	32	A	2.4	A	17.1	A	38.2	A	28.3	A
142617	78.3	P	124.2	P	39.2	A	48.2	P	53.6	M	84	P	66.8	P	48.4	A	80.1	P	74.3	M	34.1	P	44.6	A	82.3	A	60.3	P	55.1	A	71.3	P	38.5	P	25.7	A	18	A	58.7	P	87.9	M	71.6	P	47.7	P	35.7	A
142618	49.1	P	49.6	P	39.5	P	38.8	P	45	P	49.1	P	31.2	P	41.4	P	45.9	P	52.8	P	62	P	29.6	P	70.5	P	45.7	P	42.5	P	24.2	P	49.2	P	41.4	P	34.3	P	40.9	P	51.3	P	40.5	P	45.6	P	41.5	P
142619	-10.9	A	7.3	A	235.2	P	207.6	P	7.8	A	-3.4	A	238.2	P	158.3	P	2.4	A	0.9	A	218.9	P	282.7	P	2.4	A	-16	A	230.4	P	229.1	P	6.3	A	-29.5	A	279.5	P	264.4	P	-2.7	A	-21	A	215.6	P	228.1	P
142620	16.1	P	-1.8	A	6.7	A	-19.2	A	-1.6	A	-15.4	A	-16.6	A	-46.5	A	9	A	-14.4	A	-29.6	A	-34.6	A	-23	A	-11.3	A	-4.8	A	7.5	P	5.6	A	-9.1	A	-8.3	A	-11.3	A	3.8	A	6.7	A	-18	A	-10.6	A
142621	116	P	94.1	P	46.5	P	16.7	A	117.8	P	105.6	P	17.7	A	31.5	P	97.1	P	122.1	P	49.5	P	14.6	A	101.5	P	102	P	25.6	A	48.6	P	91.4	P	106.7	P	6	M	20.6	A	104.7	P	104	P	27.3	A	23.8	P
142622	40.2	A	35	P	0.9	A	55.1	P	71.3	A	23	P	56	A	42.8	A	54.9	P	53.1	P	9.1	A	9.3	A	21.4	A	62.5	A	22.7	A	36.5	P	60.2	A	19.4	A	38.3	P	6.5	A	54.4	A	34.4	P	51.8	A	37	P
142623	13	A	23.4	P	-5.2	A	-2.9	A	19.4	A	9.7	A	59.6	P	68.8	P	18.7	A	22	A	63.1	P	56.9	A	9.6	A	27.1	A	13.7	A	18.3	A	-0.8	A	25.4	A	-8.5	A	-8.7	A	-13.6	A	9	A	23.5	A	63.1	P
142624	102	P	97.3	P	14.6	A	31.9	P	81.9	P	95	P	40.4	P	34.8	A	67.2	P	78.1	P	15.5	P	16.2	P	91.5	P	71.6	P	36.3	P	27.9	P	98	P	72.9	P	34.9	P	37.9	P	115	P	96.9	P	20.5	P	16.1	P
142625	-21.9	A	-36.4	A	-25.4	A	-29.5	A	-58.6	A	-46.4	A	-27.8	A	-56.3	A	-39	A	-47.7	A	-34	A	-31.8	A	-34.1	A	-19.6	A	-19.8	A	-43.1	A	-40.4	A	-26.4	A	-86.6	A	-40.5	A	-31.5	A	-21.7	A	-22.4	A	-17.4	A
142626	14.2	A	-10.2	A	45.6	A	21.3	A	-6	A	-22.9	A	29.2	A	34	A	11	A	5.8	A	15.6	A	28.2	A	5.8	A	0.2	A	4.6	A	15.4	A	40.2	A	19.6	A	-7.1	A	18.6	A	-19.4	A	-8.5	A	3.9	A	25.2	A
142627	249	P	241.8	P	106.2	P	126.4	P	264.9	P	235	P	148	P	176.9	P	204.1	P	272.3	P	137.4	P	121.5	P	218.1	P	201.8	P	117.3	P	112.1	P	201.4	P	212.6	P	86.4	P	109.1	P	247.5	P	241.2	P	117.6	P	104.2	P
142628	83.9	P	64.1	P	10.2	A	6.7	A	97.3	P	67.2	P	31	A	36.5	P	41.6	P	78.7	P	6.9	A	22.7	A	71.5	P	77.9	P	36.5	P	36.4	M	107.7	P	42.6	P	17.4	A	33.6	A	57.3	P	61.3	P	8	A	15.3	A
142629	34.2	P	33.7	P	34.1	P	42.2	P	32.9	P	23.8	P	25.8	A	34.5	P	36	P	27	P	29.6	P	23.3	P	50.1	P	30.3	P	30.2	P	56.3	P	34.4	P	31.8	P	54.6	P	30.3	P	40.4	P	36	P	26.8	P	24.5	A
142630	5.8	A	-0.5	A	1.1	A	7.7	A	8.2	A	-2.3	A	-6.7	A	-12	A	14	A	-8.7	A	-10.2	A	-6.7	A	-14	A	-12.6	A	8.2	A	13.2	A	-31.3	A	8.8	A	-15.9	A	-4.9	A	-0.3	A	-4.6	A	-16.3	A	5.5	A
142631	90.7	P	56.5	P	78.9	A	85.4	P	80.7	P	70	M	88.9	P	80.7	A	65.2	P	58.5	A	80.3	P	87.7	P	101.5	P	52.5	A	42	A	102.9	P	63.8	P	66.8	A	101.7	P	83.5	P	61.3	A	54.1	A	97.4	P	88.7	P
142632	31.6	A	16.1	A	-45.8	A	0.8	A	-3.3	A	-7.2	A	26.5	A	-32.2	A	-23.9	A	25.8	A	-14.9	A	-5.6	A	-0.8	A	-4.2	A	-11	A	-1.7	A	2.4	A	-14.4	A	-54.8	A	-25.3	A	-7.2	A	1.2	A	-46.4	A	5.1	A
142633	168.9	A	181.7	A	167.7	A	158.8	A	179.2	P	41	A	217	P	153.2	A	190.9	A	227.7	P	189.9	A	169.8	A	201.7	P	218.9	A	212.3	M	171	A	193.4	P	223.1	A	118.1	A	385.9	A	135.7	A	203.3	A	38.5	A	328.7	A
142634	98.8	P	58	P	73.2	P	58.5	P	69	P	103	P	61.9	P	35.3	P	69.1	P	64.2	P	61.9	P	76.9	P	75.8	P	77	P	53.6	P	82	P	90.5	P	46.9	P	40.6	M	60.1	P	36.7	P	95.8	P	58.9	P	50.2	P
142635	48.6	A	29.9	A	31	A	47.6	A	22.3	A	35.4	A	77.5	A	47.7	P	1.5	A	23.2	A	44.8	A	49.5	A	9.4	A	13.7	A	77.7	P	52.4	P	14	A	18.2	A	85.8	A	79.9	P	22.3	A	18.8	A	41.5	A	40.5	A
142636	77	A	31.6	A	-0.9	A	26.6	A	47.6	A	39.7	A	38.5	A	30.4	A	22.3	A	40.5	P	12.6	A	23.1	A	46.7	P	61.1	A	22.6	A	48.9	A	21.7	P	57.6	A	-4.7	A	29.9	A	46.6	A	46.8	A	1.9	A	-2.8	A
142637	20.6	A	46.6	P	32	P	10.9	A	12.7	A	27	A	25.3	A	12.2	A	33.7	P	23.3	P	-10.9	A	2.9	A	26	A	0	A	4.8	A	4.5	P	30.7	A	13.7	A	-13.6	A	-15.4	A	9	P	50.6	P	17.2	A	18.9	A
142638	196.9	P	143.8	P	116.4	P	64.9	P	147.4	P	208.5	P	104.9	P	73.1	P	158	P	179	P	76.1	P	78.4	P	198.1	P	181	P	83.2	P	77.8	P	158.1	P	201.7	P	48.2	P	110.1	P	153.1	P	208.6	P	84.2	P	126.5	P
142639	141.6	P	121.1	P	79.2	P	64.5	P	105.8	P	105	P	71	P	25.9	A	164.6	P	163	P	83.3	P	33.8	P	158.6	P	74.8	P	82.4	P	84.4	P	155.9	P	131.1	P	64.3	P	47.7	P	167.9	P	185.5	P	55.4	P	58.7	P
142640	-43.4	A	-11.5	A	179.9	P	207.8	P	-54.6	A	-22.1	A	206.9	P	71.7	A	-29.1	A	-26.3	A	233.4	P	175.4	P	-14.1	A	-44.8	A	178.2	P	149.7	P	-13.9	A	-39.1	A	165	P	215.7	P	-18.7	A	-34.3	A	167.1	P	169.7	P
142641	-5.8	A	6.2	A	-55	A	-39.3	A	-7.4	A	-0.6	A	-30.1	A	-40.5	A	-15.3	A	-0.6	A	-42.4	A	-36.6	A	-10.4	A	5.7	A	-3.5	A	-48.7	A	11.5	P	25.8	P	-27.4	A	-40	A	-28.9	A	-3.1	A	-25	A	-21.1	A
142642	70.1	P	44	P	11.6	A	10	A	40	A	50.8	P	19.3	P	1.8	A	52.6	P	59.6	P	28.2	A	4.5	A	44.6	P	48.3	P	10.2	A	24.6	A	29.2	A	48.2	A	-7.6	A	10.9	A	32.5	P	47.1	P	4.6	A	-8.1	A
142643	119.4	P	165.9	P	51.6	A	48.8	A	150.6	P	126.2	P	73.8	P	29.4	A	181.6	P	154.2	P	62.5	P	45.3	P	122.3	P	157.7	P	51.7	P	57.5	P	167.7	P	138.4	P	63.6	P	73.9	P	122.9	P	186.1	P	47.3	P	45.9	A
142644	84	P	63.7	P	23.9	A	9.8	A	76.8	P	113.4	P	21.3	A	-0.8	A	57.7	P	85.4	P	23.7	A	23.9	A	55	P	110.2	P	24.6	A	27.6	P	70.4	P	77.3	P	28.6	A	25.7	A	69.5	P	88	P	27.7	A	18.7	A
142645	-31.9	A	-16.5	A	-6.4	A	-29.7	A	-40.2	A	-15.8	A	-44.4	A	-56.8	A	-28.8	A	-19.4	A	-69.8	A	-76.1	A	-33.1	A	-15.2	A	79.2	A	-19.8	A	-16.3	A	-18.2	A	-30.7	A	-50.3	A	-38.3	A	22.1	A	-49.4	A	-21.4	A
142646	18.1	P	1.6	A	35.2	A	19.7	P	13.6	A	4.8	A	27.7	P	33.3	A	23.3	A	12.5	P	42.3	M	23.3	P	-2.9	A	12.2	A	38.2	P	8.8	P	5.2	A	7.7	P	28	P	13.4	A	8.2	A	13.2	P	0.6	A	46.8	P
142647	-21.2	A	0.4	A	-5	A	-21.2	A	-19	A	10.5	A	-37.7	A	-53.7	A	-28.4	A	4.1	A	-54.1	A	-23.7	A	-22.9	A	-24	A	-26.1	A	-45.1	A	-34.7	A	-35.4	A	-54.1	A	-36.8	A	-12.9	A	10.5	A	-37.3	A	-32.2	A
142648	-3.9	A	6	A	-3.8	A	-30.2	A	10.2	A	-3.9	A	8.8	A	-15.3	A	-9.3	A	5	A	-15.9	A	-12.3	A	2.2	A	-12.3	A	-17.4	A	-27.5	A	-4.2	A	2.2	A	-1.8	A	-19.2	A	4.5	A	5	A	-2.1	A	-9.8	A
142649	447.2	P	388.8	P	258.2	P	181.9	P	411.7	P	461.9	P	323.7	P	314.4	P	406.4	P	445.3	P	229.2	P	239.5	P	438.7	P	453.9	P	244.4	P	344.7	P	397.9	P	414.9	P	247.3	P	261	P	418.1	P	453.3	P	273.1	P	278.4	P
142650	78.2	P	48.4	P	45.3	P	27.9	P	54.8	P	66.3	P	43.5	P	19.1	P	52.8	P	61	P	19.8	A	31.3	P	59.2	P	73.4	P	47	P	26.7	A	74.6	P	73.7	P	30.2	P	43.7	P	36.4	P	66.6	P	32.7	A	44	P
142651	1	A	17.4	A	42.5	A	40.9	P	-22.3	A	12.9	A	41.9	P	31.7	P	6.9	A	-21	A	34.3	A	37.3	P	-8.8	A	0.5	A	39	P	37.7	P	-4.6	A	23.9	A	6.7	A	41.4	P	-39.5	A	-10.6	A	41.4	P	48.2	P
142652	123.9	P	236.3	P	375.2	P	351.8	P	140.2	P	127.8	P	301.3	P	328.4	P	258.1	P	166.5	P	428.4	P	330.1	P	246.8	P	16.2	A	342.4	P	356.8	P	188.5	P	140.4	P	446.1	P	286.1	P	240.1	P	173.8	P	249.2	P	132	P
142653	404.8	P	275.9	P	146.3	P	132.2	P	341.9	P	420.5	P	119.2	P	99.5	P	351.3	P	395.3	P	95.3	P	102.4	P	315.9	P	367.8	P	112.6	P	123	P	338.8	P	321.2	P	110.5	P	103.3	A	284.4	P	362.9	P	115.9	P	77.2	P
142654	56.7	P	40.7	P	10.3	A	15.5	A	51.1	P	68.4	P	21.6	A	21.7	A	45.6	P	40.2	A	46.5	A	19.3	A	47.7	P	101.7	P	38.6	P	6.3	A	39	P	66.9	P	52.8	P	26.8	P	41	P	48	P	16.8	A	28.3	P
142655	155.1	P	197.4	P	956.6	P	1044.3	P	107.8	P	90.4	P	809.1	P	1113.8	P	166.8	P	233.7	P	1004	P	769.5	P	99	P	39.7	P	949.7	P	937.9	P	101.8	P	85.1	P	1046.6	P	1080.6	P	156.7	P	137.9	P	991.7	P	811.3	P
142656	126.2	P	74.9	P	47.2	P	33.1	P	129.8	P	198.9	P	37.9	P	66.5	P	127.9	P	85	P	61.6	P	51.9	P	105.4	P	152.2	P	25.6	A	50.1	P	146.1	P	97.9	P	30.1	A	65.1	P	89.7	P	112.7	P	52.9	P	42.6	P
142657	178.3	P	146.9	P	536.2	P	164.9	P	112.4	P	200.2	P	57	P	293.4	P	105.6	P	262.7	P	-19.7	A	9.4	M	680.2	P	430.7	P	436.9	P	328.1	P	699.2	P	943.3	P	375.6	P	177.8	P	170.1	P	367.9	P	422.1	P	360.2	P
142658	91.1	P	94.1	P	30.8	A	40.8	A	92.8	A	47.3	M	60	A	66.5	M	80.1	P	81.5	P	70.9	A	37	A	83.8	P	83.2	P	39.6	A	62.5	P	51	A	83	P	63.3	A	54.4	A	107.4	P	75.8	A	63.4	P	36.5	A
142659	171.2	P	164.5	P	107.9	P	112.7	P	173.4	P	194.9	P	107	P	128.3	P	158.9	P	180.9	P	112.7	P	124.7	P	143.9	P	152.1	P	115.1	P	98.5	P	135.7	P	152.8	P	130.8	P	106.3	P	188.1	P	180.7	P	135.2	P	116.9	P
142660	-20.1	A	-6.1	A	10.1	A	-9.3	A	-22.3	A	-23	A	7.6	A	-32	A	-39.8	A	-35.3	A	-36.2	A	-17.1	A	-0.9	A	-18.2	A	-16.5	A	-38.8	A	-35.1	A	-25	A	-31.6	A	-22.6	A	-52.9	A	-20.5	A	5.9	A	-4.5	A
142661	882.9	P	822.1	P	646.5	P	589.6	P	829.3	P	830.3	P	638.8	P	452.2	P	945	P	963.3	P	728.2	P	598.4	P	799.3	P	851.4	P	601.5	P	601.4	P	846.7	P	961	P	622.9	P	658.8	P	923.2	P	885	P	630.8	P	667	P
142662	81.5	P	55.8	P	42.8	P	11.9	A	133.7	P	58.9	P	44.1	A	46.1	A	186.6	P	153.8	P	69.8	P	65.8	P	111	P	83.5	P	30.7	A	11.9	A	97.4	P	94	P	49.2	P	38.9	A	48.4	A	95.7	P	33.7	A	24.4	A
142663	27.8	A	35.2	A	-21.2	A	15.5	A	21.4	A	32.4	P	15	A	-10.7	A	51.7	P	55.9	P	-41.3	A	-48.8	A	31.8	A	40.1	P	-12.7	A	0.4	A	61.9	P	48.9	M	-27.1	A	-38.7	A	29.7	A	21.5	P	-36.4	A	1.7	A
142664	105.7	P	144.8	P	213.4	P	207.3	P	118	P	151.1	P	127.1	P	108.4	P	115.8	P	171.9	P	114.5	P	135	P	141.2	P	132.6	P	169	P	205.1	P	165.4	P	134.6	P	181.3	P	129.1	P	142.1	P	119	P	58.4	A	101.1	P
142665	78.5	A	98.9	P	35.9	A	112.4	A	87.2	P	82.1	A	52.8	A	27.2	A	67.1	P	64.9	A	71.9	A	73.3	A	45.6	A	83.3	A	49.1	M	66.3	A	93.1	A	47.5	A	111.1	A	82.7	A	115.7	P	106.9	A	30.1	A	70.9	P
142666	-19.7	A	-25.1	A	2.9	A	-2.9	A	-1.1	A	-9.2	A	23.5	A	3.7	A	-17.2	A	-1.6	A	-16.4	A	30.6	A	-31	A	-16.8	A	2.5	A	-34.6	A	11.9	A	16.6	A	6.2	A	42.7	A	-56.5	A	-20.8	A	-16.5	A	16.9	A
142667	125.9	P	78.1	P	85.2	P	53.6	P	89.8	P	103	P	39.6	P	46.2	A	89.5	P	89.4	P	53.4	P	46.6	P	121.6	P	110.8	P	72.6	P	70	P	86.4	P	94.7	P	49.2	P	62.9	P	93.4	P	118.7	P	78.7	P	67	P
142668	1490.6	P	1213.7	P	265.3	P	260.1	P	1600.4	P	1364	P	268.1	P	109.8	P	1480.9	P	1505.1	P	348.3	P	206.7	P	1360.6	P	1242.6	P	295.3	P	230.5	P	1306.9	P	1566.7	P	191.3	P	224.2	P	1346.7	P	1503.2	P	329.4	P	260.8	P
142669	273	P	262.4	P	161.7	P	163	P	293	P	323.7	P	155.5	P	211.8	P	218	P	331.1	P	223.7	P	253.9	P	298.7	P	261.7	P	182.7	P	212.9	P	280.9	P	311.9	P	219.6	P	165.6	P	274.7	P	357.8	P	224.5	P	200.5	P
142670	-21.2	A	7.9	P	18	A	6.5	A	3.2	A	4.2	A	12.5	A	3.1	A	2	A	6.7	A	11	A	7.5	A	1.3	A	3.9	A	19.1	P	23.4	P	2.4	A	9.5	P	-7.1	A	6.3	A	4.3	A	6.1	A	8.8	A	4.2	A
142671	42.8	P	44.8	P	9.3	A	-9.2	P	-10.7	P	19.6	P	32.2	P	22.8	P	0.7	P	34.1	P	-23.3	P	-10.2	A	39.9	P	66.8	P	14	P	-30.8	A	72	P	81.7	P	-93.4	A	2.9	P	23.7	P	28	P	-3.5	A	12.8	A
142672	136.6	P	115.8	P	75.8	P	95.5	P	91.8	P	76.9	P	89.4	P	125.8	P	95.4	P	115	P	77.4	P	76.2	P	102.7	P	101.5	P	153.7	P	119.2	P	164.9	P	149.5	P	117.5	P	83.2	P	139.8	P	119.7	P	110.8	P	127.6	P
142673	3	A	-2.5	A	187.5	P	225.5	P	8.8	A	-18.3	A	177.1	P	125.9	P	-1.8	A	-19.2	A	307.8	P	249.2	P	-15.7	A	-9.9	A	183.9	P	195.3	P	20.3	A	-16.8	A	158.4	P	221.8	P	-15	A	-5.3	A	143.2	P	168	P
142674	392.8	P	365.3	P	246	P	221.9	P	378.1	P	292.1	P	240.1	P	265.3	P	305.8	P	381.3	P	208.8	P	245.9	P	358.7	P	332.3	P	259.7	P	290.3	P	436.8	P	379	P	288.2	P	247.4	P	440.2	P	302.7	P	321.1	P	182	P
142675	1210.1	P	1116.5	P	337.6	P	367.7	P	1255.2	P	1517.5	P	457.5	P	307.7	P	1003.6	P	1187	P	324.3	P	444.2	P	1151.3	P	1120.7	P	321.8	P	297.2	P	852.6	P	1022.3	P	332.5	P	345.6	P	1085	P	1308.1	P	288.2	P	368.9	P
142676	-11.4	A	-11.9	A	-26.5	A	-28.9	A	-26.4	A	-58.4	A	-9.1	A	-55.7	A	-10.5	A	-22.4	A	-50.5	A	-15.5	A	-42	A	-22.6	A	-23.3	A	-17	A	-14.4	A	-32.7	A	-18.2	A	-10.9	A	-10.1	A	-23.6	A	-38.7	A	-40.2	A
142677	310.5	P	394.8	P	347.7	P	408.2	P	404.1	P	367.6	P	230	P	214.3	P	326.2	P	281.6	P	239.2	P	242.1	P	360.9	P	363.4	P	247.4	P	266.6	P	401.8	P	312.2	P	354.9	P	365.6	P	407.3	P	281.2	P	179.4	P	285.9	P
142678	225.3	P	313.6	P	83.3	P	68.1	P	233.9	P	281.2	P	75	P	55.5	P	229.1	P	215.3	P	61.2	P	83.9	P	238.1	P	305.6	P	77.4	P	72.5	P	272.4	P	302.2	P	55.8	P	86	P	340.1	P	242.9	P	52.8	P	68	P
142679	51	M	-2	A	111.7	P	98.5	P	-21.7	A	-19.5	A	112.4	P	121.1	P	17.4	A	19.9	A	160.7	P	115.8	P	11.3	P	5.2	A	101.2	P	77.7	P	33.8	A	29.8	A	111.6	P	105.1	P	6.6	A	1.8	A	113.6	P	91.8	P
142680	-51.8	A	-34.3	A	170.8	P	142.7	P	-75.9	A	-54.7	A	147.2	P	223.6	P	-58	A	-45.8	A	186.4	P	220	P	-48.3	A	-53.1	A	133.6	P	199.8	P	-40.5	A	-50.6	A	171.8	P	196.3	P	-61	A	-13.7	A	200.3	P	174.7	P
142681	314.5	P	336	P	525	P	480.6	P	358.2	P	300.5	P	489.4	P	310.5	P	377.1	P	414.3	P	332.5	P	350.9	P	310.7	P	342	P	408.7	P	428.1	P	474.1	P	491.3	P	742.4	P	573.8	P	315.2	P	365.2	P	335.4	P	375.9	P
142682	14.2	A	2.6	A	17.2	A	18.3	A	6.8	A	-8	A	37.2	A	11.8	A	0.6	A	7.8	A	7.6	A	11.3	A	5.8	A	16.1	A	3.6	A	-3.1	A	9.4	A	-0.7	A	13.1	A	16.2	A	13.4	A	14.1	A	23.6	P	-3.5	A
142683	538.2	P	532.4	P	51.2	P	59.4	P	466.1	P	554.7	P	89.2	P	39.3	P	483.1	P	423.2	P	74.5	A	88.7	P	485.4	P	468.2	P	80.7	P	77.7	P	436.8	P	443.5	P	16.6	A	57.7	P	566.2	P	532.6	P	1.2	P	21.6	P
142684	80.2	P	90.1	P	37.6	P	61.5	P	114.2	P	72.1	P	89.1	P	53.8	P	116.4	P	114.4	P	45	P	73.6	P	126.9	P	71.6	P	45.4	P	76.7	P	94.3	P	119.5	P	57.1	P	82.9	P	106.2	P	102.6	P	58.2	P	53.3	P
142685	243.6	P	267.5	P	89.8	P	112.2	P	266.3	P	269.9	P	117.8	P	187.2	P	230	P	271.7	P	100.3	P	90.8	P	252	P	265.6	P	105	P	106	P	241.7	P	273	P	165	P	142.4	P	227.2	P	218.1	P	137.4	P	104.5	P
142686	233.1	P	252.5	P	113.4	P	105.6	P	251.5	P	264	P	126.8	P	125.8	P	237.4	P	235.7	P	99.3	P	104.5	P	304.3	P	267.9	P	99	P	103.4	P	279.1	P	250.1	P	106	P	108.5	P	252	P	262.2	P	82.6	P	104	P
142687	169.5	P	167.5	P	252.1	P	168.3	P	180.1	P	179	P	213.7	P	156.2	P	132.8	P	159.9	P	166.2	P	216.9	P	165.7	P	185	P	244.4	P	257	P	198.4	P	136.6	P	307.7	P	274.2	P	219	P	145.1	P	343.9	P	173.9	P
142688	-23.5	A	-20.5	A	-15.6	A	12.4	A	-16.8	A	-10.5	A	-42.7	A	13.9	A	3.7	A	-5.6	A	11.8	A	-1.9	A	-20.3	A	-10.3	A	-5.1	A	-13.7	A	-16.1	A	-19.8	A	-15.4	A	-52.8	A	-12.5	A	6.9	A	-15.7	A	-30.6	A
142689	-5.6	A	-14.6	A	114.7	P	120.2	P	-19.8	A	-10.4	A	120.3	P	48.4	P	-14.9	A	-5.5	A	109.4	P	90.4	P	-5.5	A	11.3	A	64.9	P	78.9	P	-19.4	A	-31.1	A	92.7	P	109	P	-57.6	A	-20.6	A	84.7	P	88	P
142690	106.1	P	78.6	P	72.5	A	87.6	P	42.8	P	86.1	P	81	P	28.1	A	112.4	P	92.5	P	89.5	P	63	P	80.1	A	104	P	74.3	P	70.3	P	76.8	P	98.7	P	119.9	A	74	P	102.4	P	99.7	P	52.5	A	52.2	A
142691	179.9	P	161.9	P	175	M	157.2	M	243.1	P	225.4	P	210.6	P	127.5	P	193.2	P	281.7	P	191.6	P	146.2	P	224.8	P	217.5	P	139.6	P	127.8	P	182.3	P	249.6	P	153.6	A	158.4	P	255.3	P	210.8	P	169	P	191.6	P
142692	611.9	P	603.4	P	41.4	P	40.8	P	575.3	P	654.9	P	81	P	70.4	P	557.2	P	607.5	P	54.2	M	98.7	P	512.3	P	714.2	P	67.7	P	84.6	P	562.5	P	586.3	P	41.1	P	41	P	590.3	P	638.5	P	35.6	P	69.2	P
142693	-6.1	A	1.4	A	-10.3	A	10.3	A	-15.7	A	-2.2	A	-0.3	A	-9	A	16.5	A	14.6	A	9.4	A	-28.6	A	19.1	A	0.7	A	-2.7	A	9	A	-10.3	A	17.4	A	-6.9	A	-14.1	A	-15	A	-1.1	A	-10.6	A	-10.9	A
142694	113.5	P	119.7	P	74.1	P	104	P	103.1	P	121	P	118	P	34.8	P	122.4	P	90.4	P	78.7	P	70.8	P	121.5	P	106.4	P	115.5	P	99.7	P	106.8	P	103.5	P	99.5	P	92.7	P	127.1	P	161	P	102.4	P	88.7	P
142695	15.6	A	6.7	A	15.6	A	-25.9	A	31	A	5.4	A	13.2	A	-11.8	A	15.9	A	30.6	P	27.3	A	5.4	A	-5.6	A	26.8	A	-3.3	A	11.5	A	2.5	A	2.5	A	42	A	-9.7	A	21.9	A	12	A	-1.7	A	18	A
142696	1083.5	P	1119.6	P	660.9	P	561.6	P	1210.4	P	1136	P	423	P	517.8	P	1233.9	P	1055.6	P	480.1	P	506.2	P	1270.1	P	888.4	P	530.5	P	557.4	P	1401.7	P	1208.7	P	555.6	P	517.1	P	1288.7	P	1226.7	P	487.8	P	416.1	P
142697	3.3	A	-11.3	A	14.5	A	19.6	A	-12.2	A	2.7	A	6.1	A	0.9	A	-3.1	A	-0.3	A	4.2	A	21.4	A	-20.2	A	-15.7	A	18.9	A	16.2	A	-9.8	A	-14.3	A	-4.1	A	24	A	-16.6	A	2.5	A	18.8	A	12.9	A
142698	34.3	A	52.4	M	69.8	P	87.7	P	58.6	P	20.6	A	95.9	P	109.1	P	21	A	61.4	P	103.3	P	99.5	P	51.7	P	46.1	A	90.1	P	92.6	P	56.8	M	77.3	P	90.6	P	105	P	33.2	A	53.5	M	88.5	P	84.1	P
142699	112.8	P	113.3	P	74.7	A	83.4	P	170.5	P	98.9	P	111.3	P	90.2	A	140.9	A	109.6	P	85.9	P	70.9	P	80.2	P	125.8	P	62.2	A	106.9	P	65.5	A	127.2	P	84	A	106.2	P	120.5	M	126.5	P	90.9	A	90.5	P
142700	260.6	P	236	P	302.7	P	270.9	P	253.8	P	226.1	P	267.3	P	239.5	P	229	P	296.1	P	254.8	P	257.7	P	280.9	P	168.4	P	260.4	P	246.8	P	261.9	P	269.5	P	344.4	P	258.4	P	218.4	P	286.8	P	313.7	P	263.9	P
142701	33	A	7.5	A	-3.7	A	-7.5	A	11.8	A	25	A	14.5	A	29	A	8.1	A	21.9	A	-9.2	A	23	A	3.3	A	15.2	A	9.4	A	-4.5	A	22.4	A	31.3	A	-8.9	A	-14.9	A	8.7	A	23	A	-14	A	20.4	A
142702	221.2	P	202.9	P	71.4	P	100.9	P	261.2	P	221	P	85.8	P	110.2	P	219.8	P	242.1	P	75.8	A	123.4	P	223.6	P	218.1	P	72.1	P	88.7	P	197.3	P	231.7	P	116.1	P	92.6	P	230.4	P	216.7	P	68.5	P	116.5	P
142703	62.8	A	74.2	A	208.6	P	211.8	P	34.4	A	41.7	A	176.4	P	231.9	P	42.7	P	41.3	A	228.9	P	219.3	P	79	A	24	A	213.9	P	202.1	P	13.4	A	23.4	A	199.5	P	218.3	P	61.7	P	42.3	P	216.3	P	217.5	P
142704	117.5	A	108.5	A	70.4	A	45.4	A	115.6	A	96	P	58.8	A	96.6	A	77.7	M	106.5	A	36.4	A	80.7	A	105.1	M	128.6	P	38.5	A	85.8	A	88.5	M	116.4	P	44.1	A	41.6	A	107.1	P	101.9	A	45.1	A	22.7	A
142705	1121.4	P	977	P	739.1	P	742.2	P	1045.1	P	1242.3	P	768.5	P	792.5	P	925.8	P	1081.2	P	781.2	P	786.4	P	775.6	P	1044.1	P	730.8	P	703.5	P	985.7	P	1087.1	P	792.3	P	735.5	P	1114.7	P	1132.6	P	835.6	P	727.8	P
142706	91	P	46.4	P	52.4	A	41.7	P	81.8	P	102.5	P	29.5	P	59.7	P	65.7	P	78.4	P	35.8	P	60.2	P	72.3	P	70.3	P	73.2	P	57.8	P	77.5	P	99.9	P	66.9	P	74.7	P	81.5	P	114	P	35.9	A	57.6	P
142707	105.2	P	104.9	P	39	P	20.9	A	77.1	P	91.9	P	29.1	A	25.9	P	91.5	P	51.8	P	24	A	40.3	P	92	P	63.9	A	34.5	P	21.3	A	81.2	P	81.4	P	206.5	P	23.2	A	92.8	P	79.6	P	9.8	A	33.7	A
142708	59.6	P	77.7	P	38.7	P	44.2	P	70.7	P	68.4	P	68.1	P	76.9	P	88.2	P	88.5	P	40.8	P	22.7	P	60.5	P	65.5	P	6.8	P	27.8	P	81.9	P	57.1	P	35.4	A	50.2	P	80.8	P	82.6	P	41.9	P	58.8	P
142709	505.5	P	465.3	P	224.5	P	199	P	435.3	P	535.6	P	222.5	P	241.8	P	480.9	P	571	P	88.2	P	210.6	P	464.7	P	484.1	P	253.7	P	197.2	P	506.5	P	463.4	P	178.3	P	262.2	P	435.3	P	554	P	264.2	P	234.2	P
142710	114.7	P	117	P	48.8	A	19.3	A	65.7	A	64.2	P	17.2	A	-21	A	84.2	P	105.6	P	-11.5	A	39.8	A	46.8	P	42	P	13.8	P	27.4	A	59.8	P	79.5	P	17.2	A	9.3	A	107.2	P	126.1	P	-4	A	8.8	A
142711	335.1	P	344.1	P	120.8	P	143.8	P	298.6	P	306.4	P	129.1	P	92.7	P	451.1	P	308.9	P	107.1	P	96.1	A	444.9	P	259.1	P	154	P	101.5	P	417.8	P	318	P	102.1	P	116.1	P	327.5	P	394.7	P	134.8	P	130.2	P
142712	-18.1	A	-10.4	A	-30.6	A	0.1	A	-24.3	A	-7	A	-17.5	A	-26.1	A	-15.5	A	-0.6	A	-21.2	A	-20.5	A	-17.8	A	-15.3	A	-8.6	A	-5.9	A	2.3	A	16.3	A	-30.4	A	-16.6	A	-12.9	A	7.5	A	-10.5	A	3.6	A
142713	111.1	P	121.9	P	17.8	A	46.3	P	111.8	P	137	P	25.7	P	34.5	A	83.1	P	125.3	P	51.6	P	38.3	P	95.3	P	130.1	P	38	A	30.3	A	96.4	P	119.2	P	17.8	A	29.4	A	118.5	P	117.4	P	26.6	A	37.9	P
142714	88.9	P	80.4	P	52.2	A	47	A	43	A	58.1	P	90.8	P	50.7	A	55.7	A	67.2	P	77.3	A	75.7	A	66.6	P	94	A	82.2	P	86.2	P	85	A	53	A	82.1	P	64.5	M	58	M	49.4	P	34.3	A	35.7	A
142715	182.1	P	172.2	P	89.9	P	67.1	A	158.3	P	209.6	P	76.7	P	119.2	A	172.7	P	129.3	P	66.8	A	80.6	P	180.2	P	193.3	P	83.1	P	50.2	A	185.5	P	152.7	P	97.8	P	82	P	154.5	P	209.9	P	52.8	P	72.5	P
142716	202.1	P	200.3	P	190.1	P	162.4	P	246.3	P	260.2	P	150.1	P	226.1	P	259.6	P	314.8	P	148.2	P	168.8	P	228.9	P	192	P	226.4	P	162.2	P	277.1	P	282.1	P	222.6	P	192.2	P	278.2	P	192.6	P	167.8	P	160.9	P
142717	120.1	P	108.3	P	55.3	A	35.8	A	84.8	P	92.4	P	81.9	P	38.9	A	108.1	P	101	P	55	A	80	A	106.8	P	111.9	P	72.4	P	75.9	P	120.2	P	116.2	P	25.8	A	63	A	112.6	P	105.8	P	14.2	A	67.8	P
142718	404.4	P	356.3	P	45.9	P	32	A	385.1	P	460.3	P	48.2	A	30.7	A	328.7	P	444.9	P	34.3	A	58.2	P	322.1	P	431.4	P	30.4	A	23.1	A	377.9	P	372.6	P	22.1	A	60.3	M	394.9	P	380.6	P	44.6	A	38.3	P
142719	4.7	A	1.7	A	161.5	P	253	P	23.9	A	4	A	173.2	P	150.5	P	-1	A	7.9	A	222.3	P	223.5	P	4.3	A	5.9	A	183.6	P	226.9	P	-1.2	A	-29.8	A	116.8	P	162	P	-7.1	A	-5.2	A	149	P	207.1	P
142720	115.8	P	93.1	P	21.2	A	19.4	A	126.2	P	106.5	P	25.7	A	13.6	A	62	P	71.8	P	-2.4	A	29.6	M	105.9	P	91.9	P	26	A	16.4	A	97	P	76.5	P	21.3	P	8.8	A	80.8	P	131.9	P	7.9	A	13.5	A
142721	0.2	A	-3.9	A	-0.1	A	12.8	A	-12.8	A	-0.7	A	10.8	A	-23.7	A	15.7	A	-1.3	A	4.1	A	-1.8	A	-19.3	A	9.4	A	23.5	A	6.4	A	-3.4	A	-20.9	A	-2.1	A	-1.9	A	-11.6	A	-5.9	A	-11.2	A	7.9	A
142722	166.8	P	127.2	P	78.4	P	61.7	A	119.6	P	167.9	P	83.9	A	89	A	127.4	P	163.9	P	104.7	A	96.7	P	107.4	P	149.2	P	96.4	A	67.1	P	151.6	P	111.5	P	80.7	A	129.9	P	133.9	P	179.2	P	85.5	A	85.4	P
142723	661.8	P	546.7	P	265	P	267.1	P	805.1	P	787	P	433.5	P	385.5	P	548.2	P	421.9	P	345	P	397.1	P	554	P	549.4	P	320.8	P	315.1	P	599.7	P	570.6	P	354.8	P	446.1	P	531	P	496.2	P	441.1	P	556.4	P
142724	368.1	P	318	P	318.9	P	312	P	411.6	P	356.5	P	310.3	P	219.3	P	310.6	P	347.1	P	310.8	P	296.2	P	366	P	328.2	P	312.5	P	273.3	P	319.5	P	285.5	P	318.3	P	318.2	P	308.4	P	382.5	P	346.5	P	318.6	P
142725	24.1	A	8.5	A	6.9	A	10.7	A	31.4	A	36.4	P	23.1	A	-25.4	A	35.1	A	44.9	A	22.1	A	-15.8	A	30.3	A	16.7	A	-6.6	A	1	A	22.2	A	28.1	P	-10.3	A	1.9	A	25.7	A	35.7	P	17.3	A	19.8	A
142726	16.5	A	7.9	P	21.6	A	29.1	A	8	A	-1.7	A	33.3	A	30.7	P	35.3	P	15.5	P	15.5	A	38.7	P	21.5	A	8.7	A	21.8	A	20.4	P	16.3	A	-29.3	A	36.6	A	8.3	A	-2	A	11.6	A	31.5	P	43.2	P
142727	63.3	M	16.3	A	100.1	P	112.9	A	18.5	A	49.5	A	131.8	P	129.7	P	101.7	A	59.5	P	92.5	P	118.8	P	50	A	75	A	89.2	P	128.2	P	-3.1	A	55.1	P	94.3	P	70.1	A	71.8	M	57.7	M	103.4	A	109.4	P
142728	52.9	P	65.6	P	16.3	A	13.9	A	44.7	A	59	P	4.6	A	-3.4	A	48.4	P	55.5	P	4.1	A	24.4	A	39.5	A	30.3	M	1.7	A	-0.5	A	37.1	A	48.5	P	5.5	A	-12.3	A	62.7	P	61.1	P	16.8	A	0.1	A
142729	47	A	16.3	A	45.9	P	67.2	A	57.9	A	44.4	P	62	P	57	A	37.8	A	35.2	A	37.1	A	46.3	P	49.5	P	34.9	A	54.9	A	30.3	A	31.6	A	41.6	A	47.7	A	44.9	A	1.5	A	42.3	P	73.4	A	28.9	A
142730	95.2	P	45.4	A	25	A	32	A	35.1	P	59.7	P	50.5	A	25.2	A	88.3	P	74.1	P	38.5	A	31.9	A	86.3	P	36.9	A	14.8	A	3.9	A	103.4	P	66.5	P	12.4	A	-12.5	A	33.9	A	65.2	A	55.1	P	-4.7	A
142731	720.4	P	735.2	P	-13.2	A	-16	A	1044.1	P	1079.8	P	66.3	P	20	A	794.6	P	741.2	P	-0.3	A	47.5	P	924.9	P	973.3	P	58.5	P	5	A	613.8	P	737.9	P	0	A	-3.6	A	762.6	P	647.9	P	-4.5	A	32.5	P
142732	-75.9	A	-21.2	A	-50.8	A	-2.7	A	-55.9	A	-35.6	A	-10.8	A	-128.7	A	-71.4	A	-65.5	A	-121.7	A	-87	A	-5.9	A	-42.7	A	-37.7	A	-101.4	A	-18.9	A	-18.2	A	-58.7	A	-43.8	A	-53.7	A	-1.4	A	-122.2	A	-48.7	A
142733	-10.2	M	220.1	P	-6.9	P	-25.9	A	6.1	P	1	A	-7.9	A	-37.8	A	46.1	P	20	A	14.5	A	-39.5	A	185.8	P	255	P	-12.5	A	-28.2	A	45.4	P	61.7	P	-27.9	P	0.8	A	180.8	P	10.4	M	-25.1	A	-3	P
142734	84.4	P	62	P	14.6	A	55.2	P	74.1	P	71.4	P	70.1	P	80.9	P	71.6	P	80.6	P	51	P	58.1	P	30	P	75.9	P	74.1	P	69.7	A	70.3	P	90.1	P	43.7	P	58.9	A	73.9	P	76.9	P	72.3	P	64.4	A
142735	30.6	A	57.2	P	104.7	P	102.2	P	28.9	A	45.5	P	97.2	P	110.9	P	31.3	A	57.4	P	73.3	P	60.5	P	76.2	P	12.9	A	90.1	P	72.5	P	28.5	P	47.4	A	95.5	P	97.2	P	72.1	M	58.8	P	67	P	83.5	P
142736	505.3	P	538.4	P	475.3	P	481.9	P	436.2	P	445.1	P	329.5	P	389	P	363.9	P	453	P	346.8	P	342.3	P	458.6	P	513	P	380.1	P	428.5	P	388.6	P	501	P	434	P	389.8	P	447.6	P	532.5	P	332	P	435.7	P
142737	175.7	P	153.7	P	163.2	P	110.7	P	114.6	P	110.1	P	117.8	P	31.9	P	227.1	P	91.3	P	120.8	P	107.9	P	260.8	P	93.4	P	138.1	P	151.9	P	310.9	P	161.7	P	201.9	P	115.3	P	225.5	P	136.3	P	127.5	P	104.2	P
142738	36.7	P	48.1	P	22.9	A	22.5	A	53.1	P	35.8	A	22	A	27.9	P	34.9	P	37.5	P	21.6	A	0.3	A	34.1	P	19.1	A	20.4	P	15.3	A	33.3	P	36.8	P	14.2	A	9.6	A	23.8	P	49	P	16.9	A	41.6	P
142739	52.6	P	24.6	P	16.3	A	20.2	P	19.2	A	36.2	P	0.1	A	13.3	A	31.9	P	19.7	P	12.6	A	7.6	A	15.9	A	13.1	A	4.5	A	4.2	A	34.8	P	25.7	A	11.1	A	9.9	A	17.6	A	23.1	P	4.1	A	15.9	A
142740	36.5	P	44.3	P	52	P	43.2	P	66.5	P	44.6	P	24.3	P	43.5	P	41.5	P	54	P	14.2	P	12.2	P	46.9	P	44.6	P	60.3	P	29.6	P	51.8	P	68.6	P	-6.9	A	17	P	33.8	P	41.6	P	22.6	A	60.7	P
142741	-5.1	A	8	A	-5.5	A	2.2	A	-3.1	A	-8.1	A	-27.4	A	4.5	A	-8.4	A	-0.4	A	-9.4	A	1.3	A	4.3	A	-1.7	A	-6.9	A	4.5	A	-14.9	A	9.2	A	-9.1	A	-16.4	A	-12	A	1.9	A	0.8	A	-5.2	A
142742	136.1	P	132.7	P	22.8	P	68.9	P	156.7	P	112.4	P	70.3	P	38.3	P	203.7	P	144.5	P	48.4	A	37.5	M	125.9	P	102.6	A	65.9	P	46.6	P	136.6	P	145.1	P	122.9	P	76.4	P	158.1	P	157	P	56.6	P	60.7	P
142743	36.8	A	31.8	A	11.1	A	8.4	A	26.7	A	32.6	A	-11	A	-0.1	A	21.2	A	19.4	A	4.3	A	19.3	A	27.1	A	53.7	A	2.6	A	15	A	49.8	A	11.5	A	-17.1	A	-13.1	A	36.1	A	67	P	2.2	A	-4.2	A
142744	58	P	32.8	A	1.9	A	-10.8	A	19.1	A	-4.7	A	-6.1	A	-32.6	A	13.6	A	33.6	A	-45.8	A	-7.7	A	-28.4	A	26.7	A	-31.1	A	-55.5	A	0.9	A	43.7	A	-30.5	A	-5.5	A	6.4	P	32.2	P	-58.6	A	-37.6	A
142745	144	P	76.5	P	101.1	P	69.6	A	141.6	P	111.2	P	123.9	A	63	A	86.4	P	125	P	87.1	A	65.5	A	105.1	P	134.2	P	69.4	P	117.9	P	82.4	P	97.2	P	87.7	P	93.2	P	76.1	A	99.5	P	114.9	P	110.7	A
142746	497.8	P	774.6	P	1364.3	P	1314.3	P	692.8	P	634.5	P	936.5	P	1280.6	P	725.6	P	652.5	P	861.9	P	944.5	P	1255.3	P	785.5	P	1299.7	P	1505.2	P	651.1	P	677.8	P	942.2	P	784.2	P	793.8	P	493.6	P	768.5	P	672.1	P
142747	-40	A	-29.9	A	-7.1	A	-21.4	A	-84.2	A	-45.2	A	-12.6	A	-20.5	A	-47.9	A	-25.6	A	-33.9	A	-7.3	A	-28.2	A	-28.4	A	-39.3	A	-22	A	-45.8	A	-29.5	A	-7	A	-30.6	A	-74.7	A	-22.3	A	-48.5	A	-37.2	A
142748	113	P	133	P	33.2	A	35.6	P	101.2	P	114.7	P	31.5	P	9.8	A	127.3	P	115.9	P	42.9	A	28	P	109.9	P	107.9	P	64.8	P	24	A	117.6	P	102.5	P	42.7	P	39.4	P	143.2	P	111.7	P	21.2	P	20	A
142749	32.2	P	45.4	P	58.5	P	59.6	P	33.3	P	37.6	P	79	P	86.2	P	28.7	M	32.4	P	89.6	P	74.7	P	31	P	15.7	A	64.4	P	89.1	P	28.2	P	26.2	P	81.6	P	72.1	P	30.1	P	59.7	P	65.1	P	74.7	P
142750	88.6	P	66.9	P	91.8	P	71.3	P	66.1	P	90.3	P	74.7	P	90.7	P	51.3	P	65.5	P	89.3	P	78.9	P	53.8	P	90.1	P	73	P	87.6	P	56	P	63.1	P	61.3	P	60.2	P	67.9	P	61.7	P	84.7	P	86.8	P
142751	33.6	A	20.8	A	75.2	A	-22.1	A	-31.1	A	43.1	A	-45.1	A	-60.4	A	85.7	A	-0.8	A	-40.1	A	-15.3	A	-22.9	A	-8.5	A	-25.2	A	-29	A	-4.9	A	5.1	A	-25.6	A	-31.3	A	-73.2	A	3.3	A	-68.6	A	-28.6	A
142752	-14.7	A	39.7	P	-32.3	A	3.4	A	-19.4	A	24.9	P	-7.4	A	-50.3	A	34.3	P	15.1	A	-5.7	A	-12.8	A	12.7	A	20.8	A	51.3	A	-43.5	A	-7.9	P	1.9	P	-24.3	A	-0.2	A	92.5	P	37.8	A	-22.2	A	-8.3	A
142753	-5.9	A	12.8	A	18.8	A	7.5	A	15.7	A	12.5	A	7.7	A	-17	A	-17.1	A	13.2	A	17.7	A	25.7	A	-1.5	A	19.3	A	-16.1	A	2.6	A	-15.3	A	11.1	A	3.8	A	16	P	18.4	A	16.2	A	-22.7	A	40.4	A
142754	54	A	36.7	M	23.9	A	47.1	A	34.1	A	66.9	P	59.1	A	-84.8	A	-0.1	A	27.2	P	24.2	A	58.4	A	42.5	A	64.6	A	34	A	4	A	80.6	P	62.7	A	-53	A	2.2	A	74.3	A	29.2	A	-49.1	A	22.4	A
142755	88.1	P	92.3	P	135.8	P	156.6	P	75.8	P	89.6	P	108.4	P	39	A	57.2	P	86.1	P	125.5	P	136.2	P	58.7	A	79.7	P	85.4	P	71.5	P	70.6	A	67.5	P	101.5	P	126.6	P	91.8	P	72.5	P	108.5	P	40.7	A
142756	313.5	P	282.8	P	305.5	P	310.9	P	209.3	P	249.9	P	293.1	P	254.3	P	224.9	P	293.5	P	254.8	P	246.4	P	283.8	P	188.5	P	458.8	P	374.5	P	352.5	P	334.6	P	473.4	P	353.1	P	236.7	P	247.8	P	399.4	P	248.4	P
142757	249	P	200.1	P	429.5	P	366.7	P	201	P	284.4	P	356.4	P	368.7	P	223.4	P	221	P	420	P	359.5	P	227	P	179.6	P	368.8	P	339.2	P	225.3	P	250.6	P	368.7	P	403.7	P	221.7	P	244.1	P	327.1	P	333.5	P
142758	116.8	P	100.7	P	43.4	A	45.3	P	77.5	P	90.1	P	36.9	A	42.3	A	83.2	P	83.1	P	16.7	A	42.5	P	80.3	P	132.4	P	33.6	P	40.2	P	74.5	P	101.8	P	39.5	P	23.2	A	88.2	P	95.7	P	29.2	A	33.6	A
142759	83.1	P	62.7	P	16.7	A	-12.9	A	54.3	P	80.7	P	45.7	A	-5.3	A	62.4	A	68.8	P	-9.6	A	22.7	A	76.1	P	85.7	P	-14.5	A	12.9	A	55.3	P	65.8	P	7.9	A	0.6	A	99.6	P	74.8	P	5.2	A	-12.4	A
142760	54.3	P	49.5	P	30.6	A	9.9	A	32.6	A	41.8	A	15.8	A	28.8	A	58.1	A	44.1	A	60.5	A	17.8	A	31.9	A	63.2	A	53.2	A	-0.2	A	21.4	A	76.6	A	30.3	A	25.2	A	64.7	A	54.8	P	24	A	47.7	A
142761	-66	A	-10.8	A	-12.9	A	-19.3	A	-69.3	A	-59.9	A	-23.1	A	-45.1	A	-67	A	-49.6	A	-68.9	A	-37.1	A	-51.8	A	-40.9	A	-25.1	A	-35.6	A	-37.6	A	-19.1	A	-76.2	A	-28.1	A	-51	A	-29.1	A	-59.1	A	-13.1	A
142762	73.8	P	41.8	P	90.8	P	100.1	P	31.1	A	20.2	P	114.4	P	73.5	P	58.1	M	54.1	P	108.4	P	118.6	P	64.6	P	28.6	A	106	P	75.4	P	43.7	P	69.9	P	93.2	P	148.3	P	54.5	M	46	P	87.3	P	104.9	P
142763	111.2	P	87.6	P	23	A	42.3	A	81.8	A	102.9	P	8.3	A	14.4	A	112.9	A	110	A	40.6	A	57.1	A	43.5	M	53.6	P	45.7	P	2.2	A	84.8	A	104.2	A	14.5	A	26	A	76.9	A	65.7	A	65	P	-0.9	A
142764	-6.4	A	8.3	A	13.8	A	0.1	A	-52.1	A	-16.6	A	1.1	A	-19.1	A	-24.5	A	14.1	A	-57.7	A	-26.3	A	5.9	A	-5.9	A	-4.7	A	-36.4	A	-33.9	A	21.4	A	-54.3	A	-12.2	A	-34.8	A	7.2	A	-9.8	A	-5.4	A
142765	46.6	P	64.1	P	62.1	P	45.2	P	75.9	P	61.7	P	32.9	P	52.4	P	78.3	P	70.7	P	58.6	P	46.1	P	73.6	P	54.9	P	50.5	P	52.1	P	90.5	P	68.5	P	45.1	A	33.2	P	63.5	P	57.4	P	58.1	P	52.2	P
142766	109.3	P	83.9	P	120.7	P	85.3	P	194.1	P	105.5	P	101.2	P	238.9	P	204.1	P	192.9	P	108.7	P	169.3	P	192.7	P	208.3	P	113.8	P	148	P	263.8	P	222.3	P	164.5	P	171.3	P	59	P	155.6	P	217.3	P	206	P
142767	212.4	P	250.8	P	37.9	P	63.9	P	184.7	P	254.2	P	57	P	56.4	P	161.3	P	202.3	P	95.4	P	80	P	173.7	P	239.1	P	52.7	M	51.5	P	206	P	169.1	P	66.4	P	61.1	P	164.8	P	211.7	P	58.7	P	75.7	P
142768	56.1	P	34.6	M	36.2	A	12.1	A	33.3	A	0.6	A	23.6	A	43.1	A	36.3	P	33.2	P	28.9	A	27	A	23.5	P	19.1	A	22.8	P	35.5	A	33	P	11.9	A	23.4	A	14.4	A	53.1	P	51.7	P	23.9	A	9.4	A
142769	54.4	A	61.2	A	49.4	A	69	A	62.5	A	53.4	A	71.5	A	27.4	A	44.4	A	72.2	A	72.8	A	91.9	A	18.5	A	40.2	A	-2.8	A	-0.4	A	50.5	A	77.8	P	71.1	A	53	A	49.5	A	49.7	M	60.4	A	109.3	A
142770	59.6	P	39.8	P	99.6	P	109.9	P	66.9	P	47.7	P	95.4	P	88.5	P	39.6	P	55.3	P	78.2	P	83.8	P	69.8	P	43.1	P	86.4	P	103.3	P	54.3	P	57.2	P	92.2	P	97.7	P	64.8	P	61.4	P	65.4	P	86.3	P
142771	65.3	P	32	P	-11.4	A	5.3	A	49.5	P	53.8	P	-0.9	A	38.4	A	37	P	5.1	A	3.6	A	-9.6	A	15.2	A	23.2	A	20.3	A	-25.5	A	26	P	20.9	A	-5.4	A	-13.4	A	53.5	P	23.1	P	-1.3	A	8.7	A
142772	14.3	P	14.1	A	-10.2	A	-5.9	A	4.6	A	31.7	A	-39	A	-52.1	A	15.9	A	9.3	P	3	A	7.1	A	4	M	16.2	A	-6.1	A	-12.1	A	-11.2	A	19.5	M	-27	A	-16.5	A	40.5	A	11.5	A	-10.7	A	-12.3	A
142773	75.2	A	30.1	A	114.3	P	120.8	P	69.1	A	39.8	A	117.3	P	142.6	P	29.8	A	38.5	A	171.8	P	154.5	P	71.1	M	70.9	A	122.9	P	153.4	P	87.4	P	43	A	157.3	P	136.8	P	66.3	A	33.9	P	104.7	P	124.9	P
142774	-27.8	A	-3.6	A	-16.5	A	0.3	A	-18.3	A	-0.4	A	-5.8	A	-25.6	A	-2.9	A	-26.1	A	-26	A	-14.2	A	-18.1	A	-43	A	-23.4	A	-26.4	A	-5.1	A	14	A	-43.5	A	-14.8	A	-8.5	A	11	A	-15.3	A	-13.6	A
142775	104	P	54.2	A	10	A	22.9	A	75.4	A	67.8	A	29.7	A	-0.7	A	77.3	A	62.6	M	-23.7	A	-27.2	A	102.5	M	106.9	P	9.4	A	4.7	A	81.4	M	128.5	P	-30.3	A	28.1	A	82.6	A	123.9	P	-7.4	A	35.4	A
142776	121.9	P	136.8	P	42	A	45.3	A	106.9	P	149.2	P	58.7	A	79.9	P	150.2	P	135.2	P	25.3	A	26.1	A	199.9	A	200.1	P	36.3	A	54.8	A	125.3	P	156.5	P	-10.6	A	18.9	A	140.7	A	129.7	P	12.3	A	37.8	A
142777	279.2	P	273.8	P	45.3	P	34.3	M	244.4	P	262.3	P	29.2	A	32	P	310.7	P	248.5	P	63.2	P	53.6	P	238.4	P	235.2	P	48.3	P	52	P	195.8	P	252.9	P	34.3	P	33.3	A	338.8	P	299.3	P	27.5	P	33.5	P
142778	134.9	P	140.5	P	35.8	A	61.2	P	90.9	P	110.8	P	39.1	P	28	A	136.9	P	58.6	P	28.9	A	25.6	P	71.8	P	115.9	P	55.7	P	44.1	P	85.7	P	120.3	P	8.4	A	27.5	P	117.5	P	147.8	P	2.7	A	36.7	P
142779	26.1	A	14.8	A	9.9	A	8.6	A	-10.2	A	-49.4	A	6.6	A	-6.4	A	-13.9	A	-1.3	A	-25.6	A	-17.5	A	-6.7	A	-11.1	A	-6.5	A	-30.9	A	-35.1	A	0.5	A	-17.6	A	-21	A	-25.7	A	3.8	A	-4.2	A	-8.9	A
142780	74.1	A	56.5	A	20.9	A	18.7	A	40.3	A	51.5	P	57.6	A	33	A	46.6	A	39.1	P	-13.8	A	44.1	A	78.7	A	30.9	A	57.7	A	54.9	A	42.4	A	38.8	A	41.3	A	76.3	A	77.4	A	77.7	A	60.8	A	32.4	A
142781	992.3	P	848.5	P	250.9	P	243.1	P	1048.5	P	682.1	P	331.9	P	133.8	P	926.3	P	843.4	P	265.1	P	227	P	930	P	719.1	P	309.6	P	218.7	P	979	P	927.5	P	286.7	P	285.4	P	740.6	P	1053.5	P	228.2	P	284.7	P
142782	152	P	157.2	P	81.9	P	85.1	P	133.3	P	173.1	P	99.9	P	93	P	155.1	P	114.8	P	68.4	P	90.1	P	114.2	P	187.2	P	90.9	P	75.3	P	123.2	P	135.4	P	49.4	P	71.4	P	140.8	P	176.2	P	91.7	P	81.6	P
142783	69.1	P	60.6	P	38.6	P	29.3	P	35.2	P	55.4	P	40.1	P	26.1	A	32.9	P	31.4	P	21.2	A	8.3	A	75.9	P	44.3	P	15.6	A	31.3	P	35.3	P	46.9	P	18.2	A	16.2	A	78.2	P	34.1	P	52.1	P	18.1	A
142784	177.4	P	177.5	P	86	P	98.8	P	173.7	P	164.4	P	77.7	P	94.5	P	141.1	P	157.5	P	77.8	P	81.2	P	133.9	P	181.5	P	82.7	P	94.9	P	156.3	P	177.2	P	96.3	M	112.5	P	213.6	P	175.8	P	91.7	P	106.9	P
142785	173.2	P	181	P	134.1	P	160.2	P	167.1	P	176.1	P	116.7	P	126.9	P	152.2	P	156.6	P	109.9	P	122.3	P	222.9	P	104.8	P	74.2	P	133	P	152.1	P	210	P	126.2	P	100.2	P	170.7	P	189.8	P	136.1	P	103.2	P
142786	448.2	P	434.9	P	484.9	P	514.5	P	399.9	P	432.6	P	451.5	P	330.9	P	528.8	P	572.4	P	500	P	425.4	P	483.9	P	365.6	P	431.9	P	414.9	P	421	P	430.6	P	454.9	P	462.4	P	476	P	560.2	P	430.7	P	396.2	P
142787	-96.2	A	-70.5	A	-86.7	A	-101.7	A	-82.2	A	-52.2	A	-76.1	A	-83.3	A	-73.6	A	-82.1	A	-74.3	A	-72.4	A	-66.5	A	-93.4	A	-35.6	A	-115.1	A	-84.6	A	-91.8	A	-104.1	A	-96.2	A	-105.4	A	-74.1	A	-86.5	A	-89.5	A
142788	121.2	P	130.5	P	40.2	A	41.1	P	119.5	P	139.8	P	47.4	P	12	A	123.2	P	127.2	P	31.4	A	53.3	P	95.6	P	117.9	P	42.3	P	50.2	P	97.7	P	97.7	P	39.9	A	24.1	A	140.1	P	121.1	P	54.3	A	44	P
142789	202.6	P	144.1	P	140.1	P	130.4	P	157.6	P	177	P	157.4	P	67.8	P	172.2	P	170.4	P	172.8	P	147.9	P	126.9	P	134.9	P	161	P	147.5	P	187.1	P	202.8	P	176	P	151	P	172.9	P	188	P	130.9	P	149.8	P
142790	7.7	A	36.6	A	51.2	P	42	P	2.7	A	20.4	A	42.1	A	5.8	A	62.5	P	59.2	P	42.5	P	51.2	P	32.7	A	35.9	A	46.9	P	46.5	A	49.6	A	55	A	65.4	P	50	P	35.2	A	33.2	P	45.3	A	26.1	A
142791	3720.2	P	3625.2	P	2538.8	P	2347.7	P	4271.2	P	4028	P	2584.9	P	2429.3	P	4249.5	P	4134.1	P	2669.2	P	2321.6	P	3909.2	P	4477.9	P	3067.7	P	2731.6	P	4597.9	P	4911.4	P	2423.9	P	2796.4	P	3588	P	3936.8	P	2681.7	P	2925.2	P
142792	1	A	13	P	61	P	85.2	P	12.4	A	-16.9	A	51.9	P	36.2	P	-20.3	A	-10	A	23.7	P	43	P	-3.4	A	-11.7	A	14.9	A	24	P	-3.3	A	14.2	P	20.4	A	31.4	P	13	A	-13.3	A	16.7	A	38.7	P
142793	38.3	P	34.1	P	56.4	P	65.8	P	32.7	P	26.9	P	51.4	P	28.6	P	33.3	P	38.2	P	108.9	P	42.8	P	23.5	P	35.3	P	60.9	P	54.5	P	54.8	P	37.3	P	56.3	P	65.8	P	34.9	P	27.4	P	64.2	P	74.5	P
142794	775.4	P	727.2	P	892.3	P	794.2	P	785.9	P	821.3	P	765.9	P	1028.8	P	805.9	P	559.6	P	618.7	P	703.7	P	867.4	P	901.5	P	856.1	P	894.6	P	770.1	P	798.2	P	710.2	P	722.1	P	737.6	P	720.7	P	724.6	P	613.8	P
142795	112	P	81.2	P	70.2	P	54.4	P	104	P	117.2	P	61.5	P	79.3	P	99	P	125.3	P	49.5	P	71	P	82.2	P	149.9	P	91.8	P	70.6	P	109.6	P	108.5	P	69.5	P	68.1	P	86.8	P	101.4	P	61.8	P	66.7	P
142796	40.4	A	44.4	P	140.1	P	90.9	P	65.1	A	36.2	P	155.3	P	129	P	87.2	P	57	P	122.1	P	117.4	P	76.5	P	32.2	A	79.5	P	127.2	P	63.8	P	60.4	P	128.8	P	129.7	P	50.3	A	43.7	A	103.8	P	111.9	P
142797	16.9	A	48.3	P	52.4	P	24.6	P	42	P	35.8	P	25.6	P	41.6	P	28.8	P	32.1	P	33.8	P	21.1	A	48.6	P	43.9	P	31.2	P	10.5	A	26	P	36.2	P	38.2	P	33.9	P	50.8	P	29.7	P	24.4	P	37.5	P
142798	4652.2	P	4253.7	P	3250.9	P	3130.6	P	5266.9	P	5074.5	P	3345.8	P	4180.7	P	5131.1	P	5273.3	P	3495	P	3530.9	P	5129	P	5500.3	P	3496.2	P	2926.2	P	5274.1	P	5107.5	P	3037	P	2799.4	P	4229.7	P	5026.1	P	4191.1	P	3711.8	P
142799	17.2	A	45.2	P	18.3	A	31.4	A	22	A	27.9	P	59.2	P	27.6	P	36.2	P	25.7	M	50	P	46	P	24.6	P	56.8	P	23.2	A	21.8	P	24.7	A	15.8	A	40.3	P	84.4	A	24.7	A	28.4	A	54.3	A	58.7	P
142800	143.8	P	126	P	111.5	P	112.1	P	164.7	P	131.2	P	138	P	135.8	P	147.1	P	127.3	P	111.3	P	132	P	132.2	P	122.3	P	129.6	P	109.2	P	147.3	P	137.2	P	132.1	P	119.6	P	150.3	P	143.1	P	144.9	P	160.3	P
142801	138.9	P	74.3	P	41.8	A	41.2	M	122.4	P	109.4	P	73.6	P	46.5	P	99.1	P	84.3	P	69.6	P	33.1	P	117.8	P	152.9	P	38.7	A	33.2	A	40.8	A	48.4	P	4.8	A	29.7	P	30.9	P	76.2	P	42.6	P	56.2	P
142802	23.9	A	1.3	A	20.2	A	19.8	P	43	P	43.7	P	27.3	A	38.4	P	24.7	P	31.1	P	27.2	A	61.3	P	63.1	P	33.8	A	3	A	40.6	P	33.8	A	25	P	18.9	A	22.9	P	-3.3	A	16.9	A	31.8	P	26.5	P
142803	-4.3	A	1.9	A	77.6	P	104	P	-14.3	A	-5.4	A	52.5	A	58.2	M	-4.7	A	-3.7	A	121.3	P	94.4	A	5.6	A	1.6	A	78.1	P	120.2	P	-16.1	A	20.3	A	112.4	P	122.8	P	-2.6	A	1.5	A	71.5	M	79.7	P
142804	486.1	P	487.1	P	175.2	P	188.7	P	515.8	P	465.7	P	221.7	P	182.8	P	447.9	P	471.9	P	196.5	P	226.4	P	443.8	P	362.5	P	187.5	P	188	P	380.7	P	416.9	P	230.2	P	187.4	P	420.3	P	463.1	P	219.4	P	197.8	P
142805	298.5	P	286.2	P	-3	A	38.9	A	203	P	300.9	P	49.6	A	-15.4	A	271.7	P	326.2	P	29.6	A	30.3	A	198.1	P	275.7	P	16.5	A	-13.3	A	322.3	P	273.1	P	62.8	A	10.6	A	340.5	P	268.5	P	-20.4	A	35.8	A
142806	123.9	A	132.1	A	-26.9	A	-48.8	A	43.5	A	107.8	P	-19	A	-56.6	A	74.7	A	112.6	A	-45.1	A	-32.9	A	12.7	A	58.3	A	-15.3	A	-88.2	A	34.1	A	63.1	A	-62.6	A	-44	A	137.7	A	133.9	A	-39.7	A	-21	A
142807	34.8	A	47.7	A	3174.5	P	3514.4	P	34.9	A	52.6	A	3301.5	P	4145.4	P	56.5	A	73.2	A	3675.4	P	3541.1	P	60.5	P	56.6	A	3112.3	P	3243	P	36.6	A	43	A	3432.1	P	3792	P	28.1	A	64.5	P	3120.7	P	3272.7	P
142808	34.1	A	20.9	A	22.5	A	18.3	A	37.6	A	23.5	A	44.4	P	35.8	A	21.2	A	24	A	4.6	A	38.9	P	36.1	A	25.7	P	34.8	A	34.1	P	37.9	A	29.2	A	17.8	A	35.6	A	23.5	P	18	A	23.2	A	23.1	A
142809	4.4	A	15.1	P	-44.1	A	-13.6	A	8.9	A	25.8	P	-2.9	A	-14.5	A	-20.1	P	6.8	P	-18.5	A	-16.7	A	-1.5	P	1.3	P	-31.7	A	-6.3	A	-13.1	P	-26.4	P	-74.4	A	-23.8	A	-20.5	A	22.9	P	-39.1	A	-2.9	P
142810	-50.8	A	1.6	A	-51.4	A	-37.2	A	-63.6	A	-62.5	A	-45.4	A	-93.9	A	-80.6	A	-76.4	A	-79.5	A	-57.3	A	-21.8	A	-43.1	A	-41.2	A	-83.6	A	-40.1	A	-29.4	A	-61.1	A	-73.1	A	-21.2	A	-61.5	A	-50	A	-24.9	A
142811	88.6	P	58.4	P	27.1	A	21.8	A	68.1	P	90.4	P	60	P	3.9	A	80.1	P	94.1	P	36.8	A	21.6	A	79.5	P	79.7	P	33.6	A	26.4	A	86.8	P	60.6	P	49.5	P	26.8	P	85.7	P	79.1	P	39.1	A	27.9	P
142812	19.2	A	46	A	18.1	A	61.2	A	29.3	A	25.3	A	54.9	A	-7.7	A	19.7	A	64.5	A	-0.4	A	31.9	A	32.4	A	24	A	54.3	A	10.8	A	40.3	A	68.5	A	33.9	A	-9.1	A	75	A	28.8	A	7.6	A	19.4	A
142813	29.6	P	17	P	42.1	A	37.1	P	31.5	P	19.8	P	43.5	P	48.8	P	17.9	P	22.7	P	39.1	A	37	P	23.4	P	36.4	P	51.4	P	49.7	P	31.2	P	26.2	P	37.9	A	26.9	A	3.3	A	2.7	A	46.9	P	38.9	P
142814	7.9	A	18.6	P	10.4	A	35.8	P	1.7	A	-6.9	A	9.8	A	39.3	P	13.3	A	4.4	A	21.7	P	21.1	P	21.1	P	26.1	P	17.8	M	16.1	A	-8.2	A	2.9	A	13.8	A	8.3	A	17.4	P	-5.1	A	38.3	P	26.5	P
142815	151.2	P	106	P	60	A	35.2	A	116.4	P	133	P	68.6	A	10.4	A	121.6	P	122	P	55	A	41.5	A	145.2	P	81.7	A	62.7	A	51.3	A	125.4	P	141.6	P	68.2	A	44.2	A	98.4	A	145.3	P	57.9	A	30.5	A
142816	10.3	A	10.6	A	-3.2	A	2.5	A	16.1	P	9.4	A	3.2	A	21.6	P	0.5	A	6.7	A	12.6	P	2.1	A	19	A	3.4	A	-27.9	A	9	A	3.3	A	1.6	A	-6.1	A	2	A	12.5	A	9	P	-6.5	A	4.8	A
142817	66.2	P	69.4	P	32.3	P	32.9	P	56.9	P	73.7	P	40	P	25.1	P	62.3	P	66.9	P	37.7	P	24.4	P	65.7	P	90.7	P	25.3	A	22.7	A	66.2	P	69.4	P	28	P	30.4	P	73	P	64	P	26.8	A	13.4	A
142818	17.2	A	29.9	A	-17.6	A	-17.4	A	3.3	A	43.6	A	-22.2	A	30.2	A	67	P	25.5	A	-37.3	A	-31.2	A	31.4	A	35.5	A	-3.7	A	-45	A	-1.6	A	4.9	A	-9.6	A	-24	A	14.7	A	16.4	A	-22.3	A	-3.7	A
142819	-12.3	A	-21	A	-11.1	A	6.6	A	-12.8	A	-24.1	A	-6.3	A	-27.5	A	-26.4	A	-23.1	A	-10.6	A	-18.3	A	-15.4	A	-36.1	A	-8.4	A	-0.7	A	-17.6	A	-5.7	A	-22.7	A	-19.3	A	-16.4	A	-27.1	A	3.3	A	3	A
142820	152	P	107.4	P	149.1	P	125.8	P	166.7	P	154.6	P	101.1	P	165.4	P	138.7	P	103.8	P	124.2	P	98.4	P	158.8	P	169.8	P	144	P	131.7	P	128.3	P	131.6	P	82.3	P	81.5	P	168.3	P	97.8	P	105.6	P	116.1	P
142821	105.9	P	111.2	P	65.1	P	48.5	M	105.6	P	94.6	P	88.6	P	35.1	A	101.2	P	85.1	P	90.2	P	47.6	P	117.1	P	91.9	P	62.1	P	58.6	P	90.8	P	77	P	42.1	A	59.9	A	120.1	P	134.1	P	80.7	P	37.7	P
142822	168.1	P	161.8	P	120.2	P	135.7	P	139	P	141.9	P	149.7	P	143.7	P	206.5	P	201	P	176.4	P	131.2	P	193.9	P	97.4	P	147.6	P	238.5	P	129.6	P	169.6	P	169.5	P	169.8	P	138.6	P	140.2	P	216.9	P	162.8	P
142823	213	P	158.4	P	39.9	P	48.7	P	189.9	P	190.2	P	67.7	P	70.3	P	173.4	P	152.2	P	47	A	79.9	P	171.4	P	208	P	58	P	69.1	P	181.7	P	171.3	P	61.1	P	46.9	A	210.5	P	146.8	P	38.8	M	59.4	P
142824	56.9	P	20.7	P	33.8	P	32.1	P	18.3	A	34.3	A	42.1	P	60.5	A	22	A	45.2	P	-22.9	A	28.8	A	40.8	A	28.1	A	25.9	A	38.6	A	29.7	M	20.2	A	15.1	A	61.4	A	68.9	A	29.2	P	13.4	A	47.1	A
142825	853.9	P	843.6	P	141.5	P	109.8	P	690.2	P	761.5	P	187.3	P	119.5	P	829.6	P	722.9	P	121.8	P	136.8	P	547.1	P	684	P	132.7	P	107	P	818.5	P	680.7	P	125	P	103.4	P	769.2	P	649.9	P	101.1	P	127	P
142826	68.8	A	58.4	A	81.4	A	80.3	P	82.8	P	50.2	A	114.2	P	83.6	A	69.4	A	74.3	A	75.6	A	61.8	A	95.2	A	70.6	A	82.5	P	77.4	A	89.6	P	87.2	A	124.5	P	77.2	A	67.6	A	71.4	A	74.5	A	73.6	A
142827	64.9	P	43.8	P	54.9	P	49.7	A	45.3	A	48.8	P	63.7	P	47.6	A	61.6	A	47	P	59.2	A	62.7	P	48.3	A	38.4	P	42.1	P	73	P	52.6	P	82.6	P	56.3	P	43.3	A	57.2	A	55.2	P	43.8	A	43.7	P
142828	3.4	A	-11.4	A	-6.1	A	2.2	A	8	A	-6.1	A	5.3	A	-11.1	A	9.2	A	7.6	A	-1.5	A	-2.9	A	11.3	A	16.8	A	7.1	A	5.6	A	-2.2	A	6.5	A	4	A	0.3	A	-6.2	A	1.7	A	4.9	A	-14.1	A
142829	755.6	P	611	P	337.6	P	346.8	P	686.9	P	918.3	P	383.2	P	459.2	P	632.8	P	744.2	P	488.3	P	391	P	643.3	P	811	P	371.4	P	356.9	P	639.3	P	682.5	P	400.8	P	395.1	P	696.9	P	718.6	P	413.3	P	331.4	P
142830	167.3	P	131.8	P	76	P	83	P	213.7	P	177.9	P	115.3	P	59.6	P	162.9	P	122.6	P	88.7	P	86.8	P	195.3	P	146.2	P	82.9	P	83.1	P	92.1	P	110.8	P	70.7	P	70.9	P	118.6	P	124	P	88.5	P	82.2	P
142831	27.3	A	44.1	A	202.6	P	168	P	6.2	A	-10.8	A	210.7	P	117	P	11.7	A	17.6	A	241.7	P	154.8	P	108.7	A	38.6	A	215.9	P	198.9	P	9.2	A	25.6	A	198.7	P	191.2	P	20.6	A	-16.8	A	167.4	P	182.3	P
142832	-26.6	A	-33.7	A	-50.9	A	-12.2	A	-14.1	A	-4.3	A	-12.8	A	-31.8	A	-11.3	A	-8.7	A	-15.2	A	-68.7	A	6.8	A	-40.7	A	-30.9	A	-34.4	A	-24.3	A	-37.7	A	-30.1	A	-24.4	A	-35.7	A	3	A	-38.2	A	-2.6	A
142833	253.9	P	243.6	P	-17.1	A	-41.1	M	161.2	P	253.4	P	-31.2	A	-71.9	A	165.5	P	187.5	P	-38	A	-45.5	A	141.1	P	252.9	P	-15.6	A	-66.2	A	255.1	P	202	P	-67	A	-47.5	A	234.4	P	241.5	P	-61.1	A	-43.2	A
142834	41.8	P	64.5	P	7.5	A	20.1	A	61.6	P	54.4	P	23.9	P	36.5	P	52.3	P	61.4	P	15.2	A	14.1	A	55.5	P	56.1	P	21.8	P	31.2	P	40.5	P	28.8	A	19.5	A	27.7	A	80.4	P	72	P	26.3	A	55.8	P
142835	12.6	P	25.2	P	-15.5	A	-20.6	A	27.6	P	16.4	A	-7.5	A	-3.4	A	23.7	A	4.7	A	-17.5	A	-3.4	A	3.9	A	5.8	P	8	A	20.1	A	-3.2	A	-6	A	2.2	A	-4.1	A	16.6	A	36.8	A	0.8	A	-17	A
142836	106.2	P	94.1	P	99.3	P	83	P	87.4	P	83.5	P	125.4	P	164.2	P	126.4	P	117.9	P	83.1	P	88.4	P	112.7	P	108.7	P	126.2	P	148.2	P	130.7	P	101	P	118.3	P	139.9	P	59.7	P	91.3	P	131.3	A	160.4	P
142837	19.7	A	21.2	A	128.6	P	191.3	P	23.1	A	12.3	A	134.5	P	157.2	P	9.4	A	5.8	A	161.2	P	166.6	P	21	P	10.4	A	125	P	130.7	P	14.2	A	12.7	M	137.2	P	140.5	P	10.6	A	8.9	A	124.1	P	142.4	P
142838	364.9	P	375.5	P	19.2	A	5	A	363.2	P	478.4	P	7.3	A	2.6	A	331.6	P	356.5	P	21.3	A	20.8	A	286	P	446.4	P	15.7	P	-3.8	A	349.2	P	377.6	P	10.4	A	3.1	A	432.8	P	359.7	P	9.1	A	7.2	A
142839	15.1	A	27.3	A	4	A	10.2	A	29	A	12.9	A	13.2	A	2	A	22.5	A	20.9	A	7.9	A	13.1	A	19.6	A	16.4	A	9.7	A	25.2	A	30.6	A	24	A	14	A	-4.6	A	12.1	A	9.9	A	17.8	A	24.4	A
142840	256.8	P	263.1	P	72.3	P	71.9	P	252.6	P	241.3	P	80	P	128	P	263.3	P	227.2	P	53.1	P	123.9	P	270.7	P	248.3	P	69.1	P	70.1	P	205.1	P	232.9	P	69.3	P	73.6	P	268.3	P	253.2	P	84.2	P	112.2	P
142841	44.5	A	64.8	A	222.2	P	251.2	P	34.2	A	36.3	A	233.3	P	182.7	P	45.5	A	28.5	A	259.9	P	254.8	P	65.8	A	56	P	188.2	P	215.8	P	38.1	A	48.3	A	253.2	P	225.3	P	42.8	A	38.6	A	227.2	P	212.8	P
142842	424	P	397.3	P	238.9	P	211.3	P	383.8	P	335.7	P	311	P	296.2	P	407.2	P	435.7	P	217.8	P	238.7	P	337.7	P	341.9	P	224.3	P	262.1	P	351.2	P	395	P	284.1	P	298.7	P	411.7	P	396.5	P	274.8	P	294.2	P
142843	56.6	P	49	P	39.9	P	56.7	P	44.1	A	54.7	A	31.1	A	18.7	A	60	P	60.1	P	15.5	A	37.7	P	37.3	P	41.6	A	59.5	P	19.9	P	70.5	P	51.2	P	58.8	M	23	A	72.5	P	58.4	P	52.2	P	39.2	A
142844	181.6	P	175	P	419.4	P	334.7	P	188.2	P	181.9	P	368.4	P	331.3	P	188.1	P	195.2	P	397.3	P	352.2	P	202.4	P	153.7	P	341	P	332.5	P	187.4	P	195.2	P	337	P	319.8	P	193.2	P	197.6	P	334.9	P	290.1	P
142845	100.4	P	153.6	P	215.8	P	240.4	P	129.4	P	93.5	P	175.8	P	145.8	P	138.8	P	129.7	P	154.7	P	125.7	P	101.6	P	110.5	P	125.3	P	148.7	P	120.2	P	145.3	P	120.8	P	136.8	P	131.2	P	107.8	P	108.9	P	163	P
142846	108.9	P	111.2	A	58.2	A	102.7	P	130.9	P	118.9	P	65.9	A	43.3	A	128.9	A	123.2	P	65.6	A	57.1	P	142.4	P	103.8	A	64.4	A	91.9	A	117.5	P	111.2	P	52.4	A	54.9	A	112.9	A	120.2	P	30.1	A	82.6	P
142847	506.9	P	357.2	P	500.8	P	466.1	P	465.1	P	369.5	P	518.6	P	701	P	492	P	406.1	P	561.3	P	505.9	P	305.7	P	349.2	P	688.9	P	667.8	P	539.5	P	384.5	P	704.2	P	476.7	P	408.9	P	344.2	P	693.8	P	616.8	P
142848	-18.5	A	15	A	1.2	A	-3.1	A	-9.5	A	34.7	A	25.6	A	14	A	19.9	A	22.6	A	-4.6	A	3.5	A	31.3	A	20.7	A	23.8	A	-9	A	10.2	A	-7.6	A	-0.6	A	20.6	P	19.8	A	16.4	A	2.8	A	6.3	A
142849	8.4	A	19.6	P	-12.3	A	-9.5	A	10.3	A	38	P	17.5	A	-22.1	A	12.7	P	22.9	P	-18.4	A	-2.1	A	1.6	A	-3.5	A	-14.6	A	-5.4	A	10.5	A	28.8	A	-8	M	-43.5	A	4.7	A	9.8	P	-18.2	A	-10.4	A
142850	13.8	A	-16.3	A	12.1	A	9.4	A	-2.7	A	6.9	A	18.4	A	10.6	A	2.5	A	11.5	A	-10.2	A	11.5	A	17.1	A	9.4	A	-8.1	A	6.6	A	0.4	A	21.4	A	-4.2	A	8	A	-5.7	A	22.2	A	19.9	A	1.8	A
142851	116.2	P	133.1	P	37.6	A	13.9	A	97.7	P	76.3	P	14.6	A	46.5	A	84.5	P	91.2	P	42.4	A	26.7	P	149.6	P	55	P	58.4	P	47.7	A	72.5	P	114.1	P	47.5	A	40.8	P	97.2	P	148.3	P	11.9	A	47.1	P
142852	90.4	A	87.6	P	65.9	A	44.7	A	77.7	A	110.6	P	35.8	A	43.7	A	62	A	108	P	27.3	A	71.1	A	63.8	A	85.6	P	43.4	A	2.4	A	49	A	68.5	M	35.2	A	28.1	A	97.5	P	121.7	P	44.5	A	53.6	A
142853	351.9	P	273.9	P	201.4	P	224.4	P	334.9	P	364.3	P	360.6	P	278.4	P	345.7	P	403.1	P	245.7	P	296.3	P	395.3	P	302.3	P	255.5	P	277.9	P	297.4	P	336.7	P	256.8	P	263.9	P	280.5	P	403.8	P	243.3	P	222.5	P
142854	75.4	P	57.9	P	10.1	A	21.5	A	40.8	A	96.9	P	26.1	A	-6.1	A	52.4	P	78.7	P	28.5	A	-5.7	A	71.3	P	57.9	A	41	P	12.3	A	56.2	A	81.1	P	20.1	A	6.4	A	73.1	A	76.1	P	28.3	P	24.3	A
142855	188.6	P	115.3	A	87.5	M	93.6	A	167.4	P	146.4	P	95.9	P	13.5	A	178.2	P	181.9	P	111.5	P	84.9	M	115.6	P	97.9	P	89.6	M	121.5	A	168.7	P	156.1	P	114.7	M	118.9	P	165.6	P	184.1	P	98	A	93.1	P
142856	174.6	P	139.2	P	131.2	A	135.6	A	107.1	A	146.3	A	148.2	M	127.4	A	127	A	154.6	P	130	A	138.3	A	127.1	A	237	M	117.5	A	135.3	A	150.6	A	136.6	A	154	A	126.7	A	178.5	P	154.7	A	133.5	A	101.7	A
142857	112	P	97	P	138.5	P	87.9	P	93	P	84.8	P	78.4	P	121.1	P	96.1	P	46.8	P	101	P	127.6	P	129.1	P	55.6	P	95	P	77.2	P	89	P	115.7	P	90.3	P	102.1	P	106.2	P	94.2	P	122.6	P	114.7	P
142858	426.9	P	354.8	P	175.6	P	205.8	P	376.8	P	343.7	P	209.3	P	153	P	433.1	P	373.8	P	189.4	P	231.5	P	312.2	P	326.7	P	132	P	199.4	P	301	P	366.4	P	176.5	P	165.6	P	379.3	P	427.8	P	147.7	P	208.9	P
142859	-5.9	A	-2.1	A	27.1	A	38.3	P	5.2	A	-4	A	17.8	P	25.8	P	7.1	A	14.3	A	42.4	P	28.3	A	-15.7	A	13.1	A	21.8	A	27	P	-6.9	A	8.7	A	-2.5	A	45.9	A	-26	A	-16.9	A	28.1	A	37.5	P
142860	175.5	P	148.7	P	165.2	P	171.3	P	114.5	P	196.8	P	157.2	P	152.5	P	136.3	P	138.9	P	178.8	P	122.3	P	113.3	P	164.9	P	149.4	P	160.6	P	125.6	P	140.5	P	150.9	P	194.8	P	153.3	P	167	P	141.3	P	163.6	P
142861	108.8	P	88.2	P	32.5	A	37.8	A	103.9	P	69.7	P	41.2	A	14	A	94.2	P	110.5	P	41.8	A	35.9	A	96.5	P	67.6	M	52.8	A	40.4	A	109.9	P	87.1	P	45.6	A	31.7	P	88.6	P	112.8	P	43	P	55.5	P
142862	234.5	P	220.1	P	103.6	P	130.5	P	207.7	P	180.2	P	154.3	P	120.4	P	169.7	P	244	P	193.9	P	130.8	P	162.7	P	152.1	P	139.1	P	127.1	P	163.8	P	186.9	P	125.6	P	117.1	P	169.6	P	236.6	P	122.4	P	154.8	P
142863	379.2	P	448.9	P	207.3	P	228.7	P	433.5	P	427.7	P	251.9	P	195.6	P	313.4	P	362.7	P	262.6	P	192.8	P	432.9	P	437	P	248.2	P	242.1	P	410.3	P	322	P	252.1	P	245.3	P	410.4	P	383	P	267.9	P	229.9	P
142864	544.1	P	454.4	P	482	P	508.2	P	507.3	P	502.5	P	449.9	P	615.5	P	429.1	P	351.2	P	520.7	P	564.1	P	502.9	P	547.8	P	471	P	615.1	P	492.3	P	479	P	416	P	471.9	P	493.9	P	606.3	P	520.4	P	579.3	P
142865	64.5	P	65.5	P	17.4	A	15.8	A	77.7	P	82.2	P	29.1	A	-7.9	A	54.2	A	40.9	P	-11.8	A	11.9	A	67.1	P	61.3	A	-5.2	A	3.9	A	39.8	P	43.1	P	-21.1	A	19.3	A	99.4	P	70	P	33.7	A	1.5	A
142866	9.5	P	39.8	P	24.2	A	35.4	P	6.6	A	0.8	A	18.2	M	32.8	P	24.8	P	14	P	3.5	P	14.4	P	37.3	P	24.9	P	53.9	P	51.2	P	33.1	P	26.9	A	-10.6	A	0.6	A	8.7	P	43.2	P	49.5	P	74.8	P
142867	68.7	P	48.3	P	22.9	A	27.8	A	38.8	P	44.5	P	33.2	P	26.6	P	45.9	P	49.2	P	48.8	P	24.4	A	53.1	P	43.5	P	25.8	A	45.6	A	45.7	P	50.5	P	33	A	40	P	45	P	37.9	P	37	A	36.2	A
142868	-14.3	A	-4.3	A	27.2	A	13.1	A	-11.5	A	-19.6	A	-19.4	A	-5.5	A	-18.1	A	10.9	A	-14.9	A	1.1	A	36.6	P	-20.9	A	-22.6	A	-5.4	A	-23.6	A	-26	A	0	A	-31.4	A	2	A	-16.9	A	-21	A	-1.6	A
142869	18.1	A	20.1	P	-3.4	A	8.7	A	34.6	P	35.1	P	10.8	A	5.1	A	15.9	A	43	A	18.4	P	14.6	A	13.2	A	40.2	P	29.8	A	-0.5	A	44.8	A	42.1	A	23.3	A	32	P	22.6	A	38.7	P	19.9	P	31.3	A
142870	78.8	P	79.2	P	51.4	A	115.8	P	70.4	P	67.2	P	86	P	92.3	A	48	P	60.5	P	105.1	P	82.8	P	34.1	P	84.2	P	98.3	P	120.6	A	59.9	P	62.4	P	104.2	P	115.3	A	79.7	P	47.7	P	79.2	A	87.5	A
142871	418	P	411.1	P	391.9	P	345.4	P	430.6	P	420.6	P	362.9	P	389.1	P	393.9	P	431.3	P	407.8	P	398.4	P	359.1	P	488.1	P	359.2	P	355.2	P	402.1	P	414.6	P	307.7	P	380.4	P	391.9	P	473.6	P	417.9	P	394.1	P
142872	794.7	P	844	P	2.3	A	39.1	A	629.7	P	806.9	P	22.8	A	28.7	A	706.9	P	814.3	P	33.4	A	42.7	M	594.8	P	851.7	P	32.6	A	10.2	A	766.4	P	747	P	-5	A	36.3	A	934.1	P	740.7	P	4.8	A	42.3	A
142873	-81.7	A	-52.2	A	-33.2	A	-30.3	A	-38.1	A	-62.1	A	-5.1	A	-41	A	-38.3	A	-48.5	A	-37.2	A	-31.6	A	-33.2	A	-67.9	A	-31.7	A	-29.4	A	-68.1	A	-78.7	A	3.6	A	-38.7	A	-75.6	A	-53.7	A	-31.8	A	-9.6	A
142874	4.7	A	0.7	A	7.5	A	18	A	-11.3	A	13.8	A	4.7	A	-30.7	A	-15.5	A	-9.1	A	-6	A	-4.7	A	-0.1	A	-2.4	A	4.8	A	-14.1	A	18.7	A	-15.3	A	-20.9	A	-2.4	A	-4.7	A	9.1	A	1.9	A	23.9	A
142875	188.8	P	150.2	P	336.7	P	357.5	P	157.1	P	181.4	P	376.8	P	372.1	P	164.4	P	134.7	P	417.3	P	394.8	P	170.9	P	125.5	P	300.6	P	353.7	P	167.6	P	155.4	P	421.3	P	410.5	P	174	P	203.1	P	365.5	P	361.5	P
142876	149	P	145.2	P	166.7	P	161.7	P	211.4	P	132.2	P	215.1	P	161.4	P	164.1	P	127.8	P	210	P	207.1	P	148.6	P	168.9	P	159.6	P	213.7	P	182.3	P	176.6	P	227.7	P	162.3	P	167.1	P	137.3	P	183.3	P	206.1	P
142877	20.8	P	4	A	5.6	A	-0.7	A	-8.6	A	0.2	A	-3.6	A	-3.5	A	-11.1	A	-4.8	P	-5.1	A	-12.9	A	19.3	P	0	A	21.9	A	18.3	P	-12.6	A	-20.2	A	87.8	A	-8.3	A	5.8	P	2.8	P	6.9	A	-10.5	A
142878	615.1	P	753.6	P	300	P	235.7	P	484.9	P	710.1	P	274.6	P	231.6	P	554.4	P	705.9	P	163.3	P	202.6	P	477.8	P	637.9	P	212.2	P	176.6	P	511.1	P	663.7	P	197.1	P	166.7	P	808.3	P	642.5	P	188.2	P	194.7	P
142879	67.5	P	80.4	P	26	P	28.8	A	70.6	P	95.9	P	16.7	P	30.7	P	88.8	P	55.5	P	59.2	P	63.3	P	80.1	P	68.5	P	34.4	P	27	P	32.2	P	68.4	P	15.3	P	7.2	P	82.3	P	63.5	P	91.4	P	56.5	P
142880	11.1	A	8.8	P	-1.4	A	-21.1	A	-1.8	A	7.4	P	-5	A	-5.6	A	33.2	A	1.5	A	8.2	A	-0.6	A	11.8	A	47.5	P	4.3	A	-12.2	A	24.9	A	21.4	A	2.9	A	13.6	A	29.5	P	26.9	A	-11.2	A	-13.8	A
142881	80.8	P	65.1	P	53.6	P	-15.1	A	114.2	P	97.4	P	28.2	M	50.5	P	58.2	P	105.3	P	12.1	A	12.8	A	83.5	A	77.1	P	29.6	A	38.9	P	110.7	P	90	P	-0.5	A	13.3	A	137.1	P	89.5	P	69.4	P	30.2	M
142882	9.8	A	7.8	A	235.3	P	215.8	P	2.3	A	8.6	A	249.2	P	204.9	P	2.6	A	-4.2	A	227.1	P	183.8	P	2.3	A	7.4	A	191.2	P	185.5	P	11.7	A	8.7	A	197.2	P	291	P	-0.7	A	13.8	A	173.9	P	194.5	P
142883	74.1	P	102.6	P	57.1	A	24	A	81.7	P	78.9	A	33.4	P	34.9	A	41.7	A	84	M	35.2	P	46.9	P	78.5	P	96.1	P	49	A	63.5	A	88.7	M	87.8	P	55.2	A	38.7	A	122.3	P	116.9	P	36.7	A	33	A
142884	28.1	A	14.4	A	12.5	A	-14.2	A	14.6	A	20.5	A	29.4	A	4.6	A	13	A	26.7	A	10.1	A	6.7	A	28.3	A	20.9	A	-2.2	A	3.7	A	11.9	A	17.2	A	1.5	A	8.7	A	-15.5	A	13.8	A	25	A	26.4	A
142885	90.1	P	147.6	P	86.3	P	80.1	P	109.4	P	146.8	P	89.2	P	118.9	P	84	P	107	P	63.1	P	112	P	145.4	P	87.4	P	79.6	P	50.9	P	95.6	P	91.5	P	91.9	P	95.5	P	82.3	P	109.5	P	82.2	P	89.1	P
142886	28.3	P	4.2	A	-17.4	A	44.3	P	32.3	P	-2.3	A	-26.5	A	-7.4	A	13.8	P	55.5	P	-11.8	P	43.8	P	50.4	P	70.9	P	9.9	P	54.7	P	7.4	A	47.9	P	23.2	A	45.2	P	25.6	P	75.3	P	-26.6	A	-41.5	A
142887	38.7	P	68.5	P	299.9	P	355.4	P	54.7	A	78.8	P	249.6	P	179	P	65.4	P	42.4	A	402.2	P	236.8	P	63	P	80.3	P	234	P	225.2	P	35.5	P	76.2	P	264.4	P	248.2	P	94.7	P	70.4	P	254	P	222.9	P
142888	51.8	P	24.5	P	-0.3	A	-1.4	A	58.1	P	64	P	-3.8	A	3.7	A	48.9	P	34.3	A	12.1	A	18.5	P	40.6	P	34.3	P	9.5	A	10	A	53.4	P	52.6	P	12.4	A	-4.6	A	28.2	A	35.5	P	12	A	14.7	P
142889	17.9	A	8.1	A	27.7	A	37.9	A	17.1	A	12.5	A	27.3	P	42.6	P	35.7	P	22.7	P	32.7	P	35.8	A	17	A	33.6	P	40	P	37.5	P	-2.7	A	22	M	32.3	A	20.5	A	12.5	A	16.2	A	34.3	A	41.6	P
142890	259.9	P	209.8	P	238.2	P	223.2	P	207.9	P	252.2	P	248.5	P	205.4	P	226.1	P	178.5	P	242.8	P	185	P	229	P	261.7	P	204	P	209.9	P	237.6	P	218.7	P	189.7	P	249	P	263.7	P	268.9	P	230.5	P	181.3	P
142891	-6.4	A	29.5	P	57	P	33.7	A	29.1	P	30.3	A	55.6	M	47.9	P	18.6	A	27.3	P	58	P	35	P	-1.4	A	2.7	A	36.5	P	37.7	A	25.5	P	8.2	A	29	P	28.9	P	28.6	P	9	P	83.4	P	84.4	P
142892	993.2	P	919	P	871.2	P	754.9	P	864.6	P	783	P	858.4	P	648	P	852.8	P	854.7	P	814.5	P	692.3	P	846.4	P	714.3	P	701.5	P	734.4	P	817.4	P	846.9	P	791.6	P	779.3	P	875.9	P	923.5	P	831.4	P	796	P
142893	31.7	A	37.7	A	25.8	A	61.5	A	-20.1	A	11.7	A	50	P	-1.6	A	-2.3	A	27.8	A	50.1	A	30.8	A	11.4	A	7	A	31	A	42.1	P	28.6	A	34.5	A	34.5	A	46.2	A	9	A	42.8	A	40.4	A	40.5	A
142894	70.1	P	53.8	P	-17.5	A	21.2	A	59.8	P	56.7	P	32.7	P	-22	M	41.1	P	60.3	P	-24.2	A	7.2	A	58.3	P	78.9	P	18.3	P	5.7	A	39	P	32.8	P	-15.1	M	7.2	A	68.5	P	67.8	P	-40.9	A	19.1	P
142895	118.7	P	119.2	P	31.9	A	15.8	P	99.1	P	139.7	P	5.5	A	30.2	P	114	P	130.8	P	6.8	A	25.5	A	74.5	P	119	P	44.5	P	23.7	P	87.9	P	89.4	P	3.6	A	31.8	A	124.1	P	114.2	P	32	A	33.8	P
142896	21.7	A	15.8	A	1.7	A	15.3	P	12.5	A	26.4	A	28.4	P	-4.5	A	23.9	P	37.8	P	19.2	A	11.8	A	21.3	A	12.5	A	16.6	A	12.8	A	36.2	A	22.7	P	17	A	12.4	A	15.2	A	30.3	P	21.5	A	8.8	A
142897	1.6	A	23.7	P	-12.9	A	7.8	A	12.6	P	23.7	P	29.9	P	2.6	A	11.8	P	26.2	P	15.2	A	12.2	P	10.5	A	11.8	A	-6	A	1.5	A	16.2	P	13.9	P	-4.2	P	4.8	A	18.4	P	27.1	P	16.6	P	12.7	P
142898	336.4	P	238.1	P	182	P	145	P	213.3	P	240.4	P	188.6	P	133.6	P	259.3	P	268.2	P	197.7	P	159.3	P	218.1	P	219.6	P	140.9	P	186.1	P	289.8	P	215.2	P	192.9	P	138	P	309.7	P	233.5	P	196.2	P	123.9	P
142899	260.4	P	312.3	P	63.1	P	48.9	P	291.8	P	340.3	P	65.5	P	40.5	A	285.5	P	243.2	P	32.4	P	50.4	P	321	P	354.4	P	49.1	P	41.1	A	267.1	P	275.3	P	49.7	P	14.2	A	281.8	P	255.4	P	52.3	P	66.1	P
142900	48.2	P	42.8	A	48	P	57.3	A	56.2	P	56.8	P	61.3	A	40.8	A	33.4	P	53	A	21.4	A	30.9	A	67.3	P	52.5	A	33.3	A	67.5	A	40	A	73.5	P	43.5	A	79.7	A	62.8	P	56.4	P	61.5	A	57.6	P
142901	51	P	74.5	P	51.8	P	37.7	P	88.3	P	73.6	P	48.9	P	27.2	A	99.3	P	92.6	P	52	P	37.2	P	45.1	P	78.5	P	15	P	57.3	P	62.5	P	73.6	P	43.4	A	46.8	P	83.9	P	78.7	P	33.3	M	29.5	P
142902	9.6	A	13.4	A	8.9	A	14.4	A	73.6	A	58.6	A	51.6	A	67	A	73.7	A	61.4	A	23.2	A	64	A	62	A	61.2	A	-3.2	A	-3.2	A	66.3	A	72	A	-7.6	A	6.1	A	3.4	A	63.9	A	16.5	A	7.6	A
142903	-70.4	A	-65.6	A	-17.3	A	-32.3	A	-70.4	A	-44.5	A	-44	A	-43	A	-34.5	A	-43	A	-78.5	A	-73.1	A	-41.3	A	-58.3	A	-9.5	A	-51.6	A	-43.6	A	-41.7	A	-66.4	A	-67.2	A	-60.1	A	-37	A	-70.3	A	-36.5	A
142904	82	P	97.9	P	37.9	A	34.4	P	108.3	P	142.4	P	23.2	P	48	P	80.2	P	84.8	P	24.9	P	24.1	P	75.6	P	142.8	P	31.3	P	25.1	A	109.3	P	85.4	P	13	A	34.5	P	95.1	P	83.1	P	20.8	A	55.3	P
142905	162.2	P	158	P	98.5	P	163.5	P	171.3	P	176	P	161.7	P	155.2	P	149.3	P	138.1	P	147.5	P	162.2	P	112.4	P	179.1	P	74.2	P	100	P	155.2	P	163.1	P	170.2	P	179.9	P	162.6	P	143.2	P	164.9	P	134.5	P
142906	106.1	P	61.4	P	50.1	P	27.6	A	75.2	P	100.6	P	36.8	A	-7.8	A	136.7	P	134.3	P	32.6	A	31.5	P	69.5	P	71.4	P	39.2	A	40	A	76	P	101.9	P	40.6	A	34.5	A	88.7	P	84.7	P	42.9	A	51.3	P
142907	108.8	P	124.4	P	128.5	P	141.9	P	138.9	P	134.3	P	139.2	P	189.9	P	120.7	P	100.7	P	137.7	P	122.4	P	137.5	P	169.2	P	125.5	P	130.4	P	110.8	P	90.4	P	115.3	P	152.3	P	138.3	P	115.3	P	139	P	131	P
142908	88.5	A	92.4	P	11.1	A	96.7	A	61.6	A	65.6	A	12.9	A	7.6	A	-62.6	A	65.3	A	30.8	A	-3	A	55.1	A	83.5	A	-34	A	24.3	A	73.3	A	19.9	A	26.6	A	30.8	A	122	P	118.8	P	100.5	A	22.4	A
142909	46.8	P	35.1	A	3	A	-18	A	42	A	47.5	P	-16	A	-51.8	A	58.9	P	62	M	-4.7	A	-8	A	37.5	A	35.5	A	32.8	A	3.7	A	41.5	A	60.2	P	-3.1	A	-11.9	A	56.3	P	38.6	A	-20.1	A	-9.8	A
142910	14.1	A	30.2	A	-8.1	A	-33.7	A	9.8	A	24.9	A	-12.1	A	-35.8	A	24.2	A	11.2	A	-15.3	A	-35.3	A	12.5	A	25.1	A	-13.6	A	-28.7	A	-9.2	A	8.2	A	-19.3	A	-20.3	A	28.1	A	29	A	-79.6	A	-47.1	A
142911	159.3	P	127.1	P	120.8	P	110.2	P	139.7	P	139.8	P	125.8	P	120.3	P	111.9	P	146.9	P	112.1	P	103.8	P	141.2	P	93.2	P	116.8	P	94.8	A	124.2	P	128.1	P	104.9	A	103	P	143.1	P	143.9	P	118.1	P	94.6	P
142912	76.6	A	31.8	M	69	A	46.4	M	80.6	P	65.9	A	27.1	A	79.5	A	67.8	A	77.2	A	37.1	A	44.8	A	54.9	A	88.3	P	39	A	66.4	A	83.5	A	67.2	A	83.7	P	57.3	A	77.7	P	83.8	P	55.3	A	57.6	A
142913	47.6	P	40	P	-1.6	A	16.8	A	40.9	P	35.6	P	15.7	M	18.7	A	38	P	35.2	P	26.1	P	10.4	A	32.5	P	43.1	P	31.2	P	18.4	P	33.3	P	22.7	P	13.5	A	23.9	P	47.4	P	25.5	P	16.5	A	28.5	P
142914	56.6	P	25.4	P	26.6	A	34	P	37.7	P	35.5	P	33.7	P	25.2	A	49.8	P	46.2	P	56	P	19.4	A	33.5	A	32.8	P	39.6	P	33.3	A	57.1	P	33.4	P	37.6	M	33.3	P	49.7	P	44.6	P	26.9	A	28.3	A
142915	63.1	A	49	A	94	A	60.5	P	49.4	A	108.6	A	62	A	65.8	A	124	A	104.4	A	58.8	M	52.8	A	85.7	A	81.3	A	84.2	M	54.2	A	115.3	A	110	A	112.6	A	60.4	A	55.5	A	110.5	A	48.5	A	65	A
142916	74.3	P	78.6	P	4	A	28.8	P	86.3	P	55.2	P	68.2	P	19.1	A	94.7	P	88.5	P	36.3	P	18	A	98.8	P	54.5	P	19	A	53.5	P	70.5	P	78.6	P	28.7	P	46.8	P	97.5	P	91.6	P	24.2	A	32.7	A
142917	41.2	A	35.2	A	-7.3	A	-15.8	A	31.4	A	24.4	A	-20.9	A	-12.2	A	30.8	A	27.2	A	-9.9	A	-15.1	A	31.4	A	31.9	A	-14	A	-13.8	A	34.6	A	39.2	A	-7.9	A	1.1	A	38	A	47.9	A	-12	A	6	A
142918	612.2	P	500.7	P	329.2	P	320.7	P	559.9	P	628.3	P	359.5	P	253.2	P	537.3	P	443.7	P	294.5	P	314.8	P	494.7	P	646.2	P	262	P	300.1	P	502.8	P	531.5	P	298.4	P	317.7	P	536.6	P	578.1	P	313.7	P	264.1	P
142919	166	P	140	P	74.6	P	60.6	P	156	P	114.5	P	58.1	P	39.8	A	110.3	P	163	P	100.2	P	70	P	171.6	P	122	P	82.4	P	77.7	P	146.2	P	118.7	P	86.7	P	68.7	P	175.2	P	153	P	62.6	P	55.4	P
142920	175.7	P	124	P	2.5	A	13.8	A	151.7	P	197.3	P	28.1	P	35.1	P	120.6	P	82.8	P	24.4	P	39.7	A	123.8	P	178.6	P	36.1	P	34.7	P	108.4	P	148.1	P	39.6	A	20.9	A	160.2	P	136.8	P	41.1	P	40.2	P
142921	65.2	P	63.3	P	44.6	A	-3.3	A	54.3	A	58.3	P	46.5	A	6.8	A	50	A	64.9	P	26.8	A	17.2	A	70.8	P	35.5	A	18.2	A	-13.7	A	85.3	P	76.6	M	5.1	A	52.9	A	81	A	76.1	P	32.8	A	46.5	A
142922	78.7	P	62.4	P	53.1	P	54.1	P	52.4	P	58	P	39.4	A	20.5	A	29	P	78.4	P	18	A	37.9	A	60.2	P	66.1	P	53.4	A	41.6	A	64.3	P	75	P	20.2	A	32.5	A	38.5	P	69.3	P	27.7	A	5	A
142923	60	P	51.2	P	7.9	A	-13.8	A	85.9	P	69.9	P	-8.4	A	22.9	A	27.8	A	52.6	P	0.5	A	19.5	A	28.7	A	46	P	-10.4	A	-17.4	A	41.1	P	47.7	P	-2.4	A	9.3	A	60.3	P	69.5	P	-6.8	A	20.1	A
142924	162.6	P	164.3	P	107.2	P	138.2	P	161.9	P	177.9	P	120.1	P	127.3	P	138.6	P	141.3	P	171.9	P	134.4	P	128.8	P	169.4	P	101.1	P	108.2	P	144.3	P	158.4	P	148.2	P	166.7	P	172.6	P	123	P	140.1	P	135.6	P
142925	47.8	A	69.8	A	-23.4	A	-16.6	A	90.3	P	137.6	P	-22.6	A	-38.5	A	123.3	A	112	P	-34.7	A	6.2	A	96.2	P	57.7	A	6.5	A	-30.5	A	90.5	A	89.2	P	-42.5	A	-8.2	A	90	A	133	P	-13.4	A	-10.5	A
142926	664.3	P	663.3	P	161.9	P	102.9	P	629.8	P	786.7	P	133.2	P	176.5	P	601	P	686.7	P	158.1	P	199.4	P	540.3	P	659.8	P	162.8	P	123.9	P	544.4	P	527.7	P	145.6	P	130.2	P	759.6	P	639.1	P	151.9	P	147	P
142927	91.5	A	86.3	P	136.3	P	127.4	P	26.2	A	68.7	A	110.1	P	30.9	A	61.3	P	43	A	44.4	A	65.7	A	71.2	P	70	P	91.8	P	92.2	P	83.3	M	48.9	P	108.7	P	64	A	87	P	69.2	P	53.4	P	99.5	P
142928	21.4	A	36.5	A	13.3	A	-5.9	A	18.6	A	6.7	A	-6.5	A	-9.2	A	23.1	P	22.6	A	-37.3	A	-11.7	A	26.3	A	23.4	A	-11.1	A	-16.5	A	25.9	A	19.9	A	-21.5	A	-0.4	A	43.5	A	13.5	A	-4.5	A	14.4	A
142929	9.1	A	24.1	P	22	A	13.7	A	15.5	P	8	A	5	A	23	P	-3.9	A	11.3	A	3.7	A	5.8	A	4.1	A	15.9	A	12.4	A	19.6	P	11.4	A	4.2	A	20.8	P	-7.2	A	3.4	A	15.6	A	16.9	A	2.2	A
142930	51.1	P	4	A	-26.2	A	-77.8	A	9.1	P	32.4	P	-78	A	-16.3	A	8.9	P	38.6	P	-4.1	A	9.3	A	14.5	A	4.8	A	5.3	A	2.7	A	43.9	A	23.9	P	-79.4	A	-55.1	A	48.8	P	35.4	P	-3.8	A	-45.5	A
142931	3.7	A	-7.7	A	41.1	A	42.4	A	-28.9	A	2.3	A	14	A	24.9	A	30.8	A	35.2	A	8.9	A	-5.1	A	5.7	A	40.3	A	37.4	A	28.5	A	-6.8	A	34.3	A	27.2	A	13.6	A	1.8	A	6.7	A	33.3	A	59.4	A
142932	110	P	105.2	P	38.1	A	23.5	A	146.8	P	108.7	P	45.2	P	33.2	A	138.7	P	152.5	P	39.2	A	57.6	P	73.7	P	99.9	P	56.4	P	56.2	P	73.1	P	125.2	P	32.5	A	52.7	P	138.9	P	128.7	P	45.8	P	50.3	P
142933	11.3	A	36.7	A	-35.5	A	-16.1	A	40.5	A	60.8	A	-27.6	A	-50.8	A	60.7	A	94.9	A	-23	A	-14.4	A	92	A	71.3	A	-9.6	A	-18.2	A	-26	A	35.1	A	-34.9	A	-13.4	A	57.9	A	25.3	A	-40	A	-32.8	A
142934	78.5	P	62.2	P	28.8	A	25.7	A	65.3	P	58	A	9.2	A	35.5	A	46.8	A	59.9	P	30.9	A	35.3	A	58.8	P	57.4	P	28.2	A	3.2	A	71	A	68.7	P	32.6	A	13.5	A	71.8	A	66.8	P	22.8	P	24.4	A
142935	143.7	P	134.1	P	83	P	78.7	P	84.1	P	165.4	P	51.9	P	50	P	157.3	P	147.1	P	21.1	P	94.8	P	95.7	P	149.6	P	76.4	P	76.4	P	96.5	P	134.2	P	65.7	P	90.5	P	215.4	P	145.9	P	88.5	P	42.7	P
142936	28.7	A	37.1	P	41.9	P	24.1	P	50.4	P	39	P	13.4	A	-3.5	A	34.6	P	35.7	P	51	A	49.3	P	31.4	P	45	P	32.6	P	23.2	P	31.9	P	32.3	P	23.7	A	34.5	A	39.1	M	24	P	32.9	A	43.5	P
142937	-0.8	A	61.5	A	21.5	A	38	A	30.8	A	-9.7	A	18.3	A	-14.8	A	5.6	A	-11.8	A	-46.9	A	-29.4	A	22.4	A	44.7	A	17.3	A	-54.7	A	24.9	A	24.8	A	-43.1	A	15.4	A	-3.4	A	45.8	A	-30.7	A	-6.1	A
142938	-12.4	A	-47.2	A	-10.8	A	-20.7	A	29.6	A	-0.6	A	11.9	A	-17.5	A	42.9	A	13.2	A	-37.8	A	-53.3	A	-1.1	A	13.4	A	3.5	A	-38	A	20.1	A	8	A	-16.6	A	3.6	A	-39.8	A	15	A	-76.2	A	-8.6	A
142939	12	A	6.8	A	50.7	A	30	A	16.2	A	-3.9	A	65	P	48.3	P	10.7	A	2.6	A	34.2	A	35.2	A	-5	A	9.7	A	33.2	A	39.4	A	-0.6	A	0.2	A	23.9	A	67.3	P	-14.3	A	2.7	A	28	A	34.5	P
142940	-41.6	A	44.4	P	14	A	21.7	A	2.8	A	24.1	A	13.7	A	35	P	16.4	A	16.2	P	36.2	A	7.7	A	4.5	A	49.9	P	16.5	A	22.5	P	20.5	A	35.6	A	-10.1	A	-11.8	A	-9.4	A	18.7	A	-4	A	-8	A
142941	-62.3	A	-21.3	A	-18.8	A	-33.1	A	-66.8	A	-31.8	A	-33.9	A	-42.5	A	-43.2	A	-18.6	A	-59.3	A	-43.7	A	-49.8	A	-14.9	A	-28	A	-56.8	A	-40.1	A	-15.4	A	-64.4	A	-39.1	A	-63.4	A	-26.4	A	-61.4	A	-7.9	A
142942	9.6	A	10.4	A	15.5	P	24.8	P	17.9	A	33.9	P	21.6	P	11.8	A	37.5	M	21	P	12.7	A	-0.9	A	37.5	P	35.6	P	10.9	A	0.3	A	19.6	A	23.6	P	26.9	A	6.4	A	11.9	A	10.1	A	-11.6	A	0.8	A
142943	-4.3	A	-27.4	A	-92.3	A	32.4	A	-43.5	A	9.4	M	-17.3	A	-78.5	A	-40.4	A	-30	A	-59	A	-29.7	A	-27.7	A	-6.8	A	-20.7	A	-32.7	A	-44.3	A	-65.3	A	-80.7	A	-37.1	A	-17.2	A	-29.8	A	-35.7	A	-43.7	A
142944	18.2	A	44.9	A	13.9	A	26.8	A	28.8	A	43	A	40.2	A	20.9	A	26.7	A	30.9	A	7.6	A	28	A	34.1	A	13.2	A	36.5	A	37.8	A	37	A	25.8	A	36.5	A	30.9	A	35.2	A	47.1	A	20.3	A	26.1	A
142945	256.4	P	157.3	P	111.1	P	98.2	P	209.9	P	238.5	P	125	A	127.6	P	224.1	P	199.9	P	83.8	P	73	P	221.3	P	171.8	P	75	A	122.4	P	199.5	P	198.8	P	130.6	P	87.7	A	144.2	P	182.5	P	120.5	P	94.7	P
142946	98.2	P	124.3	P	277.9	P	253.9	P	102.2	P	81.4	P	266.5	P	285.6	P	95.9	A	100.5	P	315.5	P	278.7	P	126.9	P	114.1	P	278.5	P	277.9	P	116.2	P	98.8	A	329.4	P	255.9	P	106.2	P	116.8	P	261.9	P	241	P
142947	-1.8	A	-8.1	A	-9.8	A	-8.1	A	4.1	A	1.2	A	-5.9	A	-11.9	A	19.4	A	8.3	A	-4.2	A	17.4	A	10.9	A	12.7	A	10.2	A	12.4	A	0.6	A	-21.3	A	5.8	A	-4.3	A	-13	A	-3.6	A	-33.2	A	2.9	A
142948	629.2	P	565.9	P	333.3	P	275.3	P	564.9	P	637.5	P	247.1	P	279	P	493.4	P	584	P	298.6	P	317.4	P	565.4	P	807.8	P	391.8	P	444.8	P	560.4	P	689.4	P	263.8	P	365.9	P	528.4	P	646.4	P	346.1	P	334.6	P
142949	74.7	A	81.3	P	62.9	P	86.7	A	95.8	P	25.5	A	102.1	P	110.7	P	77	A	66.5	A	105.2	A	58.9	A	104.7	A	62.7	A	74.7	A	88.3	A	113.3	P	79.4	P	122.4	P	92.5	P	77	A	68.4	P	78.4	A	86.4	M
142950	424.5	P	191.1	P	349.3	P	291.9	P	618.6	P	303.5	P	559.5	P	1357.3	P	734.7	P	951.6	P	810.8	P	1382.1	P	749	P	824.8	P	660.8	P	691.2	P	655.6	P	537.4	P	988.2	P	550.5	P	410.8	P	518.3	P	1328.3	P	903.6	P
142951	350.1	P	215.2	P	313	P	280.8	P	502	P	308.4	P	551.5	P	908.1	P	649.7	P	769.6	P	586.1	P	973.6	P	712.9	P	835.9	P	572.4	P	680.9	P	552.4	P	447.1	P	685.5	P	524	P	374.2	P	409.4	P	1197.1	P	837.4	P
142952	137.7	P	92.2	A	77.6	A	-18.4	A	120.8	P	8.4	A	29.8	A	1.7	A	33.6	A	42.5	P	-45.2	A	100.8	A	156.8	P	227.8	P	142.9	A	3.8	A	1.8	A	-72.4	A	-150.9	A	-68.7	A	143.1	P	54.4	A	184.7	P	177.9	P
142953	115.5	P	139.7	P	118.5	P	112.9	P	138.2	P	89.8	P	80.3	P	97.2	A	149.8	P	161.6	P	75.6	P	123.2	P	149.1	P	207.6	P	133.2	P	103.6	P	228.9	P	201.9	P	88.8	P	106.6	P	121.6	P	118.3	P	151.1	P	99.1	P
142954	245.4	P	393.2	P	306.2	P	285.5	P	314.4	P	186.2	P	255.4	P	387.2	P	305.6	P	256.2	P	211	P	276.4	P	169.9	P	140.9	P	229.9	P	237.3	P	242.3	P	249	P	218.7	P	218.6	P	319	P	236.2	P	229	P	292.9	P
142955	66.5	P	41.3	P	-3.8	A	-14.7	A	222.1	P	104.5	P	25.5	M	23.8	A	155.2	P	178.9	P	-6.4	A	-2.1	A	43.6	P	90.8	P	21.1	P	-5.1	A	209.3	P	247	P	50.1	P	33.9	P	26.4	A	85.3	P	17.9	A	34.9	A
142956	80	P	77.4	P	368.9	P	328.3	P	87.5	P	49.3	M	427.2	P	360.5	P	116.8	P	97.3	P	393.6	P	377.7	P	64	A	100.6	P	306.2	P	327.4	P	52.3	A	46.3	P	384.5	P	316.2	P	31	A	89.8	P	338.1	P	281.3	P
142957	29.7	A	43.5	A	51.4	A	37.8	A	47.5	A	39.5	A	42.8	A	105.9	A	53.4	A	53.8	A	42.1	A	74	A	65.6	M	42.7	A	-5.3	A	30.8	A	25	A	41.5	A	51	A	-32.8	A	31.1	A	27.2	A	53.9	A	-9.7	A
142958	-7.4	A	0.3	A	-4.4	A	10.2	A	6.5	A	-4.5	A	-9.3	A	-14.9	A	2.6	A	0.2	A	-13.5	A	12.6	A	8.8	A	2.8	A	9.4	A	-1.6	A	2.6	A	-5	A	11.2	A	-8.4	A	-5.3	A	-4.4	A	35.1	P	1.8	A
142959	13.6	A	29.9	P	-34.3	A	32	A	59.1	P	21.6	P	19.6	A	-66.1	A	58.7	P	68.8	P	6.4	A	-61.8	A	2.8	A	49.1	P	-9.4	A	-17.3	A	12.3	A	30.4	P	6.2	A	8.8	A	16.6	A	6.2	A	48.8	P	4.6	A
142960	112.6	A	44.7	A	59.3	A	44.1	A	41.6	A	12.7	A	52.7	A	72.6	P	79.5	P	61.1	M	37	A	49.8	A	-6.7	A	63.1	A	60.9	A	68.5	A	50.3	A	60.1	P	39.9	A	54.9	A	34.9	A	24.2	A	68	A	61.2	A
142961	21.8	A	7.2	A	17.6	A	19.9	A	45	A	32.3	A	18.3	A	-15.8	A	42.3	A	46.5	M	7.9	A	38.3	A	36.3	A	35.4	A	17	A	31	A	45.3	A	32	A	14.2	A	32	A	20.3	A	21.8	A	-10.2	A	17.1	A
142962	-5.7	A	5.9	A	9.1	A	15.9	A	7.7	A	4.9	A	22.7	A	14	A	9.6	A	7.2	A	2.2	A	-1.1	A	-16.8	A	2	A	-0.7	A	13.3	A	11.7	A	-12.7	A	8.4	A	20.5	A	-9.4	A	4	A	25.7	A	18.7	A
142963	10.4	A	14.7	A	18.7	A	9.4	A	12.2	A	2.7	A	18.2	A	12.3	A	18.4	A	-3	A	14.3	A	21.2	A	-15.4	A	-11	A	-1.2	A	-6	A	-15.9	A	-29.8	A	-3.8	A	16.1	A	9.3	A	11.2	A	28.7	A	11.8	A
142964	245.4	P	244.2	P	48.1	P	27.1	P	198.9	P	299.1	P	63.1	P	27.3	P	203.8	P	229.6	P	48.2	P	53.8	P	189.3	P	267.7	P	65.1	P	47.1	P	212.7	P	223.3	P	20.7	P	20	M	294.3	P	254.7	P	73.5	P	83	P
142965	29.7	A	25.4	A	45.1	P	28.5	M	12.8	M	10.9	A	42.2	M	30.9	P	48.8	P	25.4	A	31.2	P	23.7	P	28.9	A	4.3	A	54	P	50.9	P	37.2	P	26.1	P	25.9	P	41.5	A	31.3	P	22.2	A	31.5	P	15	P
142966	36.1	A	61.9	P	52.7	A	41.1	A	57.7	P	17.2	A	47.9	A	24.5	A	66.6	P	65	A	24.6	A	44	A	51.8	A	37.1	A	15.4	A	48.7	A	48.6	P	51.3	P	29.3	A	47.4	A	24.8	A	58.6	P	31.5	A	32.4	A
142967	26.7	A	19.1	A	54.3	A	26.8	A	8.6	A	-2.3	A	49.2	P	-19.4	A	3.1	A	21.9	A	47.7	A	21.7	A	0.9	A	41.1	A	41.9	A	46.8	A	21	A	19.2	A	45.4	A	32.6	A	21.6	A	29.4	A	11.7	A	35.6	A
142968	-2.7	A	7.1	A	182.7	P	208.7	P	-11	A	-6.1	A	235.5	P	278.6	P	-8.1	A	-1.6	A	330.5	P	255.9	P	-4.5	A	-8.1	A	243.2	P	262.3	P	3.7	A	1.3	A	244.6	P	311	P	-13.3	A	-0.5	A	261.2	P	263.5	P
142969	439.3	P	875.5	P	954.2	P	1031.6	P	621.8	P	526.5	P	934.2	P	1848.9	P	466.1	P	449.2	P	1075.1	P	1042.9	P	682	P	598.3	P	928.4	P	1087.2	P	606.2	P	542.4	P	829.3	P	811.1	P	699.4	P	425	P	1300.2	P	1094.6	P
142970	146.2	P	189.5	P	36	A	60.7	A	188.2	P	159.3	P	61.7	P	50.9	P	166.9	P	158.2	P	75.6	P	68.6	P	137.8	P	219.5	P	42.7	P	57.2	P	117.3	P	141	P	50.4	A	26.2	P	156.6	P	150.3	P	61	A	86.1	P
142971	207	P	198.7	P	459	P	434	P	213.9	P	243.6	P	399.3	P	347	P	222.5	P	179.7	P	422.5	P	378.2	P	206.3	P	226.8	P	328.9	P	364	P	133.4	P	198.7	P	345.5	P	378	P	222.4	P	186	P	329.2	P	376.4	P
142972	26.2	A	20.1	P	54.5	P	38.8	A	24.5	A	42.8	A	15.7	A	38.3	P	41	A	16.9	P	16.7	A	20.3	A	27.2	A	45	A	28.1	P	20.8	P	24.3	A	39.2	P	23.2	P	36	A	47.2	P	30.6	P	21.7	A	24.3	A
142973	13	A	5.6	A	23.8	P	7.7	A	10.5	A	3.5	A	11.7	A	12.3	A	16.1	A	24.2	P	-6.7	A	17.4	A	17.4	A	23.4	P	9.8	A	9.1	A	18.6	A	21.6	P	13.2	A	16	A	3.7	A	10.1	A	15.8	A	14.1	A
142974	41.4	M	111	P	57.3	A	69.9	A	73.7	P	59.8	P	79.6	A	59.2	A	109.6	P	110.4	P	42.7	A	64.3	P	100.4	P	92.4	P	67.3	A	53.3	A	79.5	P	80.1	A	35	A	60.5	A	108.8	P	55.8	P	54	A	59.6	A
142975	314.4	P	283.1	P	190.4	P	181.8	P	329.9	P	371.2	P	187.2	P	186.3	P	330.2	P	347.7	P	182.7	P	172.1	P	331	P	341	P	175.1	P	192.1	P	309.8	P	310.5	P	185.2	P	165.1	P	370.8	P	319.2	P	175.9	P	227.9	P
142976	-6.5	A	49	A	63.5	A	29.9	A	38.8	A	33.8	A	44.5	A	43	A	39.4	A	20.2	A	-11.4	A	23.5	A	28.4	A	13.5	A	60.4	P	34.1	A	56.6	P	3.7	A	42.1	P	42.7	A	29.4	A	14.2	A	3.9	A	49.2	A
142977	564	P	396	P	9.1	A	-3.5	A	464.1	P	488.9	P	22.2	A	-21.6	A	482.1	P	533.4	P	26.8	A	33.8	P	450.8	P	360.9	P	54.3	A	-8.1	A	397	P	360.3	P	25.6	A	37.4	P	455	P	573.4	P	-12	A	12	P
142978	72.2	P	72.5	P	94	P	151.4	P	45.9	P	50.1	P	173.5	P	116.3	P	75.4	P	71.3	P	130.7	P	70	P	70.5	P	37.6	P	104.9	P	120.7	P	58.9	P	60.3	P	109.2	P	97.9	P	51.2	A	34.8	P	121.6	P	70	P
142979	10.6	A	8.8	A	-23.4	A	-17.1	A	-15.1	A	18.1	A	3	A	-5.1	A	4.4	A	7.3	A	-5.5	A	11.6	A	17.2	A	11.5	A	-5.1	A	-11.9	A	-6	A	16.5	A	-6.3	A	-6.3	A	-1.1	A	-11.2	A	-3	A	-1	A
142980	-31.6	A	-24.8	A	73.2	P	97.9	P	-2.2	A	-21.2	A	58.2	P	28.5	A	-18.8	A	-0.9	A	88.7	P	61.4	P	-27.7	A	-12.8	A	50	P	40.5	P	-6.2	A	-2.7	A	111.4	P	80.7	P	-25	A	1.1	A	73.1	P	52.9	P
142981	33.1	P	32.9	A	-5.7	A	-5	A	23.3	A	27	A	18.3	A	10.2	A	12.3	A	15.8	A	15	A	8.7	A	-2.2	A	21.8	A	13.6	A	-2.8	A	32.4	A	51.6	P	9	A	-2.7	A	34.1	M	17.7	A	2.1	A	-0.5	A
142982	438.8	P	441.7	P	253.7	P	241	P	382	P	466.3	P	245.1	P	251.6	P	353.6	P	393.9	P	248	P	249.9	P	389.4	P	399.9	P	245.8	P	236.7	P	393.2	P	405.3	P	225.4	P	234.8	P	469	P	437.9	P	254.2	P	230.2	P
142983	28.3	A	-2.2	A	4.5	A	3.1	A	23	A	34.9	A	-20.8	A	-14	A	12.2	A	13.5	A	-9.8	A	-34.1	A	31.2	A	-20.1	A	5	A	4.3	A	20.7	A	21.3	A	0.3	A	33	A	-4.6	A	19.3	A	20	A	-1.4	A
142984	174	P	187.6	P	-17.8	M	-18.1	A	178.7	P	184.7	P	28.9	P	-30.1	A	184.4	P	129	P	-44.7	A	-31.9	A	164.8	P	120.8	P	-6.5	A	1.8	A	109.4	P	153.8	P	-52.3	A	-41.9	A	149.2	P	187.9	P	-3.4	A	27.5	A
142985	33.6	A	21.5	A	19.2	A	23.4	A	47	A	17	A	28.7	A	25.3	A	30.1	A	19.4	A	18.9	A	43.7	A	28.5	A	24.2	A	15.2	A	32.7	A	36.3	A	25.4	A	29.9	A	40.7	A	9.5	A	25.6	A	24.6	A	19.2	A
142986	214.9	P	181.9	P	115.8	P	132.4	P	146.8	P	247.9	P	76.4	P	71.1	P	241	P	202.1	P	42.7	A	75.8	P	265.2	P	211.7	P	144.5	P	111.7	P	196.2	P	232.2	P	65.2	P	69.5	M	177.5	P	212.2	P	57.8	P	74.1	M
142987	56.6	P	119.3	P	173.1	P	187.4	P	105.3	P	58	P	176.5	P	207.2	P	146.5	P	149	P	240.4	P	192.7	P	65.7	P	121.2	P	187.4	P	196.4	P	87.1	P	118.6	P	200.8	P	146.8	P	98.2	P	52.3	P	166	P	313.5	P
142988	2284.3	P	3352.6	P	3014.6	P	2423	P	2570.2	P	2236.6	P	1982.6	P	2354.7	P	2427	P	1666.1	P	2455.3	P	2277	P	2331.8	P	2569.7	P	2330.8	P	2810.7	P	2293.7	P	2171.2	P	2001.3	P	1981.5	P	3188.3	P	1432.4	P	2459.6	P	2088.2	P
142989	66.8	P	86	P	111.6	P	104.7	P	73	P	30.9	P	96.3	P	61.6	P	81.1	P	63.2	P	107.1	P	76.8	M	97.6	P	72.6	P	91.4	P	102.3	P	80.5	P	84.6	P	103.5	P	112	P	87.2	P	79.2	P	81.6	P	89.6	P
142990	15.1	A	-35.8	A	21.8	A	29.3	A	-3	A	22.9	A	17	A	9	A	11.3	A	22.6	A	16.4	A	5.9	A	10.1	A	19.3	A	20.1	A	18.8	A	15.3	A	21.1	A	20	A	45.2	P	18	P	10.2	A	11.7	A	31.4	A
142991	179.4	P	93.6	P	-32.2	A	-12.5	A	127.3	P	209.5	P	-15.6	A	32.1	P	169.4	P	169.7	P	7.8	A	7.4	A	56.8	P	84.7	P	-1.3	A	-3.8	A	60.8	P	60.6	P	1.1	A	24.7	P	75.2	P	177.7	P	-24.3	A	-3.6	A
142992	376.8	P	259.6	P	186.8	P	163.5	P	249.5	P	306.7	P	220.3	P	103.9	P	327.6	P	331.6	P	196.3	P	209.9	P	333.6	P	311.1	P	213.1	P	168.2	P	378.5	P	383.1	P	249.2	P	213	P	342.9	P	397.7	P	189.7	P	202.4	P
142993	43.9	P	41.3	P	34.5	A	25.8	A	31.1	P	50.1	A	32.8	A	27.3	A	47.6	P	28.4	A	32	P	10.4	A	46.2	P	59.6	P	29.8	P	20	A	31.4	A	42.6	P	32.7	A	44.3	P	51.8	P	42.2	A	22.5	A	27.2	A
142994	66.9	A	45	A	58.9	M	14	A	46.7	A	33.1	A	21	A	7.5	A	59.9	P	56.2	P	34.2	P	27.9	P	39.3	A	39.6	A	8.9	A	26.3	A	37.4	A	62.8	P	23.7	A	10.5	A	71.7	P	45.6	A	15.8	A	7.1	A
142995	3.7	A	15.1	A	-74.3	A	-57.5	A	-3.4	A	2.4	A	-54.9	A	-13.8	A	-3.7	A	13.8	A	-80	A	-91.2	A	13.9	A	12.4	A	-27	A	-57.8	A	37.8	A	-33	A	-69.3	A	-69.1	A	1.8	A	-4.3	A	-112.9	A	-73.1	A
142996	0	A	-33.6	A	16.7	A	6.7	A	-28.1	A	-31.8	A	31.9	A	6.5	A	-24.4	A	-30.3	A	-21.8	A	-17.5	A	-28.4	A	-4.3	A	-41	A	31.7	A	-41.1	A	-33.9	A	32.1	A	0.1	A	5.4	A	-43.8	A	22.6	A	3.6	A
142997	-36	A	-1.5	A	51.6	P	30.6	P	-18	A	-47.9	A	52.4	P	12	A	-19.2	A	0.4	A	49.6	P	45.7	P	-39.3	A	-13.8	A	25.9	A	18.1	A	-37	A	-6.7	A	10.7	P	40	P	-19.8	A	-26.6	A	42.3	P	47.5	P
142998	-84.5	A	-48.9	A	-23	A	-32.3	A	-78.7	A	-70.9	A	-36.5	A	-49.4	A	-64.8	A	-55.9	A	-40	A	-86.6	A	-76	A	-45.7	A	-56.6	A	-42.6	A	-81.1	A	-58.2	A	-53.1	A	-21.2	A	-68.9	A	-55	A	-25	A	-35.9	A
142999	111	P	120.8	P	67.3	P	61.4	P	117.5	P	130.1	P	64.2	P	70.8	P	95.4	P	83.4	P	69.1	P	85.8	P	109.6	P	155.3	P	75.6	P	139.5	P	88.9	P	77.6	P	52.4	P	102.8	P	146.9	P	100	P	86	P	93.7	P
143000	693.7	P	462.4	P	76.4	A	84.5	P	657	P	679.9	P	98.9	P	114.8	P	602.9	P	668.7	P	104.6	P	137.2	P	614	P	565.1	P	135.5	P	102.2	A	624.4	P	704.3	P	116.1	P	110	P	674.3	P	761.5	P	120.8	P	130.5	P
143001	68.9	P	60	P	13.9	A	25.6	A	52.7	P	67	P	-3.9	A	28.5	P	38.8	A	55.2	P	9.6	P	8.3	A	51.5	P	68.2	P	8.3	A	-28.7	A	33.8	P	17.5	A	-22.4	A	22	A	35.7	P	61.3	P	16.5	P	6.6	P
143002	-19.8	A	2.2	A	135.8	P	156.6	P	-0.6	A	-5.7	A	165.4	P	109.3	P	5.1	A	10.2	A	195.1	P	170.2	P	-15.5	A	11.2	A	134.5	P	154.5	P	4.2	A	4.4	A	151.3	P	152.7	P	-15	A	8.6	A	184.2	P	172.9	P
143003	72.2	P	45.9	P	90.5	P	101.1	P	60	P	41.3	P	108.5	P	69.9	P	62.9	P	45.9	P	88.7	P	81.6	P	79.6	P	74.5	P	99	P	107.4	P	69.6	A	48.4	M	103.3	P	147.1	P	50.6	P	60.6	P	100.3	P	102.5	P
143004	75	P	62	P	37.8	A	55.8	P	66.7	P	88.7	P	63.9	P	25.8	A	88.3	P	77.9	P	72.5	P	70.2	P	92.6	A	72.3	P	57.1	P	48.3	P	46.7	A	59.1	P	58.7	P	76.9	A	80.1	A	87.6	P	36.5	A	49.5	A
143005	87.5	P	86.9	P	60.3	P	69.4	P	82.5	P	80.4	P	87.3	P	57.8	P	101.8	P	102.5	P	73.7	P	62.9	P	56	P	42.7	P	79.3	P	88.3	P	86.4	P	80.5	P	69.7	P	62.1	A	100.5	P	87.7	P	97.3	P	91.4	P
143006	3	A	14.5	A	23.3	A	18.2	A	14.7	A	-5.1	A	68	P	69.7	P	-12.9	A	-6.1	A	74.6	A	83.2	M	3.4	A	17.7	A	43	A	82	A	-5.9	A	2.1	A	65.8	A	84.3	A	-20.9	A	-5.2	A	103.7	A	63.9	P
143007	108.6	P	86.1	P	155.9	P	122.3	P	111.2	P	95	P	124.6	P	127.3	P	85.8	P	131.8	P	114.1	P	120.1	P	109.9	P	104.8	P	126.8	P	117.1	P	93.2	P	113.1	P	108.2	P	125	P	101.6	P	148.1	P	127.2	P	105.7	P
143008	27.6	P	63	P	-9.3	A	-16.7	A	15.6	M	58.8	P	-25.8	A	-49.5	A	50.3	A	76	P	-33.2	A	-6.3	A	43.4	A	66.8	A	2.3	A	-27.3	A	52.1	P	61.4	P	-3	A	-32	A	79.7	P	64.6	P	6.8	A	-18.3	A
143009	15.6	A	13.4	A	33.9	A	14.5	A	14.2	A	13.4	A	6.1	A	26.6	A	22.4	A	10.6	M	5.8	A	23.3	A	11	A	2	A	-7.4	A	8.9	A	17.3	A	1.1	A	5.4	A	24.3	A	15.5	A	42.3	A	34.3	A	21.9	P
143010	117.5	A	67.2	P	-16.4	A	30.2	A	90.3	M	76.3	P	57.5	A	51.1	A	67	A	77.2	A	49.1	A	82.5	A	92.2	A	117.9	P	-0.3	A	107.1	P	60.9	A	83.3	A	46.3	A	65.6	A	106.6	P	78.5	A	62.9	A	49.8	A
143011	59.3	P	78.3	P	129	P	120.7	P	65.2	P	64.1	P	91.6	P	80.2	P	83.4	P	66.9	P	80.4	P	62.3	P	86.1	P	69.1	P	115.6	P	116.6	P	75.9	P	92.8	P	65.5	P	81.3	P	84.7	P	93.8	P	141.1	P	104	P
143012	379.6	P	396.8	P	215.4	P	243	P	353.1	P	370.5	P	246.3	P	194.8	P	363	P	400.8	P	197	P	208.2	P	361.6	P	305.9	P	229.5	P	219	P	345	P	352	P	242.4	P	200.2	P	472.1	P	379.5	P	222.1	P	224.1	P
143013	39.6	A	55.1	A	53.2	A	61.6	A	32.2	A	60.7	P	16.5	A	11.9	A	76.3	A	33.6	A	62.1	A	37.8	A	48.9	A	45.6	A	55.2	A	19.5	A	36.4	A	41.2	A	37.9	A	47.3	A	51.6	A	58.6	A	39.9	A	13.2	A
143014	-2.7	A	-25.2	A	-33.7	A	-30.1	A	-14.6	A	-38	A	-45	A	-88.4	A	-5.8	A	-49.7	A	-39	A	-45.3	A	-44.5	A	-42.4	A	-26.6	A	-49	A	-6.8	A	-9.1	A	-33.7	A	-37.1	A	-4.1	A	-6.5	A	-47.8	A	-34.6	A
143015	134.7	P	177.2	P	88.7	P	98	P	162.5	P	236	P	65.6	P	21.2	A	178.9	P	145.1	P	57.9	M	50	P	122.9	P	130.3	P	79.2	P	70.1	P	124.6	P	135.6	P	72.8	P	48.7	P	204.1	P	177.1	P	68.1	P	88.2	P
143016	49.7	P	36.5	A	52.2	P	82.4	P	26	A	23.3	A	141	P	101.8	P	20.2	P	25.4	A	101.1	P	132.3	P	22.9	P	25.7	P	54.6	P	70.8	P	31.2	A	23.2	A	115.9	P	110.6	P	32.7	A	34.4	P	97.8	P	84.5	P
143017	1.5	A	-18.1	A	-25.6	A	-17.8	A	-15.4	A	2.1	A	-26.3	A	-16.3	A	-6.7	A	-5.4	A	-22.8	A	-2.9	A	-18.7	A	-9.5	A	-44.6	A	-19.7	A	-26.9	A	8.5	A	-2.9	A	-35.3	A	-25.9	A	1.6	A	-4	A	-13.1	A
143018	119.1	P	122	P	14.2	A	61.1	A	101.3	P	137.1	P	35.9	A	32.8	A	121.2	P	125.5	P	19	A	40.6	A	92.9	P	137.9	P	32.9	A	23.1	A	119.2	P	105.6	P	50.7	A	26.5	A	84.4	P	137	P	19	A	30.2	A
143019	38.1	A	48.5	P	18.8	A	13.4	A	63.5	P	52.1	P	49.3	A	40.1	P	43.5	P	49.4	P	30.5	A	42.2	A	31.1	A	66.3	P	52.6	M	37.7	A	26.5	P	42.6	A	53.5	A	61.5	M	44	A	39.9	M	41.2	A	56.5	P
143020	127.5	P	108.6	P	142.7	A	98.8	P	67.9	P	70.3	A	133.4	P	24.3	A	140.1	P	93.8	P	117	P	127.2	P	112.3	P	62	P	152.7	P	139.6	P	94.2	P	127.2	P	123.5	P	112.1	P	124.2	P	113.9	P	93.5	P	104.4	P
143021	-9.7	A	-11.3	A	7.8	A	-2.6	P	37.1	M	16.1	A	6.2	A	-26.9	A	-6.6	M	24.4	A	-10.4	A	9.6	A	-46.3	A	33.2	A	-5.6	A	25.7	A	9.7	A	-20.6	A	12.7	A	11.1	A	-18.5	A	-0.4	A	10.4	P	2.6	A
143022	266.8	P	253	P	213.9	P	210.3	P	256.6	P	261.2	P	213.9	P	260	P	287.2	P	278.9	P	214.7	P	197.6	P	300.1	P	230.1	P	207.3	P	228.8	P	253.5	P	248.2	P	243.9	P	199.8	P	294.3	P	257.7	P	237.6	P	185.1	P
143023	-3.4	A	-11.2	A	159.9	P	218.8	P	-62.7	A	-23	A	158.5	P	138.3	P	-24.8	A	-4.1	A	239.7	P	162.1	P	-9.7	A	2.2	A	171.4	P	141.6	P	-25	A	-43.2	A	166.6	P	222.6	P	-14.7	A	-23.6	A	144.9	P	185.5	P
143024	94	P	79.8	P	31.3	A	42.7	A	75.7	A	85.8	P	19.8	A	51.6	A	86.2	P	67.1	P	44.6	A	23.8	A	67.8	M	64.3	A	37.3	A	41.9	A	63.5	A	91.2	P	33	A	57	P	87.7	A	75.8	P	33.9	A	42.8	A
143025	118	P	49.5	P	20.2	A	36.9	A	65.7	P	77.7	P	60.5	P	15.9	P	57.2	P	37.8	P	-4.9	A	28.5	P	65.2	P	67.4	P	26.7	A	32.4	A	61.8	P	44.4	P	44.4	P	13.5	A	86.6	P	75.2	P	30.7	A	15.5	P
143026	15.1	A	4.8	A	15.3	A	15.1	A	4.2	A	4.8	A	37.4	A	50	A	2.9	A	15.2	A	-36.5	A	-9.7	A	-8	A	40.3	A	5.4	A	0.8	A	21.2	A	29	A	16.7	A	15.6	A	18.7	A	14.6	A	-6.7	A	-19.4	A
143027	195.9	P	168	P	101.2	A	76.5	M	129.6	P	179.3	P	99	P	92.2	A	299.7	P	314.8	P	58.2	A	116	P	164.1	P	214.5	P	79	P	51.5	M	257.8	P	302.3	P	130.8	M	115.2	A	321.9	P	223.8	P	79.2	P	67.1	P
143028	15.4	A	37.3	P	5.5	A	19.3	A	5.9	A	5.3	A	32.5	P	29.7	A	35.5	A	31.5	P	57.3	P	7.2	A	12	A	7.2	A	12.1	A	30.2	A	39.1	P	12.6	A	28.3	A	21.5	A	13.2	A	23.6	P	33.5	A	9.8	A
143029	34.2	P	16.9	P	4.2	A	6.9	A	29.7	P	25	P	29.5	M	10.6	A	23.1	P	28.6	P	14.1	A	-5.9	A	13.9	A	26.5	A	9	A	1.8	A	41.5	P	32	M	-12.6	A	12.1	A	15.9	A	15.4	P	13.4	A	2.2	A
143030	261.7	P	246.4	P	54.5	P	12.6	A	152.5	P	340.1	P	43.6	P	7	A	228.2	P	280.8	P	58.5	P	60.8	P	181.6	P	254.9	P	41.1	P	22.9	P	218.1	P	206.7	P	-4.1	A	50.7	P	325	P	272.5	P	21.6	P	36.8	P
143031	814.9	P	858.5	P	52.3	P	43.3	P	954.5	P	1174.3	P	70.5	P	63.3	A	847.9	P	943.9	P	62.6	P	121.5	P	853.4	P	1035.3	P	100.1	P	50.6	P	845	P	901	P	48.2	P	82.7	P	886.1	P	973.5	P	62.4	P	87.1	P
143032	-21.8	A	-16.2	A	-1.3	A	-12.3	A	-26.2	A	-15	A	-17.6	A	-27.3	A	-29.5	A	-15.5	A	-12.6	A	-10.3	A	-10.7	A	-8.4	A	-18.8	A	-33.4	A	-14.5	A	-7.1	A	2	A	-16.3	A	-14.3	A	5.1	A	-8.5	A	-1	A
143033	64.9	A	118.1	P	121.1	P	131.8	P	141.1	P	100.8	P	142.2	P	188.1	P	147.6	P	126.1	P	107.4	P	74.3	A	151.6	P	143	P	132.2	P	147.5	P	108.1	P	83.5	P	112.8	P	91.4	P	101.7	P	65.6	P	150.4	P	156.8	P
143034	3.1	A	-0.3	A	-16.5	A	-15.5	A	4.1	A	3.3	A	-1.4	A	-11.7	A	-5	A	10.4	A	-7.4	A	4.1	A	13.5	A	13.8	A	-16.6	A	-1.3	A	-5.4	A	-7.2	A	-2.3	A	19.6	A	9.5	A	4	A	9.7	A	-7.1	A
143035	123.8	P	135.1	P	355.8	P	448.1	P	141.5	P	108.2	P	429.5	P	188.4	P	124.1	P	177.6	P	543.7	P	482	P	138	P	86.9	P	408.3	P	527.7	P	177.1	P	148.3	P	556.7	P	474.4	P	132.2	P	164.7	P	464.2	P	432.3	P
143036	89.5	P	97.9	P	23.4	A	-10.4	A	97.3	P	119.1	P	49	A	44.5	A	95.1	P	63.3	P	12.6	A	32	A	105.8	P	115	P	14.4	A	24.6	A	111.8	P	59.5	A	20.6	A	27.2	A	105	P	75.3	P	-1.9	A	7.4	A
143037	50.8	A	32.1	P	3.2	A	5.8	A	36	A	54.3	A	16.7	A	-5	A	55	P	38	A	-1.3	A	-4.2	A	61.6	P	60.1	P	1.4	A	11.3	A	21.8	A	40.4	A	-1.3	A	21.5	A	58.4	P	62.4	P	12.7	A	11.7	A
143038	45.3	A	30.8	A	-33.2	A	3.2	A	14.4	A	19.1	A	-29.9	A	-21.3	A	27.8	P	30.9	A	-8.9	A	-18.5	A	32.7	A	45.2	A	-17.4	A	-11	A	27	A	20.2	A	-1.3	A	-34.8	A	10.2	A	38.6	P	-14.6	A	-6	A
143039	300.7	P	318.4	P	91.5	P	71.3	M	291	P	339.3	P	86.7	P	114.8	P	298.8	P	308	P	85.7	P	72.4	P	271.4	P	299.6	P	81.8	P	82.1	P	285.9	P	264	P	94.1	P	78.7	A	312.5	P	295.1	P	65.3	M	65.6	P
143040	63.5	A	63.1	A	41.9	A	55.8	P	73.5	A	64.4	A	55.4	A	97	A	67.4	A	98.6	M	103.9	A	72.4	A	30.6	A	38.5	A	68.7	M	16.6	A	79.6	A	86.5	A	82.1	A	58	P	68.7	A	49.5	A	51.3	A	71.3	A
143041	-8.1	A	5.8	A	59.4	P	59.4	P	-19.8	A	-0.5	A	54.7	P	28.2	A	-10.1	A	-13.6	A	45.6	P	54.3	P	-12.3	A	8.7	A	53.7	P	29.1	P	-15.7	A	-19.6	A	40.8	P	84	P	-4.1	A	-17.3	A	55.4	P	72.8	P
143042	8.3	A	13.3	A	120.9	P	158.6	P	14.2	A	21.6	A	99.3	P	87.2	P	-2	A	11	A	122.8	P	121.1	P	15.7	A	32.2	P	100.1	P	134.2	P	22.6	P	18.6	A	99.7	P	118	P	13.7	A	16.1	M	135	P	127.9	P
143043	121.3	P	121.2	P	50.6	A	60.8	P	114.7	P	108.4	P	60.7	P	5.8	A	106.3	P	75.6	P	42.3	P	59.4	P	91	P	93.3	P	40.2	P	54.1	P	105.6	P	114.1	P	48	A	69.3	P	105.5	P	79.8	P	48.7	A	43.7	P
143044	-9.3	A	-14.5	A	49.3	P	73.4	A	-39.4	A	-6.6	A	112.9	P	45.5	A	-32	A	-13.2	A	100.4	A	92.8	A	-50.3	A	-33.2	A	79.1	P	68.4	A	-3.8	A	-31.8	A	90.2	A	92.5	A	-24.7	A	-34.9	A	63.8	A	94.4	A
143045	64	P	39.1	P	24.5	A	31	A	63.7	P	35.6	A	33.1	P	88.3	P	65.7	P	77.2	P	20.4	A	49.2	P	79.9	P	65.1	P	53.1	P	48.1	P	65.4	P	56.2	P	36	P	43.6	A	69	P	62	P	62.8	P	52.4	P
143046	63.8	A	45	A	22.6	A	7.7	A	48.2	A	39.8	A	78.8	A	-55.9	A	35.4	A	50.5	A	-2	A	7.5	A	-11	A	44.8	A	6.1	A	70.2	A	79.7	A	37.5	A	28	A	-5.8	A	23.2	A	48.5	A	41.2	A	2.2	A
143047	-3.6	A	0	A	-6.1	A	-26.1	A	-7.1	A	6.2	A	-45.2	A	-30.5	A	-64.1	A	-37.7	A	-36.9	A	-36.8	A	-55.5	A	-16.3	A	-64.6	A	-37.6	A	-44.5	A	-43.2	A	-28.2	A	-47.4	A	-7.7	A	29	A	-7.5	A	-10.7	A
143048	36.4	A	54.3	P	38.6	P	55.9	A	39.5	A	50	P	47.1	A	26.8	A	56	P	56.6	A	24.4	A	43.5	A	61.3	P	31.4	A	54.1	P	40.5	A	37.6	A	71.9	P	36.6	P	49.5	P	58.6	A	33.8	A	41.2	A	23.9	A
143049	68.7	P	144.8	P	100.3	P	122.9	P	210.4	P	126.6	P	133.7	P	118.2	P	79.3	P	61.5	P	148	P	152	P	173.7	P	135.5	P	121.7	P	147.8	P	160.1	P	185.2	P	133.3	P	143.1	P	210.5	P	140.7	P	104	P	91.9	P
143050	3.3	A	0.4	A	58.1	A	21.2	A	2.4	A	23.1	A	60.2	P	18.2	A	15.8	A	9.3	A	16.7	A	9.6	A	-6.7	A	14.5	A	-5.3	A	27.8	A	7.4	A	22.8	A	17.9	A	34.6	A	28.9	A	6.3	A	11.1	A	-0.8	A
143051	-2.4	A	10.4	A	21.4	A	19.6	A	9	P	10.2	A	7.6	A	18.8	P	10.6	A	3.7	A	18	A	7.3	A	9.1	A	-6.8	A	-1.7	A	12.5	A	-8.8	A	12.5	A	3.6	A	-4.8	A	20.9	A	-6.3	A	7.2	A	-3	A
143052	12.2	A	-18.8	A	21	A	15.5	A	15	A	20.5	A	18.1	A	7.7	A	23.5	A	1.8	A	-2.1	A	-12.5	A	45.1	A	18.6	A	14	A	-9.2	A	0.6	A	-11.9	A	7.1	P	-6.8	A	3.2	A	-5.1	A	-3.2	A	6.5	A
143053	26.6	A	36.3	P	93.1	P	117.2	P	31	P	5.2	A	74.7	P	98.9	P	33	A	27.5	A	91.2	P	93.9	P	39.6	P	46.2	P	63.9	P	68	P	42.1	A	33.7	P	89.9	P	86.3	P	24.5	A	7	A	64	P	69.1	P
143054	-13.8	A	-10.1	A	-14	A	-17.2	A	-27.2	A	12	A	10.8	A	0.3	A	-4.1	A	-5.7	A	-48.2	A	-18.4	A	14.9	A	-2.5	A	-1.1	A	-15.3	A	-12.2	A	-24.4	A	6.3	A	-14.1	A	-5.5	A	-6.3	A	-26.6	A	-0.2	A
143055	16.2	A	7.2	A	-8.6	A	6.9	A	9.7	A	-3.5	A	1.7	A	-7.7	A	-9.5	A	-15.4	A	-7.5	A	1.4	A	27.9	A	-9.1	A	-11.4	A	2.1	A	2.7	A	3.8	A	-34.9	A	-29.7	A	1.7	A	5.8	A	11.6	A	1.4	A
143056	-0.2	A	33.4	A	18.3	A	-8.5	A	19.8	A	0.3	A	-11.2	A	-4	A	25.5	A	16.2	A	4.4	A	-2.6	A	34.9	A	11.1	A	0.4	A	19.1	A	22.4	A	-0.1	A	-12.6	A	21.1	A	22.3	A	24.4	A	27.8	M	17.2	A
143057	-11.1	A	2.6	A	11.8	A	9.6	A	9.6	A	-5.1	A	16.5	P	-12	A	7.2	A	-5.2	A	38.1	P	-0.2	A	-1.4	A	9	A	0.2	A	26.4	P	-4.1	A	3.1	A	-13.5	A	9.1	A	20.3	A	-12.1	A	13	A	27.8	P
143058	2095.3	P	1990.1	P	1652.7	P	1695.2	P	2102.4	P	2010.2	P	1623.5	P	1170.6	P	2059.2	P	2365.1	P	2190.4	P	1543.4	P	1909	P	1823.2	P	1564	P	1853.7	P	2464.3	P	2380.5	P	2079.8	P	1636.1	P	2673.5	P	2018.5	P	2082.9	P	1964.3	P
143059	1045.9	P	1244.2	P	824.1	P	1145.2	P	997.9	P	1141.1	P	1061.4	P	1022.6	P	1347.9	P	1161.7	P	1207.3	P	1151.2	P	1162.4	P	1119.1	P	1059.5	P	874	P	1145.1	P	1210.1	P	1167.6	P	1235.5	P	1273.4	P	1199.2	P	1055	P	1190.6	P
143060	1546	P	2030.9	P	4092.1	P	3988.1	P	2146.7	P	1453.3	P	3485.5	P	1954.3	P	2437.9	P	2171.1	P	3952.4	P	3256.4	P	1397.1	P	810.7	P	2609.3	P	3000.2	P	1344.9	P	1425.2	P	3497.3	P	3222.9	P	2413.7	P	1479.1	P	3760.5	P	3860.7	P
143061	1803.8	P	175.5	P	820.5	P	579.8	P	1731	P	85.8	P	2380.3	P	3564	P	1258.6	P	379.8	P	1241.3	P	616.6	P	1645.2	P	98	P	2840.5	P	3083	P	2233.6	P	647.5	P	2890.8	P	1562.6	P	468.2	P	145.1	P	2470.6	P	3412.2	P
143062	176.2	P	179.7	P	160.1	P	151.8	P	189.5	P	105.6	P	61.5	A	116.8	P	164.5	P	173.5	P	66.9	P	90.8	P	285.5	P	143.7	P	181.7	P	162.9	P	254.5	P	257.8	P	257.8	P	145.7	P	252.2	P	191.4	P	41.5	A	97.9	P
143063	-24.9	A	16.7	A	23.8	A	29.7	A	13.4	A	22.1	A	8.4	A	15.6	A	24.6	A	20.5	P	18.8	A	10.5	A	34.3	A	18.5	A	33.4	P	32.5	P	36.3	P	29.2	A	9.3	A	41.4	P	-8.2	A	29.9	P	6.5	A	19.1	A
143064	-17	A	-4.7	A	-0.3	A	-5.9	A	5.2	A	-22	A	-17	A	-9.3	A	16.2	A	-18.9	A	-20.7	A	0.9	A	1.6	A	-33.1	A	1	A	-15.9	A	-0.3	A	-9.1	A	-3.7	A	-9.3	A	-10.6	A	1.1	A	-5.7	A	-8.9	A
143065	-143.7	A	-89.6	A	-133.9	A	-107.8	A	-164.9	A	-149.1	A	-141.4	A	-154.8	A	-126.3	A	-115.2	A	-158.5	A	-115.5	A	-139.4	A	-108.2	A	-123.3	A	-168.2	A	-137.7	A	-143	A	-170.7	A	-140.9	A	-153.2	A	-121.3	A	-82.9	A	-116.6	A
143066	-18.2	A	-12.6	A	-9.4	A	-37.7	A	-26.1	A	-17.9	A	-48.9	A	-32.8	A	-18.6	A	-6.5	A	-52.2	A	-37.3	A	-26.8	A	-17	A	-43.3	A	-59.3	A	-30.3	A	-52.6	A	-43.2	A	-49.7	A	-9.6	A	-2.4	A	-12.6	A	-53	A
143067	-12.4	A	-11.3	A	4.2	A	5.5	A	-19.3	A	2.6	A	-12.4	A	-9.3	A	-9.6	A	-3.9	A	3.7	A	-12.7	A	-9.5	A	-11.4	A	-7.5	A	-14.7	A	1.8	A	-2	A	-2.2	A	-17.2	A	-2.8	A	-13.2	A	-9.3	A	-13.4	A
143068	1194.5	P	1883.5	P	2574.3	P	1639.3	P	1552.8	P	2020.3	P	2445.7	P	2755	P	1150	P	1565	P	2154.5	P	2893.9	P	3128.8	P	3827.5	P	2922	P	2973	P	1634.4	P	1853.6	P	2314.2	P	2160.3	P	1519.8	P	1471	P	3310.9	P	2956.8	P
143069	-83	A	-39.4	A	-55.1	A	-73.4	A	-78.8	A	-50	A	-76.1	A	-87.4	A	-81.1	A	-60.6	A	-109.8	A	-66.1	A	-60	A	-103.9	A	-52.6	A	-84.6	A	-53.2	A	-94.9	A	-66.3	A	-103.1	A	-59.7	A	-58	A	-42.5	A	-49.4	A
143070	5.8	A	5	A	1102.9	P	1132.5	P	7.6	A	15.7	A	963.2	P	1465.2	P	-6.1	A	17	A	1375	P	1249.1	P	13.9	A	-2.2	A	1158.1	P	1182.8	P	8.3	A	5.3	A	1026.9	P	1107.4	P	4.4	A	-7.6	A	926.7	P	1082.2	P
143071	-23.6	A	-11.4	A	466.8	P	554.5	P	-31.5	A	-18.3	A	460.7	P	530.8	P	-13.7	A	-13.4	A	719.9	P	526.7	P	-22	A	-23.6	A	454.2	P	477.6	P	-7	A	-16.4	A	514.4	P	659.8	P	-20.5	A	-15.3	A	521.8	P	536	P
143072	66.9	P	35.8	A	4430.1	P	4292	P	38.2	A	50.4	A	3124.1	P	4886.8	P	33.3	A	38.5	A	3857.6	P	4205.2	P	58	A	44.7	A	3337.9	P	3431.6	P	40.7	A	66.7	P	3265.9	P	3174.7	P	39.1	A	72.1	A	3966.1	P	3729.7	P
143073	203.3	P	216.3	P	84.1	P	96.9	P	180.7	P	242.7	P	74.2	P	94.4	P	162.6	P	127.4	P	62.7	P	87	P	189.3	P	227.3	P	126.8	P	104.9	P	168.9	P	173.4	P	110.9	P	111.9	P	227.4	P	200.5	P	103.1	P	121.7	P
143074	4229.7	P	3383.1	P	2153.7	P	2173.4	P	4313.7	P	4259.2	P	2310.5	P	2464.6	P	4844.2	P	4289.5	P	2273.8	P	2663.9	P	4842.1	P	3517.7	P	2540.6	P	2445.7	P	4499.2	P	4072.1	P	2168.7	P	2117.1	P	3767	P	4118.4	P	2493	P	2305.6	P
143075	38.4	A	3.2	A	17.2	A	46.9	A	49.1	A	-3.9	A	51.6	A	9.5	A	25.8	A	-1	A	4	A	7.3	A	-7.1	A	55.1	A	12.9	A	39.6	A	-10.1	A	21.9	A	-44.5	A	21.2	A	-31.2	A	-1	A	31.7	A	6.3	A
143076	120.2	P	71.2	M	71.1	A	40.4	A	137.8	P	117	P	87.3	P	91.5	P	103.2	P	108.2	P	78.2	A	75.8	P	111.8	P	106	P	71.2	P	78.3	A	135	P	107.7	P	73.4	A	83.5	A	92.8	P	129	P	89.3	P	68.2	A
143077	178.5	P	148.9	P	155.6	P	110.9	P	149.3	P	187.1	P	88.6	P	90.6	P	163.8	P	134.4	P	98.2	P	138.9	P	185.2	P	158.5	P	92	P	127.5	P	175.6	P	155.3	P	105.1	P	128.5	P	142.3	P	174.2	P	126.9	P	131.9	P
143078	1074.6	P	1659.1	P	2601.9	P	2632.6	P	1497.9	P	966.3	P	2234.6	P	2456.4	P	1850.5	P	1680.3	P	2452.5	P	1866.9	P	1693.7	P	443.6	P	2316.1	P	2328	P	1585.3	P	1625.6	P	2189.7	P	1536.7	P	1757.9	P	1220.3	P	1240.8	P	755	P
143079	25.1	A	-3.6	A	10.9	A	4.4	A	-2.3	A	38.4	A	17.9	A	20.5	A	-4.7	A	43.6	A	2.3	A	3.4	A	-15.3	A	27.2	A	-14.4	A	-16.4	A	39.2	A	22.8	A	1.7	A	-9.6	A	-17.6	A	31.2	A	-5.8	A	-8.9	A
143080	75.9	P	92.6	P	53	P	45.4	P	94.2	P	127.7	P	52.2	P	33.4	P	100.4	P	76	P	41.8	P	76.2	P	103.5	P	84.9	P	56.8	P	45.3	P	87.1	P	76.5	P	39	P	55.6	P	99.7	P	75.4	P	44.1	P	46.7	P
143081	-32.3	A	-45.9	A	10.1	A	31.6	A	-100.5	A	-83.7	A	-25.9	A	2.3	A	-55.6	A	-56.3	A	-0.9	A	-10	A	-36.3	A	-31.6	A	-0.6	A	-7.7	A	-66.4	A	-57.2	A	10.7	A	40.3	A	-13	A	-37.9	A	-17.6	A	-30.1	A
143082	45.7	P	20.3	P	-19.1	A	2.5	P	55.8	P	48.7	P	-0.6	A	-10.7	A	61	P	56.1	P	-7.1	A	-12.6	A	34.5	P	10.2	A	-6.2	A	-9.4	A	23.6	P	62.7	P	-7.3	A	0.5	A	12.4	P	39.4	P	-1.4	A	-1.8	A
143083	63.1	P	86.1	P	35.3	P	29.5	P	58.2	P	55	P	33.3	P	7.7	A	74.8	P	82	P	50.2	P	22.5	A	91.7	P	18.6	P	34.9	P	27.2	P	83.4	P	73.9	P	73.9	P	36.9	P	103.8	P	91	P	28.3	M	51	P
143084	-5.7	A	-3.1	A	7.8	A	-0.3	A	-11.7	A	-8.8	A	-11.7	A	-34.2	A	-36	A	2.2	A	-4.5	A	22.9	A	16.7	A	-7.7	A	-1.9	A	12.7	A	-0.7	A	4.9	A	-19.1	A	-18.7	A	-34.7	A	-24.7	A	4.8	A	-19.9	A
143085	427.3	P	307.6	P	-27.8	A	-3.3	A	317.2	P	569.8	P	16.1	A	-19.7	A	426.7	P	458.2	P	-35.2	A	12.2	A	326.2	P	321.6	P	9.1	P	-57.7	A	361.7	P	325.4	P	-18.8	A	12.2	A	417.8	P	495.6	P	-39.7	A	-0.2	A
143086	-67.8	A	-17.4	A	-36.8	A	-5.4	A	-31.7	A	-30.1	A	-51.2	A	-67.6	A	-53.4	A	-10.3	A	-25.1	A	-19.1	A	-24.8	A	-46.7	A	11.4	A	-38.2	A	-24.3	A	-30	A	-50	A	-41.6	A	-36.7	A	-41.3	A	-60.7	A	-43.3	A
143087	41.5	A	9.3	A	42.2	A	52.4	A	45.3	A	34.7	A	36.9	A	13.6	A	24.3	A	33	A	34.7	A	37.8	A	25.2	A	13.1	A	39.8	A	30.3	A	45.8	A	45.1	A	53.6	A	21.3	A	14	A	3.2	A	26.9	A	54	A
143088	5.2	A	23.1	A	15.2	A	29	A	20.5	P	-3.4	A	23.7	A	32.7	A	21.4	A	3.7	A	37.1	A	20.5	A	13.5	A	22.5	A	15.6	A	31.9	A	21.8	A	29.3	A	-1.4	A	32.6	A	12.4	A	13.6	A	7.5	A	32.8	A
143089	5	A	-3.9	A	5.5	A	-6.3	A	-1	A	9.7	A	3.5	A	-12.3	A	-4.4	A	-0.2	A	0.5	A	7.9	A	-3.6	A	-8.9	A	3.6	A	-4	A	0.6	A	-4.9	A	-8.1	A	1.5	A	3.3	A	10.4	A	-18.3	A	-5.7	A
143090	21.4	A	-26.2	A	-17.6	A	-23.8	A	11.7	A	-10.5	A	-7.7	A	-38.4	A	-7.2	A	4.1	A	-26.9	A	-20.1	A	-33.5	A	-8.7	A	-25	A	-36	A	18.1	A	-4.9	A	-45.3	A	-19.3	A	10.4	A	-4.6	A	-34.7	A	-12.4	A
143091	8.2	A	14.4	A	-2.4	A	-22.7	A	14.8	A	19.3	A	-24.4	A	19.7	A	33.8	A	13.1	A	28.2	A	-10.1	A	13.1	A	1.5	A	-13.8	A	-35.1	A	19.5	A	34.3	A	-8.2	A	6.8	A	12.3	A	61	A	6.8	A	1.2	A
143092	303.7	P	307.7	P	35.5	P	61.4	P	327	P	350.1	P	47	P	40.6	P	278.6	P	204.3	P	91.1	P	65.3	P	216.5	P	282.2	P	35.1	P	28.1	P	264.7	P	258.1	P	62.1	P	50.6	P	333.8	P	245.1	P	40.7	P	52.6	P
143093	772.4	P	975.2	P	1869.9	P	1761.1	P	884.5	P	843.6	P	1295.3	P	1210.2	P	894.2	P	983.6	P	1424.6	P	1266.1	P	1118	P	821	P	1404	P	1471.1	P	858.8	P	951.2	P	1123.4	P	1127.6	P	1015	P	836.5	P	1452.2	P	1250.1	P
143094	66.2	P	67.4	P	63.3	P	87.2	P	68.6	P	41.5	P	53.8	A	45.3	P	80.2	P	66	P	63.8	P	53.5	A	64.8	P	55.8	P	43.2	P	61	P	61.1	P	84	P	44.9	A	65	P	50	P	54.9	P	85.3	P	69.8	P
143095	17.8	A	12.7	A	296.9	P	297.7	P	0	A	1.3	A	306.4	P	352.7	P	-5.8	A	-12.1	A	336.6	P	342.1	P	12.7	A	11.4	A	280.4	P	236.8	P	14.2	A	-20.6	A	273.6	P	303.4	P	-7.9	A	8.6	A	250.5	P	215	P
143096	37.9	A	34.6	P	516.6	P	523.7	P	315.6	P	57.5	P	221.1	P	535.4	P	21.6	A	175.3	P	327	P	500.5	P	169	P	122.8	P	414.5	P	492.5	P	589.8	P	295.7	P	364.7	P	502.5	P	33.2	P	130.6	P	491	P	864.2	P
143097	-30.5	A	-39.8	A	241.8	P	200	P	125.3	P	-4.2	A	105.5	P	260.4	P	-28.2	A	95	P	90.8	P	199.3	P	36.1	A	33.7	P	207.6	P	187.9	P	291.9	P	127.2	P	108	P	190.4	P	-60.8	A	40	P	191	P	543.5	P
143098	-16.7	A	-7	A	-19.3	A	-12.5	A	-30	A	0.2	A	-9.8	A	-17.7	A	-18.1	A	-2.4	A	-48.3	A	-34.9	A	-19.4	A	-3.3	A	-22.7	A	-40.9	A	1.8	A	6.5	A	-34.7	A	-20.5	A	-33	A	-26	A	-20.3	A	-1.7	A
143099	4.2	A	-8	A	20.6	P	4.4	A	-11.4	A	-11.3	A	0.4	A	5.6	A	-4.1	A	4	A	2.2	A	-11.4	A	10.7	M	-0.1	A	11.3	A	0	A	39.3	P	22.8	P	-8.8	A	11.2	A	4.7	A	3.3	A	11.6	A	54.8	P
143100	12.9	A	17.4	A	34	A	23.1	A	23.9	P	1.7	A	-0.4	A	7.1	P	22.2	A	16	A	4.5	A	22.9	P	43.8	P	16.4	A	30.3	P	49.9	P	65.8	P	30.5	P	21.5	M	10.2	A	28.8	A	24.6	P	37.4	A	68.6	P
143101	201.1	P	190.5	P	115.4	P	121.3	P	182	P	174.4	P	106.5	P	156.1	P	176.8	P	148.5	P	146.4	P	154.4	P	154.9	P	165.1	P	158.7	P	152.7	P	130.3	P	157	P	116.6	P	153.8	P	257.5	P	172.9	P	194.6	P	116	P
143102	57.5	A	54.7	A	53.9	A	86.3	A	61.9	A	57.8	A	76.8	A	91.4	A	47.8	A	71.7	A	74.1	A	115.4	P	77.7	A	23.3	A	67.6	A	101.1	A	38.7	A	50.5	A	98.9	A	76.3	A	52.3	A	63.3	A	105.4	A	57	A
143103	0.8	P	-9.9	A	25.9	A	25.8	A	-4.9	A	-4.1	A	4.9	A	8	A	8.2	A	-16	A	21.9	A	-15.2	A	-9.8	A	5.3	A	28.9	A	9.6	A	1.3	A	-8.8	A	-2.9	A	7.5	A	18	A	-21.8	A	15.8	A	9.1	A
143104	748.2	P	643.5	P	474.4	P	477.9	P	681.1	P	687.6	P	490.4	P	491.9	P	632.1	P	657.4	P	478.2	P	501	P	631.4	P	594.4	P	505.1	P	374.4	P	722.7	P	622.5	P	519.7	P	452.2	P	621.7	P	708	P	467.9	P	417.1	P
143105	184.5	P	134.2	P	374.7	P	325.9	P	153.3	P	171.2	P	336.1	P	297.9	P	129.4	P	167.3	P	418	P	323.4	P	204.8	P	156.7	P	280.1	P	338.5	P	164.3	P	161.6	P	346.9	P	323.5	P	168.2	P	219.3	P	333.4	P	321.3	P
143106	-4	A	-11.4	A	-25	A	-2.2	A	8.1	A	0.4	A	-32.2	A	-12.9	A	14.3	A	16.1	A	-2.2	A	-12.3	A	6.6	A	25	A	-38.6	A	-33	A	-11.8	A	-13.4	A	-38	A	-10.7	A	6.9	A	3.7	A	-32.4	A	-12.9	A
143107	5400.9	P	6315.7	P	-42.3	A	-13.9	A	4415.7	P	3085	P	-60.3	A	-104.4	A	5756.2	P	4615.9	P	-110.5	A	1410.4	P	4067.1	P	1400.3	P	2139.7	P	-53.3	A	3543.2	P	3755.9	P	38.9	A	-36.7	A	6157.3	P	5919.4	P	-127.3	A	-51.3	A
143108	2297.4	P	1648.2	P	-13.8	A	-37.4	A	1538.4	P	1511.3	P	5.9	A	-24.3	A	1578.1	P	1432	P	-47.9	A	179.4	P	937.6	P	163.6	P	45.2	A	-0.5	A	863.4	P	310.3	P	-52.1	A	-49.5	A	1323.9	P	1814.3	P	-54.7	A	0.5	A
143109	3585.7	P	2475	P	122.6	P	110.3	M	2746.6	P	1988.9	P	111.7	P	9	M	3046.8	P	2045.2	P	117.4	A	717	P	1319.8	P	384	P	358.5	P	125.7	M	1014.9	P	855.4	P	161.6	P	130.5	P	2822.2	P	2993.6	P	126.1	M	28.1	M
143110	2380.9	P	1696.6	P	10.2	A	-29.3	A	2480	P	2201.9	P	-53.8	A	2.3	A	1975.8	P	1780.5	P	-59.9	A	127.5	P	884.2	P	107.6	P	-8.7	A	-9.7	A	615.4	P	261.4	P	-75.1	A	51.7	A	956.6	P	1828.5	P	-49.3	A	-41.9	A
143111	3350.4	P	3307.1	P	61	A	72.1	A	3509.9	P	2664.4	P	96.3	P	123.3	M	3444.3	P	3738	P	27.3	A	189.3	P	2484	P	744.4	P	55.9	A	73.6	A	1924.4	P	1447.9	P	91	A	60.8	A	2767.7	P	3006.8	P	37.7	A	65.6	A
143112	3379.4	P	3025.6	P	2	A	12.2	A	3797.8	P	2980.7	P	26.7	A	-32.9	A	3753.3	P	4265.4	P	17.5	A	112.9	P	2923	P	484	P	13.5	A	6.8	A	2262.1	P	1568	P	-16.5	A	9.5	A	2875.2	P	2839.6	P	-0.7	A	12.9	A
143113	32.7	A	45.5	P	38.2	A	50	A	175.5	A	-94.6	A	53.1	A	63.5	A	99.5	A	-7.4	A	24.9	A	57.3	A	116.9	A	105.3	A	53	A	81.8	P	55.9	A	96.4	A	87.9	A	76.1	A	-8.3	A	-99.2	A	124.2	A	34.7	A
143114	51.2	P	70.8	P	64.1	P	65.2	A	65.8	A	46	P	38.4	A	90.9	A	62.1	P	57.8	P	61.5	P	71.9	P	51.3	A	51.6	P	56.2	A	63.9	P	62.4	P	49.1	P	51.3	A	52.8	A	78.7	A	44.7	P	2.1	A	59.3	P
143115	1403	P	1096.9	P	1479.2	P	1313.6	P	1216.7	P	951.8	P	1746.5	P	2136.8	P	1235.1	P	855.6	P	1328.8	P	1230.1	P	1468	P	772.3	P	1857	P	1839.1	P	1526.6	P	1083	P	2007.9	P	1598.6	P	977	P	1026.9	P	1950.5	P	2037.6	P
143116	9.2	A	5.7	A	40.9	P	19	A	19.3	A	3.7	A	45.5	P	35.1	A	16.7	A	2.4	A	33.7	P	22	A	10.5	A	25	A	28.3	A	31.5	A	-3.2	A	7.6	A	21.7	A	43.6	A	3	A	20.9	A	6.8	A	25.5	A
143117	329.1	P	367.8	P	135.6	P	155.9	P	270.3	P	458.6	P	136.7	P	105.8	P	273.4	P	237.4	P	130	M	110.8	P	313.8	P	402.9	P	101.5	P	152.2	P	288.5	P	309.3	P	105.8	P	112.7	P	372.1	P	315.4	P	124.4	P	128.1	P
143118	126.5	P	156.6	P	100	P	121.3	P	95.2	P	114.2	P	120.5	P	110.9	P	154.5	P	102.5	P	121.6	P	107.9	P	85	P	121.8	P	139.5	P	101.2	P	77.9	P	148.2	P	71.6	P	79.7	P	109	P	106.9	P	81.1	P	91.5	A
143119	7.8	A	-6.7	A	3.9	A	9.2	A	19.7	A	12.7	A	17.5	A	-0.1	A	28.2	P	9.2	A	14	A	10.1	A	8.7	A	2	A	2.1	A	-10.6	A	-9.7	A	0	A	-3	A	2.4	A	13.1	A	-0.2	A	1.3	A	-5.2	A
143120	396.6	P	354.3	P	134.4	P	143.7	P	394.5	P	458.2	P	170.1	P	184.2	P	287.8	P	401.4	P	143.5	P	183.2	P	287.5	P	475	P	124.4	P	144.6	P	307.4	P	310.9	P	117.5	A	129.2	P	363.3	P	367.5	P	164.8	P	176.5	P
143121	853.9	P	843.4	P	37.7	A	12.7	A	838.9	P	945.1	P	100.3	P	37.9	A	747.6	P	749.7	P	29.1	A	120.2	P	845.2	P	342.7	P	127.7	P	36.6	A	417.6	P	590.5	P	32.1	A	20.9	A	870.1	P	1131.6	P	42.9	A	43.9	A
143122	19.2	P	27.6	P	5.7	A	23.9	P	17.1	A	34.3	P	46.1	P	47.8	P	17.9	A	36.7	P	22.4	A	33.6	A	21.1	A	29.5	A	36.5	P	25.3	P	27.9	A	38.6	A	16	P	49.7	P	25	P	62.1	P	45.1	P	30.7	P
143123	12.4	A	-8.9	A	6.3	A	41.5	P	-2.9	A	13.2	A	25.8	A	5.7	A	16	A	-10.4	A	34.5	A	30.2	P	-10.2	A	-6.7	A	22.2	P	1.7	A	1.1	A	5.9	A	9.1	A	21	A	20.4	A	14.3	A	14.1	A	14.4	A
143124	43.4	A	75.6	A	43.4	A	28.6	A	42.7	A	16.1	A	38.7	A	1	A	38	A	27.6	A	34.1	A	19.2	A	28.9	A	4.8	A	31.6	A	23.4	A	35.9	A	2.4	A	5.4	A	25.3	A	31.4	A	33.6	A	-6.2	A	34.9	A
143125	23.5	P	-3.4	P	47.1	P	97	P	45.1	P	8.8	P	8.8	P	51.7	P	2.1	A	28.1	P	63.3	A	87.6	P	44.8	P	55.9	A	45.5	P	46.6	P	4.4	P	31.7	P	26.1	P	34.3	P	17.7	P	25.7	P	98.8	P	7.5	M
143126	206.8	P	129.8	P	22.7	P	31.6	A	231.6	P	229.1	P	46.5	A	2.6	A	226.1	P	166.1	P	24.5	A	33.4	P	217.7	P	162.7	P	41.3	P	41.7	P	211.4	P	179.7	P	20.6	P	34.9	A	216.2	P	164.3	P	49.3	A	35.9	A
143127	51.9	A	58.2	P	309.7	P	218.2	P	15.2	A	39.1	P	189.3	P	163.9	P	-17.1	A	13.6	A	127.9	P	192.2	P	47.3	A	-11.6	A	126.1	P	163.9	P	46.5	P	51.7	A	134.9	P	94.3	P	65.3	A	38.9	P	122.7	P	108.8	P
143128	12.9	A	24.8	A	53.7	A	62.2	A	-16.2	A	13.6	A	71.2	A	49.8	A	27.6	A	2.8	A	84.5	A	83.1	A	41.8	A	14.2	A	85.6	A	68.9	A	24	A	24.1	A	74.2	A	73	A	18	A	28.8	A	62.2	A	80.8	A
143129	648.1	P	581.6	P	359.8	P	323	P	511.9	P	716.8	P	320.6	P	316	P	619.2	P	643.4	P	317.2	P	336.3	P	624.6	P	517.7	P	267.5	P	312.7	P	603.9	P	564.5	P	365.2	P	275.7	P	698.7	P	726.3	P	343.1	P	268.6	P
143130	58.3	P	97.9	P	173.4	P	212.9	P	68.2	P	47.7	P	192.2	P	155	P	73.3	P	51.8	P	241.4	P	155.4	P	75.6	P	63.6	P	189.5	P	209.2	P	67.1	P	62.1	P	143.4	P	173.6	P	75.9	P	55.2	P	157.1	P	186.2	P
143131	22.5	P	19.5	P	23.9	P	15.8	A	4.2	A	1.5	A	22.1	P	-6	A	9.2	P	12.5	P	8.7	A	18.6	A	22.2	P	16.3	P	11.6	A	21.5	P	-0.5	A	3.6	A	28.1	P	11.1	A	15.6	A	6.3	A	20.3	P	31.8	P
143132	34.8	P	34.9	P	27	A	61.6	P	42.8	P	22.1	A	25.8	P	51.4	P	31.2	P	28.2	A	46.3	P	22.5	P	50.2	P	46.3	P	-2.6	A	42.7	P	19.5	A	19.8	P	36.1	A	49.3	P	43.1	P	30.1	P	28.5	A	26.2	A
143133	90.9	P	67.6	P	86.3	P	74.6	P	73.9	P	77.4	P	74.7	P	61	P	65.5	P	70.7	P	90.2	P	58.9	P	63.8	P	60.2	P	59.5	P	69.9	P	68.8	P	61.9	P	60.5	A	82	P	66.9	P	70.8	P	67.3	P	63.3	P
143134	53.2	P	69.5	P	83	P	143.3	P	42.4	A	43.2	P	90.9	P	99.6	P	67.8	P	67.3	P	117.7	P	85.8	P	53.6	P	38.1	P	122.6	P	90.3	P	68.6	A	61.4	P	92.9	P	80.7	P	53.8	P	33.4	P	85.9	P	54.4	P
143135	259.3	P	276.3	P	59.7	P	30.6	M	268.3	P	332.2	P	47.9	P	31.9	P	236.4	P	228.3	P	32.4	P	44.5	P	245.2	P	395	P	48	P	47.4	P	225.4	P	247.2	P	57.9	P	19	A	332.5	P	261.6	P	49.2	P	37.5	P
143136	11.7	A	5.4	A	22.1	A	-36.4	A	3.8	A	17.6	A	6.5	A	-32.8	A	12.6	A	5.1	A	-8.2	A	3.1	A	-29.7	A	-14.2	A	-18.6	A	0.9	A	-2.8	A	1.2	A	8.9	A	-16.1	A	3	A	7.8	A	19.2	A	-15.8	A
143137	110.1	P	78.2	P	58.6	P	29.5	A	71.4	P	94	P	49	A	38.6	A	69.8	P	85.8	P	40.3	A	45.7	A	72.2	P	94.4	P	50.8	A	40.9	A	99.5	P	90.4	P	27	A	44.6	A	95.1	P	101.4	P	50.5	A	41.4	A
143138	7.1	A	2.7	A	2.5	A	-23	A	-19.7	A	-7.2	A	10.3	A	2.5	A	-24.3	A	-14.7	A	8.9	A	-15.2	A	-17.6	A	-6.4	A	2.1	A	22	A	-3.1	A	-1.4	A	-16.7	A	-1.8	A	-18.8	A	1.2	A	-15.4	A	-5.4	A
143139	219.2	P	260.9	P	265.6	P	233.9	P	192.5	P	216.7	P	262.8	P	258	P	234.7	P	233.8	P	256.6	P	209.8	P	296	P	239	P	313.3	P	288.6	P	308.8	P	277.3	P	207.8	P	204.5	P	189.7	P	242.7	P	168.3	P	266.1	P
143140	-3.9	A	-6.3	A	3.7	A	3	A	-3.4	A	3.8	A	5.1	A	-1.5	A	4.3	A	-4	A	8.8	A	0	A	-7.4	A	-4.2	A	-9.4	A	32.3	A	-0.7	A	11.7	P	-3.4	A	-3.7	A	8.5	A	12.5	A	13.2	A	-0.2	A
143141	57.4	A	67.7	A	45.2	A	38.7	A	72	A	64.8	P	37.5	A	68.2	A	36.9	A	58.9	P	59.4	A	62.4	A	87.9	A	70.7	P	68.5	P	75.7	A	59.1	P	15.3	A	54.8	A	46.5	A	62.6	A	44.5	A	69	P	53.7	A
143142	121.3	P	118.2	P	271.7	P	225.8	P	108.6	P	84.4	P	178.1	P	11.5	M	151.6	P	127.2	P	265.1	P	142.3	P	194.6	P	48.8	A	162.7	P	178.7	P	116.4	P	138.8	P	143.9	P	140.1	P	111	P	113.5	P	190.7	P	183.3	P
143143	3667.4	P	3430.7	P	2506.5	P	2440.9	P	4377.3	P	4520.6	P	2468.6	P	3135.9	P	3917.4	P	3927.7	P	2894.1	P	2614.6	P	3600.6	P	4285.8	P	3090.6	P	2858.8	P	4163.2	P	4552.4	P	3034.8	P	2974.2	P	3825.2	P	4033.3	P	2690.3	P	2838.5	P
143144	8.3	A	7.2	A	12	A	-0.4	A	10.8	A	9.7	A	3.5	A	-5.5	A	16.2	A	-1.9	A	12.5	A	0.6	A	-4.4	A	-6.5	A	-3.8	A	14.1	A	-5.9	A	0.7	A	-10	A	-16.2	A	10.7	A	8.9	A	5.3	A	19.8	P
143145	302.9	P	293.4	P	202.3	P	178.2	P	324.9	P	327.8	P	180.4	P	149.6	P	305.3	P	220.6	P	153.8	P	154.2	P	321.1	P	318.9	P	158.8	P	170.3	P	237.5	P	236.8	P	157.9	P	143.2	P	287.2	P	277.7	P	145.9	P	187.7	P
143146	3.8	A	10.9	A	15.4	A	20.8	A	20.4	A	20.6	A	29	P	23.7	A	14.7	A	7.4	A	25.3	A	13.9	A	9.9	A	14.2	A	27.1	A	9.1	A	6.8	A	-7.3	A	3.9	A	3.3	A	18.7	A	28	A	12	A	4.1	A
143147	111.6	P	67.2	P	76.4	P	69	P	88.5	P	52.4	A	75.6	P	84.2	P	136.5	P	95.7	P	82.8	P	45.9	P	73.1	P	77.9	P	105.9	P	82.3	P	117.6	P	87.5	P	77.9	A	47	A	88.7	P	77.2	P	70.6	M	85.6	A
143148	2	A	15.8	A	15	A	0	A	37.5	A	16.8	A	8.5	A	-7.2	A	30.6	A	19.7	A	-46.8	A	-5.7	A	-6.1	A	-30.5	A	8.2	A	9.9	A	2.8	A	25.8	A	31.8	A	13.7	A	6.5	A	22.9	A	-0.1	A	11.4	A
143149	14.7	A	12.8	A	7.4	A	2.4	A	8.8	A	-14.3	A	-11.6	A	-9.6	A	16.9	A	5.3	A	-8	A	-0.5	A	-5	A	35.6	A	-0.1	A	6.6	A	14.8	A	12.8	A	-5.4	A	-12.8	A	-0.9	A	-5.1	A	-14.9	A	-14.9	A
143150	1684.5	P	1013	P	1057.1	P	971.4	P	1593.9	P	1355	P	1290.2	P	1343.1	P	1669.2	P	1423.3	P	1489.9	P	1180.3	P	1225.2	P	949.3	P	1741.3	P	1553.2	P	1464.3	P	1142.2	P	1572.8	P	1095	P	1157.8	P	1428.5	P	1867.2	P	1386.5	P
143151	243.3	P	453.9	P	1108.1	P	1207.7	P	368.9	P	343.9	P	1007.6	P	1336.1	P	68.8	P	64.9	P	166.3	P	156.3	P	392.9	P	288	P	837.5	P	903.8	P	84.8	P	65.4	P	157.6	P	134.2	P	360.3	P	295.8	P	953.7	P	1182.1	P
143152	-4.6	A	-0.4	A	-7.8	A	5.3	A	2.6	A	-0.9	A	7.6	A	-13.3	A	-2.2	A	3.5	A	2.6	A	10.4	A	-1.1	A	-11.2	A	15.6	A	-2.3	A	-3.8	A	11.4	A	8.3	A	9.1	A	1.9	A	-1.3	A	-3.9	A	3.3	A
143153	80	A	68.9	A	37	A	98.2	A	67.3	A	65.5	A	44.5	A	68.2	A	43.7	A	34.9	A	12.8	A	5.9	A	138.2	A	98.6	A	77.4	A	66.8	A	159.8	A	104.8	A	-2.6	A	81.3	A	37.9	A	39.2	A	4.4	A	70.4	A
143154	19.4	A	-16.7	A	11.2	P	9.8	A	-15.3	A	-29.6	A	-8	A	40	A	-43.5	A	-4	A	-27.7	A	15.9	A	14.8	A	20.4	A	-20.6	A	16.4	A	38.4	A	-5.5	A	-37.6	P	9.1	A	-33.9	A	-4.8	A	12.3	A	-21.3	A
143155	-19.6	A	-8.8	A	6.5	A	3.2	A	-4.6	A	-7.9	A	8.6	A	14.6	A	-14.7	A	-4.1	A	-0.2	A	9.7	A	1	A	12.6	A	-6.3	A	3.4	A	-29.8	A	-21	A	20.2	A	-15.6	A	-1.5	A	-18.4	A	13.7	A	-19.8	A
143156	-22.9	A	20.3	A	-14.2	A	12.9	A	-18.7	A	9.8	A	-11	A	-30.9	A	-19.3	A	-6.1	A	-15.3	A	-39	A	-20.9	A	-16.1	A	-6.5	A	-31.1	A	-19.2	A	11.7	A	-28.5	A	-9.9	A	-31.3	A	-13.7	A	-25.8	A	-22.6	A
143157	-1.5	A	-5.5	A	13.4	A	6.6	A	-41.6	A	-22.2	A	-1.1	A	14.4	A	-13.9	A	-10.8	A	7.8	A	-18.1	A	-16.8	A	3.5	A	3.9	A	40.5	P	-27.2	A	7.9	A	-0.4	A	12.1	A	-20.7	A	-4.1	A	23	A	13.9	A
143158	-12.4	A	15.2	A	51	A	38.8	A	-27.6	A	5.1	A	54.6	A	55	A	16	A	8.5	A	37.1	A	24.7	A	-16.4	A	29	A	47.2	A	49.6	A	32.1	A	7	A	16.1	A	25.4	A	-14.7	A	48	A	42.7	A	36.3	P
143159	-2.2	A	15.6	A	-14	A	-25.7	A	6.1	A	-2.9	A	-9	A	-37.9	A	21.4	A	-1.7	A	1.4	A	-29.1	A	2.3	A	-15	A	7.3	A	-20	A	-4.4	A	21.9	A	-26.3	A	-25.1	A	35.6	A	-10	A	-49.7	A	-19.6	A
143160	-21.1	A	-3.1	A	21.9	A	23.3	A	-16.4	A	-20.4	A	0.5	A	-22.1	A	30	P	-2.7	A	-14.5	A	-11	A	-4.4	A	-7.3	A	7.8	A	2.9	A	-13.2	A	2.1	A	-15	A	-2.3	A	16.9	A	-4.1	A	25.1	P	15.5	A
143161	104	P	81.9	A	25.5	A	-0.1	A	91.3	P	73.6	P	20.1	A	15.1	A	88	P	87.8	P	-4.2	A	12.5	A	67.8	P	110.1	P	1.1	A	6.4	P	63.9	P	80.1	P	34.5	A	-4.9	A	79.6	P	117.8	P	11.6	A	10.8	A
143162	400.5	P	472	P	499.9	P	464.8	P	486.1	P	544.7	P	514.7	P	492.3	P	462.7	P	398.6	P	517.1	P	504.8	P	443.8	P	527.4	P	493	P	519.7	P	491.6	P	492.7	P	466.1	P	473.8	P	388.9	P	458.8	P	552.4	P	509.3	P
143163	19.9	A	23.4	A	18	A	45.8	A	31.5	A	28.9	A	27.8	A	13.7	A	35.1	A	25.4	A	17.1	A	18.5	A	26.4	A	40.2	A	26.3	A	9.9	A	61.7	A	40	A	21.1	A	49.2	A	23.1	A	23.6	A	-1.8	A	18	A
143164	75.3	P	83.6	P	110.5	P	151.6	P	92.8	P	81.5	P	131	P	160.4	P	104.3	P	93	P	151.3	P	146.2	P	34.6	P	77.6	P	121.2	P	153	P	70.7	P	68.8	P	119.9	P	171.5	P	51	A	79.4	P	100.5	P	137.5	P
143165	-11.1	A	-3.5	A	-16.6	A	-6.7	A	7.8	A	3.1	P	14.3	A	-15	A	6.2	A	18.3	A	14.6	A	-1.2	A	0.8	A	3.1	A	-5.7	A	-3.6	A	-1.9	A	6.7	A	8.4	A	-18.8	A	4.5	A	0.4	A	3.3	A	-4.6	A
143166	22	A	23	A	-7	A	14.3	A	16.4	A	21.7	A	-2.3	A	-9	A	27.7	P	34.6	A	1.7	A	-11.8	A	4.2	A	15.5	A	4.2	A	26.2	A	26	A	29.3	P	10.1	A	26.4	P	25.5	A	26.1	A	-24.2	A	8.8	A
143167	5.9	A	24.3	A	3.9	A	21.7	A	-3.5	A	3.4	A	21.4	A	17.1	A	-18.5	A	2.6	A	-13.4	A	-8.1	A	7.2	A	12.2	A	1.7	A	-17.4	A	16.9	A	32	A	1.9	A	-13.1	A	-4.4	A	6.7	A	-9.6	A	17.8	A
143168	-68.6	A	-46.4	A	-49.5	A	-41.2	A	-48	A	-44.7	A	-42.7	A	-71.4	A	-45.9	A	-53.6	A	-47.4	A	-25.8	A	-38.9	A	-47.6	A	-45.6	A	-50.4	A	-74.1	A	-27.8	A	-46.3	A	-31.6	A	-75.1	A	-42.7	A	-57.2	A	-43.9	A
143169	41.3	A	35.8	A	43	P	17.5	A	31.8	A	38.9	A	74.7	A	61.8	P	68.6	A	31.2	A	3.6	A	30.2	A	51.6	A	56.9	A	16.9	A	27.6	A	-3.8	A	64.1	A	41.2	A	52.8	A	-2.5	A	65.6	A	17.8	A	62.8	A
143170	61.1	P	64.4	P	33.5	A	47.2	M	79.6	P	50	P	76.8	A	27.1	A	120.8	P	40	P	30.2	A	-10.7	A	25.1	A	109.6	P	0.2	A	20.6	M	103.9	P	86.5	A	-100.1	A	42.9	P	71.9	A	108.2	P	-4.8	A	58	A
143171	-17.3	A	-4.1	A	-27.6	A	10.2	A	-2	A	5.4	A	-16.8	A	-12.2	A	-15.5	A	-4.7	A	-8.5	A	-14.5	A	-17.7	A	-16.3	A	4.9	A	-4.6	A	-14.1	A	9.3	A	2.4	A	-19.4	A	-13.3	A	-11.7	A	-13.6	A	-4.5	A
143172	0.7	A	33.2	P	-10.1	A	1.1	A	17.2	A	20.2	A	-15.9	A	-27.2	A	-5	A	17.7	A	2.9	A	-10.3	A	-11.8	A	39.3	A	-5.8	A	-17.6	A	17.9	A	-5.9	A	-15.6	A	-13.1	A	-1.6	A	4.7	A	-32	A	-4.8	A
143173	37.1	P	31.3	P	19.1	A	33	A	58.5	P	39.5	P	20.4	A	5.9	A	7	A	26.2	M	2.9	A	16.9	A	38.9	A	-10.4	A	-23	A	8.9	A	31	A	14.7	A	22.3	A	14.5	A	19.4	A	41.8	A	19.7	A	-4.8	A
143174	48.7	A	53.8	P	5.9	A	5	A	33.8	A	73.4	P	10.2	A	-19.2	A	55.6	A	36.7	A	30.9	A	35.9	A	33.1	A	75	A	13.7	A	-1.4	A	39.6	A	35.5	A	20.1	A	-4.1	A	61.6	A	56.7	A	17.3	A	30.5	A
143175	2072.3	P	2103.9	P	1420.3	P	1339.7	P	2021.9	P	2322.6	P	1459.9	P	1312.1	P	2562.5	P	2372.1	P	1491.9	P	1282.4	P	2353.5	P	2262	P	1976	P	1756.7	P	2523.1	P	2425.6	P	1453.3	P	1246.3	P	2069.9	P	2122.6	P	1597.3	P	1615.3	P
143176	42.4	P	36.6	P	254	P	303	P	49.8	P	56	P	272	P	224.1	P	28.7	P	57.1	P	399.9	P	363.5	P	22.8	P	49.6	P	272.5	P	247.2	P	64.7	P	37.8	P	290.2	P	349.4	P	25.5	P	36.1	P	307.5	P	309.8	P
143177	229.4	P	201.4	P	93.5	P	107.4	P	179.8	P	276.6	P	118.8	P	125.8	P	215.4	P	175	P	140.1	P	118	P	167.6	P	193	P	76.1	P	117.4	P	205.9	P	198.9	P	154.6	P	127.8	P	194.5	P	236.9	P	116.2	P	102.8	P
143178	4.6	A	-7.7	A	79.8	A	68.5	P	12.1	A	6.4	A	90.8	A	22.5	A	16.1	A	0	A	63.2	A	72.7	P	-18.6	A	8.8	A	61.2	P	39.3	A	14.1	A	19.9	A	34.2	A	102.2	P	-4.1	A	12.9	A	36	A	72.6	A
143179	41.9	P	38.6	A	26.5	M	41.3	A	49.5	A	35.6	A	42.6	P	68.9	P	37.3	P	45.7	M	49.6	A	54	P	73.8	P	38.8	A	42.6	A	51.4	A	45.1	P	31	A	68.3	P	41	P	32.8	A	39.1	P	49.9	A	19.5	A
143180	-0.3	A	0.6	A	-0.4	A	-3.8	A	6.2	A	7.8	A	-10	A	0.9	A	9.3	P	-7.6	A	-8.3	A	13.6	P	-1.7	A	-6.9	A	6.3	A	-3.6	A	0	A	-13.2	A	6.2	A	-2.7	A	-16.5	A	-1.3	A	-6.6	A	-8.5	A
143181	984.4	P	949.1	P	1633.6	P	1309	P	984.1	P	698.7	P	1435.6	P	1319.5	P	960.1	P	808.2	P	1295.9	P	1140.4	P	1159.6	P	755.4	P	1458.2	P	1644.7	P	1381.5	P	985.2	P	1775.6	P	1458.5	P	927.3	P	783	P	1627	P	1348.8	P
143182	-11.6	A	-4.9	A	-6.4	A	12.6	A	-22.3	A	-2.3	A	-16	A	-6.6	A	-12.1	A	-11	A	-38.7	A	-2.9	A	-13.8	A	3	A	-1.2	A	17.6	A	-29.8	A	-8.4	A	3.2	A	-27	A	-37.8	A	-11.1	A	-5.9	A	9.4	A
143183	54.1	A	-2.3	A	24	A	19.6	A	13.8	A	9.4	A	59.6	A	22	A	14.9	A	21.9	A	17.7	A	24	A	38.1	A	5.2	A	-39.8	A	13.3	A	14.3	A	1.2	A	55.2	A	16.9	A	20.7	A	-6.4	A	41.8	A	36.3	A
143184	2961.6	P	3113.8	P	2546.7	P	2523.6	P	3421.7	P	3518.1	P	2628.9	P	3166.5	P	2945.9	P	3209.6	P	2279.9	P	2369.9	P	3272.8	P	3659.5	P	2798.2	P	2867	P	3151.1	P	2975.8	P	2403.9	P	2241.7	P	3212.1	P	2716.3	P	2628.9	P	2555.7	P
143185	-27.7	A	-16.3	A	0.4	A	-14.3	A	-2.5	A	-10.5	A	-10.1	A	-12	A	10.4	A	-14.4	A	-15.1	A	-8.9	A	-22.3	A	13	A	15.7	A	-17.7	A	-33.1	A	-8.8	A	-2.9	A	-16.9	A	-8.9	A	-7.7	A	-15.3	A	-19.8	A
143186	287	P	384.9	P	571.5	P	477.5	P	459.2	P	281.7	P	341.8	P	508.6	P	422.9	P	311.3	P	388.2	P	376.6	P	429	P	379.9	P	458.8	P	668.3	P	469.3	P	359	P	441.1	P	406.6	P	405.5	P	289.9	P	443	P	424.6	P
143187	-9.8	A	-24.8	A	-5	A	-19	A	-39.6	A	-35	A	-31.9	A	-30.3	A	-19.8	A	-29.1	A	-44.5	A	-12.1	A	-13.1	A	-27.7	A	-38.7	A	-42.2	A	-5.6	A	-34.2	A	-40.1	A	-9.2	A	-22.8	A	-17.9	A	-18	A	-27.1	A
143188	195	P	166.1	P	52.2	A	63	A	120	P	224	P	45.5	A	29.4	A	173.2	P	135.5	P	52.8	A	39.1	A	102	P	239.9	P	22.8	A	24.7	A	153.6	P	206.9	P	23.4	A	46.1	A	170.8	P	190.7	P	46.9	A	60.6	A
143189	15.7	A	0.9	A	72	A	32	A	78.5	A	20.2	A	43.5	A	155.4	A	24.1	A	23.5	A	92.5	A	40.6	A	-12.5	A	35.3	A	39	A	43.4	A	14.6	A	20.6	A	59.2	A	44.9	A	21.1	A	22.4	A	62.5	P	-1.1	A
143190	72.2	P	53.8	P	105.2	P	76.2	P	46.9	P	26.4	P	85.2	P	62.5	P	23.7	P	31.8	P	98.9	P	75	P	54.7	P	45.7	A	61.7	P	82.7	P	57.3	P	50.5	P	88.9	P	66.8	A	31.1	P	18.2	A	26.8	P	58.5	P
143191	35.1	M	13.1	A	148.7	P	124.3	P	9.1	A	25.8	A	146.5	P	102.6	P	13.1	A	16.6	A	108.3	P	96	P	26	A	18	A	125.8	P	136.5	P	15.4	A	1.7	A	105.2	P	104.7	P	-4.2	A	10.9	A	79.6	P	119.4	P
143192	20.3	A	-13.1	A	336.7	P	441.1	P	-13.5	A	7	A	301.6	P	403.2	P	7.9	A	10.6	A	615.7	P	516	P	-0.2	A	-13.3	A	308.7	P	405.3	P	23	P	9.6	M	453.4	P	559.1	P	-24.7	A	19.5	M	477.9	P	426.5	P
143193	6.4	A	-5.3	A	-22.8	A	-26.2	A	-14.8	A	-15.2	A	-28.3	A	-14.7	A	-31	A	-17.2	A	-7.8	A	-12.5	A	-6.8	A	9.2	A	-17.9	A	-15.8	A	-33.2	A	-30.3	A	6.7	A	-26.9	A	-9.4	A	-18	A	-20.4	A	-10.4	A
[truncated: 11,972 more rows]
