# Supplementary material for: Quantitative genomics of starvation stress resistance in Drosophila
Source: Genome Biol. 2005 Mar 24;6(4):R36. doi: 10.1186/gb-2005-6-4-r36 (PMC1088964; doi:10.1186/gb-2005-6-4-r36)
Supplement: Additional File 10 — A table showing the raw expression data and presence/absence calls for the starved treatments [file gb-2005-6-4-r36-S10.xls]

## Sheet: Sheet1
	Starved		Starved		Starved		Starved		Starved		Starved		Starved		Starved		Starved		Starved		Starved		Starved		Starved		Starved		Starved		Starved		Starved		Starved		Starved		Starved		Starved		Starved		Starved		Starved
	Starved		Starved		Starved		Starved		Starved		Starved		Starved		Starved		Starved		Starved		Starved		Starved		Starved		Starved		Starved		Starved		Starved		Starved		Starved		Starved		Starved		Starved		Starved		Starved
	2b3		2b3		2b3		2b3		RI 14		RI 14		RI 14		RI 14		RI 21		RI 21		RI 21		RI 21		RI 35Y		RI 35Y		RI 35Y		RI 35Y		RI 42Y		RI 42Y		RI 42Y		RI 42Y		Ore		Ore		Ore		Ore
	Female		Female		Male		Male		Female		Female		Male		Male		Female		Female		Male		Male		Female		Female		Male		Male		Female		Female		Male		Male		Female		Female		Male		Male
Probe	Rep 1		Rep 2		Rep 1		Rep 2		Rep 1		Rep 2		Rep 1		Rep 2		Rep 1		Rep 2		Rep 1		Rep 2		Rep 1		Rep 2		Rep 1		Rep 2		Rep 1		Rep 2		Rep 1		Rep 2		Rep 1		Rep 2		Rep 1		Rep 2
Set	Score	P/A	Score	P/A	Score	P/A	Score	P/A	Score	P/A	Score	P/A	Score	P/A	Score	P/A	Score	P/A	Score	P/A	Score	P/A	Score	P/A	Score	P/A	Score	P/A	Score	P/A	Score	P/A	Score	P/A	Score	P/A	Score	P/A	Score	P/A	Score	P/A	Score	P/A	Score	P/A	Score	P/A
141200	14.1	A	18.7	P	22	A	5.2	A	53.7	P	-6.1	A	-2.7	A	-29.2	A	54.9	P	48.1	A	19.2	A	13.2	A	21.3	A	30.7	A	5.2	A	28.9	A	27	P	41.5	P	6	A	-9.5	A	55.2	P	55.4	P	12.7	A	-2.9	A
141201	-8.1	A	19.8	A	5.7	A	41.2	A	28.6	A	70.5	A	2.8	A	-12	A	17.9	A	13	A	8.3	A	9.6	A	21.4	A	40	A	-6.9	A	-31.2	A	6.2	A	36.2	A	10.2	A	0.4	A	31.1	A	17.5	A	17.1	A	31.2	A
141202	192	P	173.8	P	107.9	P	129.2	P	141.8	P	116.1	P	87.8	P	136.2	P	173.8	P	144.2	P	96.1	P	114.6	P	255.5	P	189.9	P	98.4	P	116.1	P	136.9	P	163.1	P	157.4	P	104.8	P	138.1	P	153.7	P	119.5	P	128.1	P
141203	176.8	P	264.1	P	201	P	241	P	244.7	P	67.4	P	131.1	P	95.7	P	286.1	P	292.7	P	119.8	P	156	P	257.5	P	254.4	P	161	P	113.3	P	238	P	229	P	127.7	P	149.4	P	279.4	P	283.8	P	128.6	P	154.3	P
141204	106.7	P	138.3	P	49.2	P	40.3	P	143.2	P	56.8	A	45.6	P	-10.1	P	160.3	P	139.2	P	70.7	P	52	P	118.1	P	132.5	P	-0.2	A	0.9	A	97.2	P	152.5	P	38.7	P	56	P	172.2	P	165.6	P	34.5	A	35.8	P
141205	123.4	P	168.1	P	64.5	P	25.5	A	274.5	P	217.3	P	85.4	A	73.1	P	219.4	P	156.6	P	92	P	50.1	P	116.5	P	228.2	P	76.1	P	38.6	A	180.3	P	224.3	P	21.7	P	54.9	P	193.7	P	272.6	P	81.5	A	76	P
141206	290.9	P	307.1	P	196.6	P	214.9	P	316.3	P	428.8	P	223.4	P	325.7	P	341.3	P	355.9	P	577.3	P	270.5	P	367.7	P	371.8	P	245.2	P	216.6	P	326.2	P	379.5	P	227.2	P	218.1	P	341.7	P	337.2	P	184.5	P	224.3	P
141207	100.4	P	204.3	P	37.1	A	30.8	P	148.1	P	59.6	P	76.5	P	75.2	P	185.6	P	151.6	P	52.6	M	49	P	193.9	P	208.8	P	55.2	P	56.5	P	156.6	P	159	P	41.5	P	37.9	P	175.5	P	192.8	P	60.4	P	45.3	P
141208	655.6	P	644.1	P	535.3	P	477.1	P	445.3	P	545.6	P	467.4	P	471.5	P	404.2	P	302.8	P	424.4	P	423.4	P	550.3	P	498.2	P	335.9	P	635.5	P	510.7	P	467.3	P	403.6	P	440.5	P	582.7	P	550.3	P	423.6	P	487.1	P
141209	172.6	P	161.3	P	74.5	P	92.9	P	132.5	P	158.6	A	48.8	P	25.6	A	131.9	P	117.3	A	68	P	70	A	161.6	P	145.9	P	37.1	A	26.6	A	99	P	121.3	P	38	A	22.9	P	121.6	P	151.7	P	41.7	P	56.4	P
141210	22.8	A	36.5	A	7.2	A	59.3	P	12.7	A	9.6	A	26.1	A	-4.9	A	-1.6	A	27.8	A	27.6	A	45.7	P	37.8	A	2.4	A	42.6	A	15.7	A	19.3	A	31.3	P	57.8	P	39.9	P	13.4	A	16.5	A	47.2	M	29.3	A
141211	82.4	P	97.3	P	45.6	P	21.4	P	76.6	P	91.3	P	4.2	P	-5.6	A	84.9	P	86.3	P	14.4	A	26.7	P	115.3	P	95.3	P	11.2	A	16	P	82.4	P	109	P	34.2	P	43.2	P	74.9	P	103.3	P	52.4	P	30.7	A
141212	553.2	P	669.8	P	554.5	P	580.2	P	911.2	P	923.8	P	749.9	P	984.8	P	1112.9	P	995.3	P	962.4	P	910.5	P	878.3	P	801.9	P	698.7	P	696	P	714.9	P	730.1	P	685	P	620.2	P	1164.5	P	957.3	P	1064.3	P	772.2	P
141213	379.1	P	99	P	617.3	P	159.4	P	45.9	P	167.5	P	71	P	73.4	A	58.4	P	95.3	P	56.5	P	145.8	P	206.4	P	62.3	P	67.3	P	116.3	P	97.8	P	53.6	P	134.8	P	89.3	P	67.2	P	57	P	233.8	P	76.8	P
141214	346	P	512	P	253.3	P	195.6	P	469.9	P	489.8	P	191.7	P	203.8	P	466.7	P	439.1	P	197.4	P	204.9	P	344.4	P	349.5	P	157.2	P	175.4	P	369.3	P	484.4	P	178.7	P	167.7	P	441	P	496.6	P	211	P	218.7	P
141215	148.9	P	124.5	P	122.5	P	123.2	P	223	P	370.5	P	134.8	P	189.2	P	138.1	P	166.9	P	131.7	P	78.2	P	257.4	P	266.8	P	144.9	P	145	P	239.9	P	248.5	P	151.8	P	143.1	P	307.9	P	304.3	P	147.7	P	169.7	P
141216	50.1	P	107.9	P	79.1	P	73.2	P	101.4	P	194.1	P	112.3	P	67.3	P	117.7	P	108.8	P	41.9	A	24.5	A	98.3	P	92.5	A	45.8	A	117.7	P	91.8	P	140.6	P	74.4	P	75.2	P	125	P	117.9	P	120.4	P	94.7	P
141217	260.2	P	227.1	P	164.9	P	133	P	265	P	152.8	P	168.3	P	215.4	P	210.6	P	300.4	P	240.1	P	198	P	238.8	P	243.1	P	143.6	P	118	P	278.3	P	250.1	P	93.6	P	167.5	P	270.4	P	251.1	P	152.5	P	194.8	P
141218	772.9	P	968.1	P	227.7	P	219.8	P	792.9	P	472.8	P	180.7	P	189.7	P	1008	P	1093.4	P	95.9	P	195.1	P	826.3	P	946.3	P	167.7	P	166.6	P	970.4	P	788.7	P	152	P	190.9	P	1160.7	P	1147.2	P	164.2	P	156.4	P
141219	64.3	P	80.6	P	56.1	P	45.8	P	70.8	P	63.1	P	50.9	P	27.4	A	32.1	A	79.6	P	51.5	P	39.1	P	50.7	P	59.8	P	42.8	P	37.8	P	66.4	P	57.5	P	46.7	P	35	P	86.8	P	74.7	P	32.7	A	27.1	A
141220	32.5	A	62.4	P	12.5	A	15.5	A	68.4	P	3.1	A	1.5	A	-16.9	A	70.9	P	76.6	P	15.3	A	7.4	A	23.6	P	46.2	P	5.7	A	-4.6	A	35.8	P	62.3	P	11.1	A	7.7	A	91.4	P	101.6	P	30.3	A	-0.7	A
141221	28.8	P	80.8	P	11.6	A	31.3	P	67.2	P	10.9	A	17.9	A	23.8	A	74	P	80.7	P	41.4	A	10.6	A	70.3	P	64.4	P	7.6	A	57.3	P	58.4	P	74.9	P	10.3	A	20.2	A	90.5	P	67.5	P	27.8	P	7	A
141222	322.1	P	358	P	257.7	P	256.8	P	419.9	P	338.6	P	215.2	P	203.6	P	481	P	462.8	P	233.1	P	219.6	P	395.1	P	382.9	P	227.6	P	221.7	P	381.4	P	407.2	P	203.4	P	250.5	P	455.8	P	469.6	P	263.2	P	268.8	P
141223	12.7	A	24.7	P	27.8	P	32.6	P	16.2	P	4.2	A	16.7	A	28.6	P	43.8	P	20	P	41.8	P	22.7	P	4.8	A	28.7	P	24.1	P	26.3	P	32.5	P	43.9	P	28.1	P	33.7	P	44.2	P	28.6	P	13.2	A	12.4	A
141224	134.7	P	149.1	P	98	P	98.7	P	162.8	P	87.8	P	77.3	P	91.9	P	186.6	P	164.1	P	182.5	P	102	P	150.6	P	190.9	P	99	P	111.9	P	166.8	P	196.2	P	88.7	P	92.9	P	199.5	P	180.7	P	74.7	P	116.1	P
141225	53.7	P	65.9	A	3.4	A	37.1	P	99.3	P	96.2	A	-11.2	A	12.3	A	46.1	A	125.1	P	-15.5	A	17.9	A	107.8	P	118.2	P	-47	A	5.2	A	75.7	P	58.5	P	41.2	A	24	A	136.2	A	139.5	P	14.7	A	19.9	A
141226	496.5	P	452.6	P	736.7	P	380.2	P	481.3	P	644	P	335.2	P	387.9	P	576.4	P	540	P	519.5	P	397.7	P	434.4	P	437.6	P	399.1	P	386.1	P	459	P	572.4	P	295.4	P	351.1	P	583.3	P	566	P	320	P	359.4	P
141227	89.5	P	155.4	P	72.3	A	52.8	P	209.4	P	55.8	M	76.4	A	60.8	P	214.9	P	187.3	P	130.6	P	47	A	163.5	A	209.3	P	32.4	A	72.1	P	141.5	P	142.9	P	31.7	A	34.9	A	138.2	P	222.9	A	73.6	P	55.8	A
141228	163.3	P	194.6	P	321.2	P	406.1	P	190.5	P	218.3	P	344.4	P	248.8	P	214	P	186.2	P	244.2	P	374.2	P	181.6	P	170.8	P	346.4	P	338.4	P	179.5	P	193.1	P	341.9	P	324.3	P	171.2	P	252.2	P	294.4	P	277.8	P
141229	83.3	P	55.5	P	44.4	P	46	P	105.6	P	88.7	P	19.8	P	67.3	P	96.9	P	143.8	P	77.6	A	30.6	A	99.1	P	74.9	P	38	A	36.3	A	67.5	P	93	P	33.9	A	27.1	P	77.5	A	112.6	P	5.6	A	62.5	P
141230	118.5	P	160.5	P	25.6	P	23.9	P	223.3	P	230.8	P	27.3	P	58	P	191.7	P	179.4	P	57.8	P	47.8	P	211.9	P	232.3	P	18.6	P	38.6	P	159.6	P	169.3	P	12	P	22.4	P	223.3	P	189.8	P	36.8	P	26.3	M
141231	436.5	P	490.5	P	335.2	P	301.8	P	682.6	P	408.9	P	445.4	P	369.2	P	495.4	P	599.5	P	434.1	P	285.2	P	465.3	P	596.3	P	380.6	P	309.9	P	507.5	P	511	P	343.4	P	284.6	P	410.7	P	510.2	P	320.5	P	280.7	P
141232	477.2	P	426.4	P	360.1	P	296	P	404.2	P	634.4	P	186.6	A	343.9	P	438.8	P	336.4	P	275.5	P	221.7	P	483.6	P	462.2	P	176.3	P	258.8	P	369.5	P	420.8	P	292.8	P	328.2	P	407.9	P	448	P	225.2	P	247.5	P
141233	199	P	173.5	P	167.1	P	104	P	179	P	229	P	143.8	P	149	P	211.9	P	98.8	P	257.4	P	180.3	P	207.9	P	137.3	P	71.1	P	163.5	P	265.6	P	213.4	P	215.7	P	234.7	P	225.3	P	188.9	P	118.3	P	183.9	P
141234	34	P	77.8	P	38.2	P	40.2	P	87.2	P	122.8	P	-0.3	A	42.9	A	72.3	P	77.3	P	61.6	A	75.3	P	68.1	P	62.5	P	23.3	A	36	A	65.6	P	81.3	P	40.2	A	37.3	P	94.5	P	82	P	32.9	P	29.3	P
141235	28.4	P	65.4	P	22.5	P	58.4	P	63	P	36.3	A	22.9	A	28.6	A	58.9	P	54.8	A	23	A	25.6	P	61	P	75.6	P	31.1	A	64.7	P	46.1	P	67.9	P	24.8	P	32.2	P	91.4	P	64.2	P	4.7	A	29.7	P
141236	26.1	A	47.2	A	-25.2	A	-21.3	A	123.4	P	143.1	P	0.8	A	4.6	A	108.2	P	135.8	A	-30.7	A	14	A	26.6	A	68.4	P	-11	A	-14.9	A	27.9	A	31.6	A	3.3	A	-4.9	A	88.1	A	143.2	A	24.7	P	17.4	A
141237	317.5	P	398	P	275.6	P	271.4	P	495.3	P	233.5	P	165.9	P	167.1	P	428.9	P	467.7	P	210.6	P	145.4	P	441.7	P	419.8	P	239.1	P	162.5	P	459.4	P	496.6	P	180.6	P	117.7	P	549.3	P	517.3	P	115.4	P	196.9	P
141238	-24.8	A	47.3	A	37.4	A	54.5	A	26.3	A	51.9	P	11.2	A	15.5	A	9.3	P	39.7	P	64.3	A	-5.7	A	21.7	A	31.5	A	48.1	A	8.5	P	32.5	A	-0.8	P	22.1	A	-9.9	P	35.1	M	47.1	A	-23.2	A	-5.1	A
141239	253.2	P	504.7	P	11.1	A	10.9	A	174.8	P	205.8	P	3.2	A	5.5	A	163.8	P	147.6	P	11.9	A	21.6	A	370.8	P	393.7	P	15.2	A	13	A	153.5	P	296.6	P	7.9	A	8.2	A	383.9	P	294.2	P	16.3	P	12.3	A
141240	131.1	P	162	P	73.2	A	79.2	A	147.6	P	166.2	P	31.6	A	86.1	A	153.8	P	242.9	P	54.6	A	53.3	A	145.7	P	168.7	P	21.7	A	53.9	P	167.9	P	153.5	P	91	P	56.3	A	193.6	A	162.8	P	59.7	P	78.7	P
141241	74.7	P	197.4	P	-0.8	A	-2.2	A	247.9	P	33.9	P	56.5	A	-29.4	A	207.8	P	225	P	26.6	A	18.7	A	163.9	P	197.5	P	8.6	A	19.7	A	228.8	P	276.1	P	11.7	A	4.5	A	294.1	P	281.3	P	28.7	A	34.8	A
141242	855	P	1643.8	P	54.3	P	71.4	P	1872.7	P	1044.1	P	95.4	P	79.5	A	1377.5	P	2116.5	P	84.1	A	93.6	P	1667.1	P	1725.4	P	100.2	P	84.7	A	1591.8	P	1682.1	P	123.5	P	71.6	P	1884	P	1966.9	P	67.7	A	129.6	P
141243	35.6	A	41	P	-4.3	A	2.2	A	66	P	2.6	A	1	A	-3.6	A	29	P	44.2	P	4.2	A	-16.3	A	71	P	42.3	M	-1.6	A	-1.7	A	24	P	35	A	7.4	A	-4.2	A	80.7	P	45.3	P	12.1	A	8.3	A
141244	68.9	P	123.2	P	54	P	45.9	P	75.5	P	52.9	P	43.9	P	33.6	M	138.8	P	71.3	P	29.1	M	46.4	P	75.4	P	96.3	P	60.9	P	27.3	M	83.9	P	103.1	P	24.2	P	42.8	P	121.9	P	121	P	48.2	P	43.2	P
141245	121.5	P	283.1	P	2.8	A	-21.8	A	222.6	P	341.1	P	-4.9	A	21.7	A	286	P	251.7	P	29.7	A	17.9	A	206.9	P	241.1	P	20.4	A	5.8	A	225.9	P	271.9	P	18.1	A	18	A	308.9	P	311.2	P	25.8	A	11.1	A
141246	260	P	201.2	P	82.5	A	153.6	P	157.4	P	171.3	P	107.4	P	91.5	P	240	P	194	P	199	P	115.8	P	207.9	P	227.1	P	91.7	A	59.8	A	182	P	209.6	P	103.7	P	115.5	P	144.3	P	132.4	P	51.6	P	110.4	P
141247	172.6	P	205.4	P	70.4	P	97.7	P	237.2	P	348.9	P	97.6	P	106.6	A	219.9	P	287.2	P	90.3	A	103.3	P	229.7	P	213.1	P	97.5	A	51.9	P	179.8	P	257.6	P	107.4	P	73.5	P	258.8	P	258.1	P	95.7	P	133.8	P
141248	81.5	P	155.4	P	37.5	P	50	P	200.9	P	87.4	P	45.2	P	42.4	P	196.2	P	187.2	P	45.4	P	30.8	A	174.9	P	163.1	P	45.1	P	41	P	139.2	P	178.8	P	36.9	P	31.5	P	188.8	P	198.8	P	53.7	P	38.4	P
141249	34.3	A	74.5	P	0	A	-30.4	A	27.6	P	40.6	P	9.6	A	3	A	35	P	40.4	P	-2.8	A	0.9	A	32.8	A	69	P	10.7	A	11.3	A	37.8	P	20.6	A	1.4	A	-2.5	A	56.9	P	88.5	P	-0.7	A	-13.1	A
141250	52.5	A	78	P	44	P	45.4	P	106.5	P	81.9	P	58.1	A	-10.7	A	103.4	P	69.6	P	31.2	A	30.4	P	83.2	P	104.8	P	41.9	A	23.8	A	35	P	66	P	34.7	A	27.1	A	107.1	P	88.2	P	49.4	P	47	P
141251	518.9	P	832.9	P	261.3	P	152.1	P	915.1	P	945.1	P	230	P	198.8	P	757.7	P	928.7	P	245.2	P	190.5	P	580.4	P	719.4	P	147	P	214.8	P	729.8	P	664.2	P	159	P	170.5	P	623.8	P	794.4	P	213.7	P	181.9	P
141252	74.1	P	78	P	46	P	44.2	P	60.5	P	19.4	A	28.3	A	77.2	P	44.4	P	55.1	P	75.7	P	51.2	P	58.4	A	73.6	P	28.2	A	38.9	P	72.8	P	60.3	P	33	P	37.5	P	54.8	A	69.4	P	49.4	P	24.5	A
141253	101.9	A	67.7	A	65.3	A	58.5	A	58.5	A	99.3	A	12.5	A	26.2	A	68.6	P	52.7	A	71.9	A	36.6	A	97	A	80.7	A	44.7	A	73.7	P	69.2	A	54.1	P	42.8	A	38.5	A	54.5	A	60.9	P	31.8	A	48.7	A
141254	329.1	P	406.3	P	172.1	P	172.3	P	438.7	P	275.3	P	131.2	P	192.3	P	435.2	P	425.4	P	116.7	P	140.8	P	380.2	P	462.3	P	151.7	P	239.2	P	362.9	P	425.6	P	157.7	P	170.5	P	435.4	P	430.8	P	134.3	P	138.2	P
141255	288.1	P	437.2	P	151.9	P	125.6	P	447.6	P	225.8	P	174	P	253.6	P	531.3	P	520.2	P	208.7	P	172.6	P	528.3	P	679.7	P	144.1	P	211.2	P	477.2	P	542.4	P	179	P	159.1	P	524.8	P	692.5	P	220.5	P	328.9	P
141256	109.4	P	108.7	P	33.8	P	54	P	128.1	P	149.7	P	70.5	P	89.5	P	169.4	P	159.7	P	109.9	P	66.6	P	141.9	P	176.6	P	61.3	P	61.4	P	145	P	147.8	P	47.4	P	46.5	P	153.9	P	185.7	P	67.9	P	57.4	P
141257	544	P	479	P	395.5	P	285.6	P	344.7	P	422.6	P	196.8	P	201.1	P	291.1	P	337	P	281.1	P	249.9	P	353	P	350	P	131.9	P	219.5	P	345.1	P	358.8	P	287.7	P	262.7	P	315.7	P	384.8	P	195	P	208.6	P
141258	29.4	A	76.5	P	8.8	A	15.2	A	114.6	P	28	P	14.2	A	23.3	P	99.4	P	78.2	P	19.4	A	16.2	A	125.7	P	127.6	P	9.6	A	22.5	A	78.1	P	110.6	P	27.8	P	7.7	A	123.4	P	101.4	P	30.2	P	39.7	P
141259	3.7	A	28.4	P	12.4	A	0.5	A	19.3	A	16.3	A	19.7	A	32.8	A	25.9	P	28.1	A	28.4	P	19	A	23.1	A	6.5	A	20.7	A	-6.7	A	18.6	A	18.5	P	-1.2	A	9.6	A	10.3	A	7.3	A	20.8	A	9	A
141260	381.1	P	435	P	330.1	P	313.3	P	389.2	P	468.8	P	367.9	P	279.1	P	336.1	P	281.4	P	328.2	P	291.4	P	367	P	310.1	P	298.6	P	305.4	P	350.8	P	393.4	P	343.8	P	346.6	P	373.9	P	389.4	P	325.3	P	428.1	P
141261	190.8	P	194.3	P	34.1	P	32.6	P	201.2	P	290.5	P	-6.6	A	54.4	A	130.2	P	186.9	P	70.3	P	51.8	P	275.8	P	252.1	P	81.7	P	16.7	A	197.6	P	202.4	P	33.5	A	27.7	P	188.1	P	115.5	P	37.9	A	25.5	A
141262	143.1	P	173.5	P	60.6	P	73.5	P	119.7	P	175.8	P	69.8	P	70.4	A	166.6	P	159.9	P	86	P	89.2	P	161.8	P	131.2	P	63.7	P	92.5	P	125.6	P	153.1	P	89.9	P	109.1	P	133.3	P	167.3	P	71.2	P	87.2	P
141263	0.6	A	25.9	P	17.7	P	3.6	A	29.5	P	22.7	P	8.4	A	1.8	A	9.8	A	15.2	A	10.4	A	-7.1	A	10.1	A	17.8	P	-4.6	A	6.4	A	3.5	A	9.5	A	6.9	A	13	P	23.4	P	28.6	P	5.2	A	5.5	A
141264	175	P	487.8	P	-9.8	A	-14.8	A	656.5	P	312.1	P	-16.4	A	5.9	A	638.5	P	675.6	P	0.8	A	12.9	A	661.9	P	610.1	P	-3	A	-12	A	510.7	P	498.7	P	9	A	2.7	A	587.1	P	637.8	P	19.1	A	-10.1	A
141265	101.9	P	169.1	P	72.5	P	68.4	P	184.9	P	219	P	95.5	P	133.4	P	175.4	P	193.3	P	124.2	P	95.6	P	162.5	P	157.6	P	112.6	P	73.5	P	202.1	P	179.5	P	65.9	P	82.2	P	185.7	P	180.3	P	87.6	P	76.6	P
141266	52.8	P	93.3	P	34.3	P	22.1	A	128.4	P	71	P	0.9	A	16.7	A	101.9	P	126.3	P	31.3	A	21.6	P	99.7	P	116.8	P	29.1	P	53.9	P	129.9	P	122.4	P	32.2	P	28.4	P	182.4	P	166.4	P	29.2	P	24.4	A
141267	282.4	P	273.4	P	240	P	253.7	P	220.5	P	184.6	P	173.4	P	228.4	P	294.8	P	234.5	P	197.7	P	188.8	P	217.1	P	245.9	P	180.4	P	153.3	P	226.9	P	192.5	P	175.2	P	190.1	P	222.9	P	237.7	P	188.1	P	213.9	P
141268	574.9	P	332.2	P	611.9	P	667.5	P	368	P	187.8	P	392.4	P	375.3	P	288.7	P	200.4	P	428.6	P	440	P	308.8	P	371	P	268	P	382	P	293.5	P	342.6	P	361.9	P	474.7	P	290.8	P	294.7	P	378.9	P	557.5	P
141269	425.4	P	306.9	P	323.5	P	226.5	P	284.6	P	396.4	P	248.1	P	317.9	P	296.9	P	280.7	P	330.4	P	110.8	P	399.6	P	276.5	P	202.2	P	195.3	P	270.5	P	318.1	P	170.7	P	191.8	P	338.2	P	347.4	P	199.6	P	175.3	P
141270	2.3	A	68.7	P	-24.1	A	-0.5	A	74.9	A	45.4	A	-35.4	A	-62.6	A	37.1	P	50.3	A	4.4	A	-3.9	A	-13.1	A	63	P	9.2	A	8.2	A	32.8	P	86.6	P	-32.1	A	7.9	A	36.5	P	33.8	A	2.1	A	1	A
141271	185.6	P	210.6	P	96.5	P	128	P	200.8	P	34.7	P	66.4	P	133.3	A	84.9	P	33.4	P	105.2	P	84.9	P	109.3	P	108.4	P	53.8	P	41.3	A	88	P	108.5	P	57.3	P	146	P	92.5	P	122.3	P	25.1	P	115.8	P
141272	139.1	P	117.8	P	92.6	P	63	A	345.6	P	550.3	P	225.6	P	243.4	P	362.2	P	331.7	P	266.2	P	204.5	P	299.8	P	310.4	P	191.6	P	218	P	305.5	P	384.8	P	210.5	P	248.3	P	343.2	P	374.3	P	196.2	P	199.6	P
141273	43.6	P	89.2	P	54.7	P	18.7	P	113.5	P	96.6	P	19.1	A	32.3	A	78.2	P	92.4	P	30.3	A	8.9	A	59.8	P	70.9	P	19.1	A	25.7	P	89.7	P	92	P	27	A	27.8	A	89.1	A	99.6	P	31.5	A	19.4	A
141274	84.3	P	115	P	-12.8	A	7.5	A	141.3	P	28.9	A	-7.4	A	-11.2	A	158	P	150	P	9.8	A	24.1	A	142.2	P	129.4	P	-35.2	A	53.2	A	113	A	151.2	P	4.6	A	29.4	A	159	P	149.2	P	24.6	A	30.6	A
141275	52.6	P	97.7	P	15	P	27.4	P	83.4	P	54.5	A	17.4	A	5.8	A	91.9	P	92.6	P	15.3	A	26.8	P	99.6	P	63.5	P	1.5	A	9.9	A	88.9	P	101.7	P	10.3	A	27.3	M	87.9	P	97	P	52.9	P	26.2	P
141276	312.4	P	230.5	P	306.1	P	344.3	P	227.3	P	423.7	P	466	P	417.6	P	256.4	P	348.4	P	357.8	P	215.8	P	425	P	255.4	P	339	P	318.5	P	361.3	P	278.6	P	222.7	P	220.4	P	257.6	P	280.3	P	187.9	P	236.2	P
141277	32.7	P	69.2	P	9.5	A	28.1	P	70.9	P	18.5	A	30.4	P	6.9	A	62.2	P	33.4	A	-5.1	A	28.5	A	43.1	A	47.6	P	14.1	A	12.4	A	52.8	A	60.7	P	-6	A	23.2	A	62.1	A	72.3	P	37.1	P	15.8	A
141278	749.8	P	877.3	P	498.3	P	503.7	P	870	P	660.4	P	526.9	P	505.8	P	992.6	P	1099	P	598.3	P	612.5	P	979.8	P	943.7	P	478.4	P	418.5	P	916	P	824.6	P	362.2	P	435.4	P	1105	P	1070.1	P	528.8	P	540.4	P
141279	146.4	P	318.5	P	70.3	P	58.5	P	330.7	P	496.6	P	69.4	P	93	A	313.8	P	242.5	P	114.7	P	76.6	P	337.7	P	323.3	P	45.2	A	39.1	A	222.8	P	294.4	P	82.5	P	86.4	P	380	P	310.4	P	83.8	P	89.9	P
141280	122.8	P	65	P	34	P	46.4	P	66.3	P	54.2	A	53	P	52.6	P	74.8	P	19.9	A	63	P	38.5	P	100.6	P	81.3	P	44.1	P	40.8	P	56.7	P	52	P	41.1	P	36.7	P	54.9	P	70	P	53.3	P	54.7	P
141281	175	P	228	P	86.1	P	98.1	P	208.4	P	167.5	P	105.3	P	99.6	P	274.8	P	230.5	P	110.3	P	127.3	P	243.3	P	232.3	P	91.7	P	136.8	P	243.6	P	314	P	78	P	80.4	P	269.3	P	253.9	P	100.6	P	87.7	P
141282	721.1	P	1166.1	P	10.4	A	4	A	1151.5	P	823.5	P	21.7	A	29.2	A	883.5	P	1210.6	P	22.6	A	5.7	A	1145	P	1190	P	6	A	14.6	P	1081.8	P	1144.1	P	3.4	A	12.3	A	1180.4	P	1001.9	P	24.4	A	6.4	A
141283	392	P	648.6	P	412.3	P	478.6	P	689.5	P	325	P	381.1	P	262.5	P	684.8	P	599.7	P	242.2	P	449.8	P	484.7	P	582.4	P	491.4	P	421.2	P	553.7	P	646.2	P	525.2	P	553.6	P	734.9	P	684.1	P	413.6	P	383.8	P
141284	11.7	A	-0.9	A	38.2	A	29.5	A	21.9	A	17.1	A	31.6	P	70.1	P	30.4	A	26.6	A	18.2	A	44.2	P	24.6	A	6.3	A	51	A	21.2	A	4.2	A	-6.7	A	54.6	A	59.1	P	-23.7	A	17.1	A	31.6	A	22.1	M
141285	26.9	A	40	P	30.9	P	-1.6	A	13.2	A	30.6	A	-5.9	A	12.3	A	51.7	P	37.2	A	12.4	A	24.5	A	-8.1	A	14.9	M	8.4	A	20	A	59.9	P	33.1	P	33.2	P	26.5	P	13	A	31.1	A	5.6	A	-3.1	A
141286	42.5	P	72.2	P	-3.2	A	-5.7	A	88.3	P	112.9	P	-7.6	A	-11.2	A	120.6	P	147	P	-18.4	A	7.9	A	96.3	P	71.3	P	9.6	A	30.6	A	68.8	P	93.5	P	-7.8	A	-7.3	A	118.1	P	162.7	P	0.5	A	-4.4	A
141287	64	P	70.1	P	33.6	A	40.6	P	78.3	P	65.9	M	41.4	P	26.2	A	82	P	81.9	M	83.3	A	20.9	A	70.4	A	73.7	A	40.6	A	33.6	A	62	P	73.2	P	15.5	A	31.7	M	91.7	P	96.8	P	17	A	51.9	P
141288	106.3	P	108.9	P	47.2	P	34.9	P	141	P	98.7	P	32.4	P	58.5	P	167.2	P	153.5	P	66.1	P	43	P	110	P	125.9	P	51.4	P	33	A	93	P	148.7	P	34	P	43.5	P	170.5	P	137.2	P	49.3	P	54.8	P
141289	1028.1	P	942.4	P	680.8	P	717.5	P	1307.9	P	535.4	P	756.9	P	783.5	P	1192	P	1249.2	P	1384.2	P	730.7	P	1407.6	P	1238.7	P	901.9	P	710	P	1276.8	P	1353.1	P	693.2	P	671.4	P	1255.1	P	1206.9	P	780	P	757.1	P
141290	60.2	P	167.5	P	77.8	P	59.3	P	93.7	P	139.4	P	77.7	P	69.9	P	159.2	P	165.8	P	58.3	P	49.1	P	108.7	P	89.3	P	78.2	P	27.4	P	63.1	P	53.7	P	52.3	P	63	P	169.9	P	83.7	P	44.9	P	105.6	P
141291	90.2	A	114.7	P	78.4	P	76.1	P	98.8	P	75.9	P	17.1	P	35.1	P	119.4	P	77.4	P	31.4	P	59.7	P	87.2	P	39.2	P	39.1	P	43.9	A	112.8	P	106.5	P	67.7	P	57.1	P	140.4	P	126.9	P	76.8	P	22.5	P
141292	93	P	76.4	P	27.5	P	42.7	P	119.1	P	85	P	9.1	P	7.2	A	68.7	P	97.6	P	3.4	A	44.5	P	95.8	P	102.2	P	25.4	A	24.6	A	75.2	P	123.8	P	22.8	P	51.8	P	85.8	P	94.9	P	41.7	P	11.1	A
141293	60	P	76.6	P	32.6	P	10	A	36.8	A	11	A	-22	A	-2.6	A	37	A	11.4	A	-21.6	A	14.2	A	47.9	P	82.6	P	-32.3	A	27.5	A	12.1	A	42.1	A	-6.7	A	-19.2	A	37.7	P	44.2	P	16	A	-6.2	A
141294	60	P	96.2	P	23.5	A	20	A	140.9	P	182.8	P	21.3	A	13.6	A	186.2	P	107.8	P	9.8	A	34.8	A	60.1	P	99	P	27.4	A	1.6	A	83.6	P	95.2	P	15.9	P	7.8	A	167.9	P	173.1	P	15.2	A	-4.7	A
141295	28.8	A	7.6	A	28.5	A	6.1	A	18.3	A	26.1	A	11.6	A	8.6	A	15.9	A	8.3	A	33.1	A	10.6	A	7.4	A	16.9	A	9	A	26.5	A	2.4	A	18.4	A	14	A	24.9	A	10.9	A	25.9	A	4.7	A	21.1	A
141296	361.5	P	354.6	P	555.6	P	502.5	P	497.4	P	323.1	P	463.3	P	376.4	P	288.3	P	317	P	605.3	P	344.9	P	334	P	415.6	P	295.8	P	330.8	P	448	P	501.7	P	424.9	P	402.4	P	321.2	P	342.9	P	314.9	P	383.5	P
141297	-2.2	A	32.8	A	26.8	A	4.2	A	26.7	P	-37.3	A	-4.9	A	-19.1	A	41.4	P	12.4	A	8.6	A	9.3	A	21.6	A	38.8	P	-7.8	A	18.3	A	17.7	A	17.8	P	8.3	A	3.2	A	10.5	A	31	A	26.2	A	-7.3	A
141298	250.7	P	253.6	P	196.9	P	160.1	P	306.2	P	418.4	P	165.6	P	228.1	P	261.3	P	360.1	P	181.2	P	166.6	P	277.7	P	322.1	P	144.3	P	229.7	P	333	P	315.9	P	163.3	P	188.2	P	360.1	P	303.1	P	167.8	P	136.8	P
141299	53.3	A	68.5	P	68.3	P	62.8	P	55.8	P	87.4	P	59.6	P	71.9	P	45.9	A	27.2	A	47.6	P	54	P	51.7	P	73.8	P	116.7	P	75.7	P	46.3	A	45.5	P	91.6	P	73.5	P	48.8	P	55.5	P	99.2	P	52.1	P
141300	61.7	P	105.6	P	138.1	P	162.2	P	127.2	P	79	P	130.2	P	107.7	P	177	P	173.2	P	86.5	P	128.4	P	125.8	P	109.9	P	131.7	P	96.6	P	132.1	P	174.1	P	207.6	P	183.8	P	135.9	P	185.1	P	189.5	P	103.4	P
141301	232.6	P	103.9	P	127.8	P	153.3	P	131.8	P	63.1	M	165.4	P	131.9	P	111.9	P	69	P	197.9	P	165.8	P	155.3	P	113.5	P	117.5	P	141.6	P	121.7	P	135.7	P	171.6	P	176.6	P	109.6	P	89.5	P	99.4	P	158.9	P
141302	89.7	P	168.5	P	44.9	P	14	A	173.7	P	149.4	P	36.3	A	13.2	A	188.9	P	217	P	61	P	21.8	A	187.9	P	191.5	P	2	A	9.1	A	151.7	P	203.1	P	18.5	A	-12.4	A	214.8	P	240.1	P	2.2	A	14.8	A
141303	-10.8	A	4	A	-4.3	A	9.5	A	22.5	A	29.6	A	40.4	P	53.7	A	24.1	P	-7.7	A	34	A	5.5	A	1.8	A	8.3	A	1.5	A	-3.3	A	50.5	A	130	P	27.2	P	7.5	A	-6.4	A	5.6	A	8.7	A	-0.7	A
141304	11.3	A	11.9	A	6.3	A	1.6	A	14.6	A	14.3	A	25	A	13.7	A	7.7	A	35.8	A	-11.3	A	0.7	A	8.8	A	6.5	A	11.5	A	-0.2	A	-1.9	A	9.9	A	17.3	A	2.1	A	-2.7	A	6.2	A	26	A	16.1	A
141305	191.6	P	179.5	P	104.8	P	100.9	P	104.7	P	204.5	P	183.6	P	220.1	P	142.8	P	119.9	P	287.5	P	128.8	P	171	P	140.1	P	113.5	P	112.5	P	178.2	P	108	P	128.1	P	135.8	P	180.8	P	121.8	P	225.6	P	180.2	P
141306	65.6	P	44.8	P	27	P	38.8	P	35.3	P	47.6	A	43.6	P	50	M	32.8	P	50.3	P	44.1	P	34.1	P	50.3	P	31.6	P	42.1	P	36.3	P	35.4	P	18.4	A	16.1	A	18.2	P	41.8	P	26.2	P	64.6	P	72.2	P
141307	349.8	P	228.4	P	155.5	P	216.9	P	188.6	P	185.9	P	219.5	P	208.4	P	183.4	P	190.3	A	209.7	P	253.4	P	257.7	P	138.3	A	208.4	A	229	P	153.5	A	193.5	P	237	P	220.7	P	174	P	133.2	P	273.9	P	233.4	P
141308	192.7	P	207.4	P	230.8	P	253.7	P	151.1	P	183.3	P	248.8	P	187.2	P	183.7	P	204.9	P	328.1	P	239.1	P	285.1	P	242.6	P	269.3	P	201.5	P	239.8	P	197.6	P	167.8	P	204.5	P	192.9	P	240.9	P	188.4	P	172.3	P
141309	479	P	380.1	P	239.4	P	262	P	360.8	P	464.9	P	197.3	P	250.1	P	378	P	316.2	P	276.6	P	236	P	427.8	P	409.6	P	159.4	P	161.8	A	320.2	P	339.6	P	251.2	P	221.5	P	373.2	P	347	P	256.4	P	220.7	P
141310	392.1	P	206.7	P	293	P	338.6	P	11.7	A	73.1	P	88	P	39.9	M	12.5	A	34.4	P	66.3	P	85.7	P	43.2	A	5.8	A	139	P	61.5	P	32.2	P	17.9	A	84	P	73.9	P	9.1	A	-6.3	A	65.2	P	120.8	P
141311	150.6	P	66.4	P	171.8	P	129.5	P	29.7	A	81	P	83.9	P	82.3	P	37.3	P	43.9	A	109.9	P	100.9	P	103.2	P	37.2	P	90.7	P	60.2	P	20.3	A	48.2	A	68.2	P	76.7	P	85.8	P	15.3	A	67.9	P	49.8	P
141312	21.9	A	21.3	P	39.6	P	64.3	P	43.9	P	8.8	A	56.4	P	91.5	P	31.3	P	14.7	A	56.4	P	90.9	P	34.2	A	14	A	43.9	P	35.1	P	34	P	18	P	61	P	54.7	P	25	P	15.7	A	53.7	P	55.3	P
141313	14.3	A	5.4	A	15.2	A	19.8	A	10.7	P	-26.9	A	17.8	P	-12.5	A	2.4	A	9.1	A	11.4	A	-7.7	A	11.1	A	-5.4	A	-14.1	A	-19.1	A	2.3	A	-2.7	A	0.6	A	-12.8	A	-13.7	A	11.2	A	-3.7	A	0.1	A
141314	-24	A	2.6	A	0.9	A	-6.7	A	19.8	P	-2.5	A	-2.5	A	-21.7	A	10.6	M	-16.6	A	-4	A	-1.8	A	-1.3	A	11	P	-4.4	A	-18.1	A	6.9	A	-6.4	A	-10.3	A	-7.7	A	-8.2	A	10.3	A	2	A	-12.5	A
141315	863.8	P	632.9	P	517.5	P	192.5	P	244.1	P	603	P	589.9	P	354.6	P	589.5	P	470	P	572.5	P	473.3	P	624.5	P	268.2	P	83.9	P	484.2	P	484.6	P	333.2	P	332.7	P	265.4	P	495.1	P	365.2	P	652.4	P	720.9	P
141316	138.6	P	63.6	A	76.5	A	77.1	A	156.2	P	233.4	P	75.5	A	87.2	A	175.8	P	196.3	P	121.5	P	88.8	P	143.4	M	133.1	A	102.2	A	79.5	A	142.6	A	55.7	A	66.8	A	86.9	A	165.1	P	156.7	P	52	A	84.7	P
141317	148.3	P	170.2	P	152.4	P	192.6	P	177.3	P	188.6	P	205.4	P	165.4	P	138.6	P	190	P	151.6	P	167.7	P	180.9	P	144.3	P	191.5	P	190.9	P	149.7	P	188.4	P	213.2	P	137	P	129.4	P	211.5	P	190.8	P	192.6	P
141318	73	P	43.2	P	67.7	P	62	P	41.7	P	31.4	A	75.9	P	59.8	P	37.3	P	26.2	P	91.9	A	87.9	P	30.3	A	28.1	A	46.8	P	47.6	P	33.8	A	31.6	P	66.9	P	65.2	P	34.2	A	25.6	A	64	P	47	P
141319	-15.8	A	-3	A	662.9	P	861.3	P	-10.3	A	-33.3	A	982	P	728.5	P	14	A	-11.2	A	527.3	P	985.5	P	-7	A	-31.6	A	997.6	P	865.5	P	-11.9	A	1.6	A	970.7	P	952.6	P	-21	A	9.5	A	1081.4	P	946.9	P
141320	-32.3	A	-3.6	A	-24.5	A	-16.6	A	-10.9	A	-34	A	-5.8	A	-2.5	A	-22.8	A	-26.6	A	-22.5	A	-11	A	-5.4	A	-12.1	A	-5.7	A	-22.9	A	-23.7	A	-23.2	A	-0.2	A	-10.9	A	-10.7	A	-19.7	A	-5.1	A	-26	A
141321	49.5	P	75.2	P	37.9	P	81.9	P	173.4	P	183.2	P	72.6	A	92.2	P	170.8	P	157	P	118.7	P	89.3	P	154.2	P	136.4	P	100.1	P	90.8	P	63.8	P	122.4	P	84.3	P	88.7	P	158.5	P	175.9	P	72.6	A	136	P
141322	79.7	P	69.3	P	102.8	P	77.7	P	68.3	P	65.2	A	70.5	P	103.1	P	82.7	P	64.7	P	111.3	P	99.2	P	70.7	P	61.1	P	100.7	P	96.5	P	78.4	P	77.2	P	72.4	P	71.1	P	63.5	P	68.6	P	82.7	P	75.9	P
141323	39.9	A	28.7	A	43.5	A	16.8	A	40.6	A	55.7	A	63.7	A	20.8	A	5	A	32.4	A	32.4	A	18	A	31.3	A	5.9	A	18.6	A	65	A	13.7	A	23.4	A	52.8	A	39.8	A	20.6	A	-6.8	A	29.8	A	41.6	A
141324	-4	A	-9.5	A	-9.9	A	5.8	A	-3.4	A	15.2	A	-2.6	A	-10	A	7	A	7.3	A	-29.7	A	3.7	A	-16.2	A	0.9	A	-6.2	A	3.6	A	9	A	-8.1	A	-7.9	A	-4.4	A	8.8	A	-6.9	A	-11.6	A	-12.8	A
141325	69.8	A	70	P	69.7	P	120.1	P	156.5	P	163.4	P	82.2	P	83	P	125.2	P	164.1	P	88.1	P	124.1	P	75.5	P	90.4	P	106.5	P	100.6	P	97.1	P	153.3	P	133.9	P	127.5	P	117.1	P	99.9	P	120	P	71.1	P
141326	1002.8	P	927.9	P	596.6	P	586.3	P	587.9	P	209.8	P	336.7	P	482.6	P	576.4	P	492.7	P	603.2	P	390.9	P	560	P	563.1	P	324	P	315.5	P	470.9	P	506.9	P	272.9	P	302.8	P	588.4	P	573.6	P	352	P	306.9	P
141327	58.9	A	41.7	A	10.5	A	16.6	A	21.4	P	49.1	A	4.9	A	54.6	A	29	A	34.4	A	5.8	A	19.5	A	18.8	A	-7.2	A	-10.3	A	18.2	A	-3	A	9.9	A	30.4	A	15.7	A	34.3	A	28.8	A	33.8	A	18.3	A
141328	7.5	A	-9.2	A	-10.7	A	-6.4	A	4.1	A	-11.9	A	-28.4	A	-3.2	A	11.6	A	-14.7	A	7.5	A	0.1	A	-14	A	8.1	A	-6.5	A	-3.8	A	-15.6	A	-2.3	A	-8.9	A	4.4	A	-1.4	A	-6.8	A	-5.4	A	-22.4	A
141329	845.4	P	602.4	P	610.3	P	698.8	P	580.9	P	779.9	P	634.8	P	814.8	P	614.5	P	596.1	P	911.2	P	696.4	P	877.5	P	879.2	P	815.1	P	671.5	P	650.4	P	563	P	716.3	P	652.6	P	674.8	P	521.6	P	778.6	P	744.9	P
141330	15.4	A	7.1	A	15.7	A	-17.7	A	7.3	A	-5.9	A	12.8	A	12.2	A	14.2	A	40.7	P	26.6	A	10.8	P	15.6	A	8.9	A	33.2	P	27.3	M	26.8	A	1.7	A	3.8	A	6.8	A	18.5	P	18.3	P	19.4	A	15.4	P
141331	15.8	A	1.4	A	15.1	A	16.5	A	-0.2	A	18	A	22.5	A	47.2	P	12.1	A	-1.6	A	13.4	A	34.2	P	14.7	A	26.1	P	22	P	42.3	P	23.7	A	-2.9	A	25.4	P	38.4	P	0.2	A	-11.5	A	33.7	P	17.1	A
141332	78.5	P	75.8	P	35.6	P	74.5	P	117.5	P	101.3	P	63.1	P	103.8	P	86.6	P	80.6	P	77.3	P	63.8	P	70.3	P	92.4	P	67.1	P	32	P	54.3	P	87.1	P	47.7	P	63.7	P	110.6	P	82.8	P	68.6	P	92.9	P
141333	115.5	P	180.8	P	99.4	P	100.6	P	203.5	P	83.8	P	156	P	136.9	P	175.7	P	227.7	P	114.7	P	121.1	P	213.8	P	182	P	163.1	P	132.2	P	189.4	P	181.4	P	138.7	P	147.2	P	152.9	P	207.7	P	140.7	P	139	P
141334	-3.7	A	-4.1	A	-22.9	A	-13.2	A	-42.2	A	1	A	-14.5	A	-9.1	A	-25.6	A	-1.4	A	-25.4	A	-20.7	A	-6	A	-2.2	A	-53	A	-17.5	A	-29.6	A	-41	A	-9.8	A	-21.6	A	-4.1	A	1.9	A	-12.7	A	-46.9	A
141335	20.3	P	-3.7	A	50.3	P	12.7	A	29.2	A	-1.6	A	14.1	A	-19.2	A	-13.6	A	1.8	A	28.4	A	13.5	A	-5.6	A	10.4	A	0.1	A	11	A	5.2	A	-11.2	A	17.5	P	3.2	A	17.1	A	9.7	A	18.1	P	11.7	A
141336	178.5	P	195.1	P	109.4	P	152.3	P	218.8	P	183.1	P	82.2	P	132.1	P	135.4	P	128.4	P	218	P	90.7	P	143.1	P	166.4	P	149.3	P	108.7	P	116.5	P	151.8	P	117.3	P	111.7	P	145.6	P	155.2	P	112.2	P	85.5	P
141337	-4.3	A	-17.4	A	-14.7	A	-5.9	A	12.1	A	-2.6	A	-9.3	A	-8.1	A	-13.4	A	-34.8	A	-0.1	A	-3.8	A	-12.5	A	-21.7	A	-10.2	A	-2.4	A	-15	A	-12.1	A	-12.6	A	-15.3	A	-19.9	A	-11.2	A	-2.7	A	2.6	A
141338	3.6	A	19.3	A	19	A	0.8	A	22.9	P	55.8	P	35.5	P	9.6	A	15.2	P	34.6	P	10.4	A	36.8	P	3.9	A	33.4	A	12.3	A	36.1	P	23.3	A	18.8	A	1.2	A	5.1	A	15.1	A	15.6	A	15.2	A	51.3	P
141339	1147.4	P	1853.8	P	2815.3	P	3518.2	P	2363.7	P	1914.8	P	3244	P	3215.3	P	1921.9	P	2701.3	P	2703.1	P	3108.4	P	1745.3	P	2226	P	4180.9	P	3029.5	P	2033.6	P	1727.7	P	3111.1	P	3035.8	P	2470.2	P	2270.4	P	3473.4	P	2917.8	P
141340	27.4	A	37	P	39.6	A	26.7	A	5.8	A	61.8	A	37.9	A	28.3	A	12.2	A	24.4	P	25.1	A	37	P	5.9	A	-1.2	A	1.7	A	44.4	A	9.5	A	-5.1	A	11.7	A	57.5	A	38.5	A	3.8	A	64.1	P	38.9	P
141341	-5.9	A	-18.9	A	88.5	P	123.1	P	13.1	M	5.7	A	64.2	P	61.5	P	20.5	P	2.9	A	51.1	P	85.6	P	-21	A	24.2	A	112	P	88.2	P	3.3	A	22.2	A	95	P	95.1	P	13.7	A	-2	A	101.2	P	80.4	P
141342	311.3	P	272.2	P	230.7	P	271.8	P	201.2	P	275	P	147.7	P	173.6	P	193.8	P	179.3	P	231.9	P	170.7	P	143.7	P	202.7	P	150.9	P	107.5	P	209.6	P	208.3	P	181.8	P	184.6	P	211.8	P	204.4	P	112.6	P	134.6	P
141343	71.8	P	109.5	P	69.9	P	213.9	P	92	P	67.7	P	82.4	P	84.7	P	88.9	P	94.4	P	76.9	P	40.7	P	83.4	P	104.7	P	72.1	P	54.5	P	82.1	P	107.9	P	71.4	P	66.8	P	183.6	P	124.1	P	97.2	P	94.9	P
141344	93.8	P	147.8	P	86.1	P	74.1	P	70	A	55.1	A	30.2	A	81	P	103.7	P	148.5	P	81.8	M	62.2	P	68.8	P	158.3	P	61.4	A	64.2	A	200.5	P	175.6	P	62	P	72.1	P	69.6	A	132.7	P	38.7	P	49.3	M
141345	110.9	P	152.1	P	114.1	P	174.6	P	183.5	P	142.6	P	187.9	P	181.4	P	171.9	P	166	P	106.2	P	141.6	P	106.6	A	110.7	P	169	P	142.4	P	157.5	P	143.9	P	141	P	139	P	128.4	P	133.3	P	158.5	P	148.7	P
141346	107.5	P	169.3	P	86	P	70.2	P	457.9	P	567.7	P	138.6	P	151.5	P	336.9	P	425.5	P	177.7	P	94.4	P	468.4	P	425.2	P	131.6	P	114	P	452.4	P	432.2	P	90.9	P	94.6	P	499.4	P	482.3	P	106.1	P	111.5	P
141347	15.1	A	24.1	A	17.3	A	-1.7	A	30.6	A	23.1	A	13.9	A	34.3	A	26.6	A	11.3	A	21.7	A	2.8	A	2.4	A	1.3	A	44.6	A	4.4	A	3.4	A	5.2	A	37.4	A	17.2	A	19.4	A	0.7	A	-39.6	A	31.9	A
141348	24.8	A	19.5	P	15.8	A	43.9	A	25.2	A	47.1	P	64.2	P	28.1	A	27.7	P	58.2	P	75.8	P	75.9	P	37.4	P	21	A	70.3	P	48.2	P	32.1	A	29.2	P	50.8	P	55.2	P	17	A	42.1	A	63.9	P	56.4	P
141349	331.4	P	253	P	250.7	P	237.3	P	266.6	P	393.5	P	485.8	P	581.1	P	324.3	P	192.4	P	577.8	P	391.8	P	389.6	P	256.8	P	256.7	P	311.6	P	372	P	193.1	P	281.6	P	321.5	P	324.8	P	250.3	P	348.2	P	372.1	P
141350	112.3	P	118.3	P	100.4	P	86.2	P	129	P	171.3	P	91.2	P	111.6	P	109.8	P	104.8	P	95.3	P	90.9	P	102.3	P	88.4	P	107.8	P	93.6	P	123.5	P	94.2	P	96.5	P	82.3	P	123.5	P	104	P	112.5	P	90.7	P
141351	237.1	P	173.1	P	131.3	P	126.3	P	123.9	P	79.8	P	188.1	P	213.1	P	185	P	121.4	P	193	P	136.2	P	227.1	P	178.8	P	154.7	P	164.6	P	136.3	P	124.4	P	124.4	P	119.6	P	172.6	P	106.9	P	188.7	P	166.8	P
141352	-16.4	A	7.4	A	29.2	A	7.7	A	18	A	-9.6	A	11.2	A	15.6	A	3.8	A	4	A	9.5	A	-7	A	21.3	P	3.2	A	-5.1	A	47.3	P	29.2	A	29.7	A	8	A	4.5	A	33.7	A	22.3	A	3.3	A	15.3	A
141353	817.1	P	694	P	1027.6	P	1402.9	P	275.2	P	197.1	P	200	P	213.8	P	438.6	P	331.4	P	1190.1	P	499.6	P	299.3	P	330.9	P	367.5	P	384.9	P	208.4	P	339	P	389.4	P	371.2	P	148.7	P	310.7	P	109.9	P	147.2	P
141354	-17.9	A	-11.4	A	20.9	A	2.4	A	0.7	A	0.2	A	24.7	A	35.5	A	6.9	A	3.7	A	-8	A	11.6	A	1.2	A	-14.7	A	11.9	A	31.9	A	13.7	A	13.4	A	5.1	A	25	A	-0.4	A	-9.3	A	30.7	A	17.8	A
141355	127.8	P	204.7	P	98.7	P	95.2	P	167.7	P	167.8	P	73.4	P	69	P	180.9	P	167.7	P	139.7	P	75.7	P	195.5	P	188.7	P	72.8	P	84.9	P	128.2	P	173.9	P	66.3	P	57.9	P	156	P	189.2	P	52.8	A	75.5	P
141356	567.5	P	449.5	P	936.7	P	507.7	P	363.5	P	599.6	P	456.2	P	572.9	P	577.7	P	383	P	641.9	P	665.9	P	464.3	P	380.6	P	718.5	P	743.1	P	509.1	P	467.2	P	592.1	P	588.7	P	388.6	P	376.9	P	481	P	556.4	P
141357	342.3	P	265.1	P	662.3	P	546.2	P	314.5	P	314.6	P	669.5	P	554.8	P	283.6	P	283.3	P	594	P	575.5	P	302.2	P	329	P	814.3	P	594.2	P	241.3	P	326.6	P	700	P	663.1	P	197.3	P	277.4	P	525.8	P	464.9	P
141358	5957.9	P	4379.2	P	2938.1	P	2718.6	P	4432.8	P	7285.5	P	3420.7	P	4255.6	P	4471.1	P	5502.8	P	2161.6	P	2364.4	P	5293	P	5625.2	P	2432.3	P	3265.6	P	5518.6	P	4038.2	P	2544.2	P	2812.4	P	3555.1	P	4495.5	P	2515	P	2396.4	P
141359	268.5	P	274.2	P	259.6	P	341.3	P	228.4	P	329.5	P	218.1	P	261.7	P	303.8	P	287.6	P	301.1	P	291.4	P	287.6	P	226.9	P	300	P	199.6	P	287.5	P	305.2	P	296.3	P	260.6	P	297.5	P	240.3	P	364.1	P	298.7	P
141360	50.1	P	47.4	P	42.4	P	25.5	A	49	P	100.7	P	49.6	P	66.5	P	37.1	A	83.9	P	45.5	A	62.3	P	96.5	P	28.2	A	22.8	A	48.3	A	59.8	P	20.2	A	63.8	P	62.1	P	52.9	P	45.8	P	65.4	P	68.2	P
141361	403.1	P	341.2	P	391.4	P	414.5	P	412.5	P	682.6	P	564.3	P	527.1	P	385.6	P	510.3	P	466.6	P	444.1	P	480.3	P	478.7	P	455.7	P	573.2	P	400.1	P	417.1	P	415.4	P	485.6	P	383.6	P	409.5	P	401.7	P	395.5	P
141362	50.7	A	5.5	A	396.1	P	508	P	10.7	M	7.9	A	420.7	P	328.2	P	-0.3	A	7.8	A	214.5	P	379.1	P	-31.8	A	-6.1	A	564.6	P	398.9	P	9.9	A	16.5	A	433.3	P	498.6	P	18.2	A	-27.1	A	414	P	401.6	P
141363	58.4	P	73	P	40.2	P	39.9	P	67.8	P	39.3	A	17.8	A	65.3	P	44.9	A	67.4	P	26.8	A	42.9	A	69	P	65.2	P	27.8	P	24.1	A	64.8	P	85.2	P	37.1	A	35.8	P	78.3	P	78.7	P	36.4	P	41.4	P
141364	21.7	A	20.4	A	32	A	8.9	A	31.6	A	60.8	A	42.5	A	48.7	A	26.1	P	63.5	A	57.3	A	29.3	P	34.4	A	30.5	A	26.6	A	26.6	A	22.9	A	32.8	A	35.5	A	25	A	39.5	A	43.7	A	29.5	A	23.4	A
141365	34.1	A	18.6	A	7.8	A	-3.5	A	12.9	P	-10.5	A	45.3	A	25.3	A	5.1	A	8.3	A	13.7	A	13.6	A	13.2	A	2.7	A	29.9	A	7.9	A	18.3	A	-2.4	A	11.8	A	-2.1	A	5.2	A	-6.1	A	-10	A	19.9	A
141366	23.9	A	6.6	P	26.8	P	35.7	P	21.6	P	49.1	P	4.3	A	-10.3	A	25.8	P	38.3	P	30.9	P	10.2	A	24.8	P	3.2	A	12.7	A	25	A	31.4	A	5.3	A	4.6	A	13.5	P	30	P	20.6	M	-19.8	A	0.7	A
141367	142.7	P	75.1	P	141.9	P	136.2	P	92.7	P	63.1	P	125.1	P	169.5	P	67.4	P	46.7	A	140.1	P	129.3	P	50.2	P	104.5	P	150.5	P	110.5	P	80.5	P	81	P	165.1	P	226	P	60.5	P	77.2	P	116.7	P	133	P
141368	-64.5	A	-1.4	A	-42.5	A	-53.3	A	-13.5	A	-36.8	A	-76.1	A	-73.4	A	7.2	A	-45.6	A	-78.1	A	-46.2	A	-34.1	A	-39.5	A	-89.2	A	-92.1	A	-45.9	A	-47.3	A	-57.7	A	-65.2	A	-15.6	A	-28.9	A	-16.9	A	-29.4	A
141369	124	P	125.3	P	37.9	P	13.8	A	24.3	A	81.4	P	1.4	A	12	A	14.3	P	38	P	14.6	A	11.3	A	27.1	P	-11.3	A	13.5	A	19.5	A	20.5	P	14.7	P	4	A	12.5	P	26	P	9.9	A	12.6	A	-1.7	A
141370	296.4	P	226.6	P	529.5	P	572.1	P	171.2	P	372.6	P	434.8	P	348.5	P	228.5	P	171.5	P	351	P	460.7	P	134.6	P	270	P	481.4	P	371	P	184.2	P	169.2	P	627.2	P	608.8	P	235.9	P	166.9	P	656.7	P	656.4	P
141371	-0.8	A	-6.4	A	428.7	P	690.8	P	4.8	A	27	A	661.1	P	523.5	P	-7.2	A	19.6	A	346.2	P	816.3	P	-20.4	A	-6.6	A	550.2	P	457.4	P	6.6	A	-10	A	674.8	P	662	P	-0.9	A	-1.6	A	702.3	P	576.2	P
141372	31	P	39.1	P	216.8	P	317.2	P	30.5	P	19.3	A	227.8	P	158.2	P	22.6	A	18.2	A	110.3	P	342.3	P	41.7	P	36.2	P	330.7	P	145.6	P	7.6	A	18.4	A	237.2	P	229.3	P	24.8	A	35.2	P	277.5	P	266.2	P
141373	-0.5	A	-2	A	6.9	A	10.7	A	3.7	A	3.3	A	-3.9	A	18.2	A	-12.3	A	5	A	-1	A	5.1	A	-5.7	A	23.7	A	-40.4	A	-2.3	A	4.8	A	-11.5	A	2	A	10.7	A	3.7	A	-10.9	A	20.3	A	17.9	P
141374	128.3	P	122.2	P	115	P	81.8	P	24.2	P	24.1	A	33.3	M	-4	A	27.6	P	26.6	A	26.3	P	56.5	P	22.9	A	35.1	A	30.9	A	10.7	P	54.8	P	19.5	P	26.5	A	18.7	A	10.5	A	33.3	A	35.1	A	50.6	P
141375	35.3	A	31.2	P	16.2	A	5.7	A	11.6	A	29.2	A	8.4	A	3.8	A	6.7	A	-4.1	A	14	A	4.6	A	29.6	A	-3.2	A	31.3	A	6.5	A	16.6	A	5.8	A	0.5	A	10.2	A	36.1	A	6.7	A	28.7	P	15	A
141376	19.1	P	57.5	P	2.2	A	-7.7	A	24.5	A	2.3	A	-8.8	A	0.9	A	34.2	P	11.6	A	12.8	P	28.3	P	34.5	P	62.3	P	17.9	A	-12.2	A	28.5	P	38.3	P	14.4	P	-0.1	A	65.7	P	30.8	P	1.8	A	0.1	P
141377	-17	A	14.3	A	21.2	A	-15.6	A	0.8	A	-1	A	5.5	A	8.6	A	-9.4	A	-0.3	A	-6.6	A	-0.1	A	-8	A	4.8	A	10.5	A	9.4	A	-2.2	A	-0.8	A	1.7	A	-5.7	A	-10.1	A	6.5	A	25.9	A	1.3	A
141378	51.9	A	60.3	P	34.1	A	6.2	A	37.8	A	15.8	A	30.3	A	19.7	A	64.8	P	43.1	A	13.8	A	37.8	P	42.3	M	38.7	A	-6.4	A	14.8	A	38.9	A	51.5	P	12.5	A	31.4	A	39.7	A	58.6	A	21.9	A	15.9	A
141379	683.8	P	639.1	P	387.5	P	514.6	P	971.4	P	800.9	P	700	P	729.9	P	896.7	P	819.8	P	815.6	P	1019.2	P	1193.6	P	1309.2	P	948.6	P	925.5	P	1058.2	P	673.2	P	541	P	612.2	P	1165.7	P	826.3	P	892.7	P	694.3	P
141380	39.7	A	37.7	P	-10.1	A	-56.4	A	18.3	A	-66.9	A	-0.4	A	-4.2	A	24.9	A	22.1	A	-18.1	A	-1.5	A	6	A	11.5	A	-25.9	A	-95.8	A	5.6	A	0.8	A	-17.6	A	-4.2	A	2.2	A	4.8	A	-31.5	A	-63.1	A
141381	229.8	P	143.7	P	220.7	P	182	P	101.9	P	76.4	P	183	P	267.4	P	107.1	P	90.6	A	235.2	P	158.3	P	218.2	P	143	P	156.9	P	208.8	P	126.2	P	97.7	P	146.9	P	145.7	P	111.4	P	100.8	P	207.2	P	184	P
141382	85.6	P	44.5	P	54	A	63.7	P	33	A	67.2	A	55.5	A	84.4	P	38.4	A	82.8	P	59.2	A	58	P	45.9	A	46.6	P	63.4	P	64.1	P	39.7	M	55.9	P	65.3	P	47.6	P	51.9	P	86.5	P	55	A	89.2	P
141383	97	P	130.1	P	110.5	P	141.2	P	88.7	P	62.1	P	118.6	P	109.7	P	120	P	67.6	P	85.8	P	87.7	P	61.2	P	101.5	P	107.1	P	102.5	P	112.8	P	97.1	P	101.3	P	95.9	P	121.3	P	108.9	P	107	P	110.7	P
141384	44.4	A	18.3	A	37.8	A	9.6	A	80	A	47.1	A	55.8	P	18.3	A	50.5	A	44.7	A	70.7	A	39	A	36.2	A	44.7	A	72.6	A	41.1	A	99.7	A	59.9	A	8.4	A	26.8	A	48.9	A	48.5	A	-9	A	31.3	A
141385	-46	A	-27.4	A	-18.6	A	-65.4	A	-3	A	-42.1	A	-47.2	A	-64.9	A	-13.8	A	-34	A	-50.2	A	-39.1	A	-31.3	A	-17.1	A	-62.6	A	-53.3	A	-27.1	A	-12.5	A	-2	A	-34.7	A	-26.5	A	-3.5	A	-45.8	A	-18.2	A
141386	-37.8	A	8.2	A	-17.8	A	26.1	A	-17.9	A	82.7	A	2.5	A	8.6	A	21.3	A	41.6	P	5.2	A	3.3	A	36.2	A	-40.9	A	-42.9	A	-19.9	A	-30.8	A	14.8	A	8	A	25.5	A	25.6	P	14.4	A	26.4	A	37.4	A
141387	410.1	P	643.8	P	1092.8	P	1409.6	P	777.6	P	976.7	P	1491.6	P	1396.3	P	797.2	P	869.1	P	1191.1	P	1292.7	P	870.7	P	787.3	P	1781	P	1322.3	P	770.6	P	821	P	1436.5	P	1369.9	P	872.7	P	893.8	P	1537.6	P	1332.1	P
141388	217.5	P	381.6	P	65.9	P	74.2	P	364.5	P	254	P	42	A	55.6	P	294.8	P	351.4	P	107.6	P	52.7	P	291.6	P	320.1	P	68.3	P	53.8	P	295.3	P	358.4	P	67.6	P	66.3	P	349.7	P	378.7	P	54.5	P	62.4	P
141389	115.5	A	71.2	A	73.2	P	76.6	A	124.2	P	181.8	P	282.8	P	185.9	A	154.5	P	75	A	308.2	P	141.4	P	83.3	M	139.4	P	152.2	P	56.5	P	320.2	P	243.6	P	215	P	197.5	P	103.6	P	59.9	A	130.6	P	167.8	P
141390	337.6	P	336.1	P	362.4	P	267.3	P	168.9	P	298.5	P	329.4	P	250.8	P	331.7	P	204.3	P	200	P	323.7	P	323.1	P	325.6	P	176.7	P	286.4	P	307.2	P	226.9	P	226.2	P	298.3	P	400.5	P	292	P	350.5	P	427.8	P
141391	76	P	68.1	P	61.7	P	45.5	P	59.5	P	145.2	A	40.6	A	76	P	48.9	P	29.2	A	49.7	P	92.9	P	65.8	P	45.1	P	81.3	P	107	P	65.1	P	36.2	P	72	P	51.2	P	45.2	P	57.9	P	75.1	P	45.8	P
141392	43.6	P	32.1	A	48.1	P	39	A	43.4	P	31.7	M	62.4	P	37.6	P	36.5	A	-0.8	A	31.2	A	61.4	P	43.7	A	34.3	P	15.2	A	30.1	A	51	P	27.2	P	55.6	P	41	P	34.5	A	37.3	P	54.1	P	63.1	P
141393	29.6	A	68.5	P	15	A	2	A	75.5	P	62.1	A	14.9	A	-3.8	A	53.1	P	66.9	P	25.4	A	26.4	A	59.3	P	43.9	P	16.1	A	51.9	A	82.5	P	88.2	P	18.1	A	24.9	A	77.6	P	61.7	P	24	A	29.7	A
141394	7.5	P	4.4	P	8.4	P	21.7	M	17.8	P	-6.8	A	16.2	P	51.3	P	17.7	P	30.9	A	25.6	P	50	P	-5.5	A	12.7	A	19.6	A	42.9	P	-1.3	A	24.2	P	43.9	P	64.1	P	10.6	A	7.2	A	72.7	P	96	P
141395	41.5	A	-52.3	A	-3.2	A	-9.8	A	-4.7	A	-9.3	A	4.4	A	-4.4	A	-50.9	A	-79.4	A	3.8	A	-6.6	A	54.9	A	-9.9	A	-10.8	A	34.2	A	-57.5	A	-1.8	A	16.6	A	26.8	A	25.2	A	-56.1	A	4.4	A	3.8	A
141396	32.6	A	-3	A	33.5	A	5.4	A	-14.3	A	-70.7	A	-0.6	A	20.7	A	-24.4	A	-1.7	A	0.8	A	-1.6	A	-37.9	A	6	A	-72.5	A	-29.3	A	-26.2	A	-36	A	-23.1	A	-7.2	A	-12	A	-17.5	A	-2	A	-24.7	A
141397	13.4	A	8.6	A	11.2	A	7.9	A	0.3	A	-50.3	A	-8	A	-16.6	A	-19.7	A	-13.8	A	-25.4	A	-1.8	A	-10.4	A	-11	A	-10.1	A	-18.7	A	16.3	A	-4	A	8	A	-26.1	A	-29	A	-17.2	A	-11.9	A	8.4	A
141398	7.4	A	8	A	22.4	A	13.1	A	10.4	A	40.6	A	2.9	A	13.2	A	6.5	A	28.3	A	63.5	P	17.8	A	-16.3	A	24.5	P	17.4	A	15.6	A	1.6	A	24.4	A	11.6	A	19.6	P	1.7	A	21.3	P	4	A	6.1	A
141399	108.4	P	82.4	P	82.6	P	63.7	A	113.3	P	230.7	P	140.5	P	135.1	P	121.3	P	183.7	P	167.1	P	104	P	106.7	P	38.7	A	115.8	P	131.3	P	135.1	P	39	P	126.8	P	126.4	P	107.2	P	84.7	P	213.6	P	159.6	P
141400	139.9	P	164.3	P	63.2	P	107.5	P	232.7	P	284.8	P	76.5	P	99	P	299.4	P	250.7	P	130.3	P	91.5	P	281.7	P	171.3	P	121	P	83	P	188.8	P	244.5	P	110.9	P	126.6	P	288.7	P	270.3	P	136.6	P	121.3	P
141401	66.5	P	79.1	P	62.7	P	118.4	P	41	P	23	A	53.8	P	64.2	A	64.3	P	42.5	P	38.9	A	46.3	P	28.1	A	7.2	A	71.9	A	56.8	P	44	P	48.7	P	73.4	P	81.1	P	65.3	P	62.7	P	48.6	P	54.5	P
141402	202.4	A	143.6	P	211.5	P	231.2	P	390.3	P	128.4	P	376	P	453.1	A	258.5	P	175.6	P	604.7	P	248.3	P	343.7	P	206.6	A	243.8	P	265.3	P	156.9	M	319.9	P	163.1	P	268.5	P	148.1	P	162.5	P	271.4	P	129.4	P
141403	41.2	P	34.1	P	8.6	A	24.1	P	28	P	3.5	A	42	P	32.4	P	28.2	P	39.5	P	43.4	P	25.5	P	28.2	P	24.8	P	16.1	A	16.2	A	27.9	P	34.9	P	16.5	A	20	P	22.9	P	29.2	P	28.2	P	15.6	A
141404	74	A	13.4	A	162.5	P	73.1	A	-8.5	A	-28	A	-22.3	A	58.5	A	-6.9	A	-27.6	A	13.2	A	46.6	A	54.2	A	9.2	A	147	A	104.5	A	18.2	A	49.9	A	68.4	A	74	A	4.9	A	-3.1	A	64.3	A	55	A
141405	65.9	A	79.3	A	46.9	A	80.5	M	356.1	P	118.2	P	105.7	P	86.8	A	114.5	P	153.6	P	136.8	P	162.7	P	96.7	A	119.7	A	9.6	A	19.8	A	103.9	P	-9.4	A	34.6	A	117.2	P	133.4	P	91.8	P	120.8	P	154.9	P
141406	215.6	P	131.8	P	216.6	P	158.1	P	30.2	A	38.8	P	28.7	A	23.4	A	42.4	P	41.2	A	34.7	P	24.3	A	106.7	P	53.4	P	57.7	P	110.5	P	49.5	P	25	P	53.8	P	108.5	P	49.9	M	37.6	P	58.3	P	93.1	P
141407	-9	A	6.8	A	-21.6	A	-24.3	A	5.3	A	-5.2	A	-24.8	A	-43.6	A	-21.9	A	-50.9	A	-3.4	A	-6.9	A	-33.5	A	-25.8	A	-57.2	A	-21.5	A	-35.9	A	-20	A	-35.6	A	-32.6	A	-3.9	A	6.6	A	-19	A	-20	A
141408	82.1	P	55.2	P	37.3	A	37.4	P	73.5	P	79.3	P	61.7	P	88.7	P	33.3	A	57.4	P	65.3	A	82.8	P	106.4	P	81.4	P	63.8	P	47.9	P	64.9	P	82	P	70.5	P	70.3	P	67.3	P	46.1	P	62.8	P	39.4	P
141409	195.4	P	97.8	P	58	P	40.9	P	21.1	P	79.1	P	35.3	A	38.6	A	34	P	33.4	A	11	A	25.3	P	34.8	A	19.3	A	25.1	A	61.6	A	46.9	P	13.1	A	26.9	P	25.9	P	46.6	P	23	P	69.4	P	63.5	P
141410	13.7	A	10.2	A	46.8	M	7.3	A	-13.3	A	-54.9	A	16.3	A	5.8	A	0	A	21.6	A	-0.1	A	-0.6	A	26.6	A	-17.6	A	-8.4	A	-4.8	A	-12.1	A	14.1	A	-3	A	7.3	A	5.9	A	-2.2	A	-4	A	28.7	A
141411	38.1	A	32.8	P	7.7	A	2.5	A	32.2	P	54.9	P	58.1	P	31.3	A	40.8	A	40.1	P	18.5	A	6.8	A	32.6	A	16.4	A	41.4	A	5.1	A	30.6	A	-1.9	A	14.3	A	27.6	P	33.4	P	22.5	P	18.2	A	31.8	A
141412	94.7	P	76.6	P	66.6	P	62.1	P	70.9	P	118.1	P	177.5	P	129.7	P	73.3	P	75.3	A	108.3	P	119.2	P	84	P	94.4	P	84	A	93	P	95.5	P	34.4	P	59.2	P	82.1	P	80	P	45.4	P	125.4	P	113.4	P
141413	352.2	P	227.6	P	164.6	P	189.2	P	283.4	P	103.5	P	173.4	P	182.6	A	125.2	P	208	P	119.8	P	179	P	223.2	P	272.4	P	169.1	P	161.3	P	245.2	P	314.7	P	184.7	P	174.1	P	241.5	P	229	P	172.1	P	191.2	P
141414	197.5	P	152.1	P	136.4	P	138.7	P	71.2	P	126.4	P	164	P	145.2	P	126.9	P	125.2	P	144.7	P	165.4	P	135.5	P	110.2	P	161.7	P	194.3	P	105.9	P	97.9	P	146.5	P	108.1	P	98.3	P	98.7	P	124.6	P	164.6	P
141415	15.4	A	82.7	P	704.3	P	912.2	P	81.4	P	32	M	754.5	P	636.1	P	90.9	P	58.1	P	475	P	791.8	P	54.4	P	63.2	P	1115.2	P	730	P	81.6	P	95.3	P	985.2	P	977	P	119.9	P	87.9	P	944.6	P	900.3	P
141416	54.4	M	55.4	A	77.7	P	54.9	P	81.2	P	115	P	41.1	P	72.1	P	55.5	P	52.7	A	68.8	A	42.3	A	-3.7	A	19.9	A	18.9	A	79.6	P	158.6	P	126.4	P	144	P	149	P	30	A	14.7	P	58.2	P	72.4	P
141417	1302.4	P	735.9	P	1068.3	P	892.3	P	696.9	P	1269	P	1089.1	P	1240.5	P	791.4	P	836.7	P	1195.8	P	703.1	P	791.5	P	964.6	P	773.9	P	949.5	P	763.9	P	809.6	P	736.9	P	735.7	P	616.6	P	666.2	P	593	P	652.7	P
141418	668.5	P	371.2	P	420.7	P	248.7	P	182.2	P	309.9	P	108.2	P	178.4	P	159.4	P	165.8	P	171.4	P	103.2	P	212	P	136.5	P	105.2	P	120.7	P	300.1	P	177.3	P	284.3	P	243.9	P	121.2	P	107.9	P	158.8	P	103.6	P
141419	25.6	A	19.6	A	-30.7	A	-4.6	A	4.9	A	24.2	A	-22	A	3.3	A	-5.6	A	27.3	A	30	A	0.3	A	45.2	A	10.5	A	-6.7	A	11.5	A	-13.2	A	-4.4	A	16.8	A	-8.5	M	42.5	A	4.1	A	53.9	A	54	P
141420	81.9	P	67.2	A	92.6	P	25.7	A	-3.9	A	157.3	A	86.4	P	101.8	A	52	A	-7.1	A	52.3	A	32.9	A	53.7	A	-9.8	A	-82	A	33.1	P	12	A	0.8	A	81.1	A	121.1	A	19.5	A	33	P	177.3	P	193.6	P
141421	100.8	P	76.2	P	96.1	A	63.6	A	71	A	114.4	M	5.9	A	41.9	A	102.7	P	93.7	A	20.5	A	43.9	P	74.7	P	78.4	A	38.9	A	40.8	A	86.9	A	125.9	P	68.1	P	68.4	P	106.7	P	99.8	P	57.5	A	35.1	A
141422	241.4	P	247.5	P	227.1	P	245.8	P	201.3	P	144.6	P	193.4	P	176.4	P	171.3	P	190.7	P	277.7	P	179.2	P	185.8	P	233	P	197.5	P	210.6	P	184.9	P	231.6	P	190.8	P	233.5	P	235.9	P	212.2	P	164.4	P	215.1	P
141423	90	A	116.6	P	67.1	P	50.7	A	147.1	P	131.9	P	21	A	24.9	A	143.7	P	127.3	P	54.7	P	24.8	P	99.4	P	96.1	P	63.8	A	29.8	A	135.2	P	118.3	P	57.9	P	53.6	P	144.9	P	185.4	P	20.2	A	25.3	A
141424	-50.1	A	-31.7	A	327.4	P	437.2	P	-27.8	A	-22.4	A	395	P	374	P	-41.1	A	-38.5	A	284.4	P	449.3	P	-43.5	A	6.9	A	673.2	P	389	P	-51.3	A	-36.6	A	588.4	P	432.9	P	-7.6	A	-30.3	A	445.9	P	533.3	P
141425	195.5	P	200.2	P	133.8	P	127.8	P	295.1	P	187.4	P	129.7	P	184.8	P	260.6	P	273.6	P	196.4	P	123.5	P	259.1	P	210.9	P	143.5	P	115.7	A	253.2	P	305.3	P	111.8	P	113.8	A	311.8	P	297.2	P	132.5	P	169	P
141426	140.1	P	90.2	P	119.5	P	51.1	A	-3	A	61.6	P	-10.1	A	28.4	A	65.7	P	9.3	A	44.7	P	5.8	A	37.3	P	11	A	0.1	A	-46.8	A	34.6	A	50.4	A	34.8	A	1.3	P	7.4	A	37.4	A	84.3	P	70.5	P
141427	104.5	P	144.9	P	60.4	P	65.5	P	117.7	P	132	P	28.4	P	44.5	P	118.4	P	119.2	P	109.2	P	79.4	P	98.5	P	107.2	P	16.4	A	41.7	A	148.3	P	125.1	P	53.3	P	58.8	P	177.7	P	110.3	P	-5	A	23.6	P
141428	33.2	A	39.3	A	8.3	A	14.5	A	19	A	30.9	A	7	A	-8.2	A	26	A	7.5	A	17.2	A	26.5	A	38.8	A	12.2	A	17	A	-3	A	6.4	A	23.3	A	14.5	A	18.6	A	35	P	21.5	P	19	A	5.7	A
141429	102.5	A	83.5	P	21.6	A	23.9	P	65.3	P	79.5	A	34.2	A	-9.6	A	68.5	P	55.6	A	22.4	A	22.1	P	89.9	P	67.1	P	16.8	A	15.4	A	45.4	P	78.6	A	21.8	A	27.5	P	39.8	A	84.6	P	9.4	M	73.2	P
141430	17.9	A	8.8	A	5.9	A	-0.9	A	-1	A	15.3	A	-2.4	A	9.4	A	11.5	A	0.1	A	-22	A	-3.9	A	3.2	A	-4.6	A	6.9	A	-13.9	A	-3.6	A	12.9	A	-0.1	A	3.5	A	-2.7	A	12.2	P	-12.7	A	4.7	A
141431	-21	A	4.8	A	10.3	A	0	A	9.8	A	45.8	A	4.7	A	-23.3	A	-11	A	73.8	P	-7.1	A	12.4	A	1.8	A	-5.7	A	-33.7	A	-4	A	3.9	A	-13.3	A	13.7	A	1.3	A	-34.1	A	-0.8	A	11.2	A	7.1	A
141432	33.4	A	23.9	A	225.3	P	299.3	P	25.8	A	10	A	365.1	P	285.7	P	22.6	A	40.2	A	232.3	P	378.2	P	19.6	A	1.5	A	444.4	P	228.3	P	66	P	11.5	A	357.1	P	355.1	P	45	P	30.6	A	296.7	P	296.2	P
141433	16.6	A	52.1	A	-11.3	A	0.1	A	103.6	A	77.1	A	12.1	A	-30.8	A	112.9	P	77	A	-25.5	A	-3.8	A	105.1	P	81.3	A	-5.1	A	20.2	A	35.1	A	120.9	P	2.6	A	14.9	A	100.7	A	127.8	P	28.5	A	-1	A
141434	507.5	P	577.5	P	541.6	P	520	P	382.7	P	368.5	P	275.2	P	269.9	P	611.1	P	389.4	P	325.6	P	302.2	P	374.8	P	362.1	P	281.6	P	269.9	P	432.6	P	459.3	P	498.5	P	503.3	P	429	P	427.5	P	271.7	P	490	P
141435	37.4	P	35.8	A	15.8	A	16.9	A	32.5	P	44.2	A	13.9	A	41.8	A	25.8	A	-17.4	A	39.7	A	54.4	P	22.4	A	-26.1	A	-5.5	A	18	A	34	A	31	P	15.5	A	67.2	P	21.5	A	22.1	A	57.4	P	34.4	A
141436	122.3	M	53.2	P	102	P	85.7	P	64.9	P	65.1	A	44.2	A	109.2	P	57	A	23.3	A	130.2	P	74	P	75.4	M	70.1	A	46.6	A	71	A	81.8	P	46.6	P	39	P	49	A	60.4	A	62.3	A	48.1	A	18.9	A
141437	81.7	P	34.5	P	28	P	12.3	P	13.4	A	8.7	A	13.6	A	19	P	29.6	P	40.7	P	-2.9	A	-9.4	A	22.6	A	24	A	-11.8	A	24.5	P	33.5	P	0.2	A	13.3	P	10.4	P	10.9	A	18.3	P	-16	A	49.1	P
141438	31.3	P	28.3	P	32.4	P	54.8	P	14.2	A	-19.7	A	35	P	29.3	A	19.2	A	22.9	A	58.3	A	28.6	A	39.4	A	9.9	A	25.8	A	42.3	P	22.2	P	14.9	A	21.2	P	48.3	P	15.6	A	15.5	A	18.6	A	37.9	P
141439	2.2	A	5.1	A	16.9	A	-6.6	A	-8.4	A	-17.4	A	3.4	A	17.1	A	-16.2	A	-23.4	A	14.5	A	13.1	A	-10.6	A	-8.5	A	22.7	A	5.1	A	5.4	A	14.9	A	-1.4	A	22.8	A	7.1	A	13.6	A	20.1	A	-18.6	A
141440	18.2	A	0.8	A	78.8	P	23.6	A	-19.8	A	22.8	A	19.3	A	6.9	A	5.2	A	5.1	A	13.1	A	29.6	A	-33	A	1.9	A	42.1	P	40.7	P	2	A	11.7	A	44.1	P	24.2	A	0.2	A	11.8	A	76.5	P	43.5	P
141441	41.1	P	17.9	A	25.4	A	19.3	A	-2.4	A	-20.9	A	13.8	A	22.6	A	4.4	A	-2.2	A	-5.1	A	-10.7	A	20.2	P	3.3	A	24.9	A	16.4	A	-7.6	A	15.4	P	17.7	A	10.8	P	-11.9	A	12.5	A	27.8	P	6.3	A
141442	-14.4	A	-20.1	A	33.2	A	97.2	P	10.9	A	-3.1	A	78.7	P	53.2	A	5.4	A	7.8	A	2.3	A	70.8	P	-8.3	A	-9.9	A	119.2	P	33.9	A	-8.3	A	-10	A	106.9	P	88.1	P	-6.4	A	-5.4	A	94.8	P	136.2	P
141443	60	P	17.8	A	78.2	P	86.9	P	17.1	A	24.4	A	60.1	P	68.9	P	14.1	P	3.2	A	82.3	P	55.2	P	35.7	A	43.5	P	50.5	P	52.7	P	41.3	A	43.9	P	60.9	P	57.3	P	27.1	A	17.4	A	71.3	P	65.4	P
141444	581.2	P	431.6	P	560.2	P	459.3	P	348.2	P	104.5	P	284.5	P	358.7	P	383	P	301.3	P	477.1	P	368.5	P	332.5	P	457.9	P	343.8	P	337	P	430.2	P	506.3	P	394.9	P	383.5	P	193.9	P	149	P	164.2	P	214.7	P
141445	212.1	P	180.8	P	184.4	P	133.5	P	172.7	P	138.5	P	185.2	P	147.3	P	146	P	149.1	P	165.5	P	170.5	P	172.3	P	192.9	P	136.1	P	132.5	P	224.7	P	130.6	P	134.9	P	173.9	P	186	P	163.4	P	133	P	163.2	P
141446	70.8	P	132	P	29.1	P	33.4	P	104.1	P	91.6	P	29.5	A	64.9	P	106	P	72.9	P	76.7	P	29.3	P	92.6	P	102	P	28.7	A	23.9	P	78.2	P	91.9	P	23.4	P	42.7	P	117	P	117.9	P	22.3	P	45.9	P
141447	28.8	A	16.5	A	-4.5	A	4.5	A	8.1	A	26	A	63.4	P	45	A	22.3	A	43.6	A	30.5	A	-6.6	A	7	A	-3	A	21.5	A	41.7	A	-18.9	A	23.2	A	6.8	A	27.7	A	6.8	A	12.6	A	12.7	A	5.8	A
141448	169.2	P	180.8	P	137.6	P	124.1	P	236.9	P	144.5	P	119.7	P	155.1	P	212.9	P	165.6	P	151.4	P	132.5	P	174.7	P	195.5	P	90.9	P	92.8	P	191.8	P	210.4	P	99.6	P	111.1	P	214.5	P	226.2	P	77.2	P	109.7	P
141449	12	A	26	A	-9.6	A	17.1	A	2.9	A	-3.8	A	4.8	A	7.7	A	-23.2	A	-6.7	A	2.6	A	2.4	A	3.6	A	-5.9	A	5.7	A	5	A	18.1	A	-4.9	A	11.7	A	1.6	A	33.8	A	-6.2	A	-9.2	A	13.2	A
141450	856.8	P	679.1	P	1001.2	P	681.6	P	265.4	P	975.2	P	1381	P	1238.1	P	843.4	P	741.4	P	825.3	P	600.9	P	705.6	P	331.4	P	638.4	P	1516	P	635.2	P	278	P	754.5	P	741.9	P	320.6	P	241.5	P	630.8	P	1008.8	P
141451	99	P	168.5	P	21.1	M	39.3	P	112.3	P	83.1	P	31.2	P	80.2	P	130.3	P	133.1	P	52.6	A	34.4	P	66.8	P	112.1	P	26.7	A	23.9	A	97.4	P	110.9	P	39.9	P	39.8	P	139.3	P	126.8	P	13.3	A	49.2	A
141452	165.3	P	144.6	P	88	P	102.1	P	147.7	P	103.2	P	97.8	P	87.4	P	125.6	P	123.7	P	117	P	100.1	P	110.1	P	147.7	P	127.7	P	71.1	P	129.9	P	119.8	P	97.7	P	83.3	P	138.5	P	169.1	P	76.7	P	80.8	P
141453	136.7	P	229.3	P	184.3	P	236.1	P	248	P	357.3	P	189.9	P	154.2	P	253.6	P	242.5	P	131.8	P	211.4	P	158	P	201.9	P	186.2	P	211.9	P	152.7	P	230.6	P	220.2	P	293.7	P	212.6	P	296.1	P	220.5	P	208.6	P
141454	179	P	186.2	P	91.3	P	128.8	P	67.3	P	52.5	P	24.6	A	36.9	P	71.6	P	53.5	P	49.3	M	38.1	P	87	P	35.2	P	48.7	A	72.9	P	82.4	P	98.3	P	34.2	P	39.6	P	54.1	P	46.1	P	28.4	M	49.7	P
141455	77.7	P	62.4	P	61.2	P	69.6	P	38.9	A	17.2	A	15.6	A	61.5	P	39.6	P	39.5	A	18	A	17.7	A	46.6	P	77.5	P	10.7	A	16.2	A	52.4	P	40.3	P	17.1	A	11.3	P	51.7	P	35.4	A	45	A	23	A
141456	55.6	P	62.1	P	15.1	P	29.6	A	74.5	P	87.8	P	31.6	A	10.8	A	49.8	P	66.8	P	34.9	A	9.1	A	70.2	P	51.5	P	19.5	A	11	A	65.8	P	60.7	A	40.8	P	31.1	A	66.9	A	98.4	P	37.2	P	-3.7	A
141457	85.2	P	179.7	P	4.2	A	2.9	A	204.3	P	93	P	-0.8	A	24.2	A	239.6	P	251.7	P	24.1	A	22.1	A	181	P	231.8	P	25.1	A	26.2	A	195.4	P	214.6	P	-0.9	A	1	A	204.1	P	234.5	P	16.3	A	23.4	A
141458	91.2	P	91.5	P	50.5	P	92.5	P	104.4	P	208	P	65.7	P	91.5	P	106.8	P	111.7	P	76.6	M	37.4	A	115.7	P	105.7	P	79.7	A	73.8	P	90	P	119.2	P	88.1	P	67.2	P	156.9	P	96.3	P	77.7	P	98.7	P
141459	6.3	A	20	M	-7.6	A	13.5	A	25.8	M	39.3	A	13.2	A	-6.3	A	36.6	P	24.8	A	15.7	A	22.8	P	27.4	A	75.4	P	-16.6	A	23.5	P	27.5	A	62.5	A	13.8	A	22.6	A	37.6	A	58.1	P	9.5	A	-4	A
141460	172.1	P	123.4	P	71.9	P	103.8	P	46.5	P	92.5	P	59.1	P	76.7	P	76.5	P	62.6	P	37.7	A	64.8	P	63.1	P	87.3	P	21.4	A	52.7	A	66.2	P	29.2	P	53.1	P	52.5	P	27.9	A	27.3	A	94	P	67.8	P
141461	589.7	P	468.1	P	598.2	P	520.7	P	336.7	P	437.2	P	840.2	P	605.7	P	323.7	P	480.8	P	653.8	P	972.6	P	539.1	P	442	P	666.6	P	814.5	P	309.9	P	483.5	P	761.5	P	863	P	210.3	P	396.1	P	558	P	551	P
141462	-26.6	A	87.4	P	-99.1	A	-81.6	A	64.5	P	23	A	-43.8	A	-48.9	A	56.9	P	22.1	A	-66	A	-55.1	A	141.8	P	50.4	A	-128.1	A	-89.8	A	-15.1	A	72.5	P	-20.6	A	-0.9	A	114.2	P	59.9	P	0.7	A	-25.5	A
141463	151.9	P	205.8	P	94.9	P	114	P	185.6	P	43.2	A	107.7	P	120.5	P	245.8	P	111.6	P	115.5	P	92	P	154.5	P	180.7	P	80.2	P	91.1	P	172.3	P	202.3	P	98	P	85.3	P	169	P	213.2	P	85.5	P	109.1	P
141464	20.3	A	55.5	P	29.8	P	8.4	A	54	P	-6.1	A	3	A	40.5	A	49.3	P	29.5	A	20.1	A	33.4	P	37.4	P	21.6	P	48.3	P	3.6	A	53.9	P	30.6	P	17.8	P	28.2	P	66.3	P	19.1	A	58	P	19.2	P
141465	8.3	A	26.6	A	36.5	P	30.4	A	17.6	A	9.5	A	31.9	P	54.1	P	15.6	A	12.3	A	27.2	A	61	P	12.2	A	19.5	A	19.2	A	36.3	A	18.6	A	20.5	P	36.3	P	27.9	P	27	A	18.2	A	22.8	A	47.3	P
141466	81.8	P	94.6	P	59.3	P	63.8	P	134.1	P	147.9	P	136.2	P	101.8	P	149.1	P	121.6	P	194.3	P	160	P	151.5	P	151.8	P	142.7	P	101.5	P	112.4	P	80.8	P	63.9	P	77	P	169.3	P	112.7	P	91.4	P	109.4	P
141467	135.6	P	136.3	P	85	P	81.7	P	117.6	P	111.4	P	86	P	116.3	P	150.2	P	118.9	P	122.2	P	86	P	154.5	P	199.8	P	80.9	P	93.8	P	151.9	P	164.1	P	84.7	P	81.8	P	161.5	P	73.4	P	63.5	P	84.8	P
141468	268.4	P	294.2	P	439.5	P	470.9	P	274	P	327	P	451.9	P	452.1	P	316.9	P	293.8	P	400.7	P	471	P	267.1	P	288.1	P	612.1	P	407.2	P	306.8	P	331.7	P	515.9	P	486.6	P	323.7	P	285.7	P	473.4	P	461.6	P
141469	120.1	P	124.2	P	60.5	P	90.7	P	158.4	P	23.1	P	134.7	P	122.7	P	103.3	P	95.7	P	180.8	P	121.8	P	184.4	P	148.8	P	150.6	P	141.7	P	119.1	P	74.5	P	73.6	P	46.7	P	82.2	P	77.2	P	42.4	P	83	P
141470	527.8	P	695.7	P	459.7	P	480	P	745.9	P	453.9	P	334	P	384.9	P	720.9	P	818.6	P	544.7	P	340.9	P	719.6	P	738	P	455.7	P	356.1	P	673.9	P	776.8	P	468.5	P	470	P	912.1	P	801.5	P	400.7	P	404.8	P
141471	139.5	P	162.5	P	43.6	P	58.7	P	172.2	P	157	P	61.5	P	80	P	149.3	P	202.2	P	81	P	56.8	P	191.9	P	243.1	P	86.5	P	62.5	P	146.3	P	120.8	P	55.9	P	60.5	P	308.2	P	163.1	P	63.2	P	74.5	P
141472	131.6	P	125.2	P	68.1	M	39.8	P	45.3	A	69.3	P	72	A	55.2	P	119	P	60.3	P	80.2	P	74.8	P	73.1	A	25	A	18	A	127.5	P	86.1	P	88.4	P	34.4	M	43.8	A	106.9	P	65.8	A	103.5	P	146.4	P
141473	5.7	A	-11.8	A	-9.3	A	-8.9	A	-23.5	A	27.1	A	-1.3	A	29.3	A	-19.5	A	20.4	A	11.4	A	12.7	A	-13.3	A	17.2	A	15.5	A	18.9	A	-0.3	A	14.2	A	-15.6	A	43.6	A	-12.8	A	-20.4	A	9.3	A	0.5	A
141474	84	P	56.7	P	97.2	P	98.3	P	45.4	P	53.2	A	105.6	P	121.7	P	55.9	P	71.3	P	147.9	P	136.6	P	65.4	P	42.5	A	131.9	P	111.3	P	55	P	41.7	P	142.1	P	115.4	P	77.8	P	60.7	P	126.8	P	95.4	P
141475	112.6	P	168.7	P	80.5	P	136.1	P	151.5	P	167.3	P	127.9	P	137.3	A	222.5	P	155.8	P	135.4	P	106	P	154.8	P	147.4	P	135.2	P	120.9	P	115.6	P	148.5	P	139.9	P	110.2	P	147.3	P	168.5	P	109.4	P	116.5	P
141476	58.4	P	50.5	P	66.5	P	51.5	P	67.2	P	150.8	P	94.4	P	163.1	P	92.7	P	63.8	P	127.5	P	92.5	P	74.7	P	47.6	P	104.1	P	78	P	65.6	P	68.7	P	85	P	84.9	P	72.5	P	86.3	P	77.3	P	85.4	P
141477	63.5	P	118.8	P	29.9	A	24.7	A	125.8	P	171.5	P	9.7	P	34.2	A	138.4	P	186.6	P	30.8	A	1.3	A	140.6	P	131.7	P	10.8	A	-15.7	A	99.3	P	116.6	P	23.6	A	34.5	P	86.3	P	158.9	P	40.5	A	7.4	A
141478	2795.5	P	3564.1	P	1256.2	P	965.1	P	3823.4	P	4923.4	P	1332.5	P	1350	P	3434.8	P	3977.7	P	1465	P	1165.3	P	4437.4	P	4085.7	P	758.9	P	1550.7	P	3576.3	P	3323.9	P	1041.3	P	1066.3	P	4123.9	P	3975.1	P	1586.8	P	1634.4	P
141479	460.8	P	248	P	235	P	279.5	P	261.2	P	369	P	366.5	P	369.5	P	211.2	P	288.6	P	338.8	P	308.4	P	274.1	P	360.2	P	397.9	P	336.7	P	410.5	P	279.7	P	255.2	P	279	P	159.3	P	208.3	P	182.6	P	193.2	P
141480	246	P	192.7	P	198.7	P	130.7	P	236.9	P	321.7	P	204.8	P	196.7	P	205.1	P	224.6	P	290.1	P	209.8	P	300	P	235.3	P	184.4	P	199.8	P	237	P	259	P	185.4	P	201.7	P	253.9	P	256.1	P	170.9	P	222.3	P
141481	93.8	P	33.2	A	66.9	P	48.1	P	29.5	A	85.4	M	64.8	A	73.2	P	52.4	P	35.1	P	47.9	A	56.9	P	41.1	A	50.6	P	23.5	A	68.1	P	64.7	M	72.1	P	38.5	P	44.1	M	-0.5	A	34.2	P	24.7	A	34.8	A
141482	140.7	P	106.2	P	175.9	P	195.9	P	83.3	P	80.2	P	200.4	P	157.7	P	75.1	P	66.6	P	124.7	P	166	P	75.5	P	111	P	203	P	166.8	P	69.5	P	96	P	128.8	P	126.3	P	76.3	P	59.4	P	138.8	P	124.3	P
141483	864.9	P	613.9	P	801.9	P	835.8	P	649.2	P	246.6	P	847.4	P	876	P	642.3	P	557.3	P	1188.2	P	833.7	P	577.6	P	697.8	P	807.6	P	687.7	P	721.4	P	680.8	P	803	P	823.2	P	450.3	P	463	P	732.6	P	706.9	P
141484	277.2	P	168.8	P	358.4	P	191.2	P	185.6	P	305.1	P	261.7	P	266.4	P	108.3	P	94.2	P	130.8	P	111.6	P	232.1	P	179.9	P	182.3	P	232	P	160.8	P	142.8	P	128.5	P	143.6	P	124.8	P	88.5	A	147.8	P	136	P
141485	52.8	A	117.4	P	43.3	P	32.7	P	138.7	P	109.4	P	20.3	P	34.8	A	154.9	P	134.5	P	56.2	P	18.7	A	116.3	P	140.3	P	54.3	M	24.3	A	117.8	P	137	P	22.5	P	30.4	A	218	P	149.4	P	24.7	A	27.8	A
141486	388.3	P	258.5	P	254.1	P	377.8	P	247.8	P	173.3	P	261	P	249.3	P	194.9	P	329	P	352.3	P	276	P	271.6	P	229.5	P	272.3	P	235.2	P	345.1	P	203.7	P	327.5	P	258.5	P	258.2	P	228.1	P	245.8	P	311.2	P
141487	89.8	P	98.8	P	19.8	P	13.2	A	56.7	P	169.9	P	32.6	P	31.8	A	90	P	63.8	P	8.3	A	6.1	A	142.7	P	69.2	P	-5.5	A	37.3	P	63.4	P	82.3	P	21.4	P	3.7	A	96.1	P	89.3	P	5.5	A	13.6	A
141488	35.1	A	49.3	A	6.6	A	52.2	P	39.2	P	47.4	A	16.5	A	33.9	A	55.2	P	43.6	P	53.1	P	39.5	A	32.1	A	80.8	P	8.3	A	46	A	75	P	72.2	P	25.9	A	23.3	P	44	P	36.4	A	45	A	13.3	A
141489	14.9	A	37.4	A	22.2	A	22.6	A	51.4	A	69.5	P	41.3	A	24.6	A	42.8	P	47.9	A	4.4	A	23.4	A	-6.5	A	18.5	A	23.5	A	-29.9	A	12.8	A	27.5	A	-5.2	A	25.8	A	34.4	P	-2.3	A	7.4	A	17	A
141490	172.4	P	202.6	P	93.7	P	96.6	P	123.5	P	121.1	P	141.2	P	92.8	M	137.7	P	140.5	P	125.5	P	100.9	P	111.8	P	137.8	P	88.4	P	37.6	A	164.5	P	240.3	P	115.9	P	86.3	P	151	P	147.1	P	106.1	P	48.6	P
141491	332.9	P	374.6	P	188.8	P	199.6	P	447.5	P	415.2	P	137.2	P	159	P	384	P	400.8	P	267.9	P	165.9	P	318.9	P	441.4	P	198.7	P	123.8	P	355.4	P	438.3	P	142.7	P	147.5	P	326.1	P	355.5	P	106	P	96.3	P
141492	97.2	P	208.4	P	205.7	P	229.2	P	243.3	P	126.3	P	231.1	P	179.6	P	187.6	P	287.8	P	138.3	P	208.4	P	166.8	P	185.4	P	251.9	P	158.7	P	150.3	P	242.2	P	239.6	P	232.1	P	261.9	P	278.1	P	211.5	P	253.2	P
141493	209.8	P	184.2	P	80.1	P	54.9	P	182.1	P	142.8	P	79.2	P	67.2	P	196.1	P	150.5	P	124.4	P	74.1	P	184.4	P	185.5	P	50.2	P	58.1	P	164.2	P	153	P	68.6	P	60	P	174.6	P	207.2	P	30.2	P	61	P
141494	60.7	P	29.2	A	72.8	P	86.2	P	13.4	A	40.3	P	52.8	A	62.4	P	42.6	P	24.4	A	64.9	P	62	P	46.5	A	41.7	A	76.9	P	62.6	P	29.7	A	31.7	P	55.6	M	40	P	14.6	A	25.4	A	58.7	P	59.4	P
141495	545.1	P	462.3	P	388.7	P	301.2	P	414.9	P	258.4	P	416.9	P	495.2	P	403.6	P	482.6	P	424.6	P	419.4	P	539.7	P	568.9	P	346.7	P	338.9	P	370.1	P	399.5	P	307.1	P	290	P	491.8	P	364.3	P	290.4	P	462	P
141496	40.3	A	61.5	P	37.3	P	30.7	P	73.9	P	86.8	P	-1.7	A	37.5	P	72.4	P	72.2	P	56	P	34.8	P	80	P	97.1	P	36.4	A	18.6	P	100.6	P	86.1	P	24.3	P	23.1	P	101.7	P	78.2	P	14.2	A	32.6	P
141497	-10.3	M	-5	P	27.5	A	50.3	P	8	A	-15.3	A	35.8	P	-21.8	A	24.9	A	29.6	A	42.2	P	59.1	P	-1	A	11.9	P	6.9	P	39.7	P	6.7	P	11.3	A	27.2	P	1.1	P	-9	A	-11.7	A	5	A	12.8	A
141498	40.3	A	30.5	A	21.1	A	27.7	A	37.9	A	7.5	A	68.5	A	51.7	A	49.6	A	44.3	A	94.4	P	37.9	A	49.6	A	40.1	A	65.7	A	59.4	A	93.1	P	35.9	A	40.3	A	52.7	P	48.7	A	15	A	3.3	A	39	A
141499	9.1	A	62.1	P	9.4	A	1.7	A	102.8	P	89.8	P	7.4	A	32.3	A	105.9	P	74	A	21.9	A	0.3	A	69.2	P	92.3	P	15.5	A	22.6	A	88.9	P	84.2	P	16.9	A	9	A	90.2	P	118.9	P	-22	A	-6.1	A
141500	108.8	P	124.9	P	60.5	P	65.8	P	144.5	P	119.2	P	63.5	P	54.6	A	144.1	P	170.6	P	84.9	A	41	M	172.4	P	188	P	65.9	P	59	P	186.5	P	168.1	P	57.5	P	49	A	199.1	P	181	P	61.5	P	46.3	P
141501	251.4	P	451.6	P	303.2	P	302.3	P	882.1	P	1142.3	P	721.1	P	670.4	P	931.8	P	1018.4	P	587.2	P	667	P	624.4	P	792	P	774.4	P	581.7	P	842	P	957.3	P	632.6	P	627.1	P	917.8	P	1000.4	P	741.7	P	666.5	P
141502	9.2	A	42.3	A	2.7	A	22.3	A	37.2	A	64.7	A	18.2	A	15.8	A	6	A	47.9	A	-24.3	A	19.8	A	1.5	A	28.9	A	36	A	42.6	A	-25.7	A	17.2	A	2	A	39	A	-1.2	A	11.3	A	26.7	A	24.7	A
141503	287.8	P	209.9	P	199.2	P	228	P	221.1	P	97.2	P	183.2	P	230.2	P	232.3	P	193.1	P	279.5	P	207.4	P	295.9	P	308.3	P	261.7	P	205	P	243.6	P	218.2	P	199.5	P	201.7	P	282	P	196.6	P	199.7	P	193.6	P
141504	242	P	309.7	P	181.4	P	196.8	P	343.1	P	215.5	P	184.9	P	144.7	P	284.1	P	414.6	P	162.4	P	133.4	P	271.9	P	357.8	P	187.6	P	106.4	P	323.5	P	395.1	P	138	P	144.4	P	390.8	P	366.3	P	156.6	P	211.8	P
141505	15.5	A	25.9	A	39.2	P	-15.1	A	10.6	P	-18.7	A	29.3	M	35	P	-2.7	A	37.3	P	9.9	A	-30	A	35.7	M	-14.5	A	-5.1	A	-5	A	37.2	P	3.3	P	4.4	A	-25.8	A	19.1	A	33.5	P	29.3	P	-19	A
141506	59.2	A	141.8	P	8.2	A	13	A	172.4	P	92.4	P	55.4	P	15.1	A	165.5	P	127.9	P	37	P	12.9	A	169.7	P	206	P	11.5	A	10.6	A	144.6	P	173.4	P	-5.3	A	22.4	A	176.9	P	182.2	P	11.4	A	25.7	A
141507	62.1	P	199.5	P	74	P	93.4	P	233.2	P	153.1	P	151.6	P	94.9	P	183.1	P	211.2	P	140	P	108.1	P	193.3	P	148.1	P	101	P	151.2	P	198.4	P	171.9	P	146.6	P	138.2	P	180.2	P	209.1	P	98.7	P	94.1	P
141508	80.3	P	114.1	P	62.3	P	88.3	P	107.7	P	33.2	P	46.4	P	65.2	P	113.4	P	119.5	P	105.8	P	50	P	103	P	82.8	P	54.9	P	70.5	P	91.4	P	78.8	P	57.4	P	58.2	P	105.4	P	79.6	P	44.4	P	69.7	P
141509	53.3	P	55.4	P	27.3	P	21.5	A	77.4	P	80.4	P	24.6	A	30.8	A	81.4	P	48.2	A	30.8	A	16.5	A	24.1	A	72.2	P	20	A	10.8	A	77.5	P	42	P	8.7	A	19.6	P	57.8	P	53	P	45.9	P	20.6	A
141510	-0.1	A	3.4	A	21.4	A	-11.1	A	29	A	14.6	A	27.4	A	-12	A	11.4	A	-10	A	49.5	M	32.2	A	48.2	A	18.6	A	31.3	A	-28.6	A	0.7	A	52.1	P	27.9	A	-1.4	A	5.5	A	20.8	A	-5.3	A	9	A
141511	180.2	P	189	P	72.7	P	65.8	P	144.7	P	125.8	P	24.6	P	12.9	A	148.7	P	120.1	P	80.3	P	41.3	P	87	P	148.6	P	53	P	35.8	P	124.6	P	139	P	31.2	P	27.3	P	143.6	P	152.6	P	52.9	P	27	M
141512	93.1	P	154.2	P	21.8	P	24.7	M	175.4	P	200.5	P	43.1	P	15.4	A	146.6	P	214.1	P	24.6	P	32.6	P	127.2	P	147.7	P	13.7	A	1.2	A	139.9	P	164.8	P	23.6	P	26.1	P	178.8	P	203.1	P	23	A	28.7	P
141513	-21.8	A	44.2	P	-44.4	A	-26.8	A	46.2	A	-94.3	A	-61	A	-106.8	A	54.6	P	56.2	P	-34.3	A	-62.6	A	30.9	A	80.5	P	-87.2	A	-56.7	A	31.2	P	83.6	P	-36.2	A	-39.1	A	64.2	P	111.9	P	-30.8	A	-63.4	A
141514	64.4	P	143	P	36.7	A	-9.2	A	143.9	P	51.7	P	14.5	A	18.4	A	127.8	P	155	P	48.9	P	23.4	P	122.8	P	184.1	P	-8.9	A	44.1	A	114.1	P	106.7	P	28.3	P	27.9	M	122.4	P	158.3	P	48.5	P	10.8	A
141515	242.3	P	218.9	P	227.5	P	231.2	P	274.3	P	304.4	P	331.2	P	338.2	P	246.7	P	235.2	P	360.7	P	335.6	P	331.6	P	316.4	P	442.4	P	373.1	P	215.5	P	350	P	349	P	340.1	P	265.6	P	252.6	P	280.3	P	263.7	P
141516	127.4	P	206.6	P	63.9	P	91.2	P	222	P	114.6	P	69.5	P	53.5	P	251.6	P	253.9	P	62.7	P	83.6	P	179.9	P	181.4	P	67.5	P	88.5	P	204.8	P	164.8	P	79.2	P	74.6	P	179.3	P	210.9	P	66.8	P	68.9	P
141517	31.3	P	47	P	29.9	P	13	A	73.6	P	91.2	P	26.1	A	21.9	A	55.1	P	43.4	A	-14.6	A	9	A	69	P	49.2	P	5.5	A	41.1	P	42.3	P	53.7	P	20.4	P	27.7	P	71.8	P	95.6	P	-22.4	A	36.1	P
141518	12.1	A	4.8	A	11.9	A	-3	A	11.8	A	30.9	P	-8.8	A	10.2	A	8.6	A	17	A	-14.5	A	-9.9	A	-2.7	A	23.6	P	7.9	A	11.1	A	8	A	-1.3	A	3.4	A	0.6	A	5.3	A	-0.7	A	-1.4	A	5.5	A
141519	61.6	P	49.2	P	25.6	A	42.1	P	57.3	P	66	P	20.3	A	13.2	A	68.5	P	56.8	A	17.9	A	33.2	A	54.6	P	69.4	P	40.5	P	55.5	P	69.5	P	47.5	P	36.2	P	40.5	P	62.5	P	71.8	P	56.3	P	38.2	A
141520	113.7	P	124.7	P	77.8	P	110.7	P	125.9	P	86.6	P	132.7	A	104.7	P	139.3	P	212.6	P	110.1	P	76.7	P	151.2	P	109.6	P	105.8	P	94	P	126.7	P	169.2	P	96.9	P	66.2	P	248.4	P	156.7	P	155.6	P	104.2	P
141521	91.2	P	137.1	P	72	P	45	P	153.3	P	216.1	P	40.9	P	45.5	P	190.6	P	177.8	P	74.7	P	50.8	P	122.7	P	140.4	P	39.1	P	36	A	129.4	P	185.8	P	49.8	P	54.1	P	190.9	P	182.2	P	27.1	P	62.6	P
141522	68.5	P	86	P	20.4	P	53.7	P	92.5	P	82.3	P	17.4	M	40	P	63	P	93.4	P	56.1	P	37.2	P	62.7	P	94.6	P	53	P	3.2	A	65.5	A	83.5	P	46.2	P	29.3	P	82	P	89.2	P	23.5	P	18.9	A
141523	119.1	P	102.2	P	123.3	P	78.5	P	115.1	P	146.8	P	73.4	P	129.6	P	99	P	94.5	P	109.3	P	105.7	P	126	P	78.7	A	110.8	P	128.6	P	70.9	A	122.1	P	101.9	P	98.1	P	84.8	P	83.8	P	106	P	110.4	P
141524	202.2	P	262.7	P	203	P	192.2	P	320.1	P	152	P	176.3	P	282.3	P	268.7	P	290.7	P	282.2	P	186.3	P	307.7	P	317.9	P	174.1	P	165.9	P	261.1	P	309.9	P	164.2	P	197.2	P	292.5	P	269.8	P	176.9	P	179.5	P
141525	66.3	P	106.4	P	26.3	A	43.5	P	100.3	P	103.8	P	49.3	P	18	A	95.5	P	109.9	P	48.7	A	46.9	A	84.6	P	83.5	P	38.8	P	33.9	P	61.8	P	79.3	A	38.3	A	28.9	A	117.1	P	98.2	P	55	P	31.5	P
141526	170.7	P	278.7	P	128.1	P	117.4	P	273.2	P	148.9	P	90.9	P	135.3	P	289.9	P	238.5	P	106.3	P	120.2	P	179.1	P	212.6	P	98.1	P	111.3	P	236.6	P	252.6	P	111.5	P	104.6	P	231	P	353.6	P	86.5	P	91	P
141527	292.3	P	205.5	P	303.3	P	178	P	114.8	P	237.5	P	196.9	P	186.3	P	184.4	P	157.4	P	203.7	P	105.9	P	231.8	P	184.5	P	181.9	M	349.9	P	180.6	P	131.8	P	153.3	P	167.2	P	198.5	P	135	P	125.4	P	261.6	P
141528	1454.5	P	1345.7	P	528.4	P	490.5	P	1532.4	P	1997.9	P	966.8	P	1378.6	P	1562.8	P	1734.7	P	1074.1	P	663.2	P	1666.8	P	1482.7	P	605	P	654.1	P	1434.7	P	1436.7	P	577.6	P	585.3	P	1698.8	P	1521.4	P	877.5	P	742.4	P
141529	44.6	P	40.5	P	30.2	P	19	P	32.4	P	44.7	A	4.1	A	24.1	A	54.2	P	52.4	P	31.7	P	18.7	P	73.3	P	47.8	P	41.1	P	26.8	P	42.3	P	33.7	P	21.5	P	38.9	P	79.5	P	41.9	P	18.1	P	31.7	P
141530	0.7	A	29	A	-0.6	A	-53.9	A	48.6	P	-7	A	-2	A	-4	A	18.4	A	28.2	A	-28.5	A	-13.9	A	-0.6	A	34.2	A	-42.4	A	17.8	A	25.4	A	55.2	A	-5.5	A	8.6	A	40.4	A	52.2	A	-4.7	A	4.2	A
141531	391.4	P	351.8	P	163.2	P	185.6	P	560.8	P	565	P	272.6	P	254.5	P	415.5	P	424.5	P	345.2	P	233.4	P	550.2	P	522.3	P	225.9	P	235.3	P	400.8	P	425.3	P	143.5	P	173.7	P	468.8	P	424.9	P	175	P	252.3	P
141532	206.9	P	137	P	260.4	P	252.5	P	162.5	P	242.4	P	269.6	P	200.7	P	202.6	P	167.3	P	262.5	P	264.4	P	190.5	P	191.5	P	271.3	P	278.1	P	180.7	P	205.4	P	304.9	P	291.6	P	180.1	P	200.3	P	258.3	P	260.6	P
141533	18.2	P	21.9	P	25.9	A	21.9	A	10	A	-21.8	A	21	A	24.3	A	-6.6	A	5.4	A	10.2	A	6.6	A	8.7	A	-13.3	A	10.8	A	2.2	A	11	A	-9	A	16.7	P	2.2	A	-15.7	A	-11.4	A	19.6	M	-7.1	A
141534	142.5	P	89.7	P	154.9	P	85.7	P	34.7	P	68.2	A	58.1	P	85.1	P	60.9	P	53.6	M	52.5	P	71.6	P	67.9	P	37.1	A	72.4	P	47.3	A	49.5	P	74.9	P	66.8	P	85.5	P	61.6	P	51	A	113.7	P	95.5	P
141535	136.7	P	145.1	P	9.8	A	39.4	P	210.6	P	256.5	P	10.5	M	-2.5	A	189.4	P	162.3	P	46.3	A	38.5	P	177.5	P	185	P	11.7	A	8.9	A	159.9	P	163.7	P	24.3	P	27.1	P	208.9	P	205.6	P	48.6	P	7.6	A
141536	464.5	P	453.3	P	263.3	P	236.9	P	396.7	P	524.8	P	233.6	P	205.1	P	385.4	P	417.3	P	296.1	P	218.3	P	375.6	P	413.3	P	198.7	P	151.8	P	347.7	P	378.8	P	208.8	P	180	P	403.7	P	408.6	P	153.1	P	229.4	P
141537	144.8	P	158.2	P	97.8	P	110.3	P	186.1	P	97.8	P	123.1	P	144.4	P	176.9	P	168.4	P	183.5	P	120.7	P	200.7	P	180.4	P	133.1	P	127.9	P	168.8	P	212	P	96.7	P	104.4	P	175.4	P	188	P	115.5	P	100.7	P
141538	93.1	P	76.1	P	-5.1	A	43.6	P	99.5	P	29.6	A	39.9	A	35.5	A	82.5	P	103.9	P	32	A	23	A	73.3	P	98.8	P	14.6	A	7.5	A	74.8	P	79.3	P	19.5	P	13	A	133.1	P	129.5	P	34.9	P	8	A
141539	656.7	P	773	P	449.2	P	316.5	P	881.6	P	1214.1	P	398.6	P	491.6	P	783.8	P	942.9	P	417.3	P	305	P	866	P	804	P	355.7	P	472.2	P	839.3	P	722.4	P	255.7	P	285	P	1002.9	P	878.5	P	303.4	P	373.8	P
141540	94.5	P	160.3	P	45	A	26.8	A	155.7	P	263.5	P	2.4	A	-30.9	A	198.3	P	187.1	P	80.8	A	41.1	A	177.4	P	169.4	P	41.6	A	-6.2	A	224	P	208.5	P	24.1	A	24	A	222.3	P	219.3	P	41.9	A	46.6	P
141541	2551.5	P	1855.3	P	2219.2	P	2660.2	P	1649.6	P	1158.3	P	1947.4	P	2062.2	P	1271.6	P	1505.2	P	2487.9	P	2078.2	P	1804.8	P	2087.1	P	2658.6	P	1922.8	P	1784.4	P	1441.4	P	1767.3	P	1691.6	P	1262.4	P	1306.8	P	1245.1	P	1605.4	P
141542	60.4	P	112.6	P	28.7	P	43.3	P	130.5	P	47.5	A	40.7	P	57.6	P	110.7	P	103.8	P	68.4	P	52	P	78.5	P	95.6	P	52	P	28.2	P	81.7	P	101.3	P	51.3	P	37.5	P	111.5	P	130.1	P	33.9	A	36.7	P
141543	127.4	A	111.2	P	54	P	78.9	P	101.2	P	218.4	P	91.1	P	130.8	P	101.7	P	162.8	P	117.8	P	86.9	P	155.1	P	151.5	P	126.4	A	88.5	A	130.4	P	95.6	P	89	P	79.3	A	108.6	P	133.7	P	69.1	P	126.4	P
141544	135.2	P	104.5	P	86.4	P	105.3	P	90.5	P	44.1	P	98.3	P	124.9	P	65.9	P	71.4	P	122.7	P	174.8	P	110.2	P	96.9	P	86.6	P	82.1	P	93.1	P	117.3	P	94.7	P	89.7	P	75.5	P	78.1	P	78.1	P	93.5	P
141545	18.6	A	3.2	A	49.3	P	52.7	P	2.8	A	-0.7	A	10	A	35.5	P	25.3	P	-36.4	A	3.6	A	20.5	P	-7	A	-3.2	A	13.4	P	8.1	A	-0.6	A	-5.8	A	-1.3	A	11.6	A	-8.6	A	5.2	A	28.6	A	2.8	A
141546	154.3	P	210.9	P	71.1	P	64	P	336	P	378.7	P	100.4	P	85.5	P	258.4	P	310.3	P	88.4	P	93.4	P	291.5	P	258.8	P	104.7	P	75.6	P	279.7	P	296.8	P	78.4	P	74.9	P	326.9	P	339.6	P	67.3	P	98.1	P
141547	109.2	P	75.5	P	168	P	125.2	P	89.8	P	190.8	P	179.3	P	158.5	P	90.1	P	78.9	P	146.9	P	147.6	P	149	P	67	P	85.7	P	197.7	P	69.9	P	83	P	162.3	P	151.8	P	89.5	P	76.7	P	163.9	P	185	P
141548	87	P	98.8	P	194	P	205.5	P	117.7	P	94.4	P	208.6	P	193	P	111.9	P	70.5	P	213	P	191.7	P	102.9	P	104.9	P	172.2	P	216.6	P	86	P	107.5	P	185.7	P	194.4	P	84.4	P	78.1	P	156.6	P	171.1	P
141549	86.3	P	167.5	P	57.9	P	70.5	P	303.5	P	118.8	P	173.7	P	106.5	P	297.1	P	196.1	P	155.2	P	230.5	P	183.1	P	231	P	78.7	P	76.1	P	210.5	P	251.1	P	79.3	P	94	P	258.1	P	307.3	P	219.6	P	242.3	P
141550	171.4	P	126.8	P	175.2	P	134.6	P	117.7	P	130.5	P	145.7	P	169.9	P	161.4	P	93.4	P	160.5	P	210.2	P	120.6	P	172.8	P	172	P	220.6	P	186.6	P	171.3	P	205.5	P	180.3	P	172.1	P	150.6	P	134.7	P	195	P
141551	172.5	P	172	P	44.9	P	61.5	P	147.4	P	148.7	P	44.5	P	25	A	153.3	P	145.1	P	66.5	P	52.8	P	175.7	P	168.1	P	48.5	P	39.1	P	147.9	P	141.8	P	38	P	49.7	P	161.2	P	160.5	P	46	P	65.2	P
141552	-13.3	A	-7	A	-32	A	-33.4	A	-14.8	A	-54	A	-21.8	A	-12.5	A	-13.6	A	-22.1	A	10.7	A	-29.2	A	-16.7	A	-28.1	A	-44.5	A	-43	A	-9.3	A	-11.6	A	-12.1	A	-19.5	A	-13.1	A	-25.5	A	5.8	A	-26.6	A
141553	-29.7	A	27.6	A	-69	A	-13	A	40.1	P	-28.5	A	-70.3	A	-41.8	A	26.8	A	8.9	A	-30.7	A	-57.9	A	37.3	A	15.6	A	-22.4	A	-19.3	A	8.2	A	8.8	P	-2.1	A	14.7	A	68.1	A	92.6	P	12.1	A	-2.6	A
141554	391	P	290.9	P	335.2	P	382.3	P	453.2	P	240.2	P	498.8	P	283.4	P	508.3	P	495.2	P	490	P	384.8	P	404.2	P	463.6	P	326.4	P	281.5	P	435.2	P	397.7	P	440.9	P	454.8	P	504.8	P	488.1	P	378.5	P	460	P
141555	21.1	A	40.2	A	359	P	472.5	P	46.8	P	27.8	A	383.5	P	398.5	P	30	P	27.5	A	313.6	P	405.5	P	73.5	P	12.3	A	589	P	374.8	P	27.8	A	41.2	A	481.6	P	477	P	31.2	A	38.6	P	414.4	P	391.6	P
141556	62.3	P	80.3	P	16.8	P	6.3	A	96.2	P	82.3	P	23.1	M	16.9	A	71.1	P	110.3	P	16.3	A	15.5	A	32	P	84.4	P	11.8	A	49.1	P	82.3	P	79.6	P	18.9	P	17	A	81.2	P	91.7	P	27.4	P	17.8	A
141557	23.5	A	16.3	A	10.1	A	15	A	29.4	A	41.4	A	-2.1	A	-20.4	A	22.3	A	22.4	A	-14.2	A	-7.6	A	23.9	A	28	A	18.6	A	4.7	A	26.1	A	31.2	A	2.9	A	11.3	A	23.3	A	19.7	A	23.9	A	3.6	A
141558	42.3	A	103.9	P	32.3	A	37.7	A	100.2	P	26.5	A	50.3	A	45.1	A	148.5	P	90.2	A	59.3	P	64.3	A	132.9	P	149	P	50.4	A	57.5	A	136	P	156	P	54.2	A	111.1	P	137.8	P	176.6	P	59	P	61.6	A
141559	100.3	P	58.4	P	67	P	50.4	P	61.2	P	56.2	P	31.2	P	105.8	P	38.9	A	50.7	A	61.7	P	64.6	P	46	A	40.2	A	63.8	A	50.1	A	35.6	A	91.7	P	50.5	A	50.4	P	37.4	A	43.1	A	73.9	A	58.7	P
141560	17.9	A	4	A	53.3	P	106.6	P	41	A	79.4	M	123.4	P	82.5	P	17.8	A	59.4	A	74.3	P	97.1	P	-2	A	15.2	A	103.7	P	81.2	P	24.3	M	52.5	P	127.2	P	122.6	P	45.3	A	12.3	A	139.4	P	63.1	P
141561	60.9	A	245.3	P	9.8	A	-15.9	A	189.6	P	187.7	P	-13.3	A	-26.9	A	200.5	P	244.4	P	-29.4	A	2.1	A	234	P	296.4	P	23.6	A	20.4	A	140.6	P	168.8	P	-8.6	A	1.9	A	225.4	P	273.6	P	-2.3	A	6.7	A
141562	73.1	P	56.2	P	48.6	P	38.1	P	134.6	P	104	P	45.1	P	33.2	P	93.1	P	123.1	P	97.9	P	82.3	A	102.3	P	64.7	P	87.9	P	57.3	P	103.6	P	89.7	P	66.4	P	74.3	P	96.6	P	133.9	P	45.3	P	72	P
141563	40.5	P	47.4	P	24.7	P	41.5	P	-1.9	A	23.9	A	11.2	P	18.7	A	20.2	A	-24.1	A	-0.4	A	9.1	A	42.5	M	47.3	P	13	P	40.8	P	30.6	A	77.9	P	44.3	P	50.6	P	32.5	P	1.2	A	7.1	A	24.7	P
141564	206.6	P	150.9	P	576.8	P	390.7	P	106.7	P	111.4	P	233.3	P	298.8	P	147.6	P	112.4	P	363.1	P	301.8	P	118.3	P	136.3	P	339.6	P	326.8	P	196.5	P	195.5	P	327.3	P	272.7	P	52.5	P	98	P	221.3	P	151.3	P
141565	61.1	P	189.4	P	24.7	A	27.3	A	129.5	P	62.3	M	11.1	A	10.7	A	136.5	P	103.3	P	3.6	A	15	A	79.9	A	143.2	P	27	A	7	A	114.1	P	114.9	P	28.6	P	18.7	A	169.2	P	126.7	P	12.5	A	26.4	A
141566	151.8	P	126.7	P	22.9	A	26.8	P	151.4	P	227.4	P	42.3	A	34.2	A	129.4	P	167.5	P	56.7	A	37.9	P	201.2	P	176.1	P	45.9	P	9.5	A	172.3	P	148.1	P	38.5	P	36.2	P	193.3	P	172.1	P	33.1	P	41.8	P
141567	91.6	P	129.6	P	83.2	P	95.8	A	130.1	P	74.6	P	73	P	63.7	M	157.5	P	156.2	P	92.6	P	71.4	P	118.8	P	146.7	P	91	P	107	P	147.3	P	130.9	P	83.3	P	102.4	P	144.3	P	141.2	P	89.4	P	101.9	P
141568	390	P	269.6	P	605.6	P	314	P	183.3	P	387.6	P	376.5	P	413.6	P	196.6	P	250.4	P	301.2	P	416.5	P	333.1	P	165.3	P	257.2	P	457.8	P	279.4	P	183	P	338.2	P	330.7	P	200	P	161.3	P	468.9	P	618.2	P
141569	211.7	P	268.7	P	459	P	635.4	P	360.8	P	136.4	P	405.9	P	331.3	P	271.4	P	353	P	328.8	P	554.8	P	204.4	P	287.6	P	536.9	P	381.7	P	240.8	P	247.1	P	564.1	P	574.3	P	307.8	P	268.8	P	521.2	P	437.3	P
141570	120	P	118.6	P	33.5	A	9.5	A	148.4	P	142.9	P	18.4	M	39.5	A	132.9	P	143.8	P	9.7	A	52.2	P	168.4	P	152.8	P	14.1	A	24.4	P	168.2	P	142.7	P	34.1	P	-13.9	P	189.7	P	174.3	P	75.2	P	57.3	P
141571	123.5	P	222.3	P	35.8	A	55.8	P	105.8	P	39.7	P	48.3	P	75.7	P	147.1	P	158.2	P	80.7	P	54.4	P	165.5	P	72.4	P	95	P	38.1	P	73.3	P	87.6	P	7.1	A	19.1	P	178.5	P	134.3	P	64.4	M	43.7	A
141572	60.2	P	83.2	P	30.9	A	76.9	P	58.1	P	58.2	P	50.4	P	3.3	A	67.2	P	59.8	A	48.8	A	55.8	P	82.2	P	91.5	P	84.6	P	61.3	P	61.9	P	74.2	P	73.4	P	46.4	P	60.2	P	69.2	P	53.4	P	59.9	P
141573	419.9	P	260.4	P	448	P	428.9	P	231.1	P	447.3	P	497	P	482.2	P	316.2	P	313.9	P	603.4	P	422.9	P	285.6	P	270.2	P	422.1	P	364.6	P	229.2	P	184.8	P	330.2	P	319.4	P	303.1	P	235.8	P	254.8	P	412.7	P
141574	215.5	P	260.3	P	187.9	P	188.8	P	285.3	P	155.5	P	149.9	P	97.9	P	176	P	180.7	P	127.6	P	144.4	P	163.9	P	153.9	P	148.1	P	125.8	P	139.5	P	168.3	P	125.3	P	148.2	P	213.3	P	226.4	P	75.4	P	122.1	P
141575	277	P	306	P	453.9	P	321.2	P	158.7	P	152.9	P	284.9	P	201.3	P	173.7	P	180.5	P	333.4	P	373.3	P	203.2	P	320	P	370.8	P	216.8	P	263.9	P	277.7	P	304.8	P	239.4	P	221.9	P	214.2	P	220.1	P	226.2	P
141576	30	A	52.1	A	24.4	A	14.9	A	26.3	A	73.3	A	39	A	44.1	A	43	A	56.1	A	32.6	A	34.6	A	100.9	A	67.2	P	53	A	63.3	A	62.6	M	71.5	P	88.4	P	55.7	P	53.4	A	52.9	M	68	A	59.7	P
141577	234.7	P	211.1	P	378.4	P	387.8	P	168.4	P	169.2	P	362.5	P	275.5	P	179.3	P	170.7	P	273.4	P	323	P	211.4	P	190.7	P	468.9	P	322	P	161.4	P	169	P	407.6	P	399.3	P	186	P	190	P	338.3	P	358	P
141578	155.5	P	95.9	P	150.2	P	122.5	P	142.4	P	78.9	M	106.4	P	216.9	P	134.8	P	145.2	A	448.3	P	155.5	P	252	P	200.2	P	192	P	219	P	301.4	P	298.5	P	272.8	P	277.3	P	94	P	143.3	P	180.8	P	191.3	P
141579	33.5	A	75.9	P	67	P	125.3	P	99.6	P	1.1	A	77.3	P	108.6	P	88.1	P	53.9	A	102.5	M	91.9	P	65.4	A	180.2	P	129.2	P	101.9	P	56.8	P	65.8	P	99.9	P	128.8	P	68.6	P	46.9	A	58.1	A	81.2	P
141580	480.2	P	496.3	P	318.2	P	256.8	P	524.3	P	776.4	P	172.1	P	361.9	P	574.9	P	449.3	P	323.2	P	193.5	P	440.5	P	594.9	P	303.9	P	266.6	P	425.8	P	591.2	P	202.7	P	245.6	P	569.9	P	499.3	P	273.4	P	224.7	P
141581	78.3	P	120.4	P	94.1	P	47.3	P	169.9	P	192.7	P	114.3	P	75.3	P	182.6	P	184.6	P	125	P	108.1	P	183.9	P	187.1	P	90.4	P	71.7	P	167.5	P	207.9	P	104.7	P	108.8	P	208.1	P	179.6	P	75.9	P	120	P
141582	218.8	P	191.5	P	302.9	P	244.8	P	268.1	P	414.1	P	226.4	P	220.8	P	175.2	P	272.4	P	306.6	P	230.9	P	224.3	P	216.5	P	226.9	P	221.2	P	274	P	213.7	P	212.4	P	255.4	P	209.9	P	255.3	P	263.3	P	268.2	P
141583	534.2	P	333	P	614.8	P	457.8	P	31.4	P	31	A	49	P	66	P	43.1	P	49.8	P	45.6	A	43	P	28.4	A	45.5	P	60.8	P	53.2	P	31.3	A	53	P	46.8	P	45.8	P	6.9	A	28.5	A	73.4	P	44.8	P
141584	124.5	P	129.1	P	49.7	P	58.2	P	157.4	P	92.5	P	17.7	P	36.7	P	137.9	P	143.9	P	56.5	P	47.6	P	125.3	P	171.3	P	70.7	P	21.7	P	129.6	P	163.5	P	40.6	P	53.2	P	182.5	P	149.6	P	43.3	P	29.2	P
141585	153.5	P	171.4	P	244.1	P	314.7	P	158.1	P	69.9	P	271.8	P	239	P	186.5	P	148.1	P	273.9	P	253.2	P	209.2	P	206	P	285.6	P	195.1	P	168.5	P	185.5	P	270.7	P	301.1	P	184.8	P	141.4	P	289.7	P	299.4	P
141586	1.8	A	21.2	P	-8.4	A	20.8	A	40.7	P	27.5	A	28.6	A	-0.2	A	4.4	A	11.9	A	33.5	A	18	A	23.6	A	22.6	A	9.2	A	-2.4	A	6	A	29	A	7.3	A	24	P	18	A	23	A	9.2	A	38	A
141587	143.5	P	146	P	171.3	P	232.9	P	155.5	P	128.9	P	207.1	P	167.7	P	167.3	P	132.4	P	102	P	187.7	P	128.5	P	147.6	P	186.6	P	137.8	P	119.3	P	178.8	P	203.8	P	177.9	P	167.6	P	155.3	P	134.1	P	169.8	P
141588	68.3	P	85.9	P	69.3	P	74.6	P	153.9	P	104.7	P	133.6	P	151.8	P	168.4	P	113.9	P	80.1	P	128.8	P	124.7	P	148.9	P	91.4	P	121.1	P	125	P	155.4	P	94.3	P	105.6	P	131.4	P	156	P	99.1	P	129.2	P
141589	92.3	P	115.5	P	99.9	P	112.8	P	134.5	P	89.1	A	83.7	P	83.3	P	118.3	P	143.1	P	80	A	62.7	P	109.9	P	106.3	P	64.6	P	79.2	P	89.8	P	120.6	P	92.5	P	85.7	P	116.1	P	174.7	P	69.6	A	82.8	P
141590	37.4	A	65.2	P	32.5	A	25.6	A	-5.5	A	-17.5	A	50.2	A	19.8	A	51.2	A	35.9	A	-0.7	A	22.5	A	36	A	22.3	A	49.4	A	24.7	A	50.6	P	9.2	A	20.1	A	36.5	A	37.2	A	56.8	A	-7	A	29.3	A
141591	285.4	P	282.9	P	196.3	P	174.5	P	288.4	P	156.8	P	144.5	P	227.8	P	252.9	P	261.5	P	205.8	P	150.7	P	367.2	P	351.4	P	147	P	158.7	P	259.8	P	233.3	P	136.9	P	141.6	P	345.9	P	285.5	P	151.3	P	165	P
141592	157.1	P	105	P	157.7	P	143.6	P	72.6	P	66.1	P	105.7	P	125.7	P	84.5	P	60.4	P	136.4	P	130.3	P	44.7	P	96.6	P	114.1	P	159	P	107.1	P	91.3	P	104.1	P	135	P	55.2	P	74	P	107.4	P	121	P
141593	202	P	160.9	P	164.9	P	166.2	P	280.4	P	120.3	P	168.3	P	159.9	P	142.4	P	212	P	163.6	P	130.4	P	212.5	P	243.8	P	113.1	P	106.8	P	266.4	P	186.2	P	141.8	P	141.7	P	247	P	285.8	P	147.6	P	174.4	P
141594	73.6	P	94.7	P	178.1	P	244.9	P	80.9	P	97.5	P	150.6	P	133.3	P	84.1	P	66.8	A	109.5	P	208.5	P	58.5	P	28.5	M	240.3	P	153	P	27.1	A	57	P	242.9	P	235.3	P	60.1	P	66	P	247.4	P	209.3	P
141595	207.2	P	279.6	P	115	P	160.7	P	280.6	P	106.5	P	127.3	P	96.3	P	220	P	285.6	P	130.1	P	139.8	P	354.7	P	292.3	P	168	P	116.6	P	211.9	P	236.4	P	132.5	P	134.1	P	321.7	P	293.2	P	98.2	A	150.8	P
141596	87.2	P	172.3	P	61.9	P	85.6	P	151.3	P	265.3	P	62.7	A	64.9	P	125.5	P	211.3	P	69.9	P	71.9	P	149.1	P	174.1	P	123.6	P	86.7	P	153.8	P	172.5	P	88.5	P	117.9	P	192.7	P	195.9	P	110.8	P	89	P
141597	53.5	P	89.9	P	49.1	P	40.6	P	99	P	51	A	33.7	P	22.9	P	111.3	P	65.4	P	13.2	A	31.8	P	106.2	P	111.6	P	34	P	47.1	P	85.1	P	112.8	P	47.7	P	33.4	P	112.9	P	110.4	P	54.7	P	26.6	P
141598	193.6	P	188.7	P	184.6	P	168.9	P	274.8	P	182.1	P	85.4	P	133	P	269.5	P	261.3	P	178.9	P	100	P	249.2	P	282.9	P	127	P	115.6	P	188	P	255.7	P	125.6	P	118.1	P	253.9	P	240.3	P	49.1	P	113.9	P
141599	12.2	A	27.3	P	16.7	A	59.4	P	41.1	A	42.6	A	34.8	A	55.2	A	53.6	P	46.3	A	57.2	A	21.9	A	58.4	P	43.2	A	49.5	A	56.1	P	24.8	A	36.6	A	40.2	A	20.2	A	29.5	A	29.4	A	26.9	A	44.5	A
141600	23	A	43.2	P	24.3	A	46.4	A	26.4	P	45.3	A	29	A	39.4	P	21.5	A	39.4	A	31	A	28	A	49.9	P	37.6	A	31.4	P	32.2	A	42.6	P	62.4	P	14.1	A	7	A	38.6	P	19.4	A	-2.1	A	19.7	A
141601	174.4	P	130.2	P	47.7	P	61	P	158.5	P	186.5	P	79	P	40.4	A	149.1	P	161.8	P	133.3	P	86.4	P	172.2	P	155	P	43.8	A	86	P	137.6	P	127.1	P	60.9	P	77.1	P	225.4	P	142.5	P	81	P	68.6	P
141602	109.4	P	112	P	32.9	P	42.6	A	101	P	57.2	A	13.6	A	33.4	A	127.9	P	74.2	P	63	A	22.5	A	109.6	P	118.8	P	30	A	36.1	A	112.1	P	118.4	P	45.6	A	17.9	A	147.3	P	136.9	P	31.8	A	43.7	P
141603	59.1	P	66.9	P	79.6	P	89.8	P	94.5	P	67.5	P	16	A	14.2	A	85.9	P	83.7	P	41.5	A	24.4	M	55.6	A	85.7	P	3.1	A	51.9	A	188.4	A	116.7	P	49.4	P	87.5	P	42.4	P	60.2	M	37.1	P	45.8	A
141604	15	A	-2.4	A	-3.6	A	-18.6	A	-4.9	A	36.4	A	-37.8	A	7.8	A	-13.9	A	-11.9	A	-40.1	A	-24.9	A	18.1	A	-14	A	27.1	A	-19.7	A	9.2	A	-29.4	A	-7.3	A	-10.9	A	6	A	-21.9	A	-9.7	A	-21.7	A
141605	305.9	P	167.4	P	253.7	P	265.2	P	356.1	P	143.8	P	254.9	P	256.5	P	244.5	P	240.8	P	329.9	P	222.8	P	364.6	P	281	P	289.8	P	296	P	256.2	P	343.7	P	305.4	P	242.6	P	308.6	P	328.3	P	206.9	P	252.5	P
141606	156.8	P	204.6	P	210.1	P	202.1	P	222.2	P	213.2	P	182.7	P	168.8	P	264.6	P	264.8	P	246.9	P	197	P	185.9	P	279.2	P	199.4	P	202.3	P	223.4	P	255.2	P	282.8	P	230.8	P	232.6	P	254.8	P	169.6	P	195.7	P
141607	175.5	P	127.1	P	171.4	P	171.8	P	101.6	P	64	A	243.4	P	129.9	P	109.7	P	112.9	P	112.9	P	130.9	P	97.5	P	127.3	P	172.2	P	148.8	P	136.7	P	84.4	A	155	P	168.8	P	51.5	P	82.3	A	147.3	P	154.2	P
141608	62.9	P	212	P	23.6	P	45.8	P	210.7	P	118.2	P	14.9	P	5	A	293.9	P	202.4	P	48.4	P	38.1	P	144.2	P	183.2	P	39.1	A	6.4	A	169.4	P	237.9	P	9.2	A	39.6	A	224.2	P	251.7	P	46.3	P	36.7	P
141609	79.9	P	93.6	P	27.7	A	17.5	A	92.6	P	91.2	P	9.2	A	43.8	P	65.9	P	112	P	60	P	10.2	A	77.5	P	85.4	P	9.8	A	36.2	P	71.5	P	85.4	P	21.9	A	43.3	A	77	P	73.4	P	6	A	34.7	A
141610	77.3	P	98.6	P	61.1	P	18.7	P	84.6	P	76.3	P	104.2	P	67.6	P	89.9	P	39.9	P	97.2	P	37.3	P	85	P	79	P	121.5	P	21.1	A	46.8	P	61.7	P	64.5	P	101.9	P	96.2	P	77.4	P	12.7	A	27.6	A
141611	153.8	P	153.8	P	125.4	P	130	P	197.9	P	219.1	P	111.1	P	105.5	P	163.8	P	197.2	P	137.8	P	124.3	P	159.4	P	189.3	P	125.7	P	118.7	P	191.1	P	190.6	P	121.1	P	125.6	P	173.8	P	183.8	P	89.3	P	119	P
141612	106.9	P	138.9	P	50.7	P	56.6	P	147.1	P	74.2	P	32.8	P	7.4	A	168.1	P	116.5	P	65.4	P	54.4	P	136.1	P	128.2	P	58.3	P	36.2	P	109.3	P	110.4	P	38.5	P	32	P	123.2	P	123	P	20.6	A	40.2	P
141613	-27.3	A	-4.5	A	-43.1	A	-13.9	A	-20.4	A	-7.2	A	-18.2	A	-35.7	A	-1.4	A	19.3	A	-60.5	A	-15.7	A	-39.3	A	-22.4	A	-56.7	A	-12.5	A	-22.5	A	-15.4	A	-20.7	A	-11.9	A	-4.6	A	-14.9	A	-13	A	-58.8	A
141614	167.7	P	217	P	133.8	P	148.7	P	235.6	P	227.6	P	139.6	P	170.8	P	197.8	P	276.2	P	148.3	P	139.4	P	205	P	224.8	P	186.5	P	146.4	P	219.3	P	208.2	P	137.4	P	139	P	234	P	235.1	P	114.9	P	143.1	P
141615	103.4	P	199.1	P	47.2	P	56.1	P	155.3	P	242.6	P	44.7	A	7.4	A	120.4	P	154.1	P	36.5	A	-3.3	A	140.2	P	131.6	P	33.5	P	9	A	113.7	P	117.8	P	-7.6	A	6.4	A	175.3	P	152.8	P	20.3	A	30.9	P
141616	157.6	P	225.2	P	55.6	P	57.9	A	214.5	P	115.4	P	89.5	P	69.2	A	253.4	P	257.6	P	61.3	P	47.9	P	190	P	229.3	P	61.7	P	39.1	A	169.7	P	209.2	P	44.4	P	48.3	P	256.2	P	284.4	P	78	P	61.2	A
141617	620	P	634.5	P	322.3	P	347.8	P	759.6	P	967.1	P	310.7	P	333.4	P	640.7	P	801.6	P	430	P	301.5	P	596.8	P	663.5	P	375.1	P	281.3	P	629.2	P	563.8	P	323	P	319.6	P	697.4	P	783.6	P	306.4	P	322.4	P
141618	1338.2	P	1062.2	P	580.3	P	683.9	P	1063.3	P	1360.8	P	855.8	P	967	P	1014.5	P	961.6	P	1163.5	P	680.9	P	1431.1	P	1207	P	902.1	P	614.3	P	1153.3	P	759.6	P	647.3	P	673.7	P	1174.2	P	940	P	627.1	P	688.8	P
141619	228.9	P	150.8	P	187.8	P	136.2	P	110.4	P	130.6	P	123.2	P	139.1	P	143.1	P	100.2	P	150.9	P	147.4	P	149.1	P	86	P	84.5	P	111.8	P	148.2	P	117.8	P	154.7	P	175.6	P	126.4	P	125	P	154.7	P	194.9	P
141620	205.8	P	166.6	P	199.6	P	117.9	P	136.5	P	94.3	P	223.1	P	188	P	84.7	P	59.3	A	273.5	P	165.3	P	164	P	152.2	P	164.4	P	82.1	P	108.6	P	95.4	P	127.4	P	168	P	124.8	P	67	P	136	P	150.1	P
141621	343.6	P	224.6	P	492.2	P	374.6	P	214.4	P	95.4	P	268.9	P	226.6	P	161.3	P	173.2	P	317	P	270.9	P	199.7	P	271.7	P	245.3	P	187.7	P	190.4	P	149.5	P	301.6	P	284.3	P	178.3	P	195.1	P	206	P	201.1	P
141622	590.1	P	353.8	P	317.3	P	335.1	P	363.3	P	579.1	P	296.5	P	371.5	P	314.8	P	492.6	P	473.3	P	259.8	P	364.4	P	494.7	P	380.6	P	336.7	P	383	P	503.5	P	262.6	P	271.7	P	391.5	P	386.9	P	263.4	P	288.4	P
141623	17	A	64.6	P	10.5	A	-7	A	81.9	P	-10.6	A	-4.2	A	14	A	43.2	P	85.3	P	36.4	P	13.1	A	31.9	A	50.5	P	-7.8	A	28.7	A	42	A	69	P	25	A	33.9	P	50.3	A	65.7	P	39.8	P	22.1	A
141624	45.6	P	25.1	A	55.8	P	34.6	P	36.4	P	-13.7	A	22.7	A	85	P	25.7	A	27.5	A	61.5	P	56.6	P	2.8	A	41.2	P	22.1	A	37	P	40.2	P	26.8	A	44.3	P	42	A	18.1	A	17.9	A	40.4	A	44.8	P
141625	364.6	P	337	P	331.4	P	311.9	P	339.3	P	249.9	P	325.4	P	371.4	P	367.3	P	322.8	P	396.6	P	371.3	P	357.8	P	318.8	P	306.9	P	355.1	P	354	P	359.1	P	307.6	P	335.1	P	407.4	P	365.5	P	336.3	P	366.6	P
141626	105.6	A	130.2	P	99.9	A	35.8	A	105.5	P	118.3	M	170.7	P	144.3	P	79.6	P	88.2	A	177.7	P	102.5	P	128.1	M	47.1	A	74	A	50.7	A	110.3	A	134.3	P	101.6	P	107.9	P	165.8	P	135.6	A	124.3	P	47.2	A
141627	40.1	P	128.7	P	5.2	A	-9.3	A	125.4	P	66.4	P	12.4	A	14	A	141.8	P	119.3	P	6.4	A	-10.8	A	74.8	P	85.7	P	0.9	A	5.8	A	60.5	P	118.8	P	-5.9	A	-0.2	A	123.2	P	123.4	P	-5.5	A	12	A
141628	115.5	P	200.9	P	98.8	P	82.3	P	144.7	P	102.2	P	24.9	A	25.8	A	229.2	P	90.4	P	135.9	P	95.1	P	114.7	P	149.8	P	89.3	P	73.3	P	159.9	P	223.2	P	98.4	P	105	P	185.2	P	158.2	P	49.2	P	76.4	P
141629	952.6	P	968.7	P	432.6	P	492.8	P	1246.3	P	620.9	P	494.7	P	530.8	P	974.4	P	1271.7	P	574.3	P	402.9	P	1177.3	P	1182.4	P	476.8	P	430.3	P	1111.4	P	948.2	P	383.9	P	454.9	P	1036	P	1253.2	P	396.3	P	524.5	P
141630	259.7	P	261.9	P	85.6	P	86	P	278	P	88.7	P	83.5	P	104.4	P	227.3	P	245.9	P	162.4	P	57.3	P	246.5	P	291.9	P	121.8	A	80	P	341.2	P	331.7	P	87.2	P	79.5	P	307.5	P	215	P	52.2	P	78.8	P
141631	58.2	P	60.1	P	78.3	P	66.6	P	52.2	P	72.7	P	59.9	P	14.3	A	51.5	P	110.2	P	38.1	M	49.2	P	87.2	P	53.2	P	93.2	P	54.2	P	63.9	P	63.2	P	66.9	P	57.5	P	70.5	P	53.7	P	72.9	P	64.5	P
141632	17.2	P	59.7	P	-0.2	A	20.9	A	56.2	P	14.6	P	13.4	P	33.8	P	71.9	P	31.3	A	-11.2	A	2	A	39.2	P	30.4	P	-2.3	A	-2	A	33.5	A	66.4	P	14.8	A	25.4	P	71.7	P	54.2	P	28.2	P	16.5	A
141633	179.5	P	192.4	P	71.5	P	46.1	P	87.7	P	115.6	P	60	P	41.4	P	99.2	P	68	P	63.4	P	118.2	P	125.4	P	118.1	P	39.3	P	66.4	P	101.5	P	80.9	P	57.8	P	60.9	P	136.5	P	114.1	P	81.4	P	78.7	P
141634	45.9	P	102.7	P	68.2	P	63.3	P	104.3	P	76.8	P	65.8	P	81.9	P	135.9	P	136.8	P	43.3	A	85.4	P	123.4	P	80.8	P	45.6	A	69.7	P	88.4	P	93.3	P	90.4	P	47.3	P	120.8	P	105.8	P	76.9	P	86.7	P
141635	273	P	271	P	187.9	P	205.2	P	283	P	330.4	P	234	P	255.9	P	284.6	P	287.8	P	240.4	P	176.4	P	272.1	P	308.2	P	215.2	P	198.8	P	306.1	P	270.6	P	212.3	P	202.2	P	312.6	P	284.2	P	175.5	P	183.7	P
141636	127.7	P	48.7	A	120.8	P	85.1	A	54.3	A	134.8	P	108.2	A	106	A	69.1	A	39.4	A	121.4	P	36.7	A	29.8	A	69.8	A	46.3	A	74.6	A	58.5	A	56.6	A	79.4	P	79.6	A	58.6	A	60.3	A	88.8	P	78.7	A
141637	222.1	P	195.1	P	136.2	P	141.9	P	200.1	P	290.8	P	149.9	P	126.3	P	191	P	261.2	P	165.3	P	165.4	P	230	P	165.5	P	191.8	P	162.4	P	187.6	P	212.3	P	133.3	P	179.8	P	212.1	P	203.8	P	153.4	P	165.9	P
141638	211.2	P	178.1	P	107.9	P	120.5	P	162.4	P	195	P	87.1	P	107	P	119.2	P	188.4	P	136.5	P	86	P	156.8	P	202.6	P	52.6	P	145.9	P	179.6	P	118.2	P	91.1	P	69.3	M	185.1	P	169.8	P	65.1	A	131.7	P
141639	1259.2	P	908.7	P	1083.9	P	959.6	P	866	P	1311.9	P	932.9	P	1048.1	P	863.9	P	921.7	P	961.5	P	747.1	P	940.5	P	811.1	P	794.9	P	932.5	P	888.5	P	854	P	867.4	P	995.4	P	890.2	P	898.9	P	880.6	P	924.9	P
141640	34.8	P	34.2	P	93.7	P	54	A	19	A	57.6	P	47	P	28.7	A	12.2	A	-4.8	A	43.4	A	89.6	P	31.3	P	19.5	A	43.3	P	66.6	A	37.1	P	18.4	A	78.6	P	61.2	P	23.2	A	19.2	A	57.7	P	95.9	P
141641	640.1	P	385	P	291.9	P	265.3	P	224.8	P	272.1	P	243	P	239.9	P	248.5	P	250	P	373.2	P	246.5	P	228.6	P	273.7	P	186.5	P	141.5	P	303.2	P	254.2	P	178.9	P	225.9	P	309.3	P	225.3	P	238.2	P	162.4	P
141642	98.1	P	136	P	73.7	P	56.1	A	131.2	P	158.6	P	33.4	A	33.6	A	105.4	P	125.9	P	58.9	A	45.6	A	99.7	P	136.5	P	62.4	P	51.2	A	147.8	P	142.4	P	77	P	58.5	P	129.3	P	165.1	P	69.4	P	62.2	P
141643	80.5	A	111.8	P	39.1	P	116.7	P	201.7	P	151	P	162.3	P	64.5	A	73.2	P	133.6	P	93.8	P	172.2	P	73.2	P	155.4	P	148	P	73.2	P	118.4	P	74.3	P	153.1	P	92.8	P	121.3	P	84.5	P	155.6	P	171.1	P
141644	253.5	P	243.1	P	158.5	P	184.6	P	263.5	P	181.9	P	224.7	P	180	P	214.2	P	252.1	P	195	P	221.9	P	245.6	P	253	P	185.7	P	160	P	248.3	P	218	P	151.5	P	202.5	P	332.1	P	292.8	P	202	P	242.7	P
141645	259.7	P	230.1	P	167.9	P	188.9	P	197.3	P	162.4	P	132.3	P	166.4	P	200.5	P	206.8	P	159.7	P	148	P	209	P	255	P	146.7	P	186.9	P	147.9	P	283.2	P	169.8	P	144.9	P	217.6	P	202.9	P	132.6	P	92.6	P
141646	104.9	P	56.2	P	59.6	P	36.3	P	46.3	P	75.8	P	61	P	40.1	A	20.2	P	78.9	P	43.2	A	47.8	P	56.4	P	25.3	A	42.5	P	64.5	P	66.6	P	39.1	P	47.8	P	39.1	P	42.4	P	56.3	P	30.2	P	29.5	A
141647	379.7	P	301.5	P	362.6	P	309.2	P	306.8	P	167.5	P	377.7	P	247.9	P	312.1	P	292.4	P	329.7	P	296	P	177.1	P	304.3	P	178.3	P	237.6	P	373.7	P	278.2	P	222.2	P	324.1	P	305.5	P	271.7	P	180.9	P	189.4	P
141648	81.3	P	52.4	P	50.2	P	37.3	P	56.4	P	91.8	P	54.6	P	68.8	P	54.6	P	48.2	P	47.9	P	34.2	P	88.2	P	59.7	P	17.4	A	49.3	P	47.1	P	58.9	P	41.9	P	30.6	P	72.1	P	52.9	P	40.7	A	36.7	P
141649	55.5	P	71.2	P	48.1	P	58.8	P	71.7	P	76.4	P	41.3	P	48.9	A	93.7	P	56.4	P	80	P	48.9	P	71.4	P	84.2	P	36	P	32.1	P	68.8	P	88.4	P	37	P	39	P	91.4	P	59.5	P	37.3	P	39.8	P
141650	154.9	P	160.9	P	274.9	P	323.4	P	160.5	P	138.5	P	279.7	P	273.3	P	206.3	P	127.7	P	293.6	P	307	P	162.9	P	179	P	362.2	P	347.5	P	157.4	P	185.8	P	352.9	P	353	P	162.9	P	163.1	P	353.3	P	235.2	P
141651	112.7	P	162.7	P	32.2	P	33.6	P	153.2	P	117.6	P	44.7	P	51	P	266.5	P	248	P	59.2	P	39.1	P	116.7	P	186.3	P	18.1	A	21.5	P	189	P	216.5	P	29.8	P	38.2	P	251.7	P	95.4	P	56	P	30.7	P
141652	71.3	P	65.3	P	16.5	A	31.6	P	70.4	P	63	P	8.6	A	42.2	P	65.3	P	52.9	P	36.5	A	21	P	97.2	P	83.9	P	26.3	A	29.8	A	51	P	70	P	14.6	P	12.8	M	72.2	P	61.5	P	8.4	M	31.4	A
141653	36	P	69.8	P	29.6	P	39.4	P	58.7	P	85.8	P	19.3	A	34.9	P	56	P	62.5	P	61.7	P	35.5	P	46.2	A	58.7	P	66.3	P	36	A	50.6	M	73.2	P	63.8	P	45.8	P	79.9	P	66.7	P	56.8	P	51.2	A
141654	-0.1	A	5.2	A	7.8	A	18.4	A	7.2	A	-34.1	A	-3.7	A	2.3	A	-10.7	A	-28.8	A	36.4	A	35.2	A	-27.7	A	-2.4	A	8.5	A	-17	A	17.2	A	17.6	P	23.9	A	9.6	A	-0.3	A	-10.5	A	-7.5	A	13.3	A
141655	279	P	154.8	P	428.3	P	497.7	P	143.4	P	105.7	P	371.9	P	404.6	P	156.1	P	138.2	P	482.8	P	482.6	P	220.3	P	152.9	P	524	P	403	P	178	P	194.7	P	435.5	P	442.7	P	127.9	P	84.2	P	423.8	P	359.6	P
141656	7.8	A	40.4	M	2.1	A	19	A	30.5	A	22.9	A	7.4	A	28	A	43.1	P	40.2	A	48.2	A	12.2	A	44.8	P	54.5	P	23.4	A	55.4	A	56.1	A	57.8	A	17.3	A	34.4	A	25.1	A	68.9	A	45.5	P	11.8	A
141657	176.2	P	107.7	P	189.5	P	162.6	P	139	P	158.4	P	73.5	A	103.4	P	100.9	P	91.4	P	167.2	P	108.7	P	127.4	P	226.1	P	79.4	A	135.6	P	139.4	P	189	P	156.1	P	139.4	P	76.5	P	107.8	A	61.2	M	78.4	P
141658	211.5	P	111.5	P	123.2	P	78.8	P	54.6	P	95.7	P	75.6	A	94.1	P	110.8	P	77.6	P	117.8	P	122.4	P	94	P	51	A	57.5	A	76.6	P	97.9	P	64.7	P	150.6	P	118.3	P	87.3	P	80.8	P	99.5	P	124.3	P
141659	58.7	P	78.8	P	51.4	P	51.3	P	75.7	P	156.8	P	27.5	P	68	P	93.5	P	128.8	P	-8	A	67.4	P	123.4	P	84	P	70.9	A	82.1	P	109.8	P	113.6	P	59.2	P	38.7	P	119.9	P	123.2	P	8.7	A	57.1	P
141660	102.4	A	138	P	38.2	A	72.2	P	147.9	P	41.5	A	11.5	A	42.5	A	133.6	P	109.5	P	64	A	59.3	P	103.9	A	120.7	P	62.6	P	39.6	P	105.1	A	147.9	P	13.2	A	41.2	A	130.6	P	128.3	P	14	A	35.5	A
141661	279.9	P	280.1	P	87.3	P	87	P	298.8	P	181	P	92.4	P	51.7	P	242.2	P	370.7	P	149.2	P	83.8	P	360.4	P	323.2	P	87.2	P	80.2	P	282	P	387.3	P	78	P	46.2	P	459.6	P	367.2	P	91.4	P	73.4	P
141662	183.1	P	125.1	P	228.4	P	279	P	142.1	P	43.1	A	208.6	P	146.2	P	138.7	P	60.5	P	276.1	P	268.4	P	103.4	P	161.6	P	165.3	P	204.4	P	126.3	P	200.1	P	206.4	P	222.4	P	78.9	P	124.6	P	143.1	P	146.3	P
141663	267.5	P	231.5	P	115.7	P	148.4	P	278.2	P	119.6	P	86.6	P	75	P	292.3	P	254.2	P	139.4	P	125.1	P	381.9	P	394.7	P	195.9	P	160.2	P	238.3	P	309.7	P	117.9	P	104.7	P	250.9	P	317.2	P	126.1	P	105.3	P
141664	633.6	P	727.6	P	384.4	P	433.1	P	741	P	1030.1	P	415.8	P	314.4	P	863	P	1254.4	P	302.4	P	413	P	675.5	P	853.5	P	422.4	P	458.4	P	1057.8	P	969.9	P	530.1	P	509.6	P	1118.5	P	851.2	P	350.8	P	446.5	P
141665	85.8	P	62.6	M	116.4	P	168	P	44.9	P	74.8	P	171.1	P	134.1	P	55.6	P	67.3	P	181.6	P	209.8	P	47.8	P	46.7	P	257.2	P	195	P	63.7	P	88.1	P	160.1	P	142	P	63.8	P	68.8	P	166.6	P	207	P
141666	772.7	P	1106.4	P	203.2	P	235.3	P	1198.1	P	877.6	P	276.1	P	344.2	P	1279.7	P	1532.2	P	396.3	P	288.2	P	1748.8	P	1584.8	P	238.3	P	240.1	P	1485.2	P	1237.1	P	277	P	313.2	P	1611.4	P	1579.4	P	308.5	P	347.3	P
141667	151.1	P	144.2	P	80.7	P	63.6	P	137.6	P	118.9	P	77.6	P	90.4	A	144.9	P	164.1	P	125.2	P	79.6	P	113.1	P	142.5	P	104.7	P	83.3	P	175.2	P	152.7	P	98	P	69.3	P	147.9	P	169	P	82.9	P	86	P
141668	-3.6	A	47.3	A	-23.6	A	-7.6	A	29.2	A	-3.8	A	-10	A	-9.6	A	37	P	-0.3	A	-28.5	A	-9	A	6.9	A	21.5	A	-24	A	-37.2	A	14.8	A	21.6	A	-18.3	A	-17.3	A	44.1	P	33.2	P	-22.8	A	-10.1	A
141669	-107.7	A	-14.4	A	-59.2	A	-38.4	A	-11.6	P	-99.9	A	-93.3	A	-73.7	A	-28.7	A	-115.9	A	-88.1	A	-7.6	M	-18.6	A	-78.1	A	-93.8	A	-84.6	A	-136.2	A	-65	A	-33.2	A	12.8	P	-49.1	A	-43.9	A	-25.6	A	-46.1	A
141670	57	P	79.3	P	33.2	A	26	A	153.4	P	172.3	P	34.9	A	55.2	A	130.6	P	86.3	P	11.4	A	-5.3	A	141.4	P	145.1	P	5.7	A	29.9	A	141.8	P	148.7	P	22.9	A	54.5	P	114.6	P	190	P	16.3	A	38.4	A
141671	178.6	P	90.1	P	36.1	P	47.9	P	152.1	P	203.6	P	165.6	P	139.3	P	132.9	P	208.6	P	72.8	P	127.4	P	139.6	P	128	P	59	P	185.3	P	237.4	P	158.4	P	157.7	P	149.1	P	103.9	P	140.8	P	199.5	P	183	P
141672	118.3	P	72	P	63.2	P	50.5	P	105.2	P	148.5	P	133.5	P	99.8	P	104.5	P	104.4	P	137.6	P	101.8	P	221.6	P	76.1	P	63.8	A	108.2	P	81.4	P	110.9	P	75.6	P	82	P	152.3	P	92.8	P	160.6	P	172.3	P
141673	92.9	P	116.9	P	117.8	P	183.8	P	149.9	P	53.8	A	102.4	P	168	P	100.3	P	101.5	P	130.8	P	92.7	P	59.1	P	77.7	P	167.2	P	136.7	P	73.4	P	103.8	P	193.6	P	115.3	P	57.3	A	125.3	P	146.7	P	127	P
141674	1663.3	P	1348.5	P	2071.9	P	1226.4	P	1543.6	P	2148.2	P	1252.6	P	1306.4	P	1595.3	P	1825.1	P	1270.6	P	1171.5	P	1469.5	P	1474.4	P	1342.2	P	2018.5	P	1599.9	P	1597.3	P	1305.3	P	1183.7	P	1376.2	P	1598.6	P	1046.7	P	1057.8	P
141675	13.1	A	44.5	P	48.5	M	37	P	26.2	A	66.2	A	24.5	A	36.9	A	35.8	P	20	A	24	A	19.3	A	18.2	A	46.7	P	56.4	A	6	A	51	P	25.8	A	43.9	P	41.8	P	23.4	A	35.5	A	39.8	P	17.1	P
141676	38.1	A	30.9	A	18.5	A	1.6	A	31	A	28.5	A	-34.2	A	-16	A	33.6	A	1.2	A	-54.8	A	-20.8	A	37.4	A	47.2	P	-11.1	A	-37.7	A	20.1	A	-9	A	6.9	A	-20.8	A	34.1	A	53	A	-21.9	A	-12.3	A
141677	-36.7	A	-18.7	A	-43.6	A	-19.3	A	-9.7	A	-45.6	A	2.7	A	-17.9	A	-21.4	A	-6.9	A	-42.6	A	-19.4	A	-40	A	-11	A	-38.5	A	-33.4	A	-1.1	A	-20.7	A	-34.1	A	-19.1	A	-25.6	A	-13.8	A	-9.2	A	-1.2	A
141678	65.9	A	187.8	P	37.8	A	44.7	P	165.9	P	206.9	A	43.4	M	20.5	A	193.4	P	124.6	A	13	A	31	P	199.2	P	157.4	P	16	A	49	A	122.8	P	185.9	P	39.1	M	33.2	P	217.5	P	167.4	A	79.8	P	49.9	A
141679	130.3	P	197.1	P	78.5	P	86.8	P	255.5	P	266.7	P	60.3	P	85.5	P	170.9	P	202.5	P	108.5	P	71.8	P	207.7	P	226	P	63.6	P	103.2	P	208.9	P	236.4	P	64.8	P	54.4	P	219.3	P	205.3	P	47.5	P	58	P
141680	194.6	P	164.8	P	50.1	P	86.7	P	247.2	P	234.1	P	75.7	P	92	P	279.9	P	250	P	184.2	P	75.3	P	323.3	P	357	P	109.8	P	105	P	227.8	P	271.4	P	75	P	80	P	280.2	P	246.2	P	85.8	P	79.4	P
141681	68.7	P	132.8	P	67.8	P	121	P	118	P	47.5	P	100.2	P	69.4	A	117.4	P	119.7	P	34.2	A	97.2	P	85.9	P	150.5	P	85.1	A	115.7	P	130.2	P	143.7	P	88.2	P	96.8	P	79.5	P	118.4	P	76.3	P	98.2	P
141682	1085	P	765.9	P	751.1	P	695.3	P	939.1	P	1254.8	P	1172.4	P	977.5	P	979.9	P	981.4	P	1021.8	P	984.3	P	1177.7	P	932.1	P	780.1	P	935.8	P	1213.6	P	864.1	P	826.7	P	833	P	817.1	P	859.5	P	766.4	P	922	P
141683	151.1	P	246.4	P	56.6	P	61.7	P	259.4	P	99.6	P	62	P	52	P	228.6	P	270.9	P	129.6	P	51	P	237.5	P	232.8	P	51.9	P	84.4	P	215.6	P	234.8	P	113.2	P	77.5	P	327.1	P	323.9	P	73.7	P	51.9	P
141684	83.8	P	68.8	P	15.1	P	14.1	A	147.3	P	74.1	P	32.5	A	43.2	P	85.4	P	81.6	M	23.4	A	27.4	P	131.5	P	144	P	22.9	M	39.5	P	85	P	66.3	P	34.8	P	5.4	A	136.1	P	129.3	P	11.3	A	11.2	A
141685	128.1	P	91.7	P	72.6	P	95.6	P	132.6	P	178.9	P	61.6	P	78.9	P	110.2	P	88.1	P	123.2	P	68	P	98.8	P	77	P	64.2	A	103.6	P	188.4	P	186.8	P	85.3	P	98.4	P	100.3	P	107.5	P	61.4	P	30.2	A
141686	305.8	P	284.6	P	195.5	P	178.6	P	108.3	P	187.9	P	102.1	P	165.6	P	140.2	P	138.2	P	118	P	99.3	P	177.1	P	196.5	P	145.9	P	83.9	P	179.3	P	109	P	107.5	P	74.2	P	93.2	P	145.1	P	70	A	125	P
141687	57.9	P	61.6	P	46.4	P	43.8	P	29.1	P	27.9	P	47.3	P	55	P	43.1	P	15.1	A	40.2	A	61.9	P	43.6	P	40.8	P	30	P	47	P	40.7	P	37.5	P	38.5	P	49.3	P	36.5	P	31.9	P	49.5	P	53	P
141688	595	P	334.8	P	511.9	P	570.1	P	566.4	P	348.2	P	597.2	P	615.1	P	406.8	P	284.3	P	776.5	P	356.5	P	315.7	P	432.3	P	571.7	P	547.5	P	540.4	P	614.9	P	459.8	P	524	P	389.9	P	351.9	P	233	P	287.7	P
141689	131.7	P	296.7	P	20.9	A	33.2	P	335	P	187	P	29.8	P	7.8	A	329.6	P	288.9	P	44.5	A	31.8	P	308.4	P	364.3	P	-0.3	A	7.1	A	252.2	P	412.9	P	32.2	M	-0.4	A	280.2	P	378.1	P	46.4	A	53.7	P
141690	104.4	A	75	A	133	A	106.9	A	87	A	205.1	P	98.6	A	128.1	A	106.8	P	141.2	A	91.7	A	95.2	A	66.5	A	92.3	A	111	A	92	A	143.9	A	107.9	A	86.9	A	110.2	A	90.7	A	142.4	P	65.7	A	95.5	P
141691	74.4	P	140	P	50.3	P	44.3	P	180.4	P	80	P	36.4	P	32.9	P	182.6	P	227.6	P	31.7	A	12	P	157.6	P	161.8	P	43.1	P	22.7	A	172	P	192.3	P	35.5	P	18.3	P	203.8	P	193.3	P	22.5	P	31.2	P
141692	202.4	P	174.9	P	142.8	P	206.3	P	191.4	P	169	P	227.6	P	282.4	P	170.1	P	189.9	P	267	P	290.1	P	187	P	179.3	P	259.2	P	196.4	P	160.6	P	169.2	P	213.5	P	181.5	P	191.6	P	209	P	197.4	P	226.5	P
141693	126.8	P	127.9	P	102.8	P	144.2	P	182.1	P	172.8	P	117.4	P	149	P	158.1	P	156.7	P	130.2	P	125.9	P	161.7	P	212.4	P	152.7	P	120.8	P	185	P	132.6	P	92.1	P	103.5	P	123.9	P	148	P	42.2	A	95.1	P
141694	127.1	P	170.2	P	99.1	P	86.6	P	152.3	P	128.9	P	119.7	P	120.3	P	175	P	123.4	P	232.9	P	132.6	P	193.4	P	178.2	P	135.5	P	93	P	180.2	P	179.7	P	113	P	112	P	161.3	P	179.2	P	140.4	P	179.1	P
141695	-2.5	P	72.3	P	-8.7	A	-7.4	A	63.4	P	47.9	P	-27.7	A	-28.8	A	62.4	P	66.9	M	2.5	A	-19.3	A	40.9	A	58.3	P	-48.9	A	-38.5	A	36.2	A	60.7	P	-13.5	A	-10.5	A	78.4	M	74.2	P	-6.9	A	4.6	A
141696	42.5	P	35.6	A	4.6	A	27.5	A	25.5	A	-24.1	A	5.8	A	17	P	21.4	A	14.2	A	16.4	A	11.9	A	13.2	A	-2.3	A	2.8	A	-9.2	A	15.8	A	2.4	A	-2.9	A	4.6	A	-4.2	A	14.5	A	-10.7	A	9.6	A
141697	650.1	P	457.7	P	387.2	P	380.5	P	242.2	P	523.5	P	474.3	P	440.4	P	274.8	P	262.7	P	513.7	P	252.7	P	377.5	P	318.9	P	352.3	P	306.4	P	339.3	P	261	P	260	P	287.4	P	440.9	P	335.1	P	232.5	P	505	P
141698	165.7	P	312.3	P	168.6	A	188.4	P	283.4	P	466.2	P	219	P	308.7	P	397.3	P	412.6	P	246.2	P	226.1	P	273	P	294.5	P	153.6	P	262.7	P	347.8	P	300	P	172.9	P	197.4	P	405	P	426.4	P	209.7	P	192.1	P
141699	197.3	P	273.9	P	103.7	P	137	P	309.6	P	92.8	P	121.4	P	143.7	P	388.4	P	313.8	P	209.7	P	149.1	P	273.6	P	302.2	P	96.7	P	116.9	P	270.8	P	303.5	P	117	P	138.7	P	427.4	P	309.2	P	133.4	P	160.6	P
141700	212.5	P	139.9	P	201.5	P	194.2	P	118.7	P	90.8	P	149.6	P	204.9	P	135.4	P	196.2	P	238.2	P	153.6	P	247.4	P	240	P	179	P	158.8	P	159.9	P	177.8	P	175	P	182.3	P	142.1	P	172.2	P	140.9	P	172.4	P
141701	80.4	A	82.9	P	101.8	P	134.5	P	69.2	P	101.6	P	113.7	P	145.4	P	74.9	P	51.9	A	112.4	P	101	P	79.9	P	121.8	P	34.2	A	128.3	P	92	P	89.5	P	127.1	P	140.1	P	67	P	71.4	P	96.9	P	96	P
141702	91.4	P	141.5	P	64.3	P	45.6	P	204.6	P	209.9	P	107.5	P	119.9	P	148.3	P	214.3	P	70.9	P	116.7	P	173.7	P	158.4	P	107	P	123.4	P	138.9	P	172	P	124.4	P	102	P	166.7	P	193.4	P	79	P	78.9	P
141703	457.6	P	332.7	P	392.5	P	315.4	P	130.6	P	327.8	P	381.2	P	296.2	P	204.4	P	176.4	P	280.6	P	216.4	P	322.2	P	223.7	P	227.8	P	384.8	P	225.2	P	201.2	P	330	P	316	P	172.9	P	125.7	P	214.1	P	321.3	P
141704	393.8	P	536	P	220.3	P	251.3	P	540.2	P	486.6	P	297.6	P	283	P	375.2	P	416.6	P	300.3	P	244.4	P	565.9	P	341.8	P	209.5	P	196.2	P	402.9	P	403.4	P	224.8	P	236.4	P	514.3	P	451.2	P	332.7	P	275.2	P
141705	131.7	P	150.3	P	59.6	P	74.8	P	165.3	P	92	A	20.9	A	64.6	P	161.2	P	194.6	P	85.4	A	78.4	P	154.7	P	199.7	P	62.9	A	73.5	P	199.8	P	165.9	P	55.9	P	50.6	P	154.3	P	194.8	P	72.4	P	91.2	A
141706	95.3	P	138	P	55.3	P	48.5	P	189.9	P	237.3	P	60.1	P	47.7	P	189.2	P	176.5	P	64.4	A	69.7	P	120.8	P	129.1	P	44.1	A	54.1	P	135.8	P	148.8	P	71.3	P	56.1	P	138.1	P	194.5	P	56.7	P	86	P
141707	236	P	244.9	P	104.7	P	101	P	312	P	151.7	P	93.9	P	88.9	P	326.2	P	267.5	P	62.3	P	112.4	P	260	P	313.9	P	96.3	P	109.1	P	294.5	P	326	P	89.1	P	118.1	P	341.3	P	312.6	P	99.6	A	109	P
141708	193	P	218.6	P	85.5	P	106.9	P	249.3	P	164	P	93.3	P	126.4	P	275.1	P	306.1	P	147.5	P	108	P	223.1	P	258.7	P	125.3	P	147.2	P	268.7	P	244.5	P	128.8	P	118.3	P	205.5	P	347.1	P	101.1	P	94.6	P
141709	809.6	P	747.9	P	1524.2	P	1790	P	932	P	1418.4	P	2097.7	P	2085.5	P	771.4	P	1081.6	P	1721.1	P	1826.1	P	1230	P	863.5	P	2424.9	P	1747	P	819.1	P	875.9	P	1990.1	P	1848.8	P	1021.5	P	1016	P	2164.3	P	1942.8	P
141710	673.8	P	654.9	P	1188.4	P	1666.7	P	648.1	P	1082.6	P	1603.2	P	1737.5	P	803.8	P	888.6	P	1536.6	P	1760.2	P	939.7	P	613.7	P	2186.8	P	1646.9	P	600.3	P	753	P	1848	P	1627	P	792.3	P	672.2	P	2059.3	P	1679.1	P
141711	113.5	P	62.7	P	69.6	P	125.3	P	87.9	A	57.9	P	171.8	P	119.8	P	46.7	P	90.7	P	95	A	179.5	P	91.6	P	102	P	134	P	168.2	P	78.5	P	73.9	P	192.3	P	188.5	P	28.8	P	68.9	P	147.6	P	154.8	P
141712	110.8	P	48.9	A	114.8	P	99.1	P	69.9	P	96.2	P	113.4	P	105.6	P	80.2	P	71.1	P	136	P	115.7	P	53.8	A	49.4	P	57.6	P	130	P	77.5	P	107.9	P	87.7	P	106.3	P	54	P	72.8	P	87.4	P	118.6	P
141713	69.3	P	146.5	P	39.3	P	19.3	P	153.5	P	258.6	P	27.3	A	48.8	P	174.6	P	135.4	P	36.7	M	26.1	P	99.1	P	163.5	P	21.4	A	10.5	A	137.9	P	140.6	P	30.3	M	22.8	P	182.5	P	198.6	P	15.2	P	28	P
141714	124.6	P	137.7	P	111.2	P	164.2	P	124.2	P	179.9	P	92.5	P	81.3	P	158.7	P	139	M	110.7	P	119.1	P	165.2	P	143.2	P	113.4	P	109.8	P	126	P	134.4	P	115.6	P	167.1	P	166	P	134.2	P	147.1	P	144.8	P
141715	101.7	P	95.6	P	82.3	P	92.9	P	78	P	131.9	P	102.5	P	112.1	P	86.3	P	101.8	P	172.2	P	84.8	P	104.8	P	112.1	P	57.8	P	59.8	M	72.9	M	131.2	P	76.6	P	105.6	P	93.2	P	96.8	P	77.6	P	82.3	P
141716	161.9	P	192.9	P	88.7	P	85.7	P	206.9	P	88.2	P	89.1	P	89.6	P	199.8	P	174.4	P	104.2	P	76.9	P	179.7	P	206.5	P	59.6	P	75.4	P	168.3	P	192.5	P	66.4	P	78.5	P	260.9	P	221.5	P	79.2	P	74	P
141717	204.7	P	228.6	P	212.7	P	251.8	P	214.8	P	126.7	P	140.9	P	216.3	P	174.6	P	194.1	P	195.3	P	162	P	172.1	P	195.8	P	165.8	P	145.7	P	180.5	P	234.6	P	170.3	P	200.5	P	215.8	P	203	P	124.7	P	204.3	P
141718	113	P	111.9	P	48.6	P	51.2	A	123.8	P	109	P	35.4	A	58.7	A	115.6	P	89.6	P	91.7	P	23.9	P	101.6	P	89.6	P	49.2	A	63.9	A	107.8	P	97.3	P	39.7	P	19.2	P	96.2	P	117.5	P	47.1	P	26.8	A
141719	98	P	109.5	P	103.8	P	101.9	A	131.3	P	72.9	P	81.2	P	114.3	A	147.7	P	159.3	P	36.3	P	91.7	P	99.4	P	133.5	P	80.1	P	53.6	P	98.7	P	81.3	P	85.9	P	83.5	P	75.5	P	150.3	P	61.4	P	46.9	A
141720	30.3	P	38.8	P	24.3	P	37.9	P	76.6	P	12.5	A	27.9	A	15.7	A	51.8	P	62.3	P	36.1	P	14.1	A	60.6	P	53.7	P	16.9	A	-7.4	A	40.4	A	35.4	P	19.6	A	34.2	P	66.8	P	100.4	P	57.1	P	24.2	P
141721	23.5	A	82.5	P	35.3	A	48.6	P	89.5	P	130.1	P	57.4	A	14.2	A	119.4	P	71.3	P	20.4	A	34.8	A	55.9	A	101.8	P	50.8	A	58.1	P	120.1	P	106.9	P	42.4	P	20.7	A	100.1	P	105.4	P	34.8	A	43	A
141722	0.3	A	69.2	P	-18.5	A	-8.3	A	52.3	P	-19.3	A	2.1	A	9.1	A	62.9	P	1.7	A	18.5	A	13.6	P	26.4	P	27.3	P	-2.1	A	37.5	P	55.2	P	74.7	P	-5.6	A	4.3	A	52.4	P	66.5	P	-15.3	A	-3.9	A
141723	80.2	P	71.5	P	43.4	A	53.1	A	122	P	183.9	P	80.9	P	76.1	A	127.1	P	98.1	P	18.5	A	99.2	P	165.8	P	139.5	P	67.3	A	42.6	P	98.2	P	89.9	P	61	P	31	A	152.4	P	94.9	P	62.3	A	26.9	A
141724	136.9	P	114.3	P	113.3	P	98.7	P	151.7	P	245.6	P	114.7	P	163.9	P	137.9	P	201	P	170	P	129.5	P	180.9	P	165.5	P	138.2	P	191	P	173.9	P	145.3	P	99	P	108.8	P	150.3	P	144.3	P	135	P	122	P
141725	47.5	P	51.2	P	45	P	38.6	P	69.3	P	58	A	35.2	P	39.9	A	59.1	P	62.1	P	13.8	A	31.7	P	53.8	P	57.2	P	41.7	P	11	A	57.5	P	35.7	P	27.9	P	16.2	A	39.5	P	78.6	P	33.1	P	12	A
141726	262.2	P	259.2	P	153.9	P	116.2	P	272.1	P	182.7	P	178.6	P	201.8	P	327.9	P	272.2	P	190.1	P	166.9	P	357.6	P	279.8	P	166.9	P	177.9	P	331.6	P	303.7	P	165.2	P	174.9	P	294.6	P	285.7	P	120.6	P	186.5	P
141727	65.9	P	141	P	36.2	A	25	A	146.6	P	180.7	P	34.3	A	21.8	A	158.8	P	152.8	P	35.1	A	48.7	A	193.6	P	151.7	P	-1.2	A	27.3	A	109.9	P	108.9	P	23.7	A	57.3	A	152.6	P	141.2	P	37	P	28	P
141728	-26	A	59.1	P	9	A	10.8	A	20.9	A	15.1	A	15.5	A	15	A	92.3	P	115.3	A	29.8	A	20	A	25.2	A	74	P	14.1	A	12.3	A	78.3	A	77.3	P	22	A	14.6	A	68.9	P	89.3	A	71.6	A	31.8	A
141729	109.7	P	194.8	P	38.3	P	29.7	P	160.4	P	177.3	P	16.5	A	18.1	A	198.7	P	180.2	P	28.6	P	24.8	P	155.8	P	173.9	P	14.5	A	12.5	A	165.7	P	146.7	P	36.9	P	30.5	P	164	P	216.6	P	33.1	A	31.3	P
141730	81	P	131.9	P	-5.8	A	25	A	120.2	P	103.8	P	30.8	A	-9.3	A	102.6	P	123.4	P	-41.8	A	2.7	A	108.8	P	81.6	P	-14.8	A	22.1	A	79.3	P	108.2	P	8.8	A	6.2	A	102.4	P	140.4	P	9.6	A	34.3	A
141731	46.1	A	29.3	A	4	A	59.6	A	-7.8	A	56.1	A	28.9	A	38.5	A	-7.1	A	71.7	A	35.8	A	26.6	A	11.9	A	16.3	A	45.4	A	43.7	A	6.6	A	31	A	47.9	P	39.6	P	38.1	A	37.5	A	64.9	P	12.5	A
141732	183.8	P	153.5	P	170.2	P	254.9	P	233.2	P	90.3	P	111.9	P	178.7	P	190.8	P	143.8	P	279.9	P	184.8	P	231.9	P	288.8	P	177.8	P	174.6	P	216.6	P	249.7	P	142.2	P	143.8	P	174	P	227.5	P	96.7	P	155.8	P
141733	93.5	P	178.3	P	8.8	A	18.3	A	218.6	P	277.8	P	-1.1	A	21.2	A	190.9	P	222.7	P	6.5	A	15	A	151.7	P	159.5	P	29.5	P	11	A	129.6	P	175.2	P	12.8	P	-6.3	A	224.4	P	202.5	P	37.9	P	-1.3	A
141734	223.5	P	197.3	P	126.7	P	124.8	P	186.8	P	64.4	P	101.7	P	99.9	P	244.3	P	134.9	P	160	P	128	P	217.4	P	196.2	P	141.9	P	81.2	P	139	P	180.6	P	101.1	P	104.1	P	274.7	P	203.9	P	53.5	P	75.1	P
141735	61	P	124.7	P	50.9	P	25.4	A	146.3	P	159.2	P	32.5	P	40.6	A	141.8	P	233.8	P	53.5	A	32.2	P	96	P	118.7	P	46.3	A	33.2	A	147.2	P	164.8	P	25	P	43.9	P	146.6	P	164.1	P	37.7	A	24.5	A
141736	64.3	P	48.8	A	60.8	A	56.5	A	35.6	A	-4.6	A	65	A	69.8	A	46.2	P	29.6	A	59.5	A	52.7	P	57.3	A	51.4	A	21.9	A	31	A	67.2	A	92.9	A	96.5	P	104	A	62.9	P	19.4	A	53.2	P	63.9	P
141737	65	P	47	P	42.4	A	53.8	A	44.4	P	6.5	A	113.1	P	79.7	P	46.7	A	36.4	A	81.8	P	98.9	P	20.9	P	43.1	P	96.8	P	63.5	P	39	A	51.6	P	65.2	P	97.6	P	53	A	19.3	P	63.2	A	108.9	P
141738	121.7	P	107.1	P	158.3	P	189.7	P	100.1	P	117.1	P	116.2	P	170.6	P	82.6	P	56.7	P	122.1	P	152.5	P	102.2	P	110	P	164.8	P	88.9	P	106.9	P	105.9	P	167.9	P	140.7	P	86.7	P	83.3	P	105.9	P	126.3	P
141739	82.6	P	156.7	P	38.6	P	49	P	199	P	83.4	P	58.7	P	46.9	P	134.8	P	120.5	P	94	P	50.9	P	107.2	P	156	P	43.1	P	55.6	P	150.3	P	179	P	49.6	P	49	P	159.4	P	198.6	P	86	P	42.9	P
141740	222.6	P	248.4	P	143.6	P	146	P	286.6	P	413.1	P	109.7	P	107.7	P	309.1	P	385	P	208.3	P	127.2	P	269.3	P	244.2	P	73.7	P	109.9	P	293	P	332.5	P	116.6	P	127.1	P	371.6	P	307.3	P	73.1	P	141.7	P
141741	48.7	A	41.2	A	46	P	38.8	A	12.3	A	91	P	40.4	A	93.1	A	34.6	P	78	P	103.2	M	46.5	P	10	A	35.4	P	50.9	A	36.4	P	38.2	A	29.6	A	55.2	A	27.4	A	59.8	P	51.4	P	46.1	A	78.9	P
141742	122.7	P	86.7	P	55.9	P	70.5	P	133.5	P	64.6	A	99.6	P	38.8	A	98.3	A	113.4	P	132.1	P	36.4	A	71.2	P	64.7	P	80.7	P	30.6	P	111.3	P	112.7	P	95.3	P	60.6	P	107.5	P	41.2	P	110.2	P	64.5	P
141743	47.2	P	26.6	A	18.5	A	33.7	A	89.8	P	44	A	1.3	A	-8.5	A	49.6	A	23.5	A	11.2	A	14.9	A	53.1	A	78.4	A	-0.3	A	14.1	A	40.7	P	19.7	A	14.8	A	17.5	A	82.5	P	59	P	31.9	A	38.3	A
141744	46.6	P	13.8	A	12.8	A	39	A	40.1	P	42.6	A	24.8	A	29.8	A	27.9	P	26.3	A	53.5	A	34.7	A	21.9	A	24.1	A	29.7	A	33.2	A	6.3	A	35.2	A	8.3	P	49.8	A	15.3	A	16.3	A	30.4	A	46.3	A
141745	814.9	P	618.2	P	1039.8	P	1226.8	P	336.1	P	423.6	P	500	P	560.7	P	330.7	P	349.2	P	595	P	493.1	P	518	P	592	P	979.7	P	822	P	284.6	P	314.8	P	525	P	542.3	P	335	P	320.6	P	519.5	P	498.9	P
141746	275.8	P	252.6	P	164.2	P	118.3	P	233.2	P	372.9	P	95.9	P	111.6	P	308.6	P	283.6	P	95.9	P	115.3	P	243.4	P	238	P	48.6	P	136.6	P	256.3	P	272.8	P	113.5	P	116.6	P	271	P	281.4	P	139.1	P	74.1	P
141747	126.4	P	194.5	P	59.3	P	57.4	P	226.1	P	320.9	P	63.5	P	66.4	P	254	P	246	P	81.6	P	60.8	P	208.3	P	202.9	P	50.2	P	58.6	M	215.1	P	229.3	P	57.1	P	29.6	A	234.4	P	234.9	P	69.8	P	72.1	P
141748	344.9	P	363.1	P	1582	P	436.9	P	320.3	P	135.3	P	359.6	P	190.5	P	489	P	211.3	P	685.4	P	384.1	P	470.4	P	787.7	P	1345.7	P	1144.9	P	642.2	P	567.1	P	852.1	P	480.1	P	277.1	P	287.5	P	514.5	P	488.6	P
141749	589.8	P	722.6	P	434.8	P	428.8	P	493.6	P	368.5	P	357.9	P	476.8	P	779.6	P	522.7	P	544.6	P	451.2	P	552	P	600.2	P	415.6	P	439.3	P	582.4	P	536.4	P	401.2	P	459.7	P	594.8	P	560	P	445	P	446	P
141750	37.3	A	103.3	P	12.2	A	26.9	A	105.2	P	148.6	P	7.2	A	-3.6	A	75.2	P	114.4	P	29.2	A	19.3	A	93.1	P	149.5	P	1.5	A	3	A	128.9	P	112	P	7.9	A	33.6	A	150.4	P	111.4	P	29.7	P	19	A
141751	111.2	P	151.2	P	34	A	77.2	P	349.2	P	86.8	M	137.1	P	106.9	P	344.6	P	315.9	P	152.6	P	150.9	P	206.5	P	282.2	P	135.6	P	106.8	P	360.8	P	324.2	P	77.6	P	91.2	P	293.3	P	268.8	P	117.6	P	91.8	P
141752	155.8	P	250.2	P	99.4	P	84.7	P	264.1	P	149.9	P	63.8	A	64	A	188.3	P	223.6	P	75.8	P	43.7	P	143.5	P	237.7	P	62.8	A	57.2	P	240.4	P	252.5	P	66.2	P	52.2	P	287.1	P	290.8	P	58.9	P	50.7	P
141753	128.8	P	99.3	A	36	A	17.1	M	104.8	P	168.1	P	86.6	P	85.8	P	112.2	P	149.2	P	31.9	A	42.4	A	122.5	A	76.8	P	60.9	P	22.9	P	143.2	P	111	P	52.7	A	43.8	A	159.1	P	118.4	P	76.3	A	52.3	P
141754	6	P	6.1	A	6.1	A	-16.4	A	4.7	A	16.3	A	3.5	A	-5	A	3.6	A	-18.1	A	2	A	5.8	A	-3.8	A	16.9	A	-11.3	A	7.1	A	-3.6	A	-7.3	A	-3.3	A	5.3	A	-15.4	A	-12	A	6.9	A	12.3	A
141755	119.1	A	176.5	P	49.6	A	52.5	P	148.6	P	172.6	P	49.8	A	56.8	A	192.9	P	200.1	P	51.4	A	51.2	A	170.7	P	184.2	P	75.3	A	73	A	160.2	P	216.3	P	67.6	A	81.3	P	186.4	P	145.9	P	51.4	A	48.7	A
141756	185.6	P	175.1	P	98.9	P	104.7	P	228.9	P	247.1	P	109	P	127.6	P	182.7	P	224.8	P	136.7	P	77.9	P	183.9	P	232.2	P	103	P	89.6	P	194.6	P	218.9	P	81.6	P	88	P	212.5	P	227.9	P	76.3	P	94.5	P
141757	368.4	P	317.6	P	240.7	P	193.8	P	195.6	P	302.6	P	304	P	242.1	P	283.2	P	294.5	P	304.1	P	274.8	P	339.7	P	254	P	208.7	P	273.5	P	232.8	P	307.6	P	254.1	P	266	P	285.3	P	244.8	P	253.3	P	260.6	P
141758	630	P	555.4	P	613.5	P	418.8	P	499.7	P	882.5	P	460	P	489.3	P	549.3	P	499.4	P	477.7	P	342.3	P	532.7	P	508.8	P	335	P	468.7	P	529	P	578.5	P	468.3	P	501.9	P	602.6	P	539.8	P	456.8	P	540.8	P
141759	141.2	P	200.6	P	82.3	P	65.8	P	240	P	317.3	P	133.2	P	73.4	P	317	P	311.8	P	156.9	P	103.4	P	172.6	P	227.7	P	87.2	P	88.7	P	170.1	P	185.7	P	68.5	P	93.9	P	246.4	P	245.6	P	79.1	P	112.9	P
141760	32.8	A	7.2	A	-13.5	A	-36.7	A	6.4	A	55.7	A	37	A	19.8	A	41.8	A	41.3	A	0.7	A	6.7	A	30.1	A	28.5	A	-29.3	A	-2.3	A	13.4	A	-7.8	A	17	A	-12.9	A	11.2	A	38.4	A	-10.7	A	36.4	A
141761	249.7	P	127.8	P	122.4	P	146.4	P	186.2	P	113.3	P	135.3	P	146	M	116.7	P	142.8	P	206	P	127	P	259.4	P	282.5	P	212.8	P	153.9	P	139.9	P	164.9	P	142.5	P	117.8	P	200.7	P	113.8	P	132.1	P	157.4	P
141762	3320.2	P	2377.3	P	2875.9	P	2312.1	P	2145.5	P	2740.3	P	2198.3	P	2653.9	P	1791.6	P	2310.6	P	2797.2	P	1966.3	P	2247.5	P	2494.3	P	1866	P	2453.9	P	2204.8	P	2354.8	P	1923.1	P	2350.7	P	1997.6	P	2364.5	P	2220.6	P	1898.5	P
141763	-5.9	A	-4.1	A	2.3	A	7.1	A	48.6	P	-17.7	A	-3.5	A	27.2	A	38.6	P	52.8	P	7.4	P	9.8	A	2.9	A	15.6	A	4.6	A	-7.3	A	14.1	A	29.9	P	10.3	A	3.3	A	36.7	P	16.2	P	17.4	A	20	P
141764	130.4	P	181.6	P	46.3	P	41.1	P	204.6	P	184.7	P	47.8	A	27.1	P	233.6	P	301.7	P	94.4	P	40.8	P	118.6	P	194.3	P	55.1	P	67.2	P	156.5	P	220.1	P	48.5	P	46.8	P	194.7	P	195.9	P	65	P	70.9	P
141765	268.9	P	267.6	P	195.9	P	336.7	P	336.5	P	166.6	P	156.4	P	251.3	P	276.5	P	174	P	300.7	P	190.3	P	257.2	P	344.6	P	232.7	P	202.7	P	253	P	339.5	P	193.4	P	221.8	P	252.6	P	241.1	P	134.1	P	148.2	P
141766	298.6	P	305	P	261	P	219.4	P	219.3	P	346.4	P	239.8	P	277.7	P	238.5	P	342.2	P	164.8	P	283.6	P	304.7	P	315.3	P	326.9	P	155.6	P	323.3	P	181.8	P	254.9	P	266.3	P	389.4	P	333.6	P	223.9	P	250.7	P
141767	158.4	P	205.1	P	69.1	P	55.2	A	311.3	P	146.2	P	38.5	A	55.9	A	199.6	P	395.6	P	44.1	A	55.1	P	219.4	P	309.4	P	73.2	A	46.1	A	235.8	P	280.6	P	54.9	A	56.7	P	277.9	P	354.3	P	72.6	P	64.5	P
141768	902	P	846.6	P	516.1	P	372.6	P	885	P	1056.3	P	460	P	385.5	P	946.8	P	964.8	P	450.8	P	413.5	P	989.1	P	895.5	P	361.3	P	487	P	863.8	P	869.4	P	372.6	P	442.4	P	948.8	P	920.1	P	476.6	P	555.6	P
141769	18.3	A	22.8	A	-10.2	A	5.9	A	47.2	P	50.9	A	23.2	A	16.5	A	57.8	P	55.8	P	22.7	A	6.9	A	20.4	A	22	A	3.2	A	16.9	A	24.2	A	4.4	A	24.7	A	1.3	A	58.2	P	44.8	P	27.1	P	5.4	A
141770	124.1	P	114.7	P	132.4	P	124.4	P	77.5	P	86.4	P	93.9	P	120.9	P	77.1	P	64.4	P	144.8	P	97.3	P	92.4	P	93.3	P	97.7	P	104.5	P	91.8	P	81.3	P	91.4	P	108	P	104.2	P	66.5	P	90.7	P	129.9	P
141771	14.8	A	3.7	A	4.3	A	26.7	P	-4.9	A	7.1	A	-2.8	A	7.4	A	22.8	P	7.9	A	11.3	A	6.3	A	12.3	A	19.2	A	11.6	P	-3.5	A	5.7	A	15	P	-18	A	11	A	-24	A	9.3	P	24.6	A	15.5	P
141772	182.4	P	210.4	P	183.4	P	280.7	P	232.8	P	69.3	P	183	P	165	P	223.5	P	147.1	P	331.6	P	232.1	P	230.7	P	240.6	P	250.1	P	159	P	214.2	P	204.6	P	174	P	193.8	P	159.8	P	188.3	P	194.3	P	160	P
141773	108.7	P	133	P	98.7	P	50.2	M	132	P	196.9	P	27.1	A	34	A	135.8	P	179.8	P	57.3	A	48.7	M	125.6	P	158.7	P	54	A	88.2	A	145.7	P	120.8	P	83.7	P	64	A	174.2	P	179.8	P	61.5	A	37.4	A
141774	227.8	P	336.2	A	47.5	A	38.8	A	427.1	P	271.2	P	88.4	A	124	A	395.3	P	353.5	P	134.1	A	121.4	P	274.4	P	316.9	P	69.7	A	157.2	P	234.6	A	261.1	A	73.5	P	94.6	A	482.8	P	424.9	P	139	P	144.2	A
141775	6.9	A	36.7	A	8.1	A	8.1	A	1.5	A	-25.5	A	13.2	A	2.8	A	18.6	A	13.1	A	22.4	A	21.3	A	13.5	A	4	A	9	A	11.2	A	-5.8	A	18.9	A	33.9	A	20.2	A	-5.2	A	3	A	19.9	A	21.5	A
141776	183	P	178.7	P	89.6	P	45.1	P	201.5	P	202	P	69.7	P	69.3	P	150.8	P	135.5	P	83.5	P	115.1	P	167.5	P	131.1	P	26.2	P	64.9	P	192.1	P	198.1	P	151.8	P	145.7	P	193.4	P	172.5	P	149.6	P	201.8	P
141777	20.5	A	51.8	P	40.4	M	23.7	A	87.2	P	33	A	43.6	A	63.6	M	103.6	P	116.5	A	26.6	A	9.6	A	30.3	A	89.7	A	-10.5	A	-36.7	A	88.1	P	95	P	36.7	P	30.5	A	63.4	P	72.7	A	48.6	A	-29	A
141778	135.9	P	185.5	P	129.7	P	76.3	M	137.4	P	150.9	P	83.4	A	86.9	A	86.9	A	140.6	A	98.8	A	84.6	P	100	P	122.6	P	95.4	P	57.6	A	135.5	A	105	P	87.4	P	83	P	98.8	P	131.1	P	66.5	M	72.5	M
141779	114	P	41.9	P	24.7	P	3.5	M	-0.8	A	57.7	A	62.5	P	21.8	P	35	P	23.1	A	46.1	P	18.8	P	37.7	A	43.7	P	-21.9	P	21.6	P	60.1	A	36.3	A	-28.3	A	-1.4	A	-0.3	A	-4.4	A	48.3	P	0.6	P
141780	123.2	A	66	A	96.2	A	73.3	P	30.3	A	76.7	A	106	P	83.1	A	63.1	P	90.1	A	110.4	P	127.4	P	73.1	A	73	P	10.2	A	49	A	137	P	73.4	P	107.2	P	118.8	P	62	P	38	P	51	P	64	P
141781	100	M	107.7	P	110	P	115.4	P	125.8	P	124.7	P	109.4	P	48.5	A	116.7	P	128.4	P	69.9	P	81	P	98.4	P	91.5	P	87.9	P	51.2	A	105.2	P	136.2	P	105.7	P	80.4	P	98.7	P	125.2	P	57.8	P	62.4	A
141782	49.4	P	88.3	P	20.3	P	29.5	P	72.1	P	53.8	P	27.6	A	27.8	P	102.9	P	63.7	P	25.7	A	30	P	82.1	P	93.8	P	6.6	A	27.2	A	68.5	P	84.4	P	55	P	30.8	P	83	P	98.3	P	43.8	P	32.4	P
141783	153.1	P	233	P	103.5	P	139.7	P	297	P	168.4	P	111.6	P	96.8	M	271.1	P	284.4	P	85.7	A	130.1	P	254.4	P	275.3	P	150.7	P	128.5	P	232.2	P	296.3	P	136.9	P	117.8	P	309.5	P	298.9	P	163.7	P	133.8	P
141784	56.3	P	47.2	P	57.6	P	63.1	P	58.9	P	11.2	A	57.2	P	64.3	P	57.6	P	32.8	A	84.7	P	26.2	P	20.2	A	62.9	P	62.2	P	32.9	A	64.6	P	57.5	P	61.7	P	40	P	43.1	P	37.7	P	39.7	P	35.9	P
141785	52.3	P	83.9	P	11.6	A	23.8	A	103.6	P	72.3	M	79.3	P	65.1	P	147.8	P	111	P	113.9	P	92.7	P	216.9	P	141.8	P	67.9	A	75.4	P	142.3	P	130	P	83.9	P	63.6	P	167.6	P	138.6	P	70.8	P	67.9	P
141786	336.2	P	129.2	P	373.5	P	221.6	P	160.3	P	99.9	P	180.7	P	212.7	P	159.6	P	161.1	P	422.1	P	342.5	P	274.5	P	200.5	P	461.9	P	232.3	P	294	P	265.7	P	372	P	159.9	P	137.7	P	110.4	P	299	P	216.7	P
141787	114.8	P	111.5	P	130.9	P	172.2	P	94.3	P	132.9	A	144	P	148	P	112.4	P	129.7	P	181	P	165.2	P	122.8	P	79.4	P	251.1	P	133.9	P	101.1	P	105	P	155.1	P	131.3	P	130.4	P	131.6	P	242.1	P	196.4	P
141788	54.1	P	52.8	P	30.1	P	6.8	A	47.4	P	81.7	P	17.8	P	15.7	A	65.1	P	59.7	P	39.5	P	32.2	P	60.4	P	56.4	P	41.9	P	40	P	36.2	P	61.1	P	19.5	P	31.9	P	63	P	73.2	P	55.1	P	15.3	A
141789	48.8	A	75.4	P	30.7	P	34.1	A	109.1	P	80.5	P	34.4	P	20.7	A	62.5	P	53.4	P	48.3	P	29.8	P	66.6	P	82.7	P	96.6	P	24.8	A	62.1	P	66	P	25.8	P	25.2	A	49.8	P	86.6	P	35.8	A	45.2	P
141790	831.4	P	700.1	P	466	P	529.1	P	728.3	P	353.3	P	568.8	P	925	P	914.9	P	1255.8	P	1114.1	P	534.6	P	800.6	P	742.2	P	915.4	P	464.8	P	686.8	P	737.6	P	487.7	P	497	P	1167.5	P	706.9	P	632.9	P	880.4	P
141791	199.6	P	288.7	P	140.8	P	182.7	P	259.1	P	189.9	P	133.5	P	142.7	P	268.1	P	239.4	P	133.1	P	156.5	P	257.2	P	299.4	P	142.2	P	114.4	P	287.4	P	245.4	P	101.7	P	130.8	P	251.3	P	317.5	P	112.7	P	109.1	P
141792	83.1	P	79.8	P	29.1	A	43	P	87.8	P	75.3	P	35	P	37.4	P	92.1	P	79.4	P	44.7	A	33.2	P	123.1	P	92.4	P	38.6	A	19	A	76.1	P	111.7	P	20.4	P	21.9	P	86.2	P	105.8	P	17	A	27.5	P
141793	106.6	A	87.8	P	63.8	A	47.9	A	38.9	P	41.7	A	40.3	A	63.5	P	54.3	P	31.7	A	48.3	P	61.9	P	27.9	P	15.5	A	43.2	A	55.8	P	45.6	A	5.7	A	74	P	60	P	4.9	A	21.8	A	34.2	A	72.1	P
141794	103.5	P	100.9	P	102.1	P	125.8	P	85	P	71.5	P	71.8	P	95.5	P	68.7	P	77.1	P	115.9	P	104.2	P	89	P	105.7	P	143.3	P	110.3	P	105.6	P	79	P	128.4	P	107.9	P	88.9	P	73	P	41.4	P	73.8	P
141795	20.5	A	58	P	-5.7	A	23.3	P	62.8	A	81.6	A	40.2	A	32.4	A	83.1	P	6.1	A	-22.2	A	13.7	A	13.8	A	48.1	A	10.3	A	14.4	A	35.3	A	76.4	P	22.1	A	29.2	A	27.1	A	42	P	23	A	10.1	A
141796	82.7	P	89.5	P	15.1	P	16.3	A	88.8	P	36.3	P	24	P	63.1	P	83.5	P	77.5	P	6.8	A	25.2	P	66.8	P	95.2	P	25	A	28.2	P	88.8	P	83.2	P	10.7	A	24.6	P	95.3	P	99.3	P	3.7	A	30.5	P
141797	62.6	P	166.1	P	32.2	A	14.6	A	171.3	P	185.7	P	41.1	P	40.8	A	179.9	P	187.7	P	30.4	A	23.1	A	170.6	P	152.9	P	35.4	A	32.1	P	179.1	P	160.4	P	31.1	P	22.7	P	221.4	P	173.7	P	29.6	A	36	A
141798	70.8	P	70.7	P	56.2	P	52.9	P	56.9	P	66.1	P	52.5	P	50.6	M	58.5	P	65	P	49	P	73.7	P	71.7	P	55.3	P	67.1	P	71.7	P	62	P	46.2	P	72.5	P	71.5	P	58.3	P	58.8	P	55.2	P	63.2	P
141799	177.6	P	69.1	P	93.9	P	90.3	P	33.3	A	107.9	A	161.8	P	121.7	P	11.4	A	-33.6	A	54.7	P	106.6	A	79.3	A	45.7	A	23.3	A	76.2	P	39.4	A	39.9	A	145.1	P	121.4	P	62.8	A	13.3	A	163.3	P	147.8	P
141800	33.8	A	40.6	A	47.1	A	40.7	A	60.2	A	12	A	64.1	P	93.4	P	83.1	P	42.3	A	6.7	A	78.5	A	65.2	A	49.9	A	52.1	A	60.7	A	66.2	A	85.9	P	49.9	P	44.5	P	77.5	P	99.8	A	81.8	P	50.4	A
141801	637.3	P	494.5	P	576.7	P	504.1	P	609.1	P	488.9	P	440.5	P	494.7	P	442.7	P	545.5	P	795.3	P	538.7	P	661.1	P	711.9	P	480.3	P	494.6	P	467	P	607	P	535.1	P	477.3	P	436.8	P	535.7	P	274	P	315.3	P
141802	73.7	P	178.4	P	37.7	P	31.7	P	167.4	P	88.9	P	28.4	A	0.9	A	201.3	P	187.2	P	41.8	P	45.4	P	160.7	P	242.6	P	32.7	P	8.3	A	179.1	P	215.7	P	17.4	P	13.7	A	221.7	P	256.4	P	33.8	A	29.4	P
141803	183.6	P	169.9	P	189.5	P	167.9	P	313.5	P	325.2	P	185.7	P	196.6	P	264.8	P	291.3	P	248.4	P	224.7	P	329	P	252.9	P	216.7	P	178.1	P	263.9	P	293.8	P	198.4	P	156	P	263	P	227.9	P	168.9	P	161.4	P
141804	28.7	P	29.7	P	15.5	P	43.9	P	27	P	19.4	P	-3	A	3.8	A	18.2	A	7.2	A	16.9	A	11.4	A	8.5	A	22.6	P	26.5	A	-2.6	A	25.6	P	0.2	A	8	A	8.8	P	40.5	P	42.7	P	5.1	A	15.6	A
141805	182.7	P	172	P	154.5	P	146.6	P	173.9	P	140.3	P	112.6	P	126.9	P	138.9	P	152.2	P	162.7	P	129.2	P	133	P	171	P	152.9	P	105	P	168.2	P	100.3	P	106.8	P	73.2	P	95.7	P	128.7	P	105.3	P	100.8	P
141806	309.9	P	213.5	P	153	P	160.4	P	216	P	211.2	P	132.7	P	106.3	P	211.3	P	219.4	P	160.5	P	125.4	P	152.5	P	222.5	P	143.4	P	125.6	P	176.5	P	217.3	P	133.4	P	132.3	P	205.3	P	194.5	P	79.1	P	128.8	P
141807	310.5	P	257	P	84.5	A	87	A	322.3	P	270.8	P	184.3	P	237.6	M	290.3	P	465.6	P	222.6	P	168.2	P	432	P	351.5	P	169	P	162.7	P	390.1	P	302	P	160.8	P	168.8	P	399	P	345.8	P	189.5	A	210.4	P
141808	126.8	P	109.9	P	82.9	P	83.8	P	173.8	P	140.6	P	88.6	A	123.8	P	107.2	P	160.3	P	117.8	P	76.4	P	142.8	P	134.9	P	100.6	A	92.6	P	113.6	P	95.7	P	80.3	P	78.8	P	150.9	P	138.3	P	124	P	100.8	P
141809	89.3	P	255.1	P	6.9	A	23.6	A	280.3	P	353	P	22.6	A	21.4	A	332.7	P	298.6	P	-35	A	36.2	P	185	P	275.5	P	-3.3	A	0.7	A	230.5	P	271.3	P	24.4	A	23.6	A	354.1	P	425.2	P	20.8	A	32	A
141810	1076.8	P	776	P	1396.4	P	1057.7	P	596.6	P	564.8	P	917	P	954.4	P	596.5	P	679.7	P	1620.1	P	1011.6	P	606	P	600.1	P	1340.5	P	1020.3	P	769.9	P	618.9	P	935.5	P	973.1	P	743.4	P	513.6	P	714.3	P	922	P
141811	253.9	P	227.6	P	431.5	P	541.4	P	158.8	P	176.4	P	414.6	P	252.9	P	174.8	P	185.1	P	343.7	P	328.4	P	175.9	P	166.4	P	487.3	P	247.5	P	128.3	P	172	P	399.8	P	303.1	P	185	P	193.4	P	282.3	P	400.5	P
141812	82.2	P	102.8	P	36.1	M	49.4	P	42.2	P	87.7	A	19.3	A	1.3	A	75.9	A	66.7	P	46	A	31.3	P	55.9	A	72.8	P	48.6	A	28.5	A	106.5	M	61.7	P	25.6	P	15	P	31.7	A	118.6	A	19	A	2	A
141813	96.3	A	65.6	P	48.8	M	60	P	82.7	P	65.1	A	124	P	78.5	P	64.6	P	75	A	71.1	P	89.7	P	86.8	P	69	P	140.4	P	82.2	P	124.6	P	75.7	P	85.1	P	59.8	P	94.6	P	82.5	P	72.9	P	74.9	P
141814	115.2	P	157.6	P	85.8	P	83.5	P	191.6	P	188.7	P	102.7	P	87.2	P	171.5	P	205.1	P	106.3	P	92.8	P	150.7	P	116.7	P	36.5	A	157.2	P	149.3	P	164.8	P	123.8	P	127.8	P	131	P	131.7	P	97.9	M	111.4	A
141815	834.8	P	689.8	P	827.3	P	619.7	P	723.2	P	896.1	P	679	P	790	P	848.9	P	736.4	P	929.2	P	775.5	P	794.2	P	774.5	P	675.8	P	826.7	P	872.8	P	865	P	938.5	P	638.6	P	721.2	P	676.4	P	762.4	P	640.3	P
141816	-7.5	A	47.5	P	-22.5	A	-9.7	A	82.4	P	84.7	M	9.1	A	5	A	53.2	P	25.2	A	-13.6	A	-6.5	A	14.2	A	52.8	P	-38	A	-11	A	32.8	A	101.5	P	-11.3	A	8	A	100.3	P	71.1	P	7.7	A	-3.9	A
141817	121.6	P	92.2	P	43.5	P	58.7	P	82.5	P	109.3	P	98.2	P	60.8	P	71.8	P	129	P	58.9	P	81.7	P	81	P	98.1	P	94.5	P	85	P	114.7	P	98	P	63.4	P	81	P	50.2	A	106.2	P	42.9	P	64.6	P
141818	16.2	P	57.6	P	-6.7	A	1.5	A	34.6	P	14.9	A	-5.4	A	-25.7	A	47.3	P	53	P	-18	A	-13.4	A	40.3	P	54.2	P	11.8	A	-7.9	A	56.4	A	68.9	P	-11.3	A	5.2	A	61.2	P	57.9	M	7.5	A	-20	A
141819	85.4	A	52.7	A	121.9	A	94.4	A	62.3	A	70.2	A	49.3	A	51.6	A	14.8	A	38	A	7.2	A	10.5	A	27.3	A	71.7	A	60.9	A	47.4	A	9.3	A	33.6	A	61.9	P	51.9	A	44.4	A	44.5	A	56.7	A	65.9	A
141820	-20.9	A	-1.1	A	-33.2	A	-27.5	A	-10.2	A	-17.1	A	-6.1	A	-32.3	A	-3	A	-48.5	A	-36.9	A	-32	A	-3.7	A	3.5	A	-42.4	A	-26.1	A	-19.5	A	-22.4	A	-24.9	A	-9	A	-7.6	A	-25.1	A	-5.6	A	-9.1	A
141821	40.6	A	26.4	A	-1	A	9.2	A	19.4	A	-5.5	A	14.7	A	4.1	A	15.1	A	23.4	A	-11.9	A	22.9	A	-1.6	A	-0.6	A	16.2	A	4.7	A	22.4	A	3.9	A	1.8	A	6.2	A	0.1	A	23.1	A	-4.6	A	19.4	A
141822	-75.6	A	-73	A	-60.8	A	-49.7	A	-66.8	A	-71.1	A	-93.8	A	-69.3	A	-26.7	A	-70.9	A	-71.2	A	-40.3	A	-39.8	A	-43.9	A	-108.7	A	-68	A	-85.2	A	-67.8	A	-61.4	A	-46.2	A	-69.2	A	-56.5	A	-30.3	A	-49.9	A
141823	-11.5	A	6.4	A	-19.1	A	-1.6	A	-23	A	-10.6	A	-12.9	A	17	A	-1.3	A	-15.7	A	-8.8	A	-3	A	-20	A	16.1	A	-8.2	A	-13.7	A	8	A	8	A	4.9	A	8.5	A	9.4	A	20.3	A	-3.8	A	3.7	A
141824	-12.4	A	-9.7	A	-4.5	A	-1.2	A	20.9	P	16.5	A	14.8	A	10.2	A	-3.9	A	-2.6	A	-4.8	A	-1.3	A	12.2	A	10.6	A	12.3	A	1.3	A	2.2	A	3.5	A	3.4	A	10.4	A	7.7	A	15.2	A	6.3	A	-6.5	A
141825	26.6	A	18.4	A	31.7	A	4.1	A	21.1	A	-31.5	A	8.6	A	4	A	-9.7	A	21.8	A	27.5	A	-3	A	-2.5	A	-4.6	A	-38.9	A	16	A	14.3	A	12.7	A	5.1	A	8.7	A	-12.4	A	-1.1	A	-2.8	A	19.3	A
141826	29.8	A	8.4	A	23	P	24.5	A	28.4	A	50.9	P	-3.3	A	24.1	A	18.7	A	42.5	A	55.5	A	44.9	P	35.5	A	18.1	A	30.8	P	42.2	A	21.2	A	15.1	A	25.9	A	40	A	14.5	A	25.4	A	27.5	A	-1.8	A
141827	-117.2	A	-88.1	A	-70.4	A	-46.1	A	-93.6	A	-123	A	-74.5	A	-108.4	A	-90.7	A	-109.1	A	-138.6	A	-88.3	A	-129.4	A	-138.8	A	-161.8	A	-30.5	A	-139.1	A	-101.7	A	-132.1	A	-43.9	A	-31.7	A	-107.1	A	-67.3	A	-86.3	A
141828	38.2	A	25.4	P	32.9	P	8.7	A	34.8	P	29.2	A	25.4	P	-3.6	A	35.4	P	55.3	P	12.8	A	28.3	P	23.6	A	43.5	P	10.6	A	15.2	A	17.5	A	-0.4	A	19.5	M	11.3	A	26.8	P	29.2	A	28.8	P	34.8	P
141829	21.3	A	18.7	A	5.6	A	-0.8	A	6.2	A	37	A	1.6	A	3.9	A	-14.6	A	17.5	A	34.9	A	14.4	A	25.8	A	23.6	A	-35.2	A	12.6	A	13.7	A	26.3	A	23.6	A	29.4	A	32.8	A	43.1	A	-33.8	A	0.9	A
141830	47.7	P	21.3	P	41.8	P	34.2	A	29.3	P	15.4	A	10.2	A	19.3	A	17.6	P	7.3	A	35.8	P	14.6	P	9.5	A	17.4	A	6.2	A	14.8	A	1.3	A	36.8	P	-0.4	A	19.6	P	0.7	A	29	P	20.5	A	7.5	A
141831	11.4	A	-1.1	A	6.3	P	6.2	A	-7.3	A	0.7	A	-1.6	A	9.4	A	12.8	A	-7.7	A	4.6	A	-4.3	A	9.3	A	-1.7	A	6.5	A	1.6	A	7.8	A	-1.6	A	0.7	A	0.2	A	8.6	P	-2.4	A	34.2	P	3.6	A
141832	19.7	A	-2.1	A	14.5	A	4.9	A	-3.5	A	25.8	A	5.3	A	10.7	P	9.7	A	-34	A	5.8	A	-3.3	A	11.5	A	-2	A	-10.7	A	-5.5	A	-1.8	A	-4.8	A	-5.3	A	-5	A	-10.4	A	-15.8	A	24.2	A	-22.3	A
141833	-36.5	A	-28.6	A	17.7	A	-15.7	A	23.7	A	-50	A	-11.7	A	-40.1	A	23	A	-14.6	A	-20.2	A	-4.2	A	10.5	A	-5.9	A	-7.2	A	4.4	A	-4.7	A	2.7	A	-3	A	-1.5	A	27.3	A	22.6	A	3.5	A	-25.7	A
141834	24.4	A	3.7	A	9.8	A	20.2	A	-3.3	A	1.1	A	14.6	A	28.7	P	-12.5	A	3.8	A	18.3	A	0.5	A	36.3	A	6.4	A	-16.2	A	-1.4	A	18.4	A	8.5	A	11.2	A	3.9	A	17.4	A	-10.5	A	1.2	A	-2.2	A
141835	-47.8	A	-20.7	A	-21.4	A	-36.4	A	-52.9	A	-55.2	A	-34.3	A	-53.8	A	-42.3	A	-69.1	A	-45.2	A	-29.3	A	-32	A	-23.2	A	-42	A	-48.9	A	-60.7	A	-41.5	A	-24.3	A	-15	A	-41.8	A	-40.1	A	-28	A	-24.9	A
141836	47.3	A	21.9	A	45.7	A	30.3	A	31.7	A	32.8	A	41	A	49.3	A	18.1	A	57.2	A	49.6	A	19.8	A	36.7	A	32.7	A	32.8	A	26.5	A	31.8	A	8.2	A	14.2	A	32.4	A	26.2	A	4.2	A	57.4	P	16	A
141837	38.9	A	14.1	A	36.2	P	4.7	A	-3.9	A	-14.4	A	-4.6	A	-16.4	A	13.5	A	-6.6	A	14.9	A	16.2	A	-1.1	A	-2.9	A	40.2	P	20.3	A	3.7	A	15.8	A	8.4	P	-1.1	A	1.7	A	-0.6	A	6.4	A	1.8	A
141838	-57.8	A	-30.7	A	-15	A	-38.3	A	-13.7	A	-11.8	A	-46	A	-33.9	A	-28.9	A	-77.8	A	4.4	A	-7.9	A	-50.4	A	-8.6	A	-42.5	A	9.5	A	-38	A	-27.8	A	7.7	A	-16.8	A	-52.4	A	-57.5	A	-5.2	A	-10.4	A
141839	10.8	A	0.2	A	-2.4	A	15.8	A	-25.3	A	-15.8	A	-2.9	A	-22.1	A	-0.6	A	-6.1	A	26.8	A	2.8	A	-22	A	10.7	A	6.7	A	8.3	A	-17.1	A	3.4	A	9.3	A	4.1	A	-17.2	A	-8.9	A	21.9	A	1.7	A
141840	-8.5	A	-7.3	A	-5.8	A	-21	A	-16.9	A	-23.8	A	-5.3	A	-11.8	A	-1.3	A	0.1	A	-18.4	A	-11.1	A	-19.1	A	-29.1	A	-17.4	A	-10.9	A	9.9	A	2.5	A	-15.1	A	-13.3	A	10.2	A	-3.6	A	-15	A	4.3	A
141841	-9.8	A	-3.9	A	-4.5	A	-7.6	A	6.1	A	-41.8	A	13.1	A	8.5	A	8.3	A	-21.6	A	-15.8	A	-1.6	A	-16.2	A	0.7	A	2.6	A	11.3	A	0.5	A	10	A	2.3	A	-1.5	A	-4.4	A	7	A	6.4	A	-5.1	A
141842	50.7	A	33.2	A	43.4	A	26.3	A	22.4	A	56.8	A	20.5	A	19.4	A	12.1	A	25.8	A	62	A	42.9	A	21.5	A	35.8	A	39.5	A	38.1	A	43.1	A	39.5	A	43.5	A	30.6	A	36.2	P	40.7	A	34.4	A	32.9	A
141843	5.2	A	5.7	A	8	A	6.9	A	1	A	-43.6	A	-11.2	A	-8.8	A	12.7	A	-6.1	A	-11.5	A	19.3	P	-5.9	A	11	A	6.8	A	9.2	A	-13.9	A	-5.3	A	9.7	A	26	A	-35.9	A	1	A	31.3	A	-3	A
141844	51.2	A	30.1	P	40.9	A	34.8	A	23.8	P	15.4	A	43.4	P	6.6	A	21	A	30.3	A	71.4	A	34	A	58.7	A	39.8	A	49.2	P	39.1	A	39.3	A	14.1	A	15.2	A	21.6	A	5.9	A	6.7	A	21.8	A	17.3	A
141845	14.3	A	-5.6	A	8.8	A	7.6	A	25.8	A	-15.8	A	4.5	A	-12.8	A	-22	A	7.9	A	-6.7	A	-16.1	A	-23.3	A	-15.5	A	1.9	A	-1.9	A	14.3	A	10.6	A	-18.8	A	-6.8	A	-12.1	A	-11.4	A	-20.4	A	-5.2	A
141846	-8.5	A	5.8	A	14.6	A	19.9	A	5.3	A	2.4	A	20.6	A	-20.1	A	1.8	A	7.1	A	11.4	A	12.1	A	20.6	A	11	A	36.1	A	-9.6	A	32.1	A	10.5	A	12	A	-2.5	A	7.9	A	14.2	A	7.7	A	5.3	A
141847	-12.5	A	10	A	-21.5	A	-21.7	A	-1.7	A	1.8	A	-16.2	A	-5.9	A	3.8	A	-24.1	A	-8.7	A	-28.4	A	-4.7	A	-9.4	A	-21.6	A	-15.4	A	-0.6	A	-1.6	A	-1.6	A	-14.3	A	-22.4	A	-14	A	-12.6	A	-9	A
141848	11.6	A	12.7	A	-16.5	A	6.7	A	-0.5	A	14.6	A	-15.7	A	-19.6	A	1	A	25.2	A	14.7	A	5.4	A	-0.6	A	24	A	-3.8	A	-27.4	A	8	A	13.7	A	20.1	A	6.3	A	3.2	A	15.3	A	-1.8	A	8.3	A
141849	-66.6	A	-12.9	A	-33.7	A	-32.3	A	0	A	-29.8	A	-23.7	A	-32.5	A	-20.7	A	-19.9	A	-42.7	A	-29.1	A	7.3	A	-7.9	A	-15.8	A	-37.6	A	-35.1	A	-23.8	A	-40.8	A	0.4	A	-9.4	A	-22.6	A	-42.9	A	-29	A
141850	-33.7	A	-40.3	A	-25	A	-25.3	A	-28.9	A	-5.9	M	-20.2	A	-35.7	A	-2.5	A	-56.9	A	-42.1	A	-7.8	A	-55.4	A	-40	A	-34.1	A	-26	A	-40	A	-13.3	A	-20.1	A	-5.6	A	-23.7	A	-1.8	A	1.3	A	-22	A
141851	-30.5	A	3.7	A	-0.8	A	-8	A	19.8	A	-42.9	A	-13.3	A	9.1	A	-40	A	7.1	A	-51.7	A	-16.4	A	-27.6	A	12.5	A	-33.2	A	-5.6	A	-22.9	A	1.7	A	9.1	A	-1.2	A	3.9	A	9.5	A	1.8	A	-6.1	A
141852	114.9	P	57.3	P	83.8	P	77.5	P	101.2	P	127.6	P	147.2	P	151.3	P	118.5	P	144.4	P	186.4	P	110.7	P	129.3	P	148.4	P	101	P	135	P	97.5	P	67.8	P	97.3	P	111.3	P	87.8	P	100.5	P	82.2	P	89.2	P
141853	79.8	P	47.8	A	40	A	28.6	A	47.1	A	-21.7	A	32	A	45.7	A	53.3	A	80.4	A	47.3	A	9.4	A	52.9	A	32.7	A	28.2	A	27.4	A	60.6	A	27.6	A	4.3	A	22.2	A	16.8	A	52.7	A	22.8	A	6.9	A
141854	-20.8	A	-1.9	A	-15.4	A	-7.7	A	7.7	A	-21.6	A	-43.7	A	-12.8	A	-1	A	-5.9	A	-14.7	A	-18.2	A	-32.4	A	-6.5	A	-22.1	A	-17.4	A	-41.8	A	2.6	A	-13.2	A	-8.4	A	-20.4	A	12.4	A	21.7	A	-16.2	A
141855	-90.6	A	-21	A	-84.6	A	-39.6	A	-10.8	A	-75.5	A	-42.2	A	-51.3	A	-31.1	A	-29.5	A	-85	A	-19.4	A	-65	A	-32.3	A	-29.1	A	-18.9	A	-87.5	A	-58	A	-59.2	A	-33	A	-48	A	-30.5	A	-43.2	A	-39.9	A
141856	0.3	A	-8.1	A	0.5	A	-0.3	A	7.4	A	23.5	A	-7.7	A	2	A	11.1	A	-10.5	A	-6.5	A	-3.1	A	-3.7	A	7.9	A	-14.5	A	3.1	A	-13.4	A	-6.4	A	1.2	A	0.3	A	2.7	A	4.4	A	7.6	A	-6.5	A
141857	16.5	P	13.2	A	19.4	A	13.7	A	5.4	A	42.3	P	39.7	P	30	P	4	A	28.3	A	11.8	A	27.1	P	11.6	A	4.1	A	30	P	13.3	A	17.4	P	5.3	A	13.7	A	20.7	P	-0.4	A	1.4	A	32.8	P	19	A
141858	29.1	A	19.3	A	12.6	A	22.1	A	8.1	A	10.7	A	29.4	A	44.8	A	5.3	A	16.7	A	40.1	A	5.7	A	26.3	A	8.3	A	10.5	A	-6.2	A	29.1	A	12.6	A	14.8	A	14.5	P	18.4	A	15.9	A	15	A	24.1	A
141859	-8.4	A	-2.7	A	10	A	8.6	A	-1.2	A	-16.8	A	-11.2	A	18.8	A	-1.1	A	-5.9	A	0.3	A	-13.3	A	20.3	A	-16.1	A	-8.9	A	-6.1	A	-2.7	A	-5.7	A	4.9	A	-13.4	A	3	A	-6	A	8.8	A	-10.6	A
141860	-12.3	A	2.5	A	17.2	A	9.5	A	0.6	A	-4.4	A	-3	A	-9.2	A	-18.4	A	49.2	P	-16.3	A	9.2	A	-6.8	A	-24.3	A	-4.7	A	16.4	A	14.6	A	0.4	A	2.4	A	12.2	A	-9.5	A	-6.7	A	-18.3	A	-3.9	A
141861	-1.4	A	-5.2	A	-9.5	A	4.4	A	11.7	A	-29.9	A	2.3	A	-0.6	P	-3.1	A	24.2	A	-1.1	A	-11.1	A	-25.6	A	11.8	A	-22.1	A	-0.2	A	-12	A	13.1	A	7.7	A	-8.8	A	12.3	A	-5.7	A	-16.4	A	-1.5	A
141862	9.2	A	8.8	A	4.9	M	3.8	A	18.9	A	36.6	P	20.4	A	-14.4	A	1.3	A	2.2	A	1.2	A	-2.1	A	17.6	A	13.3	P	2.2	A	25	P	4.9	A	14.1	A	9.7	A	7.8	A	5.8	A	-9.2	A	-24.1	A	5.2	A
141863	-3.5	A	2.9	A	-5	A	12.3	A	-4.3	A	-11.2	A	0	A	-8.4	A	-1.5	A	3.8	A	-21.9	A	-7.4	A	-8.2	A	-13.1	A	0.7	A	15.5	P	-14.3	A	-17.9	A	-8.8	A	5.3	A	-17.3	A	6.5	A	13.7	A	18.8	P
141864	-0.5	A	-14	A	2.7	A	12.4	A	29.6	P	11.6	A	12	A	-23.4	A	7.7	P	27.1	A	24.1	P	3.8	A	4.6	A	5.7	A	33.7	P	28.8	P	-7.7	A	11.5	A	5.1	A	-4.4	A	0	A	-12.1	A	5.3	A	10.4	P
141865	-1.8	A	3.4	A	0.8	A	2.2	A	8.9	A	4	A	10.8	A	19	A	-5.3	A	11.4	A	0.3	A	1.4	A	-1.2	A	4	A	-9.8	A	9.5	A	11	A	-8.1	A	1.3	A	-4.7	A	8.9	A	6.5	A	-17.6	A	17	A
141866	-9.6	A	-10.4	A	-16.6	A	10.8	P	3.2	A	10.8	A	-15.1	A	22.6	A	-4.3	A	-15.7	A	20.9	P	-3.6	A	21.7	A	-18	A	6.1	A	1.3	A	-6.7	A	-12.5	A	3.6	A	7.9	A	-4.4	A	-19.6	A	2.4	A	0.1	A
141867	-31.1	A	-18	A	-26	A	-8.6	A	-38.3	A	-90.3	A	-95	A	-37.2	A	-16.1	A	-70.3	A	-1.3	A	-16.8	A	-60.5	A	-19.7	A	-68.7	A	4.4	A	-39.2	A	-32.4	A	-40	A	11.9	A	-46.2	A	10.7	A	-20.2	A	-31.3	A
141868	54	A	23.7	P	60.1	A	73.9	P	55.9	P	11.7	A	53.2	A	34.4	A	19.8	A	58.9	A	64.2	A	43.5	A	22.2	A	21.9	A	78.5	P	53.5	A	33.1	A	18.1	A	45.6	A	52.1	P	63	P	56.7	P	61.8	P	51.3	A
141869	-44.3	A	-11.2	A	-31.2	A	-26.2	A	2.2	A	-36.7	A	-17.4	A	-43.3	A	-2.5	A	-18.3	A	-49.5	A	-34.1	A	6	A	-18.9	A	-15.5	A	-56.1	A	-30.4	A	-18.5	A	-24.3	A	-14.2	A	-40.8	A	-9.4	A	-5.5	A	-2.1	A
141870	35.1	A	-24.4	A	7.1	A	-12.9	A	18.6	A	-4.7	A	55.6	M	-19	A	1.1	A	14.9	A	30.7	A	20.3	A	37.3	A	-11.7	A	39.2	A	12	A	18	A	-16.9	A	17.4	A	-0.4	A	-0.2	A	17.9	A	-22.1	A	26.1	P
141871	-4.9	A	-4.1	A	-19.4	A	4.9	A	13.9	A	-40.9	A	-25.4	A	-4.5	A	-21.4	A	-31.3	A	3	A	-2.9	A	-13.1	A	-12.9	A	-8.8	A	6.2	A	29.4	A	-0.3	A	-0.2	A	-9.8	A	-5.3	A	2.2	A	5.5	A	-1.3	A
141872	-91.9	A	-74.9	A	-32.7	A	-73.2	A	-66.6	A	-145.7	A	-74.2	A	-114.1	A	-30.6	A	-81.4	A	-75.7	A	-45.1	A	-48.4	A	-39.5	A	-88.7	A	-22.4	A	-64.4	A	-49.5	A	-21.4	A	-39.9	A	-35.8	A	-60	A	-56.1	A	-45.5	A
141873	61.9	A	38.8	A	52.5	A	98.8	A	55.9	A	89.9	A	105.3	A	70.4	A	17.9	A	152.5	A	80.9	A	107.9	A	69.5	A	26.2	A	75.2	A	66.5	A	39.5	A	32.6	A	101.4	P	78.1	A	60.5	A	68.5	A	121.9	A	108	A
141874	-35.8	A	-2	A	21	A	39.1	A	-23.7	A	-13.2	A	58.2	A	-0.8	A	17	A	-34.5	A	0.8	A	-8	A	-68.7	A	-32.5	A	3.6	A	-30	A	-13	A	11.4	A	16.2	A	12.5	A	-19	A	4.5	A	-24.7	A	12.8	A
141875	21.6	P	19.6	A	15.7	P	28.9	A	47	P	16.7	P	38.9	A	22.2	A	23.6	A	22.9	A	23.4	A	15.9	P	35.1	A	29.7	A	16	A	29.2	A	17.4	A	9.8	P	32.8	P	8.7	A	42.5	A	27.2	M	8.3	A	10.1	A
141876	22.7	A	23.4	P	6.5	A	29.2	P	13.4	A	38.4	P	8.4	A	3.7	A	16.6	A	58	P	3.2	A	8	A	31.2	A	12.9	A	46.8	A	5.5	A	14.8	A	-6.2	A	14.5	A	30.9	A	29.6	A	22.1	A	27.4	P	12.4	A
141877	-36.5	A	-5	A	41.3	A	42.5	A	6.1	A	55.4	A	11.8	A	57.3	A	0.2	A	40.1	P	-4.7	A	9.3	A	29	A	2.1	A	7.6	A	-12.4	A	14.3	A	50.7	P	22	A	42.3	A	15.3	A	-17.5	A	19.6	A	21.8	A
141878	-28.2	A	-20.1	A	-3.8	A	-9.5	A	-0.6	A	23.8	A	14.4	A	-12.9	A	-5.2	A	-21.4	A	-2.5	A	-22.3	A	6.7	A	-1.7	A	-24.4	A	-21.9	A	-14.1	A	-21.9	A	6.1	A	-3.1	A	2	A	0.3	A	-15.9	A	-2.9	A
141879	1.6	A	78.9	A	47.8	P	40	A	42.2	A	10.5	A	54.2	A	13.7	A	10.6	A	59.5	A	-4.2	A	4.6	A	43.6	A	29.6	A	-6.6	A	41.1	A	43.3	A	60.8	A	54.3	A	58.5	A	53	A	73.7	A	37.6	A	25.7	A
141880	-20	A	-0.5	A	-11.5	A	14.2	A	-9	A	-40.6	A	6.7	A	5.1	A	9.4	A	12.4	A	29.3	A	-8.8	A	1	A	-5	A	4.2	A	-2.5	A	-1.9	A	-10.9	A	-7.9	A	3.1	A	-22.2	A	-9.4	A	11.6	A	10.2	A
141881	8.5	A	3.5	A	18.4	P	13.4	A	20.5	P	17.5	A	44.3	P	10.2	A	18.6	P	26	A	19.7	A	20.5	A	12.9	A	14.5	A	39.5	P	-7.3	A	7.9	A	18.5	P	17.5	A	16.6	P	11.2	A	-0.1	A	19.7	P	43.7	P
141882	5.5	A	27.9	A	58.7	A	78	A	83.5	A	112.8	A	54.8	A	36.1	A	15.6	A	109.1	A	-47.1	A	62.5	A	-2.9	A	31.7	A	84.5	A	88.1	A	57.7	A	40.9	A	112.7	A	91.7	A	28.9	A	29.1	A	94.4	A	40.4	A
141883	21.7	A	3.1	A	-1	A	-4.5	A	-36	A	-26.9	A	-2.9	A	10.7	A	17.8	A	21.1	P	-7.3	A	13.8	A	26.7	A	-3.9	A	16.2	A	25.7	A	9.4	A	5.4	A	12.6	A	9.1	A	4.3	A	-1.5	A	-2.7	A	31.7	A
141884	9.8	A	25.8	A	-18.5	A	42.8	A	18.4	A	6.3	A	-8.1	A	18.9	A	26.2	A	32.8	A	25.7	A	25.3	A	6	A	7.6	A	20.4	A	7.2	A	-20	A	22.2	A	16.8	A	20.2	A	7.1	A	48.4	P	29.3	A	16.7	A
141885	19.2	A	9.2	A	55.1	P	68	P	-2	A	-26.4	A	53.2	P	39.5	A	8.3	A	-35.6	A	24.3	A	37.1	P	58	A	8.7	A	45.7	A	26.9	M	13.8	P	-30.8	A	24.1	P	30.4	P	11.8	A	21.9	A	28	P	17.2	A
141886	-1.9	A	6.6	A	0.3	A	16.1	A	13.3	P	-27.7	A	9.3	A	-14.5	A	-5.4	A	-29.1	A	5.3	A	2.2	A	-13.7	A	19.9	A	4	A	-0.9	A	5	A	19.4	A	1.6	A	-4.7	A	1.2	A	5.1	A	22.6	M	0.6	A
141887	14.9	A	10.9	A	-34.1	A	-9.5	A	13.8	A	15.7	A	-41.3	A	-31.2	A	5.1	A	-33.1	A	-33.4	A	1	A	2.6	A	-4.7	A	-23.7	A	-27.1	A	2.4	A	-2.8	A	-40.1	A	-44.7	A	-12.8	A	20.4	A	-25.1	A	-30.5	A
141888	156.7	P	91.1	A	91.1	A	112.4	A	59.7	P	79.5	A	69.6	A	101.4	A	55.1	A	65.5	A	159.4	A	106.7	P	69.8	A	98.5	A	100.3	A	89.6	A	132.5	P	58	P	66	P	77.6	M	95.4	P	63.1	A	74.6	M	85.1	A
141889	54.4	A	20.5	A	73	P	70.6	A	23.5	A	35.7	A	96.1	P	45	A	19.4	A	22.2	A	59.6	A	62.4	P	44.7	A	28.6	A	69.4	A	54.4	A	45	P	26	A	41.6	A	52.4	A	16.9	A	-4.3	A	62	P	89.9	P
141890	-1.5	A	23.2	A	-8.7	A	-31	A	10.4	A	-41.2	A	-20.3	A	-81.9	A	6.5	A	-16.7	A	-40.2	A	-9.3	A	10.1	A	-30.5	A	-95.2	A	-15.4	A	-5.4	A	-9.9	A	-25	A	-14.5	A	26.6	A	-2.7	A	6.5	A	-33.3	A
141891	-61.2	A	-28.7	A	-26	A	-33.5	A	-26.6	A	-26.7	A	-34.3	A	-25.9	A	-34.9	A	-52.6	A	-21.7	A	-21.2	A	-34.4	A	-43.5	A	-36.8	A	-46.1	A	-55.2	A	-15.4	A	-41.5	A	-39.4	A	-36.4	A	-19.7	A	-37.3	A	-32.4	A
141892	-16.1	A	3.6	A	4.6	A	-6.7	A	-15.2	A	-23.6	A	-1	A	-20	A	-15.5	A	-26.4	A	-25.8	A	5.6	A	-41.8	A	-24.4	A	-20.8	A	-11.6	A	-4.7	A	-6.2	A	-6.6	A	-11.1	A	6.5	A	-24.5	A	-12.9	A	-7.5	A
141893	22.3	A	6.1	A	1.5	A	-2.1	A	-2.7	A	49.7	A	49	P	59.2	A	4.3	A	-20.8	A	-2.2	A	8.5	A	22.1	A	-2.6	A	10.1	A	-10.5	A	30.9	A	11	A	5	A	15.7	A	-8.9	A	-6.7	A	1.9	A	28.7	A
141894	-2.9	A	-3.6	A	8	A	3.7	A	10.6	A	12.1	A	-15	A	19.7	A	12.6	A	18.8	A	-8.3	A	-6.4	A	-14.8	A	24.9	A	6.2	A	-0.3	A	16.4	A	31.9	P	-24.3	A	6.9	A	-2.5	A	8.6	A	-1.1	A	7.2	A
141895	13.1	A	3.6	A	10.1	A	-7.2	A	4.2	A	55.1	P	-4	A	24.1	A	6.7	A	-21.7	A	19.1	A	14.3	P	-7.6	A	-1	A	-22.6	A	16.1	A	-13.9	A	-2.3	A	8.2	A	-3.7	A	16.8	A	2.6	A	1.8	A	-19.2	A
141896	6.6	A	-0.5	A	2	A	2	A	-7.7	A	1.9	A	5.2	A	-11.2	A	-10.6	A	5.2	A	5.8	A	-10.7	A	-38.5	A	13	A	-9.1	A	-4.3	A	10.5	A	12.6	A	-3	A	-9.4	A	-4.9	A	17.1	P	-7.7	A	16.5	A
141897	-4.2	A	5	A	1.4	A	10.6	A	4.3	A	23	P	32.3	A	-1.1	A	10.3	P	-22.2	A	-11.3	A	5.4	A	11.1	A	6.3	P	2.3	A	15.2	A	11.7	A	22.2	P	5.6	A	11.3	A	16.8	A	2.4	A	6.5	A	-2.3	A
141898	-10.7	A	5.9	A	31.3	A	-15.2	A	28.8	A	22	A	-6.6	A	-30.2	A	-2	A	38.7	A	19.1	A	-9.3	A	-32.9	A	2.3	A	3.1	A	1.6	A	17.7	A	-19.5	A	6.2	A	14.1	P	10.6	A	14.7	A	-18.5	A	6.1	A
141899	18.6	A	-0.8	A	25.4	A	21.9	A	-17.8	A	-13.8	A	26.5	A	2.4	A	-2.1	A	20.3	A	17.9	A	2.9	A	-34.7	A	-4.1	A	25.5	A	0.7	A	10.2	A	-0.6	A	0.9	A	14.4	A	3.4	A	-10.3	A	8	A	23.7	A
141900	-50.6	A	-30.9	A	-14	A	-7.3	A	-27	A	-52.9	A	-6.9	A	-42.5	A	2	A	-59.6	A	-48.9	A	-32.3	A	-40	A	-9.8	A	-35.3	A	-41.9	A	-39.3	A	-19.9	A	-40.1	A	-30.5	A	-11.4	A	-31.3	A	-8.9	A	-36.3	A
141901	20.9	A	4.8	A	-19	A	9.6	A	26.8	A	13.5	A	9.3	A	-77.6	A	-3.1	A	19.6	A	5.1	A	-17.8	A	41.1	A	12.1	A	-12.9	A	-0.7	A	37.3	A	27.5	A	29.7	A	8.2	A	9.3	A	16	A	5.3	A	-3.6	A
141902	-87.2	A	-40.9	A	-55.6	A	-42	A	-55.6	A	-81.7	A	-62.4	A	-50	A	-26	A	-60	A	-59.7	A	-46.8	A	-54	A	-48.6	A	-71.9	A	-42.2	A	-71	A	-51.1	A	-52.9	A	-51.1	A	-60.8	A	-49.4	A	-21.5	A	-38.2	A
141903	26.5	P	4.9	A	20.7	A	-5	A	10.2	A	23.5	A	18.6	A	16.7	A	9.9	A	12.3	A	16.1	A	39.5	P	1.5	A	4.5	A	42.1	P	32	A	12.1	A	13.9	A	21.3	M	20	A	27.4	A	20.4	P	1.2	A	15.6	A
141904	16.7	A	-14.4	A	-10	A	-6.2	A	-5.9	A	-24.5	A	8.3	A	4.1	A	-11.2	A	-23.1	A	-12.1	A	10.7	A	25.7	A	-11.9	A	7.9	A	-34.8	A	-23.6	A	-5.2	A	-8	A	-2	A	-13.1	A	-5	A	38.7	A	-14.8	A
141905	-13.6	A	0.5	A	21.7	P	-19.4	A	20.2	A	11.4	A	17.4	A	7.5	A	-4	A	10.8	A	-23	A	-11.5	A	-4.7	A	23.6	A	-28.1	A	27.8	A	-11.4	A	-3.5	A	9	A	0.4	A	0.2	A	-29.5	A	2.3	A	-8.4	A
141906	24.1	M	8.3	A	17.1	A	23.3	A	15.4	A	55.2	A	19.3	A	24.4	A	17.6	P	28.3	P	41.4	A	29.9	P	25.1	P	10.1	A	34.5	M	18.9	A	19.9	A	20.4	P	21.1	A	27.4	P	25.3	A	27.6	P	28.2	A	26.6	P
141907	-23.4	A	-6.9	A	-9.3	A	-16.8	A	-17.4	A	-32.6	A	-41.8	A	-42.8	A	3.1	A	-11.1	A	-48.3	A	-23.1	A	-26.7	A	2.4	A	-28.5	A	-2.5	A	-2.9	A	-12.8	A	-11	A	-4.7	A	-47	A	-30.5	A	-31.9	A	-5	A
141908	3.2	A	-21	A	-12.7	A	2.8	A	-35.9	A	-49.9	A	7	A	-35.5	A	-11.6	A	-7.8	A	-6.3	A	3.6	A	-20.8	A	-9.7	A	-18.8	A	-5	A	-6.1	A	-33.1	A	-1.5	A	-0.6	A	-7	A	8.2	A	-17	A	-13.5	A
141909	170.7	A	124.1	P	69.8	A	70.3	A	119.9	A	92.5	A	27	A	80.5	A	87	A	107.9	P	164.5	A	76.7	A	131.3	P	109.1	A	116.4	A	130.8	A	80.8	A	42.8	P	56.7	A	60.5	P	41.6	A	50.7	A	85.6	A	54	A
141910	-10.6	A	-13.7	A	-6	A	-10.3	A	-3.8	A	-13.5	A	-23.9	A	15	A	-20.8	A	-23.7	A	-5.7	A	-30	A	-13.8	A	-23.5	A	-4.1	A	-2.3	A	-6.1	A	-12.4	A	-5.8	A	-10	A	0.7	A	-21	A	-3.2	A	-13	A
141911	-40.1	A	-12.2	A	-13.7	A	7.4	A	-35.3	A	-55.6	A	-57	A	-51.1	A	-5.2	A	-74.3	A	-39.1	A	-13.5	A	-20.6	A	-46.8	A	-34.5	A	-26	A	-43.2	A	-14.9	A	-2.6	A	-3.9	A	-16.3	A	-32.1	A	21.3	A	-1.7	A
141912	77.1	A	65.1	P	76.5	A	14.5	A	82.3	M	103.3	A	39.9	A	58.9	P	70.3	P	145.2	P	107	A	64.6	A	68.9	A	110.9	P	93.3	A	82.7	A	108.7	A	112.1	A	-45.5	A	-11.4	A	67.8	P	90.4	A	73.7	A	40.2	A
141913	0.1	A	21.3	A	-15.5	A	-8.7	A	2.5	A	14.9	A	-5.1	A	-13.1	A	3	A	-19.2	A	-8.8	A	13.4	A	-6.2	A	11.5	A	0.3	A	-17.8	A	-6.1	A	3.9	A	0.2	A	-3	A	9.4	A	14.1	A	-23.4	A	2.1	A
141914	94.3	A	36.7	A	51.5	A	61.9	P	50.2	A	61.4	A	98.6	P	65.2	A	38.2	A	37.3	A	111.6	P	64.9	A	51.7	A	18.6	A	66.9	P	64.7	A	68	A	41.1	A	61.7	A	41.1	P	51.3	P	67.1	P	49.9	P	44	A
141915	34.9	P	19.8	P	31.1	P	36.1	P	25.9	A	22.3	M	36	P	0.3	A	45.5	P	45.8	P	50.6	A	54.8	P	32.6	A	57.6	A	48.9	M	28.4	A	41.3	P	40.6	P	34.5	P	30	P	35.8	P	32.2	P	30	P	42.2	P
141916	2.7	A	0.4	A	7.5	A	-9.6	A	-18.9	A	-14.5	A	-25	A	-30.3	A	-5.5	A	-18	A	-24.9	A	-0.8	A	-5.4	A	18.7	A	-59.7	A	-15	A	-1.4	A	-2	A	-22.8	A	24.3	A	-15.3	A	-4.3	A	-2.3	A	-17.6	A
141917	40.7	A	39.6	A	46.6	P	22.5	A	27.4	A	19.3	A	-15	A	19.1	A	21.5	A	53.8	A	57.7	A	34.1	A	2.7	A	19.6	A	38.1	A	0	A	48.2	A	25.3	A	28.6	A	27	A	3.3	A	22	A	-13.4	A	-8.1	A
141918	28.8	P	13.8	A	32.4	P	9.9	A	19.2	A	55.6	P	25.6	A	52.8	P	6.6	A	20.2	A	39.2	A	12.2	A	62.7	P	19.9	A	11.2	A	43.1	P	51.4	P	31.9	P	15.6	A	5.9	A	21.8	P	2.5	A	40	P	26.9	P
141919	-34.5	A	-22.9	A	-20.2	A	-12.2	A	-20.4	A	-25.7	A	-42	A	-32	A	-16.5	A	-39.7	A	-14.9	A	-18.1	A	-41.2	A	-36.4	A	-43.5	A	-29.2	A	-17.5	A	-14.1	A	-17.7	A	-18.9	A	-8.1	A	-33.4	A	-24.4	A	-18.3	A
141920	-12	A	19.3	A	-24.2	A	-11.3	A	1.5	A	75.7	P	-30.3	A	-38.5	A	-10.9	A	-12.4	A	-36.8	A	1.6	A	-35	A	1.2	A	15.3	A	-9.2	A	-27.6	A	-13.1	A	-15.5	A	8.5	A	-37.4	A	7.9	A	-29.8	A	-10.6	A
141921	22.3	A	5	A	9.5	A	21	A	19.8	A	32.7	P	29.7	A	19.8	A	12.5	A	-0.8	A	24.2	A	14.1	A	20.6	A	17.1	A	29.1	A	34.1	P	19.7	A	7.9	A	11.1	A	27.7	A	20.7	A	24.6	P	15.7	A	-11.8	A
141922	-18.3	A	-12	A	-25.5	A	-10	A	-2	A	-32.7	A	-25	A	-1.4	A	-11.8	A	-31.2	A	-40	A	-12.5	A	-17.9	A	-30.2	A	-15.8	A	-15.1	A	-22.8	A	-22.1	A	-12.7	A	-14.2	A	-39.9	A	-42.6	A	15.9	A	-16.7	A
141923	18.6	A	-0.6	A	1	A	9.5	A	4.1	A	35	A	-3.6	A	6.1	A	9.7	A	-16.5	A	29.1	A	13.6	A	-23.5	A	-16.2	A	-4.9	A	2.7	A	13.8	A	14.3	A	21.6	A	-3.6	A	-23.5	A	-27.2	A	38.2	A	-2.2	A
141924	21.2	A	-8.8	A	0.3	A	10.1	A	26	A	-13.1	A	35	A	3.8	A	-16.8	A	33.3	A	28.8	A	-19.9	A	-43	A	14.5	A	-7.6	A	-40	A	-9	A	-8.8	A	9.2	A	4.1	A	-10.8	A	-40.2	A	-14.7	A	-16.3	A
141925	-16.3	A	-8.4	A	-4.3	A	2.1	A	8.2	A	-4.9	A	-9.7	A	-5.6	A	-9.3	A	-5.5	A	-10.1	A	-4.7	A	-5.8	A	-22.7	A	4.1	A	-16.4	A	21.1	A	1.2	A	-1.4	A	8.5	A	-0.7	A	2.5	A	2.7	A	1.8	A
141926	-19.1	A	-5.1	A	1.5	A	0.3	A	-15.1	A	-9.6	A	-10.4	A	-41.8	A	-8.5	A	-14.5	A	3.9	A	7.1	A	-3.6	A	-6.2	A	2.2	A	-30.4	A	-2.1	A	-5.8	A	-8.9	A	3.6	A	-12.2	A	-15.3	A	-3.2	A	-25.6	A
141927	27.1	A	21.5	P	5.8	A	11	A	11.3	P	15.2	A	-8.7	A	13.7	A	9.8	A	23	A	24.2	P	-0.8	A	19.8	A	-9.1	A	-8.3	A	-10.2	A	-9.6	A	1.4	P	-10.3	A	10.2	A	8.7	A	4.3	A	22.8	P	34.3	A
141928	7	A	14.8	P	-3.2	A	-2.9	A	9.3	A	-11.1	A	-0.9	A	11.6	A	-11.5	A	-8.1	A	-11.7	A	1.8	A	13	A	7.1	A	7.6	A	4.6	A	3.2	A	-0.3	A	5.7	A	-0.2	A	-8.4	A	7.3	A	5.1	A	4.4	A
141929	17.5	A	26	A	-16.8	A	7.8	A	12.6	A	-0.5	A	-16.2	A	4.2	A	8.1	A	-10.2	A	-13	A	9.5	A	3.3	A	-2.7	A	9.5	A	8	A	66.5	A	5.6	A	36.1	A	2.2	A	9.9	A	22	A	-12	A	-13.9	A
141930	17.3	A	-2.4	A	12.4	P	9.1	A	23	P	18.9	P	10.3	A	11.8	P	8.6	A	28	P	27.6	A	21.3	A	20.5	A	9.3	A	-8.3	A	33	A	-7.3	A	25.1	P	10.8	A	12.9	A	15.5	A	14.5	A	34.2	P	23	P
141931	27.5	A	30.8	A	22.6	A	33	A	45.6	A	77.7	A	69.1	A	1.1	A	46.1	A	40.6	A	28.4	A	15.5	A	34.5	A	47.3	P	33.3	A	-13.9	A	38.3	A	43.9	A	42.4	A	14.3	A	39.6	A	51.6	A	24.8	A	32.1	A
141932	-1.3	A	15.9	A	21.2	A	7.8	A	2.3	A	22.9	A	12.7	A	0.1	A	-7.3	A	37.9	A	-27	A	6.1	A	21.3	A	12.1	A	21.8	A	13	A	-1.7	A	15.5	A	2	A	11.6	A	17.2	A	13.6	A	1.9	A	8.9	A
141933	78.2	P	45.5	P	51.5	P	64.1	P	48.7	P	73.1	P	43.8	A	14	P	59	P	64.6	P	60.3	P	35.6	P	84.5	P	74.4	P	70.3	P	38	P	30.8	P	46.6	P	34.2	P	41.2	P	71.4	P	63.2	P	56	P	53.9	P
141934	43.5	P	25.6	P	35.9	P	41.9	P	30.8	A	7.8	A	17.9	P	49.3	P	26.2	P	36	A	14.4	A	35.9	P	28.6	A	31.2	A	26.1	P	48.1	P	49	P	26.7	A	16.8	A	43.5	P	15.1	A	30.7	A	19.9	A	25.1	A
141935	-23.5	A	-10.9	A	-1.5	A	-41.1	A	-11.5	A	-19.9	A	-30.5	A	-11.4	A	-4	A	2.3	A	-15.5	A	-20.9	A	-0.6	A	-10.7	A	-71.4	A	-18.7	A	-9.2	A	-17	A	-11.2	A	-13.3	A	-9.9	A	-6.7	A	-15.3	A	-2.9	A
141936	-6.1	A	-11.5	A	-7.5	A	6.1	A	-3.2	A	9.6	A	-2.2	A	-15.7	A	-2.5	A	11	A	5.8	A	1.3	A	-7.8	A	-1.7	A	7.1	A	-10	A	-6.6	A	10.2	P	7.4	A	-0.9	A	-7.3	A	-6	A	-13.9	A	-11.6	A
141937	-0.7	A	-27.8	A	-5	A	-30.1	A	-19.5	A	-27.1	A	-17.4	A	11.2	A	4	A	35.2	A	14.1	A	-16.8	A	3.1	A	-5.2	A	-16.9	A	-0.8	A	-1.3	A	1.6	A	-25.9	A	-16.1	A	-4.2	A	2.6	A	14.2	A	-31.4	A
141938	-56.4	A	27.5	A	-9.6	A	2.5	A	-29.7	A	-48.9	A	-11.4	A	-24.4	A	-7.5	A	71.4	A	8.9	A	89.2	A	-2.2	A	94.7	A	50.7	A	12.5	A	8.4	A	-3.9	A	13	A	52.6	A	10.8	A	79	A	19	A	33.6	A
141939	91.9	A	57.2	P	34.8	A	64.1	M	42.8	A	25.6	A	59.5	A	36.7	A	30.4	A	68.6	A	26.3	A	56.4	A	3.8	A	34.5	A	37.4	A	11.1	A	35.6	A	17.7	A	77.3	P	36.6	A	42.3	A	36.3	P	8	A	11.3	A
141940	-9.7	A	-5.6	A	-10	A	-21.6	A	12.3	A	-15.4	A	13.9	A	0.6	A	4	A	-17.7	A	-1.4	A	-21.1	A	-9.7	A	-26	A	-10.8	A	26	A	6.7	A	12	A	-18.1	A	-19.6	A	-11	A	-13.9	A	6.9	A	-18.8	A
141941	3.1	A	7.5	A	1.5	A	-4.7	A	10.9	A	-11.6	A	-38.6	A	-39.3	A	5.8	A	-13.2	A	-14.4	A	-2.3	A	12.1	A	17.4	A	-30.6	A	-51.8	A	-21.3	A	7.2	A	-19.1	A	-0.3	A	21.1	A	9.6	A	-52.3	A	13.2	A
141942	-4.5	A	-9.3	A	28	A	27.2	A	39.6	P	-5.6	A	36.2	A	34	A	22.6	A	84.6	P	36.7	A	70	P	-39.4	A	-7.3	A	49.3	A	35.1	A	21	P	54.4	P	51.3	A	40.1	A	43.3	A	25.2	M	29.2	A	23.5	A
141943	-109.8	A	-9.6	A	-55.5	A	-66.9	A	-48.9	A	-80.5	A	-52.6	A	-64.7	A	-28.6	A	-51.1	A	-102	A	-27.4	A	-99.2	A	-62.3	A	-102.9	A	-57.7	A	-64.7	A	-29.2	A	-57.8	A	-51.1	A	-56.2	A	-41.8	A	-39.1	A	-40.4	A
141944	6.3	A	9.6	A	17.3	A	26	A	32.9	P	9.6	A	7.3	A	34.5	A	17.3	A	4.3	A	-0.1	A	18.7	P	5.5	A	15.4	P	41.4	P	27.7	A	13.2	A	21.5	A	15.2	A	22.4	P	13.3	A	25	P	-3.4	A	22.2	P
141945	6.8	A	-0.2	A	6.5	A	4.9	A	-6.3	A	26.2	A	27.3	A	17.1	A	16.3	P	17.2	A	-13.1	A	15.9	A	17.2	A	3.5	A	-12.8	A	18.9	A	8.3	A	5.6	A	5	A	25.1	A	23.6	A	5	A	25.1	P	19.4	A
141946	-10.4	A	-13.7	A	-3.8	A	28.5	P	16	A	14.3	A	7.8	A	4.9	A	4.9	A	-8.1	A	1.1	A	12.4	P	9.8	A	1.4	M	-10.8	A	12.7	P	7.6	A	-4.9	A	5.1	A	14.2	P	32.6	P	11.9	P	20.2	P	19.7	A
141947	56.8	P	52.8	P	26.4	A	29.3	A	11.4	A	33.4	P	30.1	A	9.7	A	19.2	P	30.4	A	14.3	P	32.6	P	14.6	A	43.8	P	36.8	A	23.1	A	4.8	A	32.2	M	19.9	A	34.6	P	40.2	P	28.2	P	20.5	A	32.8	P
141948	28.1	A	3.8	A	-5.7	A	40.7	A	10.8	P	38.3	A	17.1	P	25.2	A	27	A	16.5	A	13.6	A	-7.8	A	12.9	A	34.4	A	17.1	A	-6.4	A	28.6	A	18	P	14.3	P	8.5	P	42	P	38.5	P	1.2	A	16.1	P
141949	-23.2	A	-8.2	A	7.3	A	-17.6	A	8.5	A	-19.1	A	-14.8	A	-1.3	A	-9.8	A	5.9	A	0.9	A	-12.5	A	15.9	A	-1.2	A	-11.6	A	20.3	A	-3	A	-6.9	A	1.9	P	-1	A	-7.6	A	-10.8	A	-17.2	A	15	A
141950	-1.1	A	12.1	A	-15.4	A	-5.8	A	31.4	A	22.2	A	-6.5	A	32.1	A	21.5	A	8	A	-12.1	A	-10.9	A	-0.3	A	9.7	A	16.4	A	-13.9	A	2.1	A	-2.2	A	0.8	A	6.7	A	43.8	A	17.1	A	29.3	A	-3.9	A
141951	-10.6	A	-5.3	A	-3	A	-8.6	A	-12.2	A	7.7	A	-9.7	A	6.6	A	9.3	A	3.9	A	6.5	A	-17.5	A	18	A	27	A	-0.6	A	-10.8	A	11.2	A	-7.3	A	-1.3	A	-13.8	A	-1.1	A	-12.9	A	8.1	A	14.7	A
141952	26.5	A	-8	A	-3.7	A	18.9	A	-4.3	A	8	A	-9.4	A	-22.3	A	21.9	A	-8.9	A	8.5	A	7.8	A	-29.6	A	11	A	5.5	A	12.3	A	6.8	A	8	A	2.9	A	20.4	A	-25.6	A	-2.4	A	29.7	A	1.7	A
141953	6.4	A	-6.8	A	-2.3	A	2.2	A	5.1	A	12.4	A	14.7	A	-14.5	A	11.8	A	20.8	A	-28.5	A	-5	A	-18.3	A	25.9	P	11	A	1.1	A	0.6	A	0.9	A	9.8	A	14.7	P	16.5	P	6.5	A	-15.1	A	10.8	A
141954	23.8	A	3.3	A	-0.7	A	-14.3	A	22.7	P	-5.1	A	5.3	A	-4.8	A	18.8	P	2.8	A	-0.8	A	4.5	A	-23.2	A	-5.8	A	-13.2	A	1	A	-0.2	A	-5.1	A	-13.7	A	-12	A	-10.7	A	-18.9	A	10.2	A	9.8	A
141955	126.4	A	88.6	A	90.9	A	91.5	A	105.1	A	129.3	A	29.9	A	106.8	A	69.1	A	164.1	A	41	A	19.7	A	110.1	A	99	A	123.5	A	22.9	A	140.5	A	109.3	A	74.1	A	74.7	A	54.3	A	159.3	A	64.9	A	27.5	A
141956	21	A	7.5	A	64.2	A	48.5	A	34.4	P	19.4	A	60.2	A	49.7	A	11.8	A	16.9	A	33.1	A	41.3	P	28.7	A	18.8	A	32.4	A	36.4	A	14.8	A	29.7	A	8.5	A	43.8	A	31	A	0.9	A	-1.9	A	34.3	A
141957	7.2	A	-4.2	A	22.7	A	-8.5	A	-5.8	A	39	A	15.7	A	-2.8	A	8.7	A	-17.9	A	34.4	A	-6.8	A	-5.6	A	-12.5	A	-15.1	A	-9.7	A	4.3	A	4.6	A	-1.9	A	20.5	A	2.3	A	27.6	A	16.3	A	-5.7	A
141958	32.9	P	14.9	A	3.7	A	37	P	12.7	A	0.5	A	0	A	32.6	P	28.8	P	22.4	A	33.9	A	16.4	A	43.6	P	16.5	P	8.7	A	29.2	A	28.4	P	19.6	A	10	M	18.1	A	29.9	P	23.9	P	25	P	8.8	A
141959	38.7	P	26	P	18.1	P	33.2	A	25	P	26.2	A	14.5	A	34.2	P	20.5	P	26.1	M	50.3	P	15	P	32.4	P	56.3	P	32.3	P	-9.1	A	21.8	M	37.3	P	10	A	4.4	A	10.2	A	21.1	P	32.1	P	29.4	P
141960	21.1	A	15.7	P	5	A	-8.2	A	22.2	A	17.1	A	10.4	A	3.4	A	21.2	P	18.1	A	8.6	A	-6.2	A	28.9	P	6.7	A	13.6	A	-4.6	A	21.8	P	14.9	P	11	A	2.5	A	13.8	A	16.9	A	-5.8	A	-8.6	A
141961	58.8	P	36.2	A	55.5	P	59.5	P	47	P	18.1	A	27.1	P	52.9	P	48.8	P	50.5	P	47.7	P	41.8	P	54.9	P	58.9	P	37.3	A	24.4	P	40.5	P	42.7	P	22.9	P	20.3	P	43.5	A	42.5	P	19.7	P	38.8	P
141962	10.4	A	-4.4	A	10.7	A	4.5	A	-6.5	A	-25.1	A	-6.7	A	26.3	A	4.7	A	10.2	A	0.2	A	-3.3	A	-4.7	A	13	A	13.1	A	2.5	A	-0.7	A	1.3	A	7	A	11.6	A	6.8	A	2.9	A	-1.7	A	3.9	A
141963	-2.2	A	0.5	A	3.1	A	-15.8	A	-3.2	A	11.9	A	-12.2	A	-15.9	A	6.1	A	-7.6	A	-7.1	A	6.9	A	-12.6	A	-12.2	A	-9.6	A	-12.8	A	14.1	A	-16.2	A	5.7	A	-5.1	A	2	A	4	A	-14.8	A	-7.8	A
141964	-63.7	A	-38.2	A	-39.7	A	-14.7	A	-0.9	A	-64.8	A	-26.3	A	-48.4	A	-25.8	A	-10.6	A	-42	A	-44.6	A	-22.4	A	-43.4	A	-35.3	A	-22	A	-35.9	A	-17	A	-42.8	A	-36.7	A	-30.6	A	-30.4	A	-54.7	A	-12.7	A
141965	-0.4	A	1.6	A	0.7	A	-9.5	A	0.9	A	-2	A	0.4	A	-0.1	A	-13.4	A	4.5	A	5.5	A	13.5	A	6.5	A	17.5	A	-0.9	A	-3.5	A	24.7	A	14.1	P	1.7	A	-5.1	A	4.9	P	11.2	A	20.8	A	-3.7	A
141966	-8.1	A	-10.6	A	11.5	A	7.9	A	17.6	P	0.7	A	9.1	A	-14.5	A	9.8	A	30.9	A	-18.1	A	18	A	0.4	A	16.1	P	23.3	A	-1.6	A	30.2	P	13	A	18.5	P	6.2	A	3.2	A	0	A	14	P	19.7	P
141967	-3.3	A	-6.5	A	-1	A	1.1	A	10.2	A	15.9	A	2.6	A	10.6	A	-1.8	A	-3.5	A	-2.5	A	8.8	A	-8.6	A	-15.9	A	27.4	P	-10.9	A	18.4	M	-5.7	A	5.5	A	-12.4	A	9.2	A	3	A	18.3	P	11.6	P
141968	59.8	P	13.6	A	12.9	A	19.9	A	35.7	P	-15.3	A	33.4	A	23.3	A	19.5	A	38.5	A	4.9	A	12.8	A	26.4	A	3.1	A	33.4	A	25.7	A	11.5	A	11.5	A	21.6	A	25.5	P	28.9	A	0.3	A	17.1	A	-0.8	A
141969	5.1	A	-4.9	A	10.3	A	13.7	A	3.9	A	26.9	M	60	A	14.8	A	11.3	P	36.7	A	16.8	A	11	A	-38.2	A	1	A	45.7	A	18.7	A	-14.1	A	14.4	A	-4.3	A	-11.2	A	14.3	A	9	A	40.1	P	-24.6	A
141970	54.6	A	49.3	P	46.1	P	31.9	A	43.5	A	47.5	A	55.4	A	47.1	A	34.2	A	73.5	P	69.5	P	56.1	P	29.4	A	19.2	A	81.1	P	44.5	A	42.2	A	50.8	P	47.9	P	34.6	A	38.7	A	33.3	P	44.5	A	65	P
141971	131.6	M	59.5	A	122.5	P	123.8	M	81.5	A	98.7	A	118.7	P	106.2	P	60.2	P	143.1	P	111.4	A	108.2	A	66.2	A	88.6	P	151	P	79	A	92.6	A	65	P	122.5	P	138.8	P	80.1	P	86.9	A	109	P	121.7	P
141972	24.4	A	-5.6	A	-39.8	A	-4.9	A	-24	P	52.9	P	-5	A	-38.1	A	-17.8	A	-13.8	A	-4.6	A	0.5	A	-0.3	A	-23.7	A	19.5	A	-18.2	A	12.5	A	4.4	A	-8.9	A	-0.1	A	-15.7	A	-30.9	A	-6.9	A	-4.9	A
141973	10.1	A	-1	A	-4.5	A	-6.3	A	-1.3	A	14.2	A	10.1	A	2.7	A	-28.3	A	7.3	A	-19.4	A	15.7	A	-21.4	A	27.1	A	15.9	P	0.5	A	3	A	9	A	12.5	A	2.5	A	20.6	P	23.4	A	-13.7	A	11.6	A
141974	41.3	A	30.6	P	33.9	P	57	P	50.4	P	77.1	P	33.5	A	49.1	P	0.9	A	32.2	A	80.5	P	23.8	A	42.7	A	47.2	A	11.1	A	39.4	A	32.3	P	15.1	A	53	A	18.9	A	6.8	A	22.6	A	46.1	P	4.9	A
141975	-16.3	A	5.9	A	-52.2	A	-9	A	-19.7	A	-4.4	A	-19.4	A	-12.3	A	-2.7	A	-11.8	A	-7.4	A	-10.3	A	-4.8	A	-3.2	A	-34.9	A	-16	A	-12.8	A	5.2	A	-13.2	A	-17.7	A	-9.8	A	-3.5	A	-29.2	A	-30.9	A
141976	61.6	P	23.9	A	21.5	P	33.2	P	29.9	A	29.7	A	15.5	A	7	A	39.8	A	50.6	A	13.8	A	19.1	A	29.5	A	32.9	A	0.4	A	28.1	A	28.7	A	23.7	A	3.2	A	10.3	A	52.3	P	35.5	A	-10.7	A	8.9	A
141977	-41.9	A	-17.8	A	-55.2	A	-17.2	A	-21.5	A	-45.1	A	-49.7	A	-59.5	A	-35.3	A	-48.5	A	-25.3	A	-24.1	A	-25.9	A	-36.7	A	-36.9	A	-67.9	A	-42.6	A	-12.2	A	-27.7	A	-45	A	-13.1	A	-31.9	A	-39	A	-84.4	A
141978	2.9	A	-14	A	18.6	A	6.6	A	-13.1	A	35.2	A	5.3	A	8.5	A	-5.3	A	-24.6	A	7.9	A	-9.9	A	-4.2	A	11.7	A	-2.6	A	-15.5	A	-10.2	A	1.5	A	-1.4	A	0.8	A	6	A	-9.6	A	11	A	5.7	A
141979	-6.3	A	-14.5	A	-8	A	-4.6	A	-16.2	A	4.9	A	-4.6	A	-13.8	A	-8.3	A	-6.4	A	-16.1	A	-10.5	A	4	A	-12.9	A	2.1	A	-20.2	A	-22.8	A	-16.3	A	-4.1	A	9.7	A	7.1	A	-17.6	A	-39	A	-5.6	A
141980	4.4	A	-10.2	A	-19.4	A	-1.9	A	8.1	A	-7.5	A	4.7	A	-0.3	A	-6.8	A	-0.1	A	-5.1	A	0.4	A	4	A	-7.2	A	-7.7	A	-21.9	A	-26.2	A	12.2	A	3.2	A	-18.9	A	0	A	-14.7	A	4.9	A	6.2	A
141981	-31	A	-36.9	A	-12	A	-13	A	-47.3	A	-48.3	A	-13.7	A	-12.6	A	-50.8	A	-44.4	A	-28.5	A	-12.7	A	-43.2	A	-22.4	A	-41	A	-47.4	A	-30.9	A	-30.4	A	2.9	A	3	A	-4.3	A	-24.3	A	-40.6	A	-29.3	A
141982	-23.7	A	18.9	A	-10	A	6.5	A	4.6	A	-6.3	A	5.4	A	7.9	A	7.8	A	25.2	A	-4.1	A	1.6	A	-22.5	A	-3.6	A	22.2	P	18.1	A	-8.7	A	-11.4	A	-7.4	A	16.6	A	7.2	A	-6.3	A	23.9	A	4.2	A
141983	58.4	A	29.8	P	67.2	P	47.8	P	14.2	A	29.8	A	25.6	A	45.1	M	33.7	A	44.7	A	71.2	P	12.9	A	15.8	A	62.4	M	68.7	A	29.4	A	36.1	A	49.4	P	46.4	P	30	A	19.5	A	19.4	A	54	P	35.3	A
141984	11.9	A	-3.5	A	23.8	A	29.1	A	26.9	A	52.2	A	28.3	A	-15.3	A	19.1	A	14.7	A	33.1	P	20.2	P	-7.8	A	21.6	A	28	P	35.6	A	26.8	A	23.2	P	25.8	A	28.7	P	6	A	24.4	A	11.8	A	15.5	A
141985	15	A	9.5	A	6	A	13.1	A	59.2	P	59.8	A	9.3	A	6.3	A	44.8	P	34.7	A	1.6	A	12.5	A	39.2	A	59.3	P	0.9	A	23	A	33.3	P	13.3	P	17.2	P	13.8	A	61.9	P	9.9	A	14.3	A	35.5	P
141986	21.3	P	3.1	P	35	A	31.5	P	25.3	P	13.8	A	26.2	P	4.1	A	25.4	P	0.7	A	39.9	P	16.4	A	20.5	A	18.3	P	33.7	P	1	A	12.6	A	39.6	P	32.6	P	22.3	P	18.7	A	22.5	P	-6.6	A	43.2	P
141987	-36.8	A	-21.6	A	-14.8	A	-36.8	A	-13.8	A	-5.9	A	-57.3	A	-27	A	-16.1	A	-17	A	-32.4	A	-2.1	A	-36.7	A	-18.9	A	-66.6	A	-38.5	A	-40.6	A	-25.7	A	-31.8	A	-18.8	A	-14.5	A	-12.4	A	-26	A	-8.5	P
141988	19.8	A	12.4	A	20.1	A	20.7	A	14.8	A	17.3	A	53.6	A	29.9	A	-7.2	A	38.3	A	24.8	A	12.9	A	23.1	A	11.8	A	14.3	A	55.9	A	16.9	A	0.6	A	28	A	24.6	A	18.2	A	26	A	19.5	A	13.9	A
141989	4.5	A	25.4	P	7.2	A	30.9	A	9.2	A	33.1	A	-30.1	A	21.8	A	15.5	A	13.9	A	15.7	A	21.3	A	-2.6	A	11.8	A	21.3	A	26	A	16	A	24.3	A	25.9	A	24.5	A	43.3	P	40.2	P	15.2	A	21	A
141990	93.9	A	44.5	A	30.1	P	23.7	A	50.1	A	31.5	A	28.7	A	46	A	35.3	A	85.5	P	50.3	A	21.9	A	46.6	A	66.4	A	34	A	29.3	A	35.8	A	60.3	P	61.5	A	34.1	A	18.5	A	51.2	P	42.9	A	31.8	A
141991	42.8	A	9	A	24.3	A	27.1	A	29.4	A	20.7	A	8.2	A	48	P	17.5	A	43.2	P	21.6	A	3	A	4.5	A	38.3	A	28.2	A	-0.6	A	30.3	A	1.6	A	34	P	26.7	P	17	A	14.5	A	19.9	A	46.4	P
141992	62.4	A	43.9	A	39.8	A	34.6	A	46.8	P	3	A	35.8	A	44.1	A	15.4	P	-1.9	A	57.4	A	18.8	A	11.7	A	24.6	A	36.7	A	-6.7	A	34.2	A	35.5	P	43.6	A	23.8	A	-0.8	A	23.4	A	8.3	A	20.4	A
141993	13.9	A	-15.2	A	3.4	A	-20.2	A	7.1	A	-20.7	A	-0.5	A	-34.2	A	14.4	A	12.2	A	8.4	A	-13.7	A	0	A	2.5	A	-35.8	A	-25.6	A	-18.3	A	-7.4	A	0.7	A	-9.6	A	10.3	A	-4.7	A	4	A	-14.7	A
141994	11.5	A	12.7	A	-0.8	A	4.9	A	-6	A	-16	A	0.2	A	-39.2	A	19.9	A	4.5	A	-1.4	A	10.9	A	-9.6	A	-4.4	A	16.6	A	6.7	A	13.7	A	-3.6	A	4.7	A	8.6	A	0.3	A	-4.4	A	16.4	A	17.9	A
141995	75.1	P	11.5	A	43.5	P	59.6	P	47.8	P	49.3	P	31.2	A	23.2	A	45.2	A	78.5	M	79.1	A	29	A	85.4	P	50.5	A	43.3	A	42.7	A	55.2	A	48.6	A	37.8	A	24.9	A	50.5	A	70.1	P	51.7	P	30.9	A
141996	-15.4	A	-10.1	A	-33.7	A	-6.4	A	-28	A	-26.9	A	-34.9	A	-39.2	A	-9.7	A	-22.5	A	-71.2	A	-10.8	A	-34.4	A	-14.9	A	2.8	A	-25.2	A	-5.3	A	-4.7	A	-10.9	A	-16.5	A	-17.4	A	-8.8	A	-4.2	A	-14.6	A
141997	-33.8	A	-6	A	-30.2	A	-11	A	2.5	A	-16.7	A	-13.7	A	-22.3	A	-0.3	A	-23.5	A	-42.5	A	-4	A	-20.6	A	-2	A	-51.5	A	-22.6	A	-21	A	-8.4	A	-20.4	A	-30.8	A	-1.8	A	-8.3	A	-20.3	A	-2.9	A
141998	48.9	A	3.7	A	42	A	9.5	A	20.6	A	-9.4	A	63.8	A	67.5	A	2.6	A	23.4	A	7.7	A	12	A	5.5	A	24.6	A	64.7	A	4.5	A	33.9	A	20.8	A	21.3	A	36	A	33.5	A	33.4	A	-16.8	A	13.3	A
141999	1.1	A	-15.1	A	-12.9	A	-11.7	A	-27.5	A	14.4	A	0.6	A	17.5	A	3.8	A	1.4	A	-1.4	A	-12	A	8.8	A	-27.6	A	-38.5	A	-6.6	A	-15	A	-4.6	A	-24.1	A	2.4	A	19.8	A	-6.5	A	10.9	A	-4.7	A
142000	93.6	P	44.4	A	79.2	A	64.7	M	61.2	P	48.6	A	41.2	A	25.9	A	48.7	A	47.4	P	81.6	A	40.3	A	34.4	A	60.8	A	71.6	A	30.4	A	92.8	A	49.2	A	68.1	P	61.2	A	37.6	A	44.7	P	46.8	A	70.1	P
142001	5.4	A	-13.2	A	-4.7	A	13.3	A	0.1	A	-11.1	A	2.7	A	8.3	A	-5.5	A	-7.6	A	7.3	A	-2.6	A	-7.7	A	6.3	A	-8.7	A	-6.5	A	-0.6	A	8.2	A	0.4	A	1.8	A	2.3	A	6.1	A	-14.2	A	-8.8	A
142002	22.7	A	18.4	A	33.5	A	23.8	A	26.3	A	16.3	A	43.9	A	36.3	A	11.3	A	11.5	A	-5.9	A	16.5	A	6.3	A	-2	A	29.7	A	-9.2	A	17.2	A	24.1	M	2.3	A	24.5	A	11.7	A	-4.1	A	-1.5	A	10.4	A
142003	2.6	A	-2.5	A	4.1	A	-8.2	A	-1.7	A	-16	A	-1.6	A	-7.2	A	4.6	A	-1.6	A	-11.7	A	10.8	A	-18.8	A	-3.4	A	-12.3	A	-14.3	A	-8	A	14	A	-0.4	A	-4.2	A	7.8	A	-3	A	14	A	7.7	A
142004	-95.6	A	-3.1	A	-62.3	A	-19.5	A	-3.2	A	3.5	A	60	A	60.8	A	-27.1	A	10.4	A	-16.2	A	-6.9	A	-7.8	A	31.5	A	-71.1	P	37.9	A	-16	A	38.4	A	-46.3	A	-34.2	A	-16.9	A	-16.5	A	-37.1	A	-37.5	A
142005	19.7	A	6	A	2.7	A	16.7	A	32.1	A	18.2	A	-4.4	A	39	A	10.8	A	-4.7	A	7.3	A	3.9	A	31.2	A	14.8	A	-17.8	A	0.8	A	0.1	A	10.6	P	25.6	P	20.6	P	10.8	A	7.1	A	-8.5	A	-1.3	A
142006	-8.2	A	2.2	A	-24	A	-25.4	A	7.5	A	30.8	A	-28.7	A	-17.8	A	-7.2	A	-35.6	A	-65	A	-0.3	A	-40.4	A	-2.6	A	1.3	A	-7.3	A	3.2	A	6.4	A	1.4	A	3.8	A	-23.7	A	1.4	A	-25.2	A	-13	A
142007	-30.8	A	-18.3	A	-23.5	A	5.7	A	7.5	A	5.5	A	-13	A	1.2	A	-13.1	A	-31.1	A	-14.3	A	-16	A	-24	A	1	A	-4.5	A	-3.5	A	-12.8	A	1	A	-8.4	A	-23.6	A	-9.2	A	-4.2	A	-24.2	A	-29.7	A
142008	-55.4	A	-36.7	A	-5.8	A	4.2	A	-52.6	A	12	A	-17.6	A	-29.5	A	20.6	A	-54.9	A	-71	A	-15.3	A	-55	A	-44.3	A	-38.5	A	-6	A	-51.5	A	-47.4	A	1.6	A	19.8	P	-7.3	A	19.7	A	1.4	A	6	A
142009	-5.4	A	3.4	A	3.7	A	1	A	15.3	P	17.9	A	-4.4	A	1	A	-4.6	A	-15.1	A	-20	A	2.9	A	-17.2	A	9.4	A	11	A	7.4	A	-18.9	A	-26.4	A	2	A	4	A	-14.7	A	-2.6	A	9.4	A	-3.8	A
142010	-27.4	A	7.8	P	-41	A	-50.6	A	-12.9	A	-35.9	A	-17.1	A	-6.5	A	4.2	P	-11.7	A	-13.2	A	-11	A	18.9	A	18	A	-9.8	A	-12.2	A	-21.8	A	-7.2	A	-9.9	A	-0.2	P	4.6	A	-12.3	A	-15.8	A	-0.7	A
142011	-1.7	A	4.7	A	0.3	A	-1	A	-4.6	A	9.8	A	-7.5	A	20.6	A	-20.2	A	-0.8	A	-5.1	A	-11.6	A	-47.9	A	-24.7	A	18.7	A	-11	A	-7.8	A	2.9	A	-9.2	A	4.8	A	1.7	A	-18.9	A	-7.4	A	-6.4	A
142012	16	A	4.6	A	20.8	A	33.5	A	-2.5	A	-15.9	A	19.4	A	41.2	A	-13.3	A	29.1	A	15.1	A	2.8	A	-28.5	A	17.4	A	16.4	A	17.4	A	15	A	-13.3	A	22.8	A	16.5	A	22.5	A	21.5	P	4.4	A	3.8	A
142013	5.5	A	20.9	A	-6.5	A	18.7	A	4.2	A	19.4	A	-7.8	A	3.3	A	-1.3	A	26.5	A	22.2	A	7	A	11.6	A	-5.3	A	15.9	A	3.7	A	3.3	A	15.8	A	8.9	A	22.2	A	6.7	A	8.3	A	5.8	A	4.6	A
142014	9.8	A	12.8	A	0.3	A	-5.2	A	-2.8	A	1.6	A	-13.6	A	-18.8	A	6.4	A	19.3	P	16.3	A	7.7	A	-2.8	A	12.9	A	17.1	A	-1.7	A	15.4	A	12.1	A	6.7	A	-2.2	A	7.7	A	5.7	A	-14.7	A	1.7	A
142015	86.1	A	62.5	P	62.6	A	91.3	A	73.5	A	75.1	A	101.9	A	100.8	A	65.3	A	106	A	122.4	P	85.2	A	60	A	36.8	A	69.8	A	77.9	A	90.2	A	45.3	A	54.2	P	65.2	P	49.9	A	70.6	P	44	A	85.8	P
142016	35.8	P	7.4	A	36.2	A	53.2	P	50.2	P	50.9	A	22.1	A	41.4	P	25.4	P	25.5	A	52.3	A	38	P	13.3	A	46.7	A	25.8	A	39.1	A	23.6	A	19.1	A	32.1	P	36.4	P	25.7	P	17.9	A	28.9	A	39.9	P
142017	-27.8	A	-0.9	A	-7.7	A	-5.3	A	2.1	A	-3.9	A	-18.7	A	-13.9	A	-9.2	A	-2.1	A	7.1	P	2.9	A	15.5	A	-2.8	A	-27.8	A	-36.6	A	-6.5	A	-4	A	-12.3	A	-5.7	A	2.8	A	-8.1	A	-26.7	A	-18.4	A
142018	-54.4	A	1.9	A	1.5	A	-11.7	A	13.1	A	25.3	A	12.1	A	-20.4	A	2.5	A	-0.1	A	-32	A	-4.7	A	-44.5	A	27.4	A	-31.2	A	-52.7	A	24.2	A	3.1	A	9.3	A	-3.2	A	15.6	A	17.4	A	16.1	A	-14.9	A
142019	22.4	A	13.5	A	5.6	A	-10.7	A	-6	A	-32.2	A	-2.7	A	1.4	A	-1.1	A	10.2	A	1.3	A	32.4	A	45.8	A	-9.7	A	-6.5	A	25.6	A	-35.8	A	-10.5	A	-1.5	A	4.2	A	-13.5	A	12.5	A	7.1	A	15.4	A
142020	7.8	A	-2	A	-3.3	A	-11.6	A	0.5	A	0.3	A	4.8	A	2.7	A	-4.1	A	-5	A	-2.8	A	-5.5	A	13.8	A	4.1	A	-4.3	A	7.8	A	2.7	A	5.4	A	-6.9	A	2.5	A	13.1	P	11.4	A	-7.9	A	-4.6	A
142021	-3.5	A	-6.4	A	-17.1	A	-3.4	A	22	A	-28.1	A	-4.2	A	26.7	P	-12.3	A	-16.9	A	1.6	A	7.3	M	-26.3	A	-2.4	A	-32.5	A	-6.5	A	-20.1	A	12.2	A	-12.1	A	-6.9	A	-0.8	A	-4.4	A	16	A	-3.5	A
142022	-46.6	A	-10.1	A	-28.3	A	-16.6	A	-17.5	A	-21.5	A	-19.3	A	4.5	A	-8	A	-46.7	A	-29.1	A	-12.4	A	-28.7	A	-25.7	A	-54.4	A	-12.7	A	-21	A	-5.1	A	-22	A	-10.6	A	-17.2	A	13.6	A	-9.4	A	-8.9	A
142023	-16.9	A	-2.5	A	3.9	A	-7.8	A	6.4	A	-17.9	A	-15.7	A	-19	A	-7.8	A	-24.1	A	-16.5	A	2.7	A	-2	A	-2.4	A	17.7	A	-8.3	A	13.9	A	5.9	A	1.4	A	10.5	P	2.8	A	13.2	A	14.3	A	4.4	A
142024	75.3	P	37	P	1.4	P	0.6	A	21.2	A	28.1	P	13.8	A	25.9	A	16.2	A	40.9	A	16	A	-0.5	A	21	A	24	A	-6.6	A	4.5	A	25.2	P	36.4	P	8.8	A	42.3	P	29.8	A	22.1	A	-1	A	7.7	A
142025	0.1	A	-4.1	A	-8.5	A	-0.8	A	6.9	A	16.4	A	-32	A	9.1	A	1.3	A	6	A	-3	A	17	M	-4	A	15.2	A	-0.4	A	-11.8	A	8.4	A	2.8	A	-2.8	A	8.1	A	3.8	A	-20.1	A	-2.2	A	-9.8	A
142026	-18.2	A	-12.8	A	2.3	A	-9	A	8.1	A	-8.1	A	4.7	A	-0.6	A	-15.3	A	3.4	A	-27.5	A	-6.9	A	-14	A	13.7	A	-16.1	A	2.7	A	-19.7	A	-4.5	A	-8.6	A	-3.2	A	-10.1	A	-10.8	A	7.7	A	-35.1	A
142027	33	A	11.5	A	47.3	A	6.5	A	18.1	A	-9.7	A	34.9	A	-6.4	A	18.8	A	19.5	A	-13.2	A	-5.8	A	7.3	A	-10	A	43	A	-11.5	A	43.3	A	17	A	24.5	A	15.5	A	2.2	A	-14.1	A	13.8	A	-2.3	A
142028	-7.8	A	-8.5	A	5.6	A	-23.4	A	8.4	A	10.6	A	-1.7	A	19.6	A	-12.5	A	6.2	A	-9.1	A	11.8	A	17.8	A	7.3	A	-24	A	-18.7	A	8.4	A	7	A	10.6	A	-1	A	-1.6	A	-4.5	A	17.1	A	1.7	A
142029	3.6	A	14	A	2.1	A	0.6	A	10.7	A	6.5	A	16	A	17.9	A	7.9	A	13.1	A	14.6	A	-5.7	A	-1.1	A	4.3	A	-2.9	A	7.5	A	11	A	-7.4	A	11.2	A	35	A	-2.6	A	3.9	A	-2.2	A	2	A
142030	-1.4	A	-1.2	A	7	A	11.8	A	11.6	P	11	A	-11.9	A	-2.2	A	-4.2	A	13.2	A	-16	A	2.9	A	18.8	A	16.6	A	-3.9	A	36.9	P	-9.6	A	5	A	0.6	A	5.2	A	5.4	A	-2.2	A	4.5	A	-21	A
142031	53.6	P	35	P	41.9	P	27.1	P	40.6	P	0.1	A	30.9	A	9	A	31.2	P	63.5	P	4.3	P	42.8	P	33.4	A	46.1	P	47.8	P	11.6	A	48.3	P	22.9	P	56.9	P	37.3	P	19.2	A	25.2	A	11	A	43.4	P
142032	16.4	A	-4.8	A	13.3	A	4.6	A	-5.1	A	9.2	A	19	A	28.4	M	7.1	A	-12.3	A	-10.5	A	0.9	A	18.9	A	4.6	A	26.2	P	18	A	2.8	A	-6.2	A	4.7	A	5.4	A	-4.2	A	-7.5	A	36.4	P	-1.5	A
142033	14.8	A	-0.3	A	33.1	A	15.6	A	15.5	A	7.9	A	19.1	A	10.4	A	25.1	P	-12.6	A	21	A	26	A	30	A	31.3	P	18.8	A	4.8	A	29.3	P	2.9	A	14.5	P	9.6	A	0.7	A	7.4	A	23.1	A	26.8	P
142034	-16.4	A	-15.8	A	-21.5	A	-23.6	A	-9	A	14	A	0.5	A	-29.3	A	-10.3	A	-23.3	A	-1.4	A	2.6	A	5.6	A	-52.8	A	-21.8	A	-32.5	A	-12.5	A	7.3	A	6.1	A	-6.3	A	14	P	4	A	1.7	A	-14.5	A
142035	32.4	P	11.3	A	1.2	A	-9.6	A	-6	A	25.1	A	-1.4	A	-18.3	A	13.7	A	33.1	A	25.4	A	14.7	A	0.3	A	1.6	A	-3.4	A	12.7	A	-0.2	A	12.1	A	11.3	A	3.8	A	11.6	A	8	A	-12.1	A	7.9	A
142036	55.2	A	55.8	A	61.2	A	42.5	A	44.2	A	63	A	58.3	A	63.4	A	41.7	P	87	P	85.6	P	51.9	A	71.5	M	58.4	A	75.5	A	36.1	A	49.9	A	39.3	A	69.4	P	36.4	A	42.6	A	57.3	A	35.6	A	24.3	A
142037	5.2	A	15.6	P	12.1	A	8.8	A	11.2	A	14.1	A	8.7	A	12	A	19.1	P	17.7	A	21.7	A	17	A	29.3	P	17.3	A	23.4	A	2	A	2.8	A	26.6	P	9.7	A	17.2	P	22.4	A	-1.2	A	3.5	A	10.3	A
142038	5.9	A	12.4	A	8.4	A	17.8	A	18.2	A	8.3	A	19.8	A	56.9	A	16.6	A	33.4	A	57.1	P	0.2	A	-9.1	A	39.6	P	30	A	-0.9	A	4.2	A	32.4	A	6	A	1.9	A	30.3	A	37.5	P	25	A	11	A
142039	221.9	P	344.2	P	84	P	103.6	P	332.6	P	190.7	P	121.2	P	100.3	P	362.3	P	424.6	P	80.4	A	90.3	P	327.8	P	332.7	P	120.4	P	82	P	332.6	P	367	P	91.7	P	94.5	P	401.9	P	337.9	P	88.2	A	110.8	P
142040	41.6	P	8.8	A	24.8	A	17.5	P	21.1	A	16.2	A	-12.7	A	32.5	A	11.3	A	42	P	20.1	A	-2	A	9.8	A	24.1	P	0.6	A	6.6	A	15.7	A	10.8	A	7.8	A	21.8	A	14	A	21.1	A	2.8	A	-5.4	A
142041	-66.8	A	-14.7	A	-29.5	A	-45.6	A	-10.5	A	-46.2	A	-29.8	A	-39.6	A	9.5	A	-4.3	A	-0.6	A	11.9	A	-59.8	A	-26.6	A	-88.8	A	-54.2	A	-23.3	A	-17.2	A	-33.7	A	-24.7	A	-3.7	A	-6.9	A	-35.6	A	10.8	A
142042	62.7	A	54.4	P	43.2	P	52.8	P	58.1	P	80.2	P	27.2	A	39	A	41.4	P	77.5	M	50.5	A	30.5	A	94.4	P	87	P	84.1	P	29.4	A	79.2	P	69.9	P	42.6	P	47.3	P	48.5	A	58.7	P	39.7	P	21.4	A
142043	-5.6	A	-5.1	A	-2.7	A	5	A	6.7	A	15.6	A	2.1	A	1.1	A	-0.8	A	3.5	A	-16.4	A	4.1	A	8.5	A	10.1	P	24	A	-4.3	A	1	A	-12.7	A	9.7	P	21.8	P	6	A	6.8	A	12.1	A	-13	A
142044	74.1	A	22	A	48	P	53.3	P	55.3	A	78.9	P	51.7	P	71.5	A	31.7	A	94.2	A	41.3	M	36.8	P	83.1	A	85.1	P	89.5	A	28.5	A	40	A	43	P	33.3	P	55.8	P	50.7	P	63.6	P	30.2	A	67	P
142045	56.6	A	60.7	M	65	P	22.6	A	53	P	93.4	P	72.8	A	60.6	P	32	A	78.1	A	63.5	A	38.7	A	44.6	A	60.7	A	51	A	2.3	A	61.8	P	36.8	A	52.6	A	22.9	A	36.3	A	69.4	M	20.1	A	10.7	A
142046	42.9	A	27	A	28.1	A	16.4	A	11.1	A	-20.1	A	19.3	A	-8.5	A	21.8	A	48.1	A	17.2	A	20.5	A	15.6	A	10.7	A	47.7	A	28.9	A	15.1	A	14.9	A	22.9	A	41.9	P	31.4	P	23.9	A	-20.6	A	20.3	A
142047	77.9	A	59.9	P	81	P	-1.4	A	-8	P	122.1	P	71.3	A	139.6	A	23.3	A	37.7	A	21.7	A	35	A	69.3	A	17.9	A	75.2	A	31.7	A	41.2	A	33.3	A	-4.7	A	71.9	P	19.2	P	48.4	A	46.1	M	59.3	A
142048	-4.9	A	5.9	A	-0.9	A	8.5	A	-5.4	A	-8.7	A	0	A	-3.5	A	-4.2	A	-15.7	A	4.9	A	6.9	A	-8.2	A	19.1	P	-2.8	A	-3.4	A	1	A	-1.3	A	-4.2	A	-3.8	A	2.3	A	3.5	A	23.4	A	-2.3	A
142049	-65.6	A	-115.4	A	-32.7	A	-24.3	A	-127.9	A	-169.1	A	-47.7	A	-84.4	A	-13.9	A	-37.3	A	-114.5	A	-18.3	A	-149.7	A	-118.2	A	-48.3	A	-30.2	A	-43.1	A	-86.6	A	-23.3	A	-28.2	A	-100	A	-49.4	A	-18	A	-77.6	A
142050	-7	A	12.7	A	-1.4	A	24.7	A	36.7	P	5.7	A	29.3	A	18.7	A	-0.8	A	16	A	3.7	A	22.9	A	27.4	A	6.8	P	-10.7	A	10.7	M	11.7	A	17.2	P	10.1	A	3	A	3.3	P	22.9	A	27	M	-6.3	A
142051	-43.8	A	-13.5	A	-0.7	A	0.6	A	-21.5	A	-6.3	A	3	A	-27.5	A	-10.8	A	-7.1	A	-43.2	A	-9.4	A	-15.3	A	-2.2	A	-23.3	A	-17.2	A	-17.1	A	-9.9	A	-8.6	A	-2.9	A	-7.8	A	-5.2	A	43.3	A	5.5	A
142052	139.8	P	86.2	A	97.5	P	95.5	A	93	P	104.9	A	88.9	P	76.5	A	35.5	A	130.6	M	99.8	A	61.6	A	47.6	A	91.1	M	119.4	A	57.7	P	52.2	P	28	A	87	A	82.6	P	90.2	P	99.3	A	45.3	A	83.8	P
142053	21.5	A	10.6	A	29	A	31.3	A	46.3	A	30	A	11.6	A	29.3	A	20.6	A	-20.3	A	2.1	A	8	A	-31.2	A	23.6	A	-24.7	A	39.1	A	65.6	A	5.5	A	9.1	A	-8.2	A	31.5	A	5.9	A	22.5	A	91.6	A
142054	56.1	A	28.2	A	20.2	A	43.5	A	32.2	A	36.5	A	47.5	A	43.8	A	13.8	A	37	A	26.1	A	26.4	A	29.4	A	32.5	A	22.3	A	21.1	A	46.2	A	15	A	36.9	A	27.3	A	14.2	A	56.5	A	2.9	A	30.1	A
142055	6.5	A	18.6	A	-27.4	A	-40.8	A	-44.4	A	61.1	A	-18.3	A	-38.2	A	23.8	A	23.1	A	-85.3	A	-36.4	A	-14.3	A	19.3	A	-40.8	A	-8.1	A	-32.8	A	5.9	A	-36.3	A	-16.4	A	16.8	A	-59.6	A	1.6	A	14.2	A
142056	24.5	A	10.7	A	17.8	P	12.5	A	19.3	A	15.6	A	6.4	A	18.4	A	21.4	P	27	A	18	A	15	A	27.7	A	35.8	P	13	A	41.9	P	41.4	P	31.5	P	22.3	P	14.4	A	3.8	A	35.8	P	-4.1	A	24.5	A
142057	20.7	A	1.6	A	17.7	A	-5.9	A	17	M	22.6	P	6	A	-1.6	A	-8.2	A	15.7	A	17.3	P	13.5	A	2	A	13.1	A	22.3	A	-13.2	A	9.7	A	7.2	A	1.9	A	14	A	0	A	-2.4	A	3.2	A	-11	A
142058	18	A	17	A	6.9	A	7.4	A	24.4	P	18.5	A	5.1	A	-12.3	A	37.1	A	57.1	A	-22.5	A	32.2	P	-21.6	A	30.8	P	1.2	A	8.9	A	21.4	A	9.4	A	14.9	A	4.9	A	19.9	A	12	A	33	P	5.2	A
142059	-0.1	A	-3.5	A	6.1	A	-3.1	A	17.8	P	-4.5	A	12.5	A	-1.9	A	22.3	P	9.2	A	15.2	A	4.9	A	-16.7	A	10.9	A	6.4	P	-0.2	A	17	A	16.8	A	-5.7	A	1.2	A	-1.5	A	10	A	14.5	P	-0.4	A
142060	12.4	A	11.9	A	28.4	A	40.9	A	33	A	56.3	A	77.8	P	57.1	P	21.6	P	29.5	P	68.4	P	22.2	A	41.2	A	26.3	M	34.9	A	18.1	A	26.1	A	33	P	40.1	A	28.3	A	39.8	A	43.7	A	39.7	A	41	P
142061	-20.8	A	17	A	16.3	A	-4.4	A	14.8	A	25.7	A	9.7	A	-10.8	A	21.4	A	-5.1	A	-1.7	A	-15	A	48.6	A	-11	A	-37.7	A	-13.5	A	8.7	A	-6.3	A	14.5	A	30.6	A	21.5	A	16.2	A	-2.8	A	-4.9	A
142062	6.3	A	-8.9	A	-6.3	A	-0.4	A	9.3	P	30.7	P	-7.9	A	5.8	A	-4.7	A	-24.2	A	-7	A	16.5	A	11.4	A	11	A	-0.3	A	-8.2	A	2	A	6	A	5.4	A	1.6	A	4.1	A	-1.3	A	-9.3	A	11	A
142063	28.4	A	10.3	A	27.1	A	32.7	A	16.3	A	16.1	A	4.9	A	14.9	A	13	A	13.6	A	18.4	A	15.2	A	-20.5	A	30.1	A	26	A	12.6	A	5.7	A	10.8	A	16.9	A	-6	A	22	A	11.8	A	17.3	A	27.1	A
142064	35.5	P	29.9	P	7.4	A	17.8	A	37.1	A	18.7	A	18.7	A	3.2	A	24	A	34	A	46.8	A	3.9	A	23.5	A	34.1	A	23.8	A	6.1	A	12.1	A	30.7	P	14.9	A	29.9	A	23.1	A	18.9	A	15.3	A	6	A
142065	-0.2	A	30.5	A	8.1	A	27.4	A	21.3	A	34.7	A	-9.8	A	19.6	A	-12.9	A	27.5	A	37	A	13.2	A	6	A	8.6	A	17.9	A	7.6	A	8.6	A	2.4	A	-2.5	A	4.7	A	34.3	A	6.4	A	1.3	A	10	A
142066	54	A	30.5	P	43.7	A	7.9	A	50.9	A	46.1	A	43.1	A	33.5	A	41.7	A	43.5	A	41.5	A	30.8	A	-21.8	A	25.6	M	-14.1	A	54.6	P	50.8	P	26.7	M	20.6	A	21.9	P	15.2	P	44.1	A	16.6	A	17	A
142067	13	A	26.7	A	15.4	A	10.1	A	-21.9	A	26.7	A	4.1	A	-3.5	A	12.5	A	5.1	A	64.7	A	21.2	A	-11.8	A	-19.5	A	0.3	A	-0.5	A	-30.8	A	-20.6	A	7.6	A	7.7	A	16.8	A	-13.4	A	5.7	A	26	A
142068	-18.8	A	-29.9	A	-14.9	A	-27.9	A	-14.5	A	-3	A	-2.9	A	-64	A	-32.9	A	-20.7	A	-24.1	A	-18.6	A	-33.4	A	12.4	A	-65.3	A	-11.1	A	-54.2	A	-14.5	A	-19	A	-21.4	A	8.3	A	-35.8	A	-15.5	A	-29	A
142069	30.5	A	15	A	2.7	A	-14.7	A	21.7	A	-2.3	A	4.1	A	45.1	P	13.8	A	54.2	P	33.7	A	18.9	A	28.1	M	44.3	P	18.6	A	29.2	A	33.3	A	34.5	A	30.9	A	27.1	A	26.5	A	-2.6	A	8.5	A	25.9	A
142070	-17.2	A	7.6	A	10.6	A	8.1	A	5.9	A	6.1	A	8.7	A	-10.9	A	2.3	A	17.4	A	0.8	A	-12.9	A	9.5	A	-0.5	A	3.2	A	-16.5	A	-3.1	A	10.9	A	-3.4	A	-0.8	A	16.6	A	8.6	A	-22	A	13.7	A
142071	-9.2	A	-19	A	5.4	A	5.2	A	-2.5	A	-22.3	A	6.4	A	-16.6	A	-31.3	A	-28.7	A	-11.6	A	15.4	A	14.4	A	2.2	A	-25.3	A	-17.5	A	-9	A	-26.3	A	-6.5	A	-19.4	A	6.3	A	-12.7	A	-5.3	A	-28.2	A
142072	-6	A	0.7	A	0.7	A	-2.4	A	2.4	A	32.7	A	7.5	A	2	A	-8.7	A	7.4	A	28.3	P	1.7	A	-1.6	A	0.2	A	-11.1	A	-0.4	A	-7.7	A	7.6	A	5.4	A	-2.3	A	-0.2	A	15.5	P	5.8	A	-10.2	A
142073	-16.6	A	-24.4	A	-51.9	A	-49.9	A	-9.7	A	-31.2	A	-39.3	A	-49.4	A	-23.2	A	-35.7	A	-25.5	A	-28.1	A	-35.2	A	-22.2	A	-58.2	A	-58.2	A	-25.9	A	-17.4	A	-23.7	A	-26.6	A	-12.6	A	-17.5	A	-11.4	A	-23.8	A
142074	17.2	A	14	A	13.1	A	5.9	A	-2.7	A	0.6	A	-5.5	A	26.4	A	1.8	A	4.5	A	14.6	A	-8.1	A	11.7	A	-1.2	A	-5.8	A	-6.3	A	11.6	A	15.2	A	-1.6	A	6.3	A	-10.3	A	-2.1	A	-2.3	A	-12.3	A
142075	2.6	A	23.2	P	11.4	A	-3	A	16.1	A	12.8	A	-1.4	A	33.3	A	24.2	A	34.1	A	20.7	A	18.2	A	0.5	A	37.5	P	39.9	A	-0.9	A	34.5	P	5.2	A	10.6	A	3.3	A	19.8	A	-2.2	A	32.4	A	38.1	P
142076	-0.8	A	11.3	A	7.6	A	4.1	A	-6.8	A	-9.5	A	-20.5	A	-9.9	A	-2	A	27.6	P	-2.5	A	5.6	A	-4.7	A	-6.3	A	11.2	A	10.4	A	0.9	A	2.9	A	1	A	13.9	P	-13	A	8.8	A	-5.3	A	-2.6	A
142077	-29.6	A	2.8	A	-15.8	A	-12.1	A	7.3	A	35	A	-13.1	A	47.1	A	-3.2	A	2.2	A	-41.9	A	-14.3	A	1.2	A	-8.3	A	-61.9	A	-40.8	A	8	A	-24.9	A	-10.5	A	-0.2	A	2.3	A	-0.1	A	-20	A	7.5	A
142078	16.1	A	6.5	A	-2.4	A	11.3	A	-28.5	A	-13.4	A	-20.6	A	17.4	A	11.9	A	-10.7	A	39.8	A	-2.1	A	8.5	A	-11.5	A	8	A	-5.1	A	-6.6	A	-9	A	8.7	A	9.2	A	-32.2	A	-6.5	A	-14.5	A	-1.9	A
142079	7.9	A	15.7	A	2.5	A	5.8	A	12.8	A	-7.4	A	-1	A	12.9	A	9.1	A	15.7	P	-6.5	A	10.8	A	0.3	A	18.4	P	8.9	A	25.9	P	11.5	A	0.1	A	27.7	P	12.7	P	10.5	A	-3.6	A	21.8	P	4.5	A
142080	24.2	A	2.5	A	24.6	P	8.6	A	2.5	A	-22.3	A	1.5	A	4.3	A	-7.7	A	10.7	A	-4.7	A	11.1	A	11	A	22	A	8.6	A	-3.7	A	0.6	A	-5.5	A	-3.7	A	-1	A	-5.4	A	15.2	A	11.9	A	-2.9	A
142081	5.9	A	12.2	A	21.6	P	21.9	P	10	A	7.2	A	23.8	P	8.2	A	22.7	P	26.6	A	12.6	A	25.4	P	13.2	A	49.5	P	41.9	P	49.4	P	17.7	P	26	P	14.6	M	13.7	P	17.8	P	12.7	P	5.1	A	7.1	A
142082	17.5	A	26.5	P	18.5	A	6.4	A	11.7	A	9.3	A	28.3	P	-6.6	A	31.5	P	27.1	P	8.5	A	6.7	A	5.1	A	14.3	A	16.2	A	12	A	18.4	A	3.8	A	13.6	P	12.3	P	30.8	P	16.1	A	-4.4	A	-3.1	A
142083	49.1	P	8.6	A	26.7	A	25.7	A	35	P	66.2	P	35.2	P	31.4	A	28.7	P	29.6	A	13.8	A	21.6	A	75.6	P	57.9	P	42.8	P	24.9	P	53.5	P	27.1	P	19	M	19.3	A	31.6	P	38.9	P	-3.6	A	4.9	A
142084	4.6	A	23.2	A	-6.2	A	35.3	A	47.1	A	3.1	A	44.7	P	57.6	P	-16.6	A	-8	A	-9.2	A	-4.2	A	-10.2	A	-6.7	A	44.3	A	26.2	M	54.5	A	-9.3	A	-1.1	A	-0.9	A	-22.9	A	50.3	P	66.4	P	-28.1	A
142085	-62.2	A	-7.9	A	-20	A	-3.7	A	-16.2	A	12.5	P	-6.9	A	-31.2	A	-9.4	A	-45.6	A	-33.2	A	-13.2	A	1.6	A	-8.7	A	-11.9	A	-21.3	A	-18.6	A	-12.8	A	2.5	A	-5.6	A	-14.8	A	-12.8	A	2	A	-16.3	A
142086	29.4	M	21.6	P	17.8	P	12.6	A	18.4	A	30.9	P	-4.4	A	26.2	A	15.3	A	62	P	42	P	20.6	P	29.6	A	27.5	P	30.2	A	34.3	P	21	A	27.1	P	17.6	A	1.3	A	17.3	A	1.7	A	-0.7	A	12.6	A
142087	129.9	A	113.7	P	106.8	A	83.3	A	86.7	M	132.8	A	94	A	81	A	98.8	M	124	P	111.1	M	77.3	A	38.7	A	88.9	A	82.6	A	66	A	145.3	P	74.1	A	71.1	A	102.8	A	69.6	A	115.1	A	71.6	P	51.7	A
142088	64	A	20.8	A	15.6	A	24.5	A	80.3	A	13.9	P	20.4	A	31.7	A	39.1	A	72.6	P	39.7	A	22.4	A	39.8	A	69.7	P	55.1	A	5.6	A	52.4	A	23.5	A	29.9	P	26.3	P	47.1	A	21.6	P	3.4	A	39.4	P
142089	24.3	A	14.1	A	8.6	A	27.8	A	1.4	A	16.2	A	11.8	A	27.6	A	7.9	A	35.6	A	17.4	A	8.1	A	11	A	8.2	A	10.1	A	4.4	A	16.7	A	18.9	A	7.6	A	5.7	A	22.9	A	9.2	A	-3.3	A	5.7	A
142090	11.7	A	3.9	A	7	A	0.7	A	-1.3	A	-1.8	A	7.5	A	5.1	A	1.3	A	-0.2	A	3.8	A	18.1	P	-8.9	A	14.9	A	5.9	A	-5.6	A	-2.8	A	4.1	A	-0.3	A	6.8	P	8.2	P	7.1	A	-2.4	A	11.7	A
142091	-1	A	-10.7	A	-3.7	A	-3.3	A	-5.8	A	3.2	A	-7.8	A	-14.9	A	-3.1	A	6.4	A	7.3	A	19	A	0.5	A	-3.5	A	-3.1	A	15.8	A	-14.6	A	-2.5	A	12.1	A	5.8	A	-10	A	3.5	A	-21.7	A	-4.4	A
142092	-40.9	A	5	A	16.7	A	-14.8	A	2.5	A	-13.7	A	-34.5	A	-15.2	A	0	A	-5.4	A	-34.9	A	1.6	A	20.2	A	6.6	A	-7.3	A	-28.5	A	-34.9	A	10.7	A	0.2	A	19.8	A	8.6	A	-28.7	A	7.4	A	-11.6	A
142093	-11.5	A	-6.9	A	16.3	A	0.3	A	10.3	A	-37.2	A	-10	A	-11.9	A	9.3	A	22	A	-8.8	A	-13.6	A	-2.8	A	-13.9	A	-25.4	A	-7.5	A	8	A	13.1	A	4.9	A	11.5	A	8.4	A	15.4	A	23.4	A	0.9	A
142094	-7.1	A	12	A	6.5	A	3.7	A	3.4	A	11.9	A	12.6	P	3.7	A	23.2	P	17.9	A	8.1	A	-4.8	A	4.5	A	17.5	A	-16	A	-0.7	A	0.9	A	12.3	P	7.6	A	1.4	A	8.3	A	19	P	-7.3	A	-22.3	A
142095	9.5	A	6.1	A	11.9	A	12.8	A	16.3	A	22.3	A	13.4	A	11.9	A	5.8	A	15.6	A	3	A	37.3	A	20.5	A	35.2	P	20.8	A	6.1	A	24.9	A	13.3	P	10.9	A	18.7	A	25.3	P	-12	A	23.1	A	2.9	A
142096	6.4	A	18.4	A	7.2	A	55.6	A	11.9	A	20.2	A	76.7	A	83.6	A	14.9	A	86.3	A	22.9	A	26.9	A	27	A	30.3	P	71.7	A	73.1	A	22.3	A	13.9	A	78.9	M	47.5	A	27.3	A	29.3	A	25.8	A	64	A
142097	17.5	A	14.1	A	37.6	P	37.6	P	28.2	P	14.2	M	9.6	A	-8.3	A	27.1	P	9.1	A	41.8	P	29.8	P	17.7	A	16.9	A	30.7	P	6.9	A	34	A	15.9	A	21.5	P	28.6	P	14.7	P	33.8	P	1.5	A	14.1	A
142098	-18.4	A	-12.6	A	-12.1	A	-2.4	A	6.1	A	-3.7	A	26.6	P	-43.4	A	-10.5	A	52.3	A	26.5	A	-6.7	A	16.2	A	49.9	P	18.6	A	24.1	A	-23.5	A	1.7	A	13.8	A	18.3	A	23.4	A	14.8	A	14.8	A	6	P
142099	55.3	A	30.5	P	58.5	P	30.5	P	40.8	P	48.2	A	50.6	P	43.5	A	18.6	A	53	P	76.3	P	51	P	11	A	32.6	A	59.9	A	43.6	P	44.7	P	13.2	A	59.1	P	63.3	P	-0.6	A	14.6	P	24	M	44.7	P
142100	9.3	A	19	P	14.7	A	25.4	P	17.5	P	35	P	2.2	A	14.6	A	7.4	A	29.9	P	18.1	A	19.2	P	27.8	A	20.4	A	20.5	A	-8	A	-4.5	A	13.4	A	20.9	P	13.1	A	33.8	A	15.2	P	11.7	A	-10.6	A
142101	-3.5	A	6.3	A	-3.9	A	12.1	A	35.7	P	28.4	P	-13.9	A	9.4	A	9.1	A	33	P	11.9	A	8.4	A	6.3	A	6.4	A	-5.5	A	-17.8	A	2.7	A	-3.4	A	1.8	A	1.2	A	8.9	A	14.1	A	18.3	A	4.9	A
142102	12.9	A	-2.7	A	-8.3	A	-6.9	A	22.1	A	-9	A	7.3	A	2.4	A	4.6	A	2.7	A	-22.1	A	-6.5	A	-3.1	A	2.5	A	1.6	A	18.7	A	3.3	A	14.6	A	-1.1	A	5.9	A	4.5	A	-3.7	A	7.6	A	-8.2	A
142103	6.7	A	1	A	-3.1	A	4	A	-5.8	A	-20.6	A	-26.1	A	-24.7	A	8.6	A	0.1	A	-38.5	A	-10.2	A	-24.5	A	0.2	A	-13.1	A	-32	A	-9.6	A	-33.4	A	-4.5	A	-0.6	A	13.9	A	-7.2	A	4.1	A	-7	A
142104	-15.7	A	-1.6	A	-18.3	A	-3.9	A	-9.5	A	-27.8	A	-0.8	A	-11.8	A	13.3	P	-28.4	A	-41.8	A	-7.4	A	0.1	A	2.1	A	-24.7	A	-2.7	A	7.4	A	-12.4	A	-11.3	A	-9.8	A	-5.7	A	1.4	A	-34.3	A	7.2	A
142105	73.8	P	64.7	P	32.2	A	30.8	A	30.3	A	33.1	A	30.5	A	25.7	A	18	A	-7.4	A	37.3	A	21.8	A	33.9	A	67.4	P	14.7	A	4.7	P	1.4	A	21.5	A	28.8	P	18.7	A	38.1	A	21.6	A	-17.6	A	0.3	A
142106	11.2	A	8.1	A	3.5	A	3	A	6.9	A	39	P	8	A	6.7	A	16.5	P	-5.2	A	0	A	12	A	-0.9	A	11.5	A	-2.2	A	6.2	A	-18.6	A	7.3	A	-2.7	A	-3.6	A	-2	A	4.2	A	-6.5	A	-8	A
142107	-40.2	A	-12.4	A	-33.4	A	-30.2	A	-6.5	A	-0.1	A	6.4	A	-9	A	-10	A	-12.2	A	-1.4	A	11.3	A	-11.9	A	-13.2	A	-5.5	A	-12	A	-8.7	A	3.5	A	-15.8	A	-4.1	A	13.8	A	-10.4	A	0.9	A	-8.4	A
142108	1.1	A	0.2	A	-11	A	7	A	-3.9	A	15	A	0.3	A	-7.8	A	18.3	P	15.4	A	-18.4	A	-2.9	A	-2.2	A	19	M	13.2	A	-1.9	A	-1.9	A	10.4	P	-5.5	A	1.5	A	9.4	A	1.2	A	-12.4	A	9.1	A
142109	25.9	A	15.3	A	34.7	A	11.3	A	21	P	32.2	A	11.9	A	16.5	P	-1.7	A	37.4	A	11.3	A	25.1	A	23.8	A	26	A	21.6	A	1.8	A	1	A	12.4	A	17.8	A	10.6	A	19.6	A	18.6	A	14.6	A	27.3	A
142110	-54	A	-23.8	A	-59.6	A	-56.7	A	-48.3	A	-100.5	A	-79.5	A	-113.9	A	-32.7	A	-80.1	A	-57.9	A	-57.3	A	-42.3	A	-46.4	A	-57.5	A	-62.2	A	-89.2	A	-6.2	A	-50.2	A	-38.5	A	-43.9	A	-38	A	-39.3	A	-1.2	A
142111	29.4	A	14.2	A	4.6	A	-1.3	A	29.7	A	-35.9	A	46.3	A	-28.1	A	22.8	P	36.3	A	-16.9	A	-1.9	A	14.6	A	22.5	A	-6.8	A	-16.3	A	31	A	8	A	5	A	-1.1	A	13.3	A	16.3	P	8.7	A	17.3	A
142112	-4.3	A	12.8	A	-12.5	A	-19.5	A	4.1	A	-14.8	A	-23.2	A	2.2	A	1.4	A	-37	A	-26.7	A	0.7	A	-7.4	A	-5.9	A	-21	A	-0.9	A	-32.4	A	-1.9	A	3.2	A	-2.7	A	-13.9	A	4.7	A	-1.5	A	-16.3	A
142113	33.5	A	28.6	A	18.1	A	-12.3	A	0.8	A	18.6	A	-14	A	5.5	A	5.3	A	3.5	A	32.4	A	-1.6	A	20	A	22.6	A	1.4	A	6.7	A	10.3	A	4.7	A	3	A	10.5	A	23	P	13.1	A	28.8	A	13.4	A
142114	15.3	A	-18.1	A	57.9	A	90.5	A	98.2	P	-40.8	A	19	M	17	A	54	A	147.1	A	104.2	A	65.5	A	37.4	A	88.8	A	36.6	A	27.7	A	55.4	A	66.4	A	36.2	A	84.3	A	47.3	A	58.8	A	41.7	M	4.4	A
142115	-4.2	A	-42.5	A	-26.9	A	-4.8	A	32.4	A	-31.8	A	-14.2	A	48.4	A	-14.9	A	-25.4	A	-0.1	A	-5	A	-38.8	A	16.5	P	51.5	A	-12.5	A	33.8	A	-27.1	A	11.6	A	4.1	A	-5.6	A	22	A	-10.2	A	-9.6	A
142116	17.4	A	1.8	A	12.4	A	1.9	A	10.8	A	-6.1	A	18.6	A	0	A	-0.7	A	35.8	P	0.1	A	10.2	P	7.4	A	7	A	11.9	A	-3.8	A	-1.8	A	21.7	P	12.8	P	18.2	M	3.4	A	2.4	A	24.5	A	8.5	A
142117	9.8	A	8.5	A	11.4	A	-3.7	A	17.2	A	-4.9	A	13.6	A	14.5	A	13.9	A	19.2	P	15.9	A	9.6	A	3.4	A	14.4	A	14.9	A	3	A	-11.1	A	20.7	A	8.6	A	3.9	A	4.2	A	-1.4	A	20.8	P	3.2	A
142118	-7.7	A	26.3	P	-12.3	A	0.3	A	11.3	A	16.3	A	-17.5	A	-1.5	A	-13.3	A	4.5	A	29.5	A	10.9	A	35.6	A	15.4	A	-15.8	A	-10.2	A	27.9	A	-0.4	A	-9.5	A	-20.3	A	0.9	A	1.1	A	-0.1	A	-20.1	A
142119	90	A	68	A	53.1	A	36.6	A	67.3	P	86.6	P	54.6	A	34	A	56.4	A	69.5	A	64.4	A	46.9	A	42	A	71.3	P	86	A	67	P	87.5	P	71.2	P	60.4	P	75	A	67	A	70	A	101.3	P	67.9	A
142120	29.7	P	6.3	A	18.9	P	26	P	10.7	A	25.3	A	11.5	A	5.9	A	1.1	A	23	A	9.2	A	23.6	A	28.7	P	13.3	A	28.4	P	-1.5	A	7.9	A	14.9	P	4.5	A	22.4	P	15.5	A	14.5	P	9.4	A	9.8	P
142121	26.4	A	81.2	P	44.7	A	14.8	A	87.5	P	67.3	A	-21.6	A	78.6	A	104.6	P	94.6	A	-3.8	A	16.9	A	103.6	P	123.3	P	-14.4	A	4	A	43.4	A	119.8	P	8.7	A	62.9	P	113.9	P	110.9	P	38.8	A	60.5	P
142122	64.9	P	65.8	P	106.9	P	101.5	P	94	P	96.3	A	135.8	P	165.7	P	38.2	P	32.6	A	97.6	P	154.2	P	69.6	P	57.8	P	148.8	P	118.7	P	93.4	P	82	P	138.3	P	144.8	P	36.9	A	54.7	P	107.2	P	115.1	P
142123	63.5	P	175.6	P	29.3	P	42.3	P	159.3	P	115.6	P	31.8	A	41	A	195.8	P	161.7	P	52.6	A	51.8	P	142.6	P	186	P	42.6	A	22.1	A	129.7	P	166.4	P	20.4	P	31.5	A	196.4	P	209	P	51.3	P	45.3	P
142124	-1.5	A	2.3	A	68	P	118	P	2	A	50.9	A	54.5	P	35.8	A	9.4	A	4.5	A	24.4	P	40.9	P	-5.1	A	17.1	A	99.3	P	46.5	P	7.6	A	3.9	A	69.9	P	63.4	P	1.1	A	4.7	A	70.7	P	60.7	P
142125	147.9	P	182.4	P	88.1	P	86.1	P	164.6	P	104.1	P	97.3	P	92.4	P	142.4	P	150.9	P	76.2	P	77.4	P	163.4	P	123.2	P	99.2	P	76.1	P	139.9	P	160	P	61.2	P	74.2	P	152	P	162.8	P	80.3	P	73.3	P
142126	38.8	A	15.7	A	37.2	P	29.7	A	30.5	A	13.1	A	51.9	P	43.5	A	28.5	P	-4.2	A	15.1	A	50	P	-3.6	A	53.2	P	54	A	30.2	A	25.5	P	12.4	P	35.5	P	30.8	P	17.9	A	26.9	P	62.1	P	53.2	P
142127	30.5	P	29.3	P	5.7	A	-1.3	A	49	P	17.9	A	21.7	A	72.4	A	65.6	P	85.1	P	-18.1	A	-7.8	A	22.8	A	18.9	A	30.5	A	31.7	A	66.3	P	41.4	P	21.1	A	48.8	A	51.6	P	51.4	P	-0.2	A	-5.9	A
142128	34.2	A	49.6	P	35.9	P	52.2	P	26.8	A	32.8	A	59.2	A	56.6	P	55.3	P	57	P	32.2	A	30.9	A	87.7	P	50.7	P	14.1	A	38.2	A	45.2	P	58.1	P	42.7	A	49.3	P	58.4	P	78.6	P	64.8	P	34.8	A
142129	20.2	P	15.6	A	28.8	A	32	P	24.8	P	16.7	A	29.6	A	45.4	P	18.4	A	13.5	A	7.3	A	36.3	P	10.6	A	36.3	P	24.6	A	13.9	P	33	A	3.5	A	43.1	P	31.6	P	0.1	A	25	P	2.1	A	23.2	A
142130	74.4	P	119.9	P	17.5	P	24.7	P	106.5	P	42.5	P	17.4	A	62	A	71.2	P	73.8	P	14	A	35.4	A	122.4	P	71	P	-3.1	A	37.2	M	67	P	80	P	16.5	P	11	P	93.7	P	82.1	P	11.8	A	55.8	P
142131	38.1	P	22.1	P	16.4	A	31.7	P	44.5	P	9.5	A	29.5	A	24.3	A	2.4	A	12	A	-3	A	28.3	M	49.5	P	-2.2	A	1.2	A	2.3	A	9.8	A	3.2	A	19.8	A	12.7	A	39	P	19.5	A	16.5	A	18.6	A
142132	101.1	P	71.4	P	138.1	P	170.9	P	14.1	P	34.8	A	99.6	P	104.1	P	44.9	P	34.5	P	174.1	P	100	P	94.8	P	29	P	128.3	P	163.4	P	62.2	P	35.3	P	90.7	P	87.5	P	69.6	P	31.4	A	119.8	P	153.3	P
142133	114.2	P	162.1	P	102.8	P	50.1	P	85.7	P	217.7	P	57.7	P	83.9	P	136.5	P	177	P	142.1	P	75.8	P	194.2	P	174.2	P	24.7	P	122.7	P	196.5	P	169.9	P	170.5	P	136	P	149.6	P	141	P	157.3	P	102.1	P
142134	69.2	A	54.6	A	6.1	A	9.3	A	27.6	A	114	P	26.7	A	0.1	A	44.8	A	30.1	A	4.2	A	37	A	67.4	P	35.5	A	-5.7	A	48	A	73.4	P	59.1	P	29.8	A	38.6	A	31.2	P	33	A	46.9	P	41.7	A
142135	-16.9	A	-13.6	A	-3	A	-3	A	0.4	A	-50.6	A	18.5	A	10.5	A	-4.8	A	-20.1	P	19	A	14.2	A	7.8	A	2.5	A	0.3	A	11.1	A	2.3	A	-8.3	A	6.7	A	3.1	A	-9.2	A	-15.6	A	24.4	P	48.4	A
142136	-15.6	A	-11.9	A	-5.1	A	-12	A	-11.1	A	-18.5	A	-20.5	A	-30.9	A	-11	A	-25	A	11.3	A	-10.7	A	-33.6	A	-21.4	A	-15.4	A	-14.5	A	-42.2	A	-6	A	-16.7	A	16.6	A	-5.5	A	-37	A	8.6	A	3.7	A
142137	-15.4	A	1	A	25	A	12.6	A	16.5	A	11.1	A	24.9	A	5	A	6.4	A	19.5	A	0.4	A	23.6	P	9.1	A	-3.6	A	23.6	A	9.8	A	-10.5	A	-27.4	A	20.3	A	3.9	A	4.7	A	-5.4	A	6.6	A	29.2	A
142138	-41.5	A	-31.9	A	-50.6	A	-28.3	A	-4.2	A	-33.5	A	-29.6	A	-12.1	A	-22.8	A	-16.7	A	-29.8	A	-32	A	-33.7	A	-27.3	A	-76.6	A	-37	A	-11.7	A	4.1	A	-29.6	A	-4.7	A	-16.4	A	-5.4	A	-12.4	A	0.2	A
142139	482.3	P	274.7	P	473.6	P	251.6	P	120.5	P	606.3	P	527.1	P	549.2	P	243.1	P	260.3	P	222.5	P	226	P	324.5	P	79.6	P	122.9	P	510.7	P	282.3	P	114.7	A	413.7	P	386	P	149	P	124.1	P	329.6	P	323.4	P
142140	157.4	P	86.1	P	66.7	A	87.1	P	41.5	P	51.6	P	9.2	A	-17.9	A	28.6	A	91.3	P	2.2	A	43.7	A	82.9	A	129.4	P	96.9	P	69.6	A	29.8	A	42	A	39.1	A	2.4	A	58.5	A	54.3	A	3.3	A	18.4	A
142141	42.2	A	14.2	P	78.4	P	46.7	A	2.1	A	58.7	A	11.7	A	9.9	A	-3.5	A	29.3	A	25.8	A	36	A	18.9	A	-0.7	A	0.8	A	73.2	P	43.7	P	14	A	69.1	P	48.7	A	-6.7	A	23.2	A	23.8	A	34.7	A
142142	89.7	A	99.6	P	83.8	P	60.1	P	26.5	A	67.4	P	79.5	P	32.9	A	33.4	P	32.5	A	35.8	A	28.7	P	45.3	A	47.9	A	0.7	A	71.7	P	54.5	A	53.7	P	71.1	P	46.5	P	36.6	P	19.3	A	28.5	P	42.5	P
142143	172.5	P	165.6	P	125.9	P	111.6	P	110.1	P	56.4	P	99.5	P	109.8	P	137.3	P	94.4	P	136.5	P	106.1	P	137.9	P	152.4	P	88.2	P	94.7	P	105.3	P	126.5	P	90.1	P	88.1	P	123.4	P	139	P	41.2	P	81.8	P
142144	19.4	A	15.1	P	13.3	A	22.6	A	4.3	A	66.4	A	33	A	37.7	A	7.7	A	27.3	A	48.1	A	32.7	A	2	A	8.6	A	23.3	A	-8.5	A	19.9	A	21.6	M	31.8	M	16.6	A	11.6	A	7	A	19.9	A	11.9	A
142145	-35.9	A	-18.1	A	-19.3	A	-32.1	A	-21.6	A	-32.5	A	6	A	-31.5	A	-18.8	A	-3.6	A	4.8	A	34.7	A	-26	A	-31.1	A	-27.8	A	-26.7	A	-33.2	A	-37.9	A	-11.4	A	-18.5	A	-31.8	A	-41.9	A	9.6	A	24.5	A
142146	28.6	P	-3.9	A	-3.2	A	10	P	-7.7	A	12.1	A	-8.2	A	-7.6	A	4.2	A	-14.2	A	-2.7	A	2.9	A	-8.3	A	6.7	A	20.3	M	5.4	A	3.8	A	-11.2	A	12	A	5.1	A	7.6	A	-4.6	A	0.1	A	5.9	A
142147	1457.7	P	672	P	571.5	P	300.2	P	200.7	P	336.2	P	134.4	P	356.6	P	387.9	P	171.7	P	174.8	P	354.1	P	644.4	P	184.3	P	105.9	P	331.5	P	122.7	P	100.6	P	232.6	P	228.7	P	154.4	P	68.6	P	382.2	P	172.5	P
142148	97.6	P	166.6	P	36.7	A	47.3	A	160.3	P	47.4	A	67.2	P	6.2	A	143.1	P	130.7	P	19	A	54.1	P	136.6	P	174.2	P	50.5	A	50.8	A	110.1	P	167.7	P	29.9	A	29.5	P	98.1	P	239.3	P	32.9	A	27.4	A
142149	44.3	A	40	A	33.7	A	20.6	A	8.3	A	20.6	A	10.1	P	-20.8	A	9.5	A	4.8	A	66.9	A	73.4	P	84.7	P	27	A	28.4	A	64.9	P	12.8	A	2	A	2.5	A	20.6	A	22.4	P	23.5	A	51.5	P	65.2	P
142150	-6.5	A	20	M	10.5	A	5.6	A	18.6	P	-12.2	A	23.3	M	3.2	A	10.4	A	5.4	A	48.8	P	22	A	-2.2	A	16	A	19.4	A	13.7	A	12	A	12.2	A	8.3	A	16.3	A	21.2	A	11.7	A	26.6	P	31.4	P
142151	20.7	A	7	A	17.4	A	5.9	A	36.5	P	66.9	A	27	A	37.3	A	25	A	29.4	A	21.4	A	17.6	A	33	A	37	A	19.6	A	1.7	A	19.3	A	21	A	21.1	A	-16.7	A	42.1	P	16.4	A	23.5	A	37.6	A
142152	-37.8	A	-12.7	A	184	P	243.7	P	-14.5	A	-41.1	A	196.7	P	138.4	P	4.3	A	-67.7	A	97.1	P	231.1	P	-35.2	A	-10.8	A	335.2	P	250	P	-32.5	A	5.1	A	221.7	P	221.5	P	-20.4	A	-10.2	A	239.5	P	233.6	P
142153	-1.3	A	-2.3	A	42.6	P	80.6	P	14.4	A	0.3	A	66.1	P	87.5	P	-7.3	A	9.4	A	44.9	P	98.8	P	-14	A	-14.2	A	72.6	P	67.3	P	-7.3	A	-17.9	A	63.8	P	66.1	P	3.7	A	-4.5	A	118.9	P	111.8	P
142154	1039.5	P	751.1	P	205.9	P	207.4	P	158.6	P	251.4	P	769.9	P	552.1	P	285.2	P	162.4	P	216.5	P	804.9	P	608.5	P	319	P	490.4	P	144.9	P	393.9	P	466.8	P	157.3	P	148.9	P	351.2	P	87.6	P	737.1	P	796.1	P
142155	-26	A	-2.3	A	155	P	232.3	P	-7.9	A	-20.8	A	238.3	P	320.9	P	-4.1	A	-17.9	A	227.8	P	352.8	P	-8	A	6.7	A	324.2	P	242.7	P	16.5	A	10	A	275.8	P	308.6	P	-5.9	A	0.9	A	381.8	P	293.9	P
142156	24.2	A	18.2	A	32.1	A	2.7	A	21.4	A	27.2	A	47.6	P	28.8	A	21.6	M	11.9	A	45.8	A	26.3	P	-0.5	A	11.1	A	56.2	A	20.2	A	4.2	A	10.8	A	20.7	A	25.6	A	13.9	A	6	A	41.7	A	36.3	P
142157	2395.5	P	2168.7	P	103.7	P	94.2	P	3345.3	P	4008.9	P	144.6	P	120.8	P	2555.8	P	3822.8	P	452	P	106.2	P	2897.3	P	3122.2	P	174.2	P	118.5	P	2727.1	P	2766.2	P	163.7	P	139.9	P	2676.6	P	3186.6	P	157.1	P	179.1	P
142158	1364.9	P	980.6	P	890.1	P	989.8	P	907.5	P	1450.8	P	1025.4	P	1148.2	P	829	P	1234.5	P	1053	P	849.4	P	1089.1	P	924	P	866.1	P	850.3	P	900.5	P	966.1	P	790.1	P	821	P	1167.9	P	1007.3	P	1176.5	P	882.1	P
142159	-22.5	A	-16	A	-10.3	A	-9.9	A	-8.7	A	-37.5	A	-51.5	A	-42	A	-7.4	A	-19	A	-46	A	-35	A	-4	A	-59.5	A	-47.1	A	-16.8	A	-38.5	A	-11.6	A	-46	A	-22.4	A	-6.9	A	-18.9	A	-20	A	-31.2	A
142160	-25.3	A	4.3	A	86.7	P	141.6	P	6.3	A	1.4	A	102.9	P	121.9	P	19.7	A	18.8	A	100.9	P	173.2	P	20.6	A	21	A	157.3	P	128.2	P	39.7	A	16.8	A	143.6	P	124.4	P	-1.9	A	4.1	A	122	P	139.2	P
142161	11.2	A	17.6	A	33.7	P	19.8	A	33.2	P	43.1	A	12.1	A	7.1	A	10.6	A	3.5	A	27	A	22.2	A	13.7	A	23.4	A	-1.3	A	1.7	A	22.7	A	0.2	A	16.2	P	18.9	A	27.8	A	6.9	A	7.3	A	13.5	A
142162	83.5	P	90.4	P	38.8	A	88.1	P	126.9	P	141.6	P	55	P	30.5	P	137.5	P	108.4	P	97.6	P	103.6	P	65.2	P	85.6	A	89.9	P	52.4	P	146.2	P	115.9	P	60.5	P	70.5	P	106.5	P	162.4	P	32.4	P	65	P
142163	48.9	A	87.6	P	54.8	P	43.7	A	70	P	126.1	P	78.2	P	54.6	A	42.5	P	40.1	A	-11.7	A	61.4	M	27.9	A	41.8	M	25.6	P	54.5	A	90.9	P	8.3	M	69.2	P	71.7	P	42.5	P	61.5	P	54.7	P	49.7	P
142164	402.3	P	310.3	P	423.2	P	433.4	P	285	P	480.7	P	491.6	P	476.5	P	219	P	431.9	P	372.8	P	363.2	P	292.4	P	223.4	P	520.3	P	405.2	P	303.7	P	286.3	P	400.7	P	364.3	P	236	P	288.4	P	305.5	P	303.5	P
142165	327.3	P	229.3	P	315.3	P	314.6	P	171.4	P	336.1	P	346.6	P	338.1	P	201.9	P	201.8	P	322.8	P	378.3	P	261.5	P	159.1	P	294.6	P	275.2	P	234.7	P	196.6	P	317.2	P	286.3	P	261.6	P	180.2	P	403.6	P	459	P
142166	1.3	A	-10.1	A	-3.8	A	9.7	A	-0.2	A	10.4	A	3.6	A	11.4	A	1.4	A	13.1	A	-22.2	A	21.6	A	4.7	A	-3.2	A	10.3	A	-1.1	A	-0.5	A	-3.8	A	22.6	A	22.6	A	-14.8	A	6.3	A	10.5	A	45.8	P
142167	164.7	P	227.3	P	102.5	P	84.2	P	265.1	P	391.8	P	115	P	147.8	P	276.9	P	338.6	P	174.2	P	98.8	P	267.6	P	271.5	P	154.8	P	145.2	P	295.6	P	315.3	P	163.5	P	133.4	P	283.8	P	327.5	P	103.1	P	109.2	P
142168	-2.5	A	-2.6	A	2.9	A	-1.6	A	-8.9	A	-0.2	A	8.8	A	-13.8	A	-5.4	A	1.3	A	-13.5	A	-6.6	A	-24.1	A	11.6	A	-12.6	A	3.8	A	-26.8	A	10.7	A	-2.3	A	-13.8	A	3.5	A	-6.8	A	-3.8	A	0.6	A
142169	214.8	P	142.1	P	202.5	P	192.8	P	104.4	P	68.5	P	126.7	P	227.4	P	85.3	P	82.4	P	130.3	P	138.4	P	136.1	P	107.1	P	216.8	P	153.3	P	126.4	P	89	P	94.2	P	119.1	P	34.8	P	42.3	P	22	A	86.3	P
142170	592	P	574.8	P	321.7	P	331.1	P	543.8	P	226.7	P	310.6	P	356.9	P	700	P	607.4	P	420	P	284.4	P	626.5	P	684.4	P	274.2	P	352.6	P	635.3	P	775.6	P	268.6	P	300	P	455.7	P	510.6	P	208.3	P	284.3	P
142171	4.1	A	30.4	P	0.2	A	13	A	35.4	P	-48.6	A	33	A	16.4	A	16.9	P	10.8	A	44.6	A	59.3	P	42.4	A	27.8	A	3.1	A	22.9	A	12.7	A	47.8	A	53.3	P	30.6	P	-4.9	A	21.5	A	33	A	14.5	A
142172	153.4	P	152.8	P	126.2	P	124.6	P	103.8	P	165.3	P	124.3	P	162.4	P	125.8	P	210.6	P	210.7	P	147	P	161.3	P	162.8	P	148.6	P	163.6	P	152.1	P	161.9	P	117.2	P	134.3	P	110.6	P	152.7	P	190.4	P	125.5	P
142173	36	A	100.2	P	17.4	A	11.4	A	125.5	P	80.4	A	60.9	A	34	A	114.6	P	124.6	P	44	A	36.9	P	87.5	P	102.1	P	20.3	A	41.7	A	153.3	P	100.7	P	24.4	A	22.3	A	92.4	P	85	P	45.5	P	45.9	A
142174	153	A	71.9	A	87.1	P	140.6	P	64.4	A	91.5	A	103.5	A	56.9	A	91	A	115.1	A	66.6	A	79.5	A	55.3	A	30.4	A	122.1	A	88.5	A	109.2	P	73.5	A	87.5	P	88.1	A	111.7	A	74.7	A	64.7	A	54.9	A
142175	-2.9	A	4.8	A	17	P	35.4	P	17.6	A	3.1	A	11.1	A	15.8	A	-9.6	A	-9.7	A	37.2	P	22.4	P	1	A	-0.3	A	15.2	A	23.2	A	15.3	A	6.3	A	23.1	P	2.8	A	9.2	A	-8.9	A	45.3	P	31.2	A
142176	44.4	P	77.1	P	189.6	P	252.9	P	50.8	P	69.4	P	248.7	P	224.6	P	85.4	P	15.1	A	113.4	P	281	P	55.3	P	47.1	P	309.3	P	262.6	P	91.3	P	42.8	P	260.3	P	261.1	P	28.9	A	49.9	P	275	P	220.9	P
142177	-74.8	A	-27	A	-105.2	A	-74.6	A	-65.3	A	-88.5	A	-128.7	A	-111.4	A	-39.2	A	-46.8	A	-126.7	A	-45.9	A	-84.7	A	-57.9	A	-117.8	A	-50.7	A	-52.7	A	-61.5	A	-60.2	A	-70.1	A	-39.2	A	-42.4	A	-36.9	A	-64	A
142178	-6.7	A	10.9	A	-3.1	A	-6.5	A	-5.9	A	-44.4	A	2.2	A	-26.3	A	3	A	0.8	A	-8.8	A	-11.2	A	11.5	A	-11.7	A	-2.8	A	6	A	-19	A	10.1	A	9	A	-3.5	A	2.1	A	2.5	A	0.7	A	-5.4	A
142179	69.3	P	98	P	45.2	A	51	P	83.5	P	106.7	P	59.7	A	79	P	110.1	P	63.8	P	97.6	P	53.8	P	67	A	80.1	P	68.7	A	39.4	A	103.5	P	82.2	P	60.7	P	68.9	P	94.3	P	121.9	P	51.3	P	54	P
142180	379.3	P	398.9	P	403.2	P	405.8	P	365.1	P	267.8	P	398.1	P	454.2	P	455.7	P	365.3	P	460.9	P	404.3	P	458	P	412.9	P	382.3	P	384	P	385.4	P	381.9	P	402	P	415.8	P	402.9	P	372.3	P	347.9	P	390.8	P
142181	31.3	A	4.7	A	22.3	A	47.5	A	27.1	A	-0.9	A	-3.4	A	-6.7	A	12.6	A	90.1	A	-9.3	A	23.5	A	27.5	A	39.8	A	36.2	A	-26.1	A	23.1	A	21.6	A	17.2	A	22	A	8.6	A	38.1	A	22.9	A	-10.9	A
142182	117.3	A	25.1	A	63.1	A	49.5	M	45	A	102.8	A	82.4	A	98.8	A	26.5	A	35.7	A	-6.1	A	70.4	P	57.2	A	38.1	A	-36.8	A	88.4	A	22.5	A	30.9	A	41.3	A	16	A	62.8	A	29	M	22.3	A	65.7	A
142183	-16.4	A	-30.7	A	1.8	A	23.6	A	-16.8	A	14.7	A	-16.8	A	44.3	A	-21.4	A	-37.5	A	-54.9	A	-19.7	A	6.5	A	-30.2	A	-5.7	A	-19.7	A	-30.3	A	-11.1	A	-18.7	A	7.2	A	-47.8	A	-25.6	A	2	A	-36.1	A
142184	68.5	A	12.6	A	61.2	A	52.7	A	12.7	A	9.4	A	45	A	48.8	A	29.2	A	11.9	A	34.9	A	46.3	A	27.5	A	52.2	A	31.5	A	9.3	A	35.2	A	18.6	A	20.3	A	52.3	A	14.2	A	20.8	A	36.9	A	47.4	A
142185	168.3	P	167.8	P	62.9	A	56.4	A	188.4	P	199.8	P	57.7	P	58.6	A	90.8	P	196.1	P	100.8	A	63.1	A	126.5	P	181.5	P	22.3	A	26.6	A	96.7	M	165.4	P	53.3	P	37.7	A	142.4	P	144.1	P	36.7	A	68.6	P
142186	293.6	P	440	P	356.4	P	400.9	P	367.2	P	184	P	356.5	P	371.1	P	424.9	P	400.1	P	283.7	P	411.6	P	305.7	P	371.7	P	401.1	P	417.4	P	316.2	P	356.4	P	371	P	411.9	P	360.6	P	420.4	P	370	P	373.3	P
142187	17.4	A	16.1	A	-6.1	A	3.4	A	27	A	29.2	A	57.3	A	8.1	A	6.3	A	19.3	A	95.8	A	17.1	A	22.4	A	42.2	A	55.4	A	0.7	A	63.5	A	22.8	P	46.9	A	57.9	A	34.6	A	17.5	A	13.7	A	72.6	A
142188	35.7	A	3.7	A	324.3	P	475.3	P	16.6	A	5.4	A	452.7	P	394.6	P	16	A	1.4	A	276.7	P	433.2	P	25	A	20.6	P	490.5	P	344.7	P	10.6	A	23.7	A	449.4	P	432.4	P	13.1	A	3.9	A	434.7	P	423.7	P
142189	113.2	P	33.1	P	104.9	P	54.5	P	39	P	79.8	P	181.3	P	168.4	P	129.5	P	70.8	P	255.6	P	276.5	P	124.8	P	35.1	P	56.4	P	207.5	P	162.6	P	157.4	P	393.8	P	459.1	P	65.8	P	70.6	P	206.8	P	181.9	P
142190	96.6	P	45.6	P	82.5	P	51.9	P	54	P	41.2	A	73.8	P	95.4	P	52.8	P	58.4	P	86.1	A	51.5	P	26	P	18	A	49	P	86.9	P	38.7	P	57.2	P	54.8	P	60.9	P	35.3	P	46.3	P	53.8	P	70.4	P
142191	32.5	A	18.7	A	149.5	P	160.5	P	9.7	A	7.3	A	177.5	P	180.7	P	33.6	A	36.4	A	129.5	P	181.6	P	34.4	A	23	A	261.4	P	145.8	P	19.4	A	12.2	A	200.1	P	177.6	P	4.5	A	17.7	A	170.1	P	127.4	P
142192	-0.7	A	3.1	A	-3.5	A	8.7	A	11.4	A	19.2	P	-0.9	A	-5.9	A	11.7	P	0.9	A	-2.8	A	2	A	0.4	A	9	A	0.7	A	19.8	A	6.7	A	-5.4	A	7.8	A	3.9	A	0.6	A	2.6	A	16	A	10.3	A
142193	-28.1	A	-5.9	A	-3.9	A	-22.8	A	10	P	-31	A	9.1	A	-4.8	A	14.3	A	-23.3	A	-11.1	A	-0.1	A	-11.2	A	-5.7	A	-13.5	A	-1.6	A	-0.1	A	17.8	A	-24.4	A	2.5	A	-7	A	7.7	A	15.7	P	-5.1	A
142194	154.9	P	105	P	127.3	P	91.4	P	110.1	P	397.7	P	260.9	P	246.4	P	170.9	P	165	P	253.4	P	103.9	P	254.3	P	183.8	P	112.7	P	224.6	P	225	P	111.3	P	175.4	P	151.6	P	256	P	124.5	P	296.8	P	250.6	P
142195	118.4	P	294.5	P	18.6	M	17.7	P	368.5	P	114.1	P	18.2	A	3.4	A	393.2	P	397.1	P	22.4	A	36.4	P	246.9	P	286.5	P	9.7	A	13.4	M	250.9	P	402.4	P	12.6	P	19.8	P	426.2	P	342.6	P	21.8	A	44.2	P
142196	189.3	P	120.4	P	118.6	P	116	P	61.7	P	185.6	P	172.6	P	187.8	P	130.3	P	107.1	P	195.9	P	114.1	P	151.6	P	79.4	P	145.9	A	256.8	P	204.9	P	156.5	P	328.9	P	215.3	P	130.2	P	113.9	P	265	P	289.5	P
142197	-18.8	A	-3.8	A	17.7	A	8	A	28.9	P	29.3	A	5.7	A	-7	A	0.5	A	7.3	A	-21.3	A	11.1	A	16.3	A	-5	A	8.6	A	17.8	P	2.2	A	4.7	A	1.1	A	0.3	A	18.5	P	6.2	A	14.8	P	25.9	P
142198	245.7	P	311.6	P	268	P	309.7	P	385.2	P	255.6	P	330.3	P	280.1	P	328.1	P	311.4	P	206.5	P	286.5	P	307.4	P	347.4	P	362.8	P	261.6	P	308.2	P	305.2	P	269.5	P	319.4	P	367.4	P	345.6	P	259.8	P	323.2	P
142199	221.5	P	169.6	P	200	P	135.6	P	31.7	A	9.8	A	12.3	A	36	A	10.8	A	3.3	A	20	A	27.3	A	-0.6	A	24.8	P	-4.2	A	44.1	P	2.3	A	29	A	39.1	P	26.6	M	25.5	P	-3.2	A	39.7	A	29.5	A
142200	473.2	P	271.6	P	252.4	P	326	P	220.4	P	199.6	P	461.4	P	287	P	160.9	P	187.8	P	106.1	P	510.2	P	139.5	P	321	P	376	P	322.4	P	410.6	P	238.6	P	452.3	P	502.4	P	102.7	P	180.8	P	340.9	P	294.1	P
142201	1734.7	P	1177.3	P	970.5	P	902.4	P	1772.2	P	2649.8	P	2702	P	2986.5	P	1922.8	P	1619.8	P	2652.9	P	1411.9	P	1199.7	P	950.3	P	844.6	P	1290.9	P	1044.3	P	664.8	P	933.8	P	1266.4	P	1803	P	1538.7	P	2349	P	2391.2	P
142202	528.8	P	390	P	252.4	P	258.3	P	102.2	P	340	P	375.8	P	320.2	P	294.8	P	142.8	P	201.4	P	200.3	P	357.8	P	222.9	P	141.5	P	343.5	P	205.5	P	149.4	P	271.3	P	273.9	P	136.2	P	98.2	P	322.7	P	387.3	P
142203	161.7	P	138.3	P	61	P	66.7	P	235.7	P	215.4	P	78.8	P	94.3	A	241.3	P	227.1	P	128.4	P	61.9	P	232.5	P	257	P	70.1	P	67	A	238.9	P	241.3	P	61.5	P	58	P	234.1	P	257.1	P	37.7	P	67	P
142204	-25	A	19.5	A	-27.5	A	6.4	A	-2.2	A	-14.2	A	-51.9	A	-17.6	A	10	A	1.9	A	-18	A	12	A	-22.7	A	-33.9	A	-46.2	A	-55.9	A	7.2	A	-3.2	A	1.1	A	-9.9	A	-5	A	14.3	A	24.1	A	5.3	A
142205	54.6	P	46.6	M	52.6	P	58.8	P	55.3	P	34.6	A	50.2	A	63.3	A	41.9	P	43.3	A	59.5	P	46.9	A	47.7	P	14	A	84.3	P	32.9	A	62.2	P	35.2	P	62.8	P	46.2	P	47.2	A	42.1	P	-1	A	48.9	A
142206	38.6	P	42.1	P	15	A	10	A	8.8	A	-2.2	A	43	P	-14.2	A	15.9	M	-1.3	A	9.7	A	18.3	P	4.6	A	38.1	P	24.6	A	0.7	A	37.1	P	-1.4	A	18.4	P	16.7	A	30.5	A	1.2	A	9.7	A	27	A
142207	38.1	A	30.4	P	8.3	A	3.9	A	46.5	P	68.8	P	13.8	A	27.1	A	29.2	P	58	P	23	A	17.7	P	47.3	P	38.5	A	19.4	A	12.3	A	61.4	P	45.2	P	19.6	A	16.2	A	46.4	P	21.9	A	4.4	A	9.7	A
142208	-48.2	A	-9.1	A	868.6	P	1332.3	P	-21.4	A	-106.6	A	863.8	P	938.7	P	-5.3	A	-58.3	A	604.7	P	1126.8	P	-21.1	A	11.5	A	1289.2	P	863	P	-29.4	A	-9.5	A	1119.3	P	1091.1	P	-35.8	A	-10.5	A	864.2	P	949.6	P
142209	-12.2	A	-18.3	A	145	P	163.2	P	-13.7	A	-4.6	A	283.7	P	216.1	P	-8.3	A	-32.6	A	84.8	P	195.4	P	-47.6	A	-7.6	A	214.9	P	134.6	P	-8.7	A	-15.7	A	153.4	P	144.5	P	-6.6	A	-13.8	A	370.3	P	256.9	P
142210	-1.6	A	4.5	A	3.7	A	29	P	4.5	A	11.7	A	22.3	A	-3.4	A	0.9	A	8.4	A	31	A	3.5	A	-11.4	A	-22	A	2.6	A	-9.7	A	26	A	4.8	A	-1.7	A	-3	A	23.6	A	9.3	A	15.1	A	10	A
142211	106.9	P	87.3	P	72.9	A	46.8	A	73.6	P	136.2	A	67.1	A	50.9	A	90.2	P	86.7	A	87.1	A	100.2	P	78.2	A	112.3	P	51.6	A	63.6	A	105.2	P	105.3	M	62.4	A	63.1	A	105.7	P	103.1	P	75.2	P	103.1	P
142212	129.7	P	63.8	P	111.6	P	103.7	P	22.5	P	70.6	P	108.1	P	83.8	P	62.5	P	7.4	A	117.2	P	96.1	P	55.5	P	43.9	P	58.2	P	82.3	P	137.1	P	150	P	120.1	P	175.9	P	32.5	P	20.5	A	170.9	P	118.1	P
142213	84.9	P	101	P	46.6	P	80.6	M	140.7	P	16	A	89.4	M	120.9	P	146.3	P	102.8	P	129.5	P	109.8	P	130.7	P	130.4	P	71.4	A	157.9	P	122.8	P	136.6	P	117.6	P	95.4	A	107.8	M	124.8	P	152.2	P	95.9	P
142214	-19.3	A	-22.8	A	-2.5	A	21.6	P	-25.5	A	-25.3	A	35	A	3.5	A	-5.8	A	-12.9	A	-23.7	A	15.2	A	-21.7	A	-16.1	A	-3.6	A	34.6	A	-12	A	-24.2	A	29.2	P	43.8	A	-19.2	A	-10.6	A	28.4	A	32.9	A
142215	-11.5	A	1.3	A	-18.8	A	-3.5	A	5.2	A	-6	A	-43.1	A	-45.3	A	-23.9	A	-4.7	A	-16.6	A	-8.1	A	-27.9	A	4.6	A	-26.1	A	-15.7	A	-17.8	A	-6.4	A	-12.2	A	-15.1	A	-25.3	A	-5.8	A	12.3	A	-27.6	A
142216	-17	A	37.6	P	2.4	A	-13.7	A	24.3	A	0.1	A	18.6	A	27.7	A	6	A	16.8	A	16.6	A	6.1	A	-16.1	A	50.6	A	30.2	A	-24.6	A	34.2	A	-0.1	A	-1.2	A	1.3	A	-2.9	A	32.8	A	-18.9	A	21.5	A
142217	-1.1	A	-7.5	A	-1.8	A	6.9	A	4.2	A	5	A	-23.4	A	-34.2	A	19.3	A	-6	A	-9	A	-8.6	A	13.6	A	-15	A	6	A	19.3	A	-25.6	A	15.2	A	11.9	A	-5.2	A	16.6	A	11.6	A	5.5	A	-16.8	A
142218	-53.4	A	-15.7	A	13.9	A	58.7	A	-49.6	A	-35.2	A	74.9	A	55	P	-22.6	A	-2.4	A	13.5	A	100.1	P	-17.9	A	-30.8	A	43.8	P	41.4	P	-28.8	A	-30	A	69.3	P	78.7	P	-14.8	A	-29.1	A	30.3	A	36.4	A
142219	103	P	67.1	P	82.7	P	61.8	P	47.4	P	89.6	P	81.4	P	56.6	P	75.7	P	46.1	P	104.8	P	54	P	38.4	P	55.1	P	63.3	P	81.3	P	84.3	P	37.5	P	67.9	P	66.1	P	89.4	P	40.3	P	49.6	P	92.7	P
142220	67.6	P	26.4	A	58.2	A	6.2	A	60.9	P	88.3	P	62.5	P	71.5	A	88.6	P	80.1	A	54.8	A	57.3	P	40.6	A	55.9	P	70.8	A	138	P	53.3	A	26.6	A	37.4	P	37.3	P	26.9	A	32.4	A	34.8	P	48.2	P
142221	53.5	P	18.6	A	27	A	43.9	P	31.6	A	37.6	A	43.6	P	17.6	A	38.8	P	14.1	A	57.3	A	28.2	A	31.4	A	40.3	A	-4.6	A	55.6	A	57.9	P	51.1	P	68.7	P	45.8	P	48.6	P	24.2	A	38.7	P	19.4	A
142222	1065	P	914.2	P	759.5	P	1207	P	333.7	P	488	P	519.6	P	493.4	P	410.3	P	357.7	P	439.1	P	302.1	P	504.8	P	825.5	P	451	P	453.3	P	575.6	P	443.1	P	326.3	P	319.2	P	326.4	P	337.6	P	345.7	P	365.5	P
142223	76.9	A	114.1	P	32.8	A	54.4	A	106.9	P	77.9	A	34.8	A	13.4	A	113.2	P	134.3	P	68.8	A	27.1	A	51.4	A	92.6	P	32.8	A	43	A	152	P	125.5	P	78.5	A	76.2	A	83.1	P	124.6	P	60.7	A	38	A
142224	12.6	A	43.9	P	16.3	A	37.6	A	33.9	P	43.9	P	55	P	30.3	A	44.3	P	32.3	P	42	P	33.1	A	39.3	P	32	A	20.4	A	31.7	P	24	P	35.7	A	24.4	P	22	A	43.5	P	29.6	M	46.8	P	17.4	A
142225	8.4	A	73.9	M	24.8	A	-0.6	A	84.4	A	-0.4	A	35.2	A	21.3	A	126.4	P	21.7	A	-22.7	A	3.6	A	87	P	97.2	A	-45.8	A	40.7	A	25.5	A	82.8	P	40	A	53.3	A	81.8	A	77.5	A	22	A	27	P
142226	3125.1	P	2273.7	P	2424.5	P	2265	P	2125.5	P	2094.8	P	2238.9	P	2384.6	P	2102.5	P	2003	P	2858.8	P	2068.4	P	2391.4	P	2492.3	P	1999.3	P	2262.5	P	2242.4	P	1815.6	P	1765.9	P	2019.7	P	1791.5	P	1923.5	P	1626.1	P	1794.8	P
142227	-7.1	A	-12.2	A	56	P	57	P	26	P	-38.3	A	99	P	41.1	P	2.3	A	-23.8	A	22.3	P	127.7	P	16.2	A	45.1	P	88.1	P	77.1	P	26.1	A	46.8	M	140.9	P	124.2	P	18.4	A	-1.8	P	110.4	P	57.3	P
142228	48.5	P	41.1	P	55.8	P	45.5	P	55.4	P	80.9	P	47.2	A	39	A	37.6	A	48.9	A	7.4	A	24.9	P	51.5	A	22.7	A	79.9	A	45.7	A	59.3	P	40.6	A	37.1	P	35.9	P	47.7	P	61.7	P	36.9	A	43.2	A
142229	2.7	A	-11.9	A	24.8	A	35	A	-6.7	A	-9.5	A	15.5	A	-40.1	A	-4.4	A	28.4	A	25	A	38.6	P	8.5	A	-15.1	A	49.3	A	47.4	P	14.3	A	10.9	A	42.7	P	54.8	P	-15.3	A	-2.6	A	56.3	P	40.4	A
142230	43.9	A	32.8	P	35.7	P	33	A	36.6	P	38.5	A	26.8	A	28.2	A	16.9	A	28.6	P	13.6	A	18.4	A	56.8	P	23	A	51.1	P	19	P	11.1	A	12.4	A	7.2	A	22	A	25.9	P	26.9	P	21.4	A	8.9	A
142231	30.1	P	-6.7	A	-0.1	A	-3.9	A	0.6	A	13.6	A	3	A	6.9	A	15.7	A	20.2	A	-24.2	A	-0.3	A	-11.8	A	-0.7	A	21.3	M	10.5	A	6.3	A	5.7	A	1.3	A	9.9	A	6.5	A	1.5	A	-31.6	A	5.2	A
142232	154.6	P	144.7	P	107.4	P	97.6	P	155.8	P	265.5	P	107.6	P	100.8	A	136.7	P	149.9	P	123.5	P	99	P	188.5	P	236.8	P	93.7	P	122.7	P	203.7	P	170.3	P	111.7	P	115.2	P	206.4	P	233.2	P	97.6	P	132.5	P
142233	185.4	P	283.3	P	56.6	A	97.7	M	368.2	P	364.8	P	67.9	A	111.4	P	322.8	P	430.8	P	155	A	104.2	A	302.4	P	382.6	P	98.4	A	124.8	P	303.6	P	403.6	P	72.5	P	125.3	P	405.6	P	383.8	P	113.8	P	76.3	P
142234	46.7	A	97.2	P	66.2	A	30.2	M	126.6	P	144.3	P	44	P	66.2	P	106	P	89.4	P	40.9	A	90	P	84.6	P	119	P	-6.5	A	32.6	M	107.3	P	152.9	P	-6.3	A	-2.9	A	99.5	P	139	P	86.1	A	19.3	A
142235	68.5	M	58.2	P	24.8	A	-9	A	95.2	P	80.8	P	40.3	A	20	A	66.3	P	122.6	P	11.6	A	13.1	A	61	P	62.4	P	13.2	A	55.2	A	108.6	P	80.8	P	42.8	P	44.4	P	48	P	54.8	P	0.3	A	18.4	A
142236	-18.9	A	-32.6	A	-1.4	A	-5.7	A	0.1	A	21.5	A	-15.7	A	8.3	A	-4.1	A	21	A	18.7	A	15.3	A	-58.1	A	-1.3	A	-52.4	A	-3.7	A	4.4	A	-16.8	A	6.4	A	-5.7	A	-5.3	A	-26.3	A	-3.4	A	-9.1	A
142237	235.3	P	268.1	P	110.2	P	102.3	P	303.2	P	404.4	P	91.8	P	109.9	P	220.3	P	192.5	P	150.8	P	122.7	P	186.5	P	202.7	P	110.5	P	51.4	A	280.5	P	318.6	P	125.7	P	138.9	P	212	P	220.6	P	99.3	P	161.6	P
142238	-16.8	A	-21.8	A	-40.1	A	-9.1	A	8.1	A	-1.9	A	-51.3	A	-41.1	A	-12.3	A	-0.9	A	-25.5	A	-26.4	A	-15.3	A	-20.5	A	-19.2	A	-18.6	A	10	A	-17.3	A	-19.5	A	-42.5	A	2.6	A	-13.2	A	-11.5	A	-26.6	A
142239	115.5	P	95.8	P	78.2	P	53.1	P	73.1	P	104.7	P	60.7	P	64.5	P	104.6	P	112.5	P	84.9	P	56.2	P	111.9	P	101.8	P	43	P	40.4	M	126.1	P	108.8	P	68	P	56.1	P	138	P	114.8	P	52.3	P	90.1	P
142240	8.6	A	18.4	P	19.8	P	4.9	A	10.1	A	0.6	A	8.7	A	14.7	A	-0.6	A	9.6	A	15.1	A	10.1	A	8.9	A	17.1	A	17.8	A	27.1	A	15.3	A	12	A	16.6	A	20.5	A	21.3	A	26.8	A	12	A	9	A
142241	146.6	P	162.4	P	52.4	P	79.2	P	59.1	P	210.3	P	100.5	P	97.5	P	66.9	P	133.7	P	73.8	P	62.3	P	110.6	P	143.1	P	98.5	P	54.1	P	134.5	P	135.6	P	68.8	P	66.7	P	76	P	151.9	P	69.6	P	94.8	P
142242	7.3	A	50	P	10.1	A	18.6	A	73.2	P	70.5	A	18.5	A	30	A	36	P	79.5	A	-36.8	A	41.9	A	86	P	60.3	P	35	A	-12	A	49	P	84.1	P	15	A	38.6	A	69.1	P	91.3	P	41.1	A	56.5	A
142243	1360	P	1010.9	P	1986.1	P	1317.8	P	842.3	P	1273.6	P	1157.4	P	1242.3	P	877	P	1012	P	1636.2	P	1221.1	P	1135.8	P	871.6	P	1564.3	P	1434.3	P	1010.8	P	1034.6	P	1360.1	P	1222.4	P	976.9	P	897.5	P	1305.8	P	1204.8	P
142244	36.9	P	84.9	P	35.3	P	74.4	P	70.1	P	42.1	A	30.8	P	23.5	A	78.3	P	60.1	P	57.7	P	46.4	P	69.7	P	120.6	P	65	P	52	P	69.2	P	104.2	P	50.2	P	54.6	P	75.5	P	86.8	P	54.7	P	51.6	P
142245	95.3	P	98.1	P	64.8	P	62	P	82.9	P	66.1	P	84.1	P	76.6	A	71.1	P	61.3	P	73.2	P	96.6	P	88.3	P	100.4	P	80.9	A	70.5	P	24.8	P	60.9	P	57.7	P	88.5	P	87.3	P	39.8	P	60.5	P	108.1	P
142246	39	A	103.7	P	-21.3	A	-0.8	A	152.6	P	153	P	8.3	A	-20.9	A	137.5	P	110.4	P	-35.4	A	11.5	A	104.7	P	155.7	P	28.3	A	25.9	A	108.2	P	94.9	P	18.8	A	4.2	A	138.1	P	158.7	P	36.3	P	4.6	A
142247	37.5	A	66	A	58.8	A	16.2	A	44	A	53.6	A	48.4	A	97.7	A	30.8	A	16.4	A	90.8	M	52.8	A	11	A	29.3	A	37	A	96.7	M	32.3	A	-5.3	A	68.1	P	24.9	A	67.9	A	74.9	P	46.9	A	80.7	P
142248	129.6	P	59.4	P	87.4	P	62.1	P	70.6	P	100.5	P	43.6	P	136.8	P	79.9	P	55.7	P	31.1	A	64.6	P	59.5	P	93.7	P	51.3	A	59.7	P	90.3	P	57.5	P	45.1	P	77.4	P	81.8	P	46.7	P	45.2	P	60.8	P
142249	-76.1	A	-27.7	A	-100	A	-24.4	A	-11.5	A	-31.2	A	-24.9	A	-44.2	A	-26.8	A	-36.5	A	-90.6	A	-35.7	A	-50.1	A	-74.9	A	14.3	A	-0.5	A	-101.1	A	-56	A	66.3	A	-14.5	A	-47.2	A	-46.7	A	-25.6	A	-57	A
142250	72	P	44.3	P	70.7	P	67.6	P	28.3	P	57.4	P	43.8	P	35.4	A	34.3	P	19.5	A	84.2	P	53.9	P	10.3	A	22.2	A	37.1	A	43.5	P	32.7	P	28.3	P	40.7	P	66.2	P	31.7	P	9.8	A	51.1	P	16.5	A
142251	674.1	P	808.5	P	430.8	P	367.5	P	776.5	P	645.4	P	423.4	P	380.5	P	765.4	P	823.9	P	510	P	336.2	P	819	P	770.7	P	413.5	P	365.3	P	650.1	P	700.8	P	296.5	P	339	P	842.7	P	837	P	298.6	P	387.6	P
142252	7.4	A	14.6	A	106.5	P	144.6	P	8.7	A	20.7	A	158.7	P	54.1	A	-8.9	A	25.8	A	88.8	P	116.9	P	-11.8	A	2.1	A	198.5	P	89.3	P	-19.7	A	18.1	A	138.4	P	133.8	P	-4.2	A	-28.5	A	156.2	P	182.7	P
142253	42.1	P	34.4	P	119.3	P	73.1	P	28.3	A	116.6	A	95.3	P	193.4	P	22.7	A	59	A	48.8	A	39	A	90.5	P	34.5	A	102.8	P	197.9	P	61.9	P	22.1	A	60.8	P	86.6	P	66.3	A	43.3	P	63.6	A	103.1	P
142254	318.2	P	177.9	P	212.5	P	282	P	111.9	P	224.5	P	236.2	P	290.4	P	82.3	P	100.2	P	149.6	P	87.6	P	201.4	P	196.5	P	192.7	P	198.7	P	180.1	P	154.9	P	165.6	P	161.6	P	103.8	P	68.4	P	98.9	P	111.2	P
142255	27.4	A	53.7	A	1.2	A	-23.8	A	52.7	A	80.4	A	13.4	A	30.8	A	22.9	A	-4.6	A	-4.6	A	-21.7	A	60.9	A	60.7	A	33.6	A	30.3	A	43.1	A	46.3	A	26.6	A	38.1	A	12.6	A	47.6	A	24.1	A	-13.5	A
142256	-5.8	A	1.8	A	0.5	A	-14.4	A	-0.6	A	21.2	A	-24.3	A	2.4	A	-2.5	A	-6.2	A	-12.6	A	-4.3	A	24	A	-23.3	A	9.7	A	0.9	A	14.1	A	-3.7	A	8.5	A	-0.8	A	-12.6	A	16.1	A	42.2	A	-11.2	A
142257	1448.9	P	1104.6	P	1306	P	1014.6	P	658.1	P	534	P	834.8	P	771.7	P	774.2	P	596.6	P	989.3	P	704.1	P	1085.7	P	1009.7	P	453.1	P	993.1	P	842.8	P	593.1	P	807.2	P	776.3	P	711.5	P	656.2	P	640.7	P	836.4	P
142258	135	P	112.4	P	124.4	P	164.3	P	107.9	P	188.7	P	269.5	P	214.4	P	136.9	P	36.8	P	91.7	P	59.3	P	89.3	P	61.1	P	62.5	P	143.8	P	95.5	P	63.6	P	137.9	P	170.8	P	78	P	66.7	P	92.4	P	103.3	P
142259	31.1	A	28.8	A	39.1	P	61.8	P	8.8	A	29.8	A	24.4	A	38.7	P	19.6	A	-32.1	A	48.6	A	44.4	P	11	A	-6	A	60.6	P	33.7	A	20.5	A	3.7	A	49.6	P	65.8	P	-4.1	A	7.4	A	23.6	A	48.5	A
142260	-7.5	A	-1.2	A	169.4	P	268	P	2.3	A	7.8	A	167.2	P	149.2	P	-19	A	25.9	A	106.7	P	210	P	18.5	A	-9.7	A	242.2	P	184.6	P	-4.5	A	-7	A	262.5	P	247.6	P	1.8	A	25	A	212.2	P	199.2	P
142261	-22.9	A	-9.3	A	-8	A	15.7	A	1.6	A	40	A	-21.7	A	18.3	A	15.9	A	-30.2	A	21	A	4.6	A	-7	A	2.4	A	1.4	A	-3.7	A	-5.7	A	13.5	A	5.5	A	12	A	21.7	A	4.7	A	24.9	A	14.6	A
142262	519.9	P	369.1	P	328.4	P	424.3	P	399.9	P	494.6	P	580.1	P	625.7	P	395.7	P	415.1	P	726.1	P	465.2	P	436.5	P	502	P	503.9	P	458.7	P	454.2	P	344	P	371.1	P	444.9	P	393.6	P	333.9	P	601.4	P	495.8	P
142263	146.3	P	81.6	P	87	P	63.5	P	86.7	P	70.7	P	120	P	102.3	P	107.8	P	95.4	P	112.2	P	93.9	P	95	P	124.9	P	85.4	P	89.9	P	127.8	P	119.5	P	81.9	P	93.9	P	64.3	A	121.5	P	92.9	P	73.5	P
142264	-49.3	A	-38.1	A	-32	A	-21.8	A	-52.1	A	-22.3	A	-22.1	A	-7.7	A	9.2	A	-22	A	-21.3	A	-12.1	A	-32.4	A	-32.6	A	-20.8	A	5.5	A	-49.7	A	-27.6	A	-21.5	A	-15.3	A	-1.8	A	-28.4	A	-11.2	A	-11.9	A
142265	-9.4	A	-10.2	A	-0.2	A	53	A	-21.1	A	-4.4	A	-26.9	A	-3.4	A	-1.5	A	-15.1	A	-33.7	A	-1.7	A	-34.2	A	-5	A	-11.9	A	5.9	A	-5.8	A	3.7	P	-7.1	A	11.3	P	-19.9	A	-12	A	14	A	11.6	P
142266	9.5	A	-2.6	A	339.3	P	556.2	P	17.4	A	32.2	A	462	P	422.8	P	3.8	A	-2.6	A	281.3	P	553.6	P	21.1	A	12.6	A	652.8	P	511.8	P	-25.5	A	5.7	A	533.6	P	517.9	P	-12.2	A	12.1	A	587.7	P	558.9	P
142267	-15.1	A	0.8	A	-5.7	A	-9.7	A	10.1	A	-14.8	A	3.3	A	-0.8	A	-6.9	A	-10.5	A	-10.5	A	9.1	A	-13.4	A	-32.8	A	-4	A	25.2	A	-16.6	A	2.2	A	-2.1	A	2.6	A	-6.2	A	-4.4	A	-9.3	A	-12.7	A
142268	-3.6	A	-14	A	7.8	P	26.1	A	0.1	A	38	P	44.4	P	-14.4	A	7.4	A	-27.9	A	0.3	A	69.1	P	10.8	A	4.3	A	65.5	P	34.8	P	-0.6	A	-17.1	A	43.3	P	43	P	-2.1	A	16.4	P	68.2	P	74.7	P
142269	1755	P	1801.6	P	1998.2	P	1454.6	P	1895.2	P	1441.7	P	1435.1	P	1524.1	P	2033.2	P	2004.8	P	1787.4	P	1723.3	P	2024.6	P	1866.7	P	1644.9	P	1823.1	P	2098.1	P	1828.2	P	1518.7	P	1404.8	P	1975.8	P	1762.1	P	1474.4	P	1492.4	P
142270	25.6	A	25.1	A	562.1	P	809.2	P	16.5	A	12.1	A	925.2	P	754.4	P	1.1	A	38.1	A	520.9	P	974.9	P	32.8	A	3.3	A	1067.9	P	1086.9	P	55	A	24.2	A	1209.7	P	863.9	P	14	A	7.4	A	1236.4	P	911.2	P
142271	265.6	P	111.6	P	434	P	229.7	P	48.4	P	345.2	P	332.1	P	384.2	P	137.8	P	148	P	192.2	P	131.4	P	92.5	P	70.9	P	252.1	P	422.3	P	74.3	P	51	P	163.4	P	176.5	P	154.8	P	105	P	109	P	114.8	P
142272	-3.8	A	3.2	A	9.1	A	13.2	A	7.7	A	44.9	P	27.8	A	-8.4	A	0.8	A	9.9	A	18.8	A	42.6	A	12.6	A	8.3	A	32	A	38.8	A	6.2	A	10.9	A	18.7	A	9.1	A	25.4	A	12.8	A	20.5	A	34.2	A
142273	-30.4	A	-10	A	57.3	A	143.2	P	-24.5	A	-8	A	122.8	P	133.9	P	11.6	A	-20.5	A	35.9	A	211.3	P	-6.5	A	-19.1	A	189.2	P	110.3	P	-37.4	A	-26.1	A	234.7	P	216.4	P	-33.9	A	-16.3	A	192.4	P	167.4	P
142274	12.8	A	-2.1	A	254.2	P	342.7	P	17.2	A	17.7	A	317.1	P	247.1	P	0.5	A	31.2	A	172.8	P	352	P	-11.6	A	8.6	A	413.9	P	298.4	P	16.9	A	4.3	A	375.2	P	442.2	P	-9.8	A	11.2	A	372.8	P	379.6	P
142275	31.8	A	55.4	A	35.7	A	33.6	A	23.6	P	-14.4	A	36.6	A	17.3	A	9.8	M	48.5	A	54.7	A	51.9	P	9	A	24.9	A	1.6	A	28.4	A	-28.6	A	32.5	A	-9.3	A	26.7	A	31.7	A	31.3	A	28.2	A	37.8	M
142276	-4.6	A	-2.5	A	2.6	A	-4.9	A	-9.2	A	-17.6	A	7	A	18.8	A	10.7	A	3.8	A	-7.8	A	12.1	A	2.5	A	-0.4	A	-1.8	A	-15.4	A	20.3	A	0.8	A	8.7	A	6.3	A	-1.5	A	-4.9	A	-8.6	A	5.5	A
142277	28.6	A	14.9	A	9	A	-6.5	A	10.5	A	-13.5	A	-3.2	A	-1.7	A	17.2	A	17	A	-9.5	A	14.9	A	29.3	M	-2.5	A	-7.4	A	17.5	A	-1.3	A	-3.5	A	-2.3	A	-8.5	A	31.3	M	4.2	A	29.7	P	-13.1	A
142278	-10.7	A	-4	A	66.7	P	71.7	P	7.8	A	29.7	A	123.2	P	68	P	26	P	-25.8	A	39.8	A	113	P	-7.2	A	-3.9	A	173.8	P	98.2	P	12.9	A	13	A	143.3	P	106.3	P	-13.3	A	15.1	A	90.9	P	119.8	P
142279	-12.5	A	-15.4	A	-26.5	A	-10.2	A	-17.5	A	7	A	-22.1	A	-49.3	A	-12.5	A	-32	A	-19.2	A	1.5	A	10.3	A	-27.4	A	8.7	A	-47.7	A	-32.5	A	-30	A	-0.2	A	5.7	A	-13.5	A	-38.5	A	4.8	A	-42.2	A
142280	44.4	A	25.6	P	19.4	A	31	P	84	P	22.6	A	42.6	A	2.9	A	53.2	P	84.7	P	10	A	27	A	26.7	A	58.9	P	13	A	24.1	A	32.9	P	62.1	P	49.7	P	11.1	A	34.2	A	67.6	P	27.7	A	46.2	A
142281	-34.1	A	-5.7	A	-32	A	-19.9	A	-12.1	A	12.5	A	5.7	A	-4.5	A	35.8	P	20.7	A	-20.4	A	-30.1	A	25.6	A	-9.1	M	-37.9	A	-28.6	A	21.9	A	-8.7	A	-77	A	-39	A	11.7	P	55.6	P	-40.6	A	-5.3	A
142282	56.2	P	24.8	A	72.9	P	88.6	A	57.5	P	-6.1	A	97	P	118.8	P	4.4	A	24	A	73.5	A	93.4	P	25.9	A	51.3	A	141.4	P	92.5	P	7.7	A	61.5	P	105.3	P	153.6	P	21.9	A	24.8	A	134.8	P	94.4	P
142283	82.8	P	91.7	P	111.6	P	90.6	P	95.1	P	95.1	P	109	P	76.4	A	98	P	103.9	P	130.1	P	74.7	P	84.4	P	61.6	P	62	P	122.6	P	87.5	A	101.1	P	67.2	P	83.6	P	118.5	P	86.7	P	113.8	P	116.6	P
142284	-12.5	A	-10.2	A	-4.9	A	6.4	A	-0.8	A	20.1	A	6.4	A	11.8	A	-8.6	A	6	A	-1.3	A	-3.2	A	-2.5	A	-4.2	A	5.3	A	11	A	6.8	A	-9.6	A	-14.8	A	7.7	A	-4.7	A	-17	A	26.1	A	10.5	A
142285	192.5	P	215.7	P	126.3	P	142	P	222.4	P	334.9	P	102	P	150.1	P	285.7	P	302.6	P	184.7	P	173.5	P	234.4	P	211.9	P	101.2	P	101.4	P	262.6	P	269.6	P	154.8	P	141.9	P	298.4	P	245.7	P	145.9	P	216.7	P
142286	57.8	A	16.6	A	44.4	A	91	P	19.6	A	-10.2	A	43.5	A	31.5	A	64.5	A	68	A	48.6	A	39.8	A	34.1	A	26.6	A	131.3	A	19.5	A	49.6	A	10.1	A	39.2	A	82.3	A	0.6	A	26.4	A	18.5	A	78.9	P
142287	-20	A	-10.5	A	420.7	P	628	P	-17.7	A	-29.6	A	812.3	P	606.1	P	-23.9	A	9.9	A	410.3	P	915.5	P	-48.9	A	-19.2	A	1093.3	P	919.9	P	-35.8	A	-11.3	A	1018.8	P	935.1	P	-24.6	A	-17.4	A	841.9	P	701.7	P
142288	38.8	A	2.2	A	44.3	A	36.2	A	36	A	28.5	A	3.2	A	48.3	A	13.3	A	28.2	A	29.8	A	38.1	A	-2.8	A	27.6	A	49	A	64.4	A	27.1	A	16	A	44.6	A	31.9	A	32.8	A	22.4	A	50.5	A	42.2	A
142289	39.6	A	14.5	A	-6.8	A	-10.8	A	6.7	A	5	A	2.3	A	10	A	4.1	A	3.7	A	14	A	-6	A	14.3	A	17.4	A	41	A	-35.7	A	19.1	A	33	A	-4.1	A	6.5	A	42	A	24.1	A	8.2	A	12.6	A
142290	5.1	A	18.6	A	-24.8	A	2	A	31.1	A	-26	A	-13.9	A	-28.2	A	22.2	A	0.2	A	20	A	6.1	A	13.5	A	16.1	A	3.7	A	4.3	A	8.9	A	9.5	A	-25.1	A	-19.5	A	18.1	A	15	A	-0.6	A	-40.4	A
142291	213.8	P	279.7	P	134.6	P	178.2	P	290.6	P	280.7	P	116.2	P	102.8	A	318.9	P	279.7	P	96.1	P	91.2	P	284.2	P	386.5	P	104.3	P	103.7	P	329.8	P	313.1	P	128.5	P	115.1	P	346.3	P	363	P	152.4	P	153.4	P
142292	9.9	A	38.7	A	29.4	A	18.9	A	40.2	A	28.5	A	9.8	A	-69.4	A	2.9	A	-16.1	A	18.2	A	22	A	34.7	A	24.5	A	-13.7	A	19.8	A	5.9	A	19.8	A	16.1	A	18.7	A	25.6	A	3.2	A	9.7	A	31.1	A
142293	144.9	P	78	P	83.5	P	71.3	P	88.3	P	137.4	P	64.7	A	108.2	P	59.4	P	89.7	P	42.3	A	81.5	P	79.4	P	81.1	P	64.4	A	87.7	P	118	P	86.7	P	63.9	P	81.4	P	71.5	P	76.4	P	36.8	A	67.2	P
142294	-5.2	A	4.5	A	-5.7	A	-0.8	A	-3.5	A	-0.9	A	-4.7	A	7.3	A	2.1	A	-18	A	-0.9	A	-6.5	A	-1.4	A	-9.1	A	9.4	A	7.6	A	-23.2	A	5.2	A	-6.6	A	-3.8	A	11.6	A	-22.2	A	-3.7	A	9.6	A
142295	1333	P	1700.8	P	831.1	P	508.7	P	1721.8	P	1695.8	P	920	P	787.5	P	1865.3	P	1885.8	P	1017.8	P	863.5	P	1982.9	P	1899.5	P	671.4	P	895.6	P	1840.2	P	1672	P	596.7	P	596.7	P	1948.2	P	1912.3	P	753.2	P	753.1	P
142296	146.9	P	138.6	P	111.7	P	119.3	P	77.4	P	118.3	P	146.2	P	119.5	P	89.3	P	101.5	P	169.9	P	98.7	P	112.2	P	141.6	P	108.5	P	133.5	P	135.6	P	82.8	P	144.1	P	126.2	P	115.8	P	114.2	P	117.1	P	144.9	P
142297	21.1	A	20.7	A	13.9	P	8.3	A	26	A	40.8	A	11	A	6.7	A	-0.2	A	17.4	A	50.3	A	5.5	A	-18.9	A	10.5	A	57.8	A	15.6	A	50.5	A	21.1	A	5	A	0.8	A	27.4	A	17.5	A	19.8	A	21.1	A
142298	132	P	143.6	P	176.1	P	185.8	P	91.4	P	-8.2	A	145.6	P	148	P	121.2	P	83.2	P	226.1	P	76.7	P	82.6	P	101.1	P	163.5	P	176	P	125.7	P	146.6	P	179.9	P	176.9	P	44.3	A	97.2	P	110.6	P	107.3	P
142299	12.2	A	22.7	A	48.1	A	-19.2	A	5.3	A	-2.2	A	58.1	A	5.7	A	12	A	28.5	A	30.8	A	55.1	A	-30.5	A	1.2	A	9.4	A	16.8	A	27.6	A	-1.8	A	30.7	P	18.3	A	23.3	A	9.1	A	37.5	A	-7.6	A
142300	536.8	P	421.2	P	117.5	P	109.9	P	552.7	P	233.1	P	127.2	P	164.4	P	554.5	P	537.9	P	139.4	P	100	P	610.9	P	755.3	P	103.9	P	112.7	P	538.6	P	606.6	P	85.2	P	99.4	P	533.1	P	606.9	P	95.2	P	133.3	P
142301	243.9	P	219.6	P	340.6	P	295.4	P	256.4	P	90.2	P	251.9	P	201.8	P	232.4	P	206.7	P	261.7	P	282.9	P	203.4	P	293.3	P	244.5	P	360.1	P	306.4	P	296.5	P	276.7	P	360.8	P	150.5	P	234.1	P	145	P	154.2	P
142302	88.5	P	120.7	P	67.8	P	81.7	P	95.9	P	111.7	P	92.9	P	91.3	P	101.8	P	101.9	P	79.7	P	48	A	99	P	115.9	P	95.3	P	73.9	P	100.8	P	85.4	P	45.5	P	37.9	P	96	P	95.5	P	53	P	56.7	P
142303	690.2	P	434.6	P	426.2	P	382.3	P	330.1	P	388.4	P	712	P	860.5	P	292	P	268.6	P	170.6	P	225.5	P	211.6	P	297.5	P	321.8	P	404.4	P	381	P	292.2	P	388.5	P	397.1	P	306.5	P	317.2	P	374.1	P	430.7	P
142304	16.4	A	6.1	A	4.7	A	20.4	A	17.8	P	17.3	P	13.7	A	-7.7	A	24.7	A	-9.4	A	9.3	A	53.8	P	-5	A	-15.9	A	45.1	A	46	A	15.3	A	10.9	A	26	A	25.7	P	-5.2	A	-2.6	A	74.7	P	43.4	P
142305	39	A	62.8	P	40.2	A	49.6	A	43.1	A	44.3	A	71.9	P	66.7	M	56.8	A	77	A	-6.1	A	72.5	P	69.9	A	63.2	A	97.9	A	16.5	A	82.4	A	67.8	A	75.5	A	81.3	A	31.8	A	74.9	P	84.1	P	77.2	A
142306	69	A	34.6	A	12.3	A	5.8	A	27.7	A	37.2	A	39.2	A	42.5	A	41.8	A	41.6	A	47.9	A	28.6	A	66.6	A	46.5	A	46.2	A	8	A	43.2	A	38.6	A	19.8	A	34.1	P	36.7	A	25	A	46.7	A	13	A
142307	34.1	A	77.3	P	-16.3	A	11	A	79.2	P	52.1	A	12	A	-14.7	A	22.8	A	33.9	A	-5.1	A	29.6	A	27.8	A	56.3	P	-5.5	A	-3.2	A	74	A	69.3	M	-1.4	A	-5.8	A	49.1	A	63.9	P	16.2	A	4.2	A
142308	-84.1	A	-48.3	A	-85.6	A	-48.3	A	-75.4	A	-73	A	-51.4	A	-72.7	A	-50	A	-95.3	A	-137.1	A	-23.4	A	-78	A	-31.2	A	-118.7	A	-44.6	A	-65.9	A	-51.1	A	-34.6	A	-32.6	A	-85.4	A	-71.9	A	-56.9	A	-33.8	A
142309	31.4	P	24.1	A	67.9	P	63.3	P	43.6	P	-43.3	A	41.9	A	76	P	36.5	P	-0.6	A	48.9	P	58.6	A	21.9	P	59.9	P	80.2	P	106.5	P	49.5	P	44.4	P	71.9	P	93	P	3.8	A	17.4	A	105.9	P	78.7	P
142310	635.1	P	425.9	P	622.9	P	478.4	P	285.1	P	459.8	P	410.9	P	344.3	P	253.6	P	294.3	P	515.3	P	234.6	P	262	P	317.8	P	324.5	P	500.9	P	354.3	P	286.3	P	377.6	P	376.2	P	290.8	P	153.3	P	233.5	P	345	P
142311	-18.2	A	-12	A	429.5	P	504.4	P	-7	A	-23.2	A	608.1	P	482	P	2.9	A	-2.6	A	414	P	625.7	P	49.4	A	18.7	A	623.5	P	610.8	P	17.4	A	-8.9	A	617.8	P	655.4	P	11.3	A	-3.8	A	632.4	P	678.6	P
142312	-46.3	A	-17.3	A	-22.3	A	-9.7	A	1.2	A	-24	A	2.2	A	-49.9	A	-15.7	A	-6.1	A	-29	A	15	A	-49.7	A	-17.3	A	-2.8	A	6.7	A	-26.3	A	-34.2	A	-9.8	A	2.6	A	-24.3	A	-26.1	A	7.9	A	-15.9	A
142313	52.5	A	18	A	33	P	7.2	A	25.6	A	5.5	A	12.3	A	25.3	A	24.7	A	9.1	A	29.3	A	25.7	A	9.8	A	12.8	A	26.1	A	33.5	A	22.2	A	24.4	A	26.5	A	16.7	A	29.2	A	17.6	A	35.4	A	10.1	A
142314	887.5	P	808.1	P	1561.3	P	1623.6	P	599.8	P	784.5	P	1546.3	P	1367.4	P	739.3	P	646.2	P	1322.3	P	1407.7	P	726.2	P	804	P	1530.6	P	1537.6	P	722.3	P	649.6	P	1633.5	P	1464.3	P	685.7	P	630.4	P	1453.4	P	1347.5	P
142315	-12	A	-4.1	A	-34.6	A	1.2	A	-11.4	A	18.4	A	0.5	A	6.7	A	-19.6	A	-11.6	A	5.7	A	9.7	A	-1.5	A	-10.4	A	-4.1	A	-6.5	A	3.2	A	-3.2	A	-6.1	A	-6	A	-6.5	A	-2.2	A	-1.2	A	-2.4	A
142316	-1.1	A	0.7	A	15.2	A	30.6	A	-4.6	A	35.1	A	20.4	A	30.9	A	19.9	A	16.3	A	20.7	A	-17.6	A	3.5	A	7.8	A	22.3	A	38.6	A	19.8	A	1.6	A	25.1	A	-2.7	A	30.1	P	-12.6	A	29.5	A	-11.3	A
142317	-9.3	A	-33.3	A	45.4	A	111.6	P	-25.2	A	-9.8	A	68.1	A	69.2	A	11.7	A	-50.5	A	20.3	A	140.8	P	-80.2	A	-45.7	A	48.1	A	79.3	A	-48.5	A	-23.3	A	131.7	P	91.8	P	-23.2	A	-40.7	A	172.9	P	115.7	P
142318	206.8	P	102.4	P	178.2	P	111.4	P	12.9	P	59.6	P	118.9	P	128.4	P	29.7	A	-6.7	A	117.9	P	70.8	P	120.5	P	62.1	P	69.9	P	176.1	P	52.3	P	29.1	P	100.9	P	81	P	74	P	13.8	A	165.6	P	139.9	P
142319	61.3	A	63.6	P	64.7	P	47.2	A	57.2	P	56.9	A	31.2	P	45.5	A	31.6	A	20.8	A	66.7	A	54.1	A	24.4	A	35.9	A	62.6	P	29.5	A	40.8	A	41.9	P	54.3	P	39.1	P	27.1	A	25.9	A	71.1	P	60.3	A
142320	146.9	P	61.8	A	132.1	P	77.4	A	18.4	A	114.5	P	95.3	P	92.1	P	61.3	P	37.8	A	46.6	A	81.1	P	64.8	A	39	A	43.7	A	75.5	P	60.7	A	61.1	A	104.6	P	80.3	P	75	P	64.4	P	148.2	P	158.6	P
142321	-73.6	A	-28.1	A	2006.9	P	2749.4	P	-49.8	A	-5.3	A	2408.1	P	2342	P	-1.3	A	-50.2	A	1811.1	P	2708	P	-44.3	A	-21.6	A	2863.8	P	2481.9	P	-50.2	A	8	A	2598	P	2486.5	P	-32.7	A	-20.3	A	3074.5	P	2469.3	P
142322	48.3	A	17.9	A	35.2	A	50.5	M	42.6	A	47.9	P	65.5	P	64.1	A	19.9	A	23.1	A	25.4	A	49	A	20.2	A	16.9	A	76.4	A	51.4	A	31.3	A	39.7	P	52.7	A	39.9	A	25	A	40.8	P	53.6	P	12.6	A
142323	-22.1	A	1	A	1596.3	P	2396.5	P	5.2	A	-14.4	A	2329.8	P	1853.2	P	-23.2	A	-12.4	A	1552.5	P	2441.9	P	-15.4	A	-8	A	3094.4	P	2264.1	P	-14.8	A	-7.3	A	2406	P	2252.2	P	-2.9	A	-14.8	A	2359	P	2191.8	P
142324	166.1	P	112	P	244.4	P	148.9	P	67.8	P	77.8	P	135.1	P	185	P	91.2	P	90.3	P	204.2	P	157.9	P	90.3	P	124.2	P	80.9	P	156.5	P	123.7	P	76.3	P	127.3	P	126.7	P	91.4	P	63.1	P	161	P	127.9	P
142325	39.8	P	41.8	P	92.6	P	52	P	19.2	P	-6.2	A	27.6	P	65.4	P	25.6	P	7.9	A	55.2	P	50.3	P	45.1	P	30.9	P	74.1	P	33.8	P	58.6	P	47.2	P	56.7	P	52.3	P	5.1	A	14.5	P	16.4	A	30.9	P
142326	-4.8	A	-1.9	A	167.4	P	244.9	P	-13.3	A	9.2	A	209.3	P	140.3	P	-1.6	A	0.1	A	147.6	P	231.3	P	6.9	A	5.6	A	211.1	P	170.6	A	-1.2	A	3.9	A	199.5	P	212.3	P	-11.8	A	9.8	A	202.6	P	229.3	P
142327	-25.8	A	-9.6	A	332.6	P	712.3	P	-15.4	A	-37.4	A	484.4	P	265.1	P	14.4	A	-17.7	A	237.3	P	470.6	P	-19.8	A	-17.2	A	690.9	P	400.4	P	-12.1	A	-16.5	A	659.6	P	610.5	P	-18.5	A	-7.6	A	573.7	P	465.3	P
142328	-16.7	A	-10.1	A	-6.2	A	-8.4	A	-9.5	A	-15.3	A	-25	A	-33	A	-22.6	A	-29.8	A	5.5	A	-5.2	A	10.4	A	3.3	A	-20.2	A	2	A	-16.6	A	-19.5	A	-20	A	-10.9	A	-7.2	A	-19.7	A	-22.4	A	10.1	A
142329	61.1	A	35.8	P	56.8	A	71.2	A	48.1	A	36.9	A	63.3	P	27.3	A	47.1	P	53.7	A	79.9	P	54.7	P	65.1	A	70.2	P	29.1	A	48.8	P	70.5	P	15.3	A	19	A	27.6	A	11.2	A	25.9	A	44.6	A	35.5	A
142330	9.3	A	10.5	A	17	P	8.2	A	9.4	A	9.3	A	20.2	P	21.4	A	9.5	A	20.4	A	57.9	P	19.4	A	27.1	A	8.5	A	14.1	A	16.9	A	5.8	A	20.5	A	6.7	A	22.1	P	16	A	8	A	21	P	23.9	P
142331	-7.4	A	0.3	A	51.2	P	78.2	P	15.4	A	17.6	A	115.4	P	55.9	P	7.9	A	-0.1	A	85	P	167.9	P	-14.2	A	4.3	A	71.6	P	64.7	P	-1.3	A	0.6	A	88.6	P	76	P	3.6	A	0.1	A	155.3	P	221	P
142332	73.7	A	71.8	P	147.5	P	189.5	P	44.5	A	69.5	A	154.2	P	116.1	P	70.2	P	81.6	A	84	A	191.4	P	41.1	P	66.9	P	166	P	164.4	P	77.9	P	44.8	P	168.6	P	189.9	P	54.1	P	54.3	A	166.9	P	174.4	P
142333	138.9	P	191.9	P	83.1	P	92.7	P	144.4	P	58.7	P	38.5	P	73.8	P	198.5	P	174.4	P	50.4	P	72.4	P	274.1	P	231.4	P	44.8	P	79.2	P	177.7	P	271.7	P	71.7	P	80.4	P	153.1	P	158.3	P	64.1	P	57.1	P
142334	-11.8	A	-5.7	A	51.7	P	64.3	P	-0.4	A	6.8	A	59.1	P	43.7	P	-21	A	6.4	A	11.7	A	75.3	P	-48.5	A	5.3	A	41.6	P	52.6	P	-34.2	A	-11.9	A	62	P	75.5	P	4.5	A	-31.2	A	48.1	P	50.9	P
142335	517.4	P	393.4	P	483	P	357	P	395.2	P	439.8	P	378.7	P	380.1	P	372.5	P	258.6	P	356.8	P	341.7	P	351.6	P	393.9	P	178.2	P	406.8	P	344.2	P	308.8	P	355.4	P	386.3	P	282.3	P	274.2	P	343.9	P	343	P
142336	6.7	A	-3.4	A	363	P	552.2	P	-4.8	A	-15.3	A	904.9	P	653.5	P	-4.3	A	-8.2	A	482.1	P	685.3	P	-5.6	A	-5.4	A	1007.6	P	809	P	-3.7	A	12.6	A	851.2	P	761.1	P	-20.5	A	8.7	A	1029.8	P	701.7	P
142337	6.1	A	21.2	A	-9.7	A	-2.7	A	-4.5	A	-24.6	A	8.8	A	26.8	A	-18.1	A	17.9	A	-11.3	A	-6.5	A	-13.2	A	46.2	A	-18.9	A	-22.5	A	-36.1	A	5	A	-8.7	A	-11.6	A	-0.9	A	0.8	A	7.4	A	17.4	A
142338	198.5	P	200.9	P	92.9	P	112.5	P	192.7	P	185.1	P	110.3	P	125.5	P	179	P	176.4	P	158.3	P	98.1	P	242.9	P	203.3	P	102.7	P	123.7	P	265.7	P	185.1	P	84.9	P	88.4	P	218	P	180.4	P	65	P	62.1	P
142339	-19.5	A	17.2	A	-0.4	A	12.1	A	9.1	A	-23.5	A	-18.7	A	-13.3	A	-2.2	A	-24.4	A	36.7	A	-8.1	A	-13.5	A	-10.7	A	11	A	20.9	A	0.9	A	19.1	A	-12.3	A	39.1	A	-1.6	A	9.8	A	25.9	A	15.2	A
142340	131.2	P	53.7	P	230.3	P	144.3	P	61.4	A	135.6	P	116.7	P	118	P	42.3	A	34.2	A	160.4	P	98.5	P	72.3	P	74.9	P	72.8	P	196.9	P	25.8	A	32.8	A	104.7	P	90.4	P	10.1	A	39.8	A	111.8	P	70.1	P
142341	36.2	A	5.4	A	46.2	A	28.9	A	-4.2	A	25.6	A	14.5	A	-2.3	A	10.3	A	19.8	A	13.7	A	29.9	A	9.3	A	26.2	A	7.1	A	24.3	A	-2	A	37.1	A	35.6	P	37.9	A	-1.3	A	13.1	A	5.1	A	37.5	A
142342	131.8	P	208	P	102.5	P	100.3	P	320.2	P	274	P	134.7	P	142.1	P	278.5	P	260.9	P	115.7	P	73.2	P	184.1	P	235.7	P	40.6	P	92.9	P	306.1	P	291.6	P	76.4	P	80.8	P	306	P	344.2	P	54.8	P	93.2	P
142343	145.8	P	181.6	P	106.9	P	107.7	P	211.6	P	207.9	P	78	P	102.7	P	205.5	P	210	P	115.9	P	109.2	P	141.3	P	149.6	P	109.6	P	104.5	P	188.1	P	212.5	P	111.8	P	109.2	P	218.6	P	219.7	P	100.8	P	82.4	P
142344	25.3	A	2	A	31.2	P	21.3	P	-14.9	A	4.6	A	18	A	38.3	P	11	P	15.7	A	-18	A	50.4	P	15.2	A	15.1	A	45.5	A	18.9	A	23.6	A	2	A	17.5	P	5.4	A	-12.2	A	14.1	A	60	P	10.9	A
142345	36.5	A	19.2	A	36.9	A	-7.4	A	-19.4	A	40.2	A	-9.4	A	42.5	A	-1.4	A	0	A	31.9	A	59.1	A	5.5	A	-8.6	A	-6.1	A	59.1	A	-23.5	A	-5	A	1.8	A	37	A	-0.6	A	-2.8	A	8.9	A	-5.6	A
142346	5.6	A	-3.8	A	-11.5	A	2.7	A	-17.7	A	-13.7	A	-12.8	A	2.5	A	-11.6	A	-18.1	A	7.8	A	-25	A	-37.2	A	6.4	A	-27.6	A	-14.2	A	-37.3	A	7.4	A	-11	A	-27.9	A	14.8	A	-22.2	A	-22.3	A	-19.8	A
142347	-48.6	A	-24.7	A	-58.2	A	-41.1	A	-12.6	A	-51.7	A	-25.7	A	-53	A	-12.9	A	-23.2	A	17.2	A	-36.8	A	-35.3	A	-26.5	A	-38	A	-22.2	A	-26.9	A	-5.7	A	-44.1	A	-22.6	A	-13.1	A	-2	A	-9.2	A	-46.6	A
142348	50.2	P	48.5	P	167.7	P	106.4	P	81.4	P	46	A	121.1	P	163.1	P	92.4	P	96.5	A	152	P	129.6	P	96.5	P	112.2	P	167.2	P	130.9	P	86.2	P	80.8	A	122.7	P	95.4	P	63.4	P	77	P	134.8	P	143.2	P
142349	29.6	A	1.9	A	-4.5	A	-11.4	A	-1	A	18.7	A	8.8	A	-3.8	A	7.2	A	38.2	P	20.6	A	2.9	A	11.1	A	19.8	A	18.4	A	-15.2	A	27.4	A	12.6	A	9	A	2.9	A	2.3	A	34.8	P	-8.9	A	30.6	A
142350	111	P	69	P	84.5	P	37.1	A	51.8	P	53.9	A	72.4	P	41.8	A	60.8	P	34.9	A	72.2	P	63.9	A	17	A	69.7	P	59.1	P	49.1	A	71.4	P	51.2	P	37.3	P	48.5	A	75.7	P	-1.3	A	49.8	P	106.9	P
142351	22.9	A	0.8	A	12.2	A	13.3	A	-2.7	A	6.1	A	20.8	P	32.4	A	6.8	A	19.3	A	10.8	A	-2.5	A	42.6	P	17.3	A	22.1	P	24.8	A	-8.1	A	18.8	A	4.7	A	4.6	P	7.3	A	14.6	A	5.7	A	12.9	A
142352	40.9	P	21.3	A	69.8	M	45.7	A	56.8	P	69.8	A	61.3	M	62.7	P	28.9	A	47.7	A	64.3	P	62.4	P	43.9	A	51.8	P	64.5	A	47.1	M	70	P	52	P	51.2	P	60.7	P	29.5	A	49.5	P	38.8	P	57.4	P
142353	69.7	A	64.4	P	53	P	54.5	P	62.4	P	88.6	M	20.8	A	25.9	A	46.8	A	53.3	P	28.4	A	32	A	24.6	A	18.3	A	50.9	A	45.7	P	67.4	A	61.2	P	33.9	A	40.6	P	27.1	A	57.3	P	38.7	P	42	A
142354	156.2	P	95.3	P	159.8	P	113.3	P	82.8	P	118	P	126.6	P	148.2	P	68.1	P	91.5	P	162.8	P	90.7	P	129.3	P	130.1	P	107.8	P	186.4	P	120.9	P	80.8	P	85.7	P	125.1	P	65.7	P	81.3	P	101.6	P	147.2	P
142355	-19.5	A	-18.3	A	-22.1	A	-7.8	A	-64.7	A	-44.4	A	-14.1	A	12	A	0.2	A	-29.2	A	-34.3	A	2.8	A	-32.5	A	-41.4	A	-34.9	A	-21	A	-35.3	A	-0.6	A	-16.3	A	-18.5	A	-13.3	A	1.2	A	12.4	A	-35.2	A
142356	772.2	P	887.7	P	479.3	P	257.1	P	232.1	P	843.2	P	253.6	P	433.4	P	473.9	P	303.4	P	365.5	P	352.6	P	357.6	P	174.3	P	169.7	P	293.1	P	558.4	P	173.5	P	264.1	P	293.9	P	661.6	P	396.3	P	421.9	P	786.6	P
142357	73.5	P	77.7	P	74.9	P	64.9	P	85.5	P	57.8	P	43.9	P	67.4	P	90.7	P	50.9	P	106.5	P	81.1	P	116.8	P	87.4	P	6.9	P	65.7	P	33.9	P	106.2	P	76.6	P	76.4	P	90.8	P	84.4	P	64.4	P	30.3	P
142358	129.3	P	127.3	P	90.5	P	125	P	249.7	P	287.3	P	146.4	P	164.7	P	194.3	P	209.1	P	164.3	P	148.7	P	153.5	P	149	P	132.9	P	142.7	P	199.3	P	255.4	P	126.1	P	124.6	P	155.8	P	233.4	P	127.6	P	174.2	P
142359	1251.6	P	621.3	P	489.1	P	548.3	P	745.8	P	866.7	P	1328.3	P	1379.8	P	577.2	P	414.9	P	959.2	P	509.6	P	739.5	P	603.1	P	702.7	P	1172.9	P	691.7	P	406.9	P	734.8	P	762.3	P	430.8	P	542.4	P	925.2	P	936.4	P
142360	19.7	A	22	P	0.4	A	22.9	A	1.5	A	18	A	16.2	A	14.8	A	14.4	A	-8	A	15.4	P	22.2	P	27.2	P	11.1	A	33.1	P	15.1	P	11.2	A	1.7	A	14.4	P	17.6	A	11.6	P	5.2	A	10	A	18.6	A
142361	-44.3	A	-32.8	A	161.5	P	224.4	P	-29.6	A	-22.9	A	215.4	P	163.7	P	-22.7	A	-59.7	A	92.9	P	196.2	P	-34.3	A	-45.9	A	278.9	P	150.2	P	-43.5	A	-21.3	A	217.1	P	215.9	P	-18.5	A	-33.5	A	194.9	P	218.9	P
142362	38.1	A	11.9	A	46.3	P	49.9	A	23.2	A	-3.2	A	38.6	A	-9.4	A	17.8	A	36.6	A	10.7	A	24.3	A	5.5	A	5.4	A	28.1	A	32	A	34.2	A	29.5	A	36.2	A	33.4	A	30	A	8.8	A	12.4	A	37.2	A
142363	91.1	A	183.3	P	111.2	A	95.3	P	250.6	P	168.8	P	98.3	A	105.9	A	225.2	P	260	P	199.6	P	102.9	P	291.6	P	290	P	134	M	86.7	A	234.2	P	291.1	P	112.2	P	45.1	A	294.8	P	250.4	P	103	P	145.8	P
142364	42.9	P	56.7	P	21	P	68.3	P	62.1	P	-11	A	21	A	72.2	P	66.9	P	54.4	A	30.2	A	58.4	P	59.6	A	52.3	P	54.5	P	59.6	M	82.8	P	71.4	P	78.7	P	67.9	P	33.9	A	63.8	P	76.5	P	50.4	P
142365	11.1	A	10	A	45.6	A	-9.7	A	-31	A	-18.8	A	21.5	A	71.5	A	65.3	P	10.3	A	25.3	A	34.5	A	72.6	A	11	A	6.8	A	5.6	A	47.3	A	2.1	A	23.7	P	36.5	A	29.5	A	-4.7	A	36.9	P	20.6	A
142366	16.7	A	-0.9	A	28.4	A	11.1	A	13.3	A	4	A	-0.8	A	3.4	A	-1.7	A	35.7	A	6.8	A	17.9	A	-22.6	A	-12.5	A	31.8	A	-14	A	22.2	A	15.7	A	16.7	A	11.5	A	1.8	A	-2.2	A	22.3	P	23.2	A
142367	-41.6	A	34.4	A	52.6	A	79.9	A	4.9	A	-3	A	59.8	A	41.1	A	71	A	-8.5	A	113.5	A	12.7	A	50.9	A	41.9	A	-22.8	A	90.4	A	-65	A	62.5	A	58.8	A	89.4	P	-10.5	A	-6.1	A	-8.4	A	-2	A
142368	-32.3	A	5.8	A	3.4	A	29.1	A	-15.8	A	-37	A	76.6	A	46.6	A	-15.2	A	-34.6	A	0.2	A	26.9	A	-3.5	A	1.3	A	68.5	P	63.6	A	-21.7	A	-27.4	A	88.9	P	78.6	P	-34.2	A	-10.1	A	53.2	A	35.7	A
142369	-23.9	A	-4.8	A	-7.5	A	-21.3	A	-11.7	A	-14.6	A	-23.2	A	-23.7	A	2.9	A	-21.9	A	-6.7	A	0.7	A	-12.7	A	-17.9	A	-12.4	A	-14	A	-8.4	A	-5.2	A	-6.4	A	-9.2	A	-21.8	A	14.8	A	-1.7	A	-4.7	A
142370	67.4	A	59.3	P	41.2	A	75.3	P	42.9	A	77.2	P	48.2	A	69.5	A	21	A	71.1	A	84.2	P	35.4	A	52.8	P	65.5	A	113.1	A	20.9	A	45.1	P	49.1	A	44	A	23.9	A	48.6	P	45.1	A	11.8	A	54.5	P
142371	180.3	P	106	A	104.8	P	82.3	P	60.3	A	93.3	A	204.8	P	92.3	P	91.1	A	85.1	P	116.5	P	124.1	P	66	A	37.3	P	70.6	A	87.8	P	72.6	P	46.7	A	76.7	A	46.2	P	123.6	P	96	P	155.8	P	110.8	P
142372	65.6	A	31.3	A	10.2	A	35.8	A	33.9	A	21.1	A	21.2	A	34.9	A	32.8	A	30.4	A	-1.1	A	12.8	A	23.4	A	32.4	A	12	A	25.8	A	26.7	A	17.1	A	20.9	A	40.1	P	31.4	A	27.1	A	22.3	A	-3.4	A
142373	-4	A	17.2	A	2.5	A	10.1	A	33.9	A	-4.5	A	27.5	P	26.6	A	17.8	A	1.7	A	-5.2	A	5.4	A	15.4	A	17.7	P	-16.9	A	-10.7	A	8.2	A	-8.8	A	11.3	A	7.2	A	8.8	A	-11.9	A	-10.2	A	4	A
142374	404.6	P	234	P	181	P	230.5	P	219.6	P	342.3	P	397.2	P	381.6	P	201.9	P	229.2	P	302.9	P	281.3	P	424.6	P	340.7	P	311.7	P	271.1	P	282.1	P	226.5	P	201.4	P	339.1	P	259.4	P	266.8	P	375.1	P	372.6	P
142375	-29.8	A	12.2	P	185	P	279	P	7.9	A	0.3	A	220.8	P	150.1	P	-2.4	A	14.8	A	86.8	P	236.5	P	-13.3	A	26.1	P	245.5	P	185.8	P	10.3	P	14.7	A	245.5	P	308.3	P	-5.9	A	-13.9	A	228.4	P	197.9	P
142376	34.4	A	18	A	76.4	P	99.7	P	8.2	A	33.6	A	85.5	P	110.1	P	20.8	A	24.1	A	59.8	A	90.6	P	13.2	A	21.3	A	168	P	103.2	P	13.9	A	37.4	A	117.6	P	124.7	P	32.7	A	22.3	A	81.4	P	90.4	P
142377	53.8	A	38.7	P	39	A	25.3	A	56.5	P	45.8	A	15.7	A	17.9	A	65.1	P	68.6	M	38.3	P	29.4	A	58.1	P	38.7	P	47	A	26.3	A	65.1	P	77	A	30	A	45.2	P	27.5	P	50.6	A	39.8	A	35.1	A
142378	-8.9	A	14	A	-16	A	-40.8	A	-16.6	A	-63.4	A	24.3	A	22.7	A	6.6	M	-25.3	A	14.3	A	26.8	P	-19	A	-23.6	A	18.4	A	-20.8	A	-24.6	A	21.1	A	-1	A	-11.2	A	-26	A	-23.4	A	29.6	P	-16.4	A
142379	61.5	P	52.3	P	47.3	P	44.3	P	65.7	P	62.9	P	71.6	P	60.2	P	74.5	P	89.2	P	76.9	P	51.8	P	72	P	70.1	P	48	M	66.9	P	81.7	P	97.6	P	51.5	P	48.9	P	79.9	P	102.8	P	30.2	A	61.1	P
142380	177.3	P	97.8	P	311.8	P	209.3	P	71.5	P	47.8	P	174.8	P	207.6	P	104.6	P	66	A	167.1	P	236.7	P	119	P	137.8	P	184.3	P	195.6	P	139.3	P	103.6	P	245.2	P	232.9	P	55.7	A	34.5	P	205.6	P	198.4	P
142381	84.8	P	95.3	P	62.5	P	111.6	P	123.4	P	160.2	P	82.8	P	88.6	P	122.4	P	158.9	P	85.4	P	88.3	P	54	P	84.5	P	100.3	P	141.4	P	107.4	P	87.9	P	107.4	P	128	P	92.3	P	120.1	P	95.1	P	100	P
142382	133.6	P	117.1	P	150.6	P	121.4	P	85.5	P	166.4	P	111	P	157.3	P	99.2	P	152.8	P	146.4	P	135.3	P	99.4	P	122.3	P	163.9	P	154.5	P	141.5	P	136	P	143.8	P	117.7	P	109.7	A	161.8	P	138.6	P	135.9	P
142383	31.5	A	29.7	A	2.2	A	19.3	A	37.4	A	15.6	A	4.7	A	4.2	A	33.2	A	15.1	A	10	A	22.8	A	38.2	A	43.8	A	-12.2	A	0	A	9.5	A	34.7	A	20.2	A	13.5	A	18.5	A	16.8	A	10.9	A	26.5	A
142384	10.1	A	-2.9	A	-3.2	A	-4.2	A	20.8	P	4	A	15.2	A	-10.8	A	11	A	30.9	A	-10.7	A	18.9	A	8.3	A	3.3	A	-11.2	A	-7.4	A	6.6	A	-13.1	A	7.6	A	12.5	A	-2.6	A	-5.5	A	8	A	-4.5	A
142385	92.6	P	124.2	P	52.8	P	22.3	A	76.8	P	131.6	P	63.8	P	32.8	A	103.7	P	98.9	P	35.9	A	24	P	184.7	P	97.3	P	45.6	P	49.4	A	73.6	P	107.2	P	34.1	P	55.3	P	114	P	124.3	P	85	P	41.4	P
142386	602.2	P	348.3	P	303.6	P	323.5	P	660.8	P	878.1	P	1128.1	P	1164	P	591.3	P	589.3	P	966	P	560.3	P	660.8	P	523.6	P	704.6	P	960.6	P	678.4	P	486.9	P	907.7	P	880.3	P	568.5	P	636.8	P	834.7	P	807.4	P
142387	0.7	A	3	A	18.5	A	20	A	8.1	A	20.9	A	15.9	P	0.3	A	10.5	A	12.9	A	14.7	A	5.8	A	8.3	A	-3.7	A	-5.5	A	-2.4	A	11.5	A	8.9	A	9.2	P	9.4	A	2.1	A	0.2	A	18	A	2.3	A
142388	40.6	A	26.3	A	21.2	A	25.2	P	3.1	A	68.1	P	-18.9	A	43.1	P	17.3	A	39.5	A	10.3	A	0.9	A	46.7	P	15.2	A	17.1	A	40.8	P	21.4	A	-3.3	A	18.3	A	14.8	A	21.2	A	24.8	A	-3.5	A	7.9	A
142389	10.7	A	5.1	A	3.8	A	14.5	A	1.2	A	3.3	A	8.3	A	-27.5	A	-8.9	A	-3.8	A	-0.9	A	-13.2	A	-27.6	A	3.1	A	-22.2	A	-20.4	A	13.5	A	18.1	A	7.9	A	-2.6	A	-4.9	A	6.5	A	-28	A	6.9	A
142390	160.9	P	134.1	P	148.7	P	85.3	P	85.3	P	143.7	P	157.9	P	179.7	P	131	P	62.3	P	241	P	84.3	P	115.6	P	114.4	P	81	P	186.4	P	149	P	139.1	P	95.5	P	124.6	P	165	P	120.3	P	118.2	P	217.1	P
142391	-14.2	A	-12.7	A	1378.2	P	2109.6	P	-5.5	A	-28.1	A	1992.6	P	1721.3	P	-11.4	A	27.6	A	1261	P	2021.2	P	-17.7	A	-7.6	A	2576.4	P	1831.8	P	-7.3	A	-8.2	A	1873.5	P	1748.3	P	29.2	A	26.9	A	1842.5	P	1628.6	P
142392	48.6	A	23.2	P	2669.1	P	3364.8	P	30.7	A	18.9	A	3201.4	P	2963.6	P	16.7	A	43.6	A	2302.4	P	2565.8	P	18	A	14.8	A	3951.9	P	3123.7	P	20.8	A	17.8	A	3044.3	P	3044.9	P	12.8	A	33.5	P	3215.6	P	2610.8	P
142393	8.8	A	27.1	A	34.9	A	8.1	A	23.7	A	4.3	A	9	A	-12	A	21.9	A	19.3	A	13.8	A	-10.9	A	24.5	A	0.9	A	-9.7	A	15.5	A	16.9	A	-5.3	A	16.9	A	39.3	M	22	A	26.3	A	28.5	P	15.6	A
142394	73.5	P	27.9	A	56.3	P	18.1	A	22.9	A	44.1	A	50.5	A	23.3	A	52.9	A	80.4	P	44.3	A	48.4	A	29.6	A	27.6	A	46.7	A	12.3	A	72	P	41.5	P	25.7	A	35.3	M	22	A	36	A	33.8	A	19.7	A
142395	205.2	P	183.7	P	143.9	P	144.6	P	165.5	P	149.6	P	238.3	P	295.7	P	170.5	P	165.8	P	290.2	P	102.1	P	117.9	P	130.2	P	162.5	P	184.6	P	189.8	P	232.1	P	187.8	P	186.3	P	140.1	P	98.8	P	81.7	P	128.5	P
142396	-20.2	A	-2.4	A	-0.5	A	0.7	A	2.3	A	-29.1	A	4	A	-0.4	A	35.4	P	5.2	A	-12.7	A	6.5	A	2.2	A	-11.4	A	-42.8	A	24.6	A	41.1	A	10.8	A	-10.3	A	11.2	A	3	A	27	A	-8.2	A	9.2	A
142397	192.7	A	92.3	P	-27	A	-34.4	A	-15.1	A	4.4	A	-29	A	-39.1	A	50.7	A	30	A	-29.3	A	-21.2	A	87.7	A	-4.9	A	-12.2	A	-1.6	A	52.8	A	26.4	A	-36.9	A	-35.3	A	27.1	A	5.9	A	-20.6	A	-30.7	A
142398	164.5	P	81.5	P	92.9	P	44.9	A	56.5	P	111.9	P	29.4	A	48	A	79.1	P	86.6	P	14.9	A	30.4	A	119.6	P	67.5	A	4.8	A	53.4	A	75.3	P	86.9	P	29.6	P	47.8	P	60.1	A	78.7	A	21.6	A	19.2	A
142399	552.6	P	657.5	P	350.9	P	254	P	826.3	P	1010.8	P	334.4	P	417.9	P	691	P	777.5	P	286.5	P	256.1	P	680.4	P	838.2	P	156.3	P	299.7	P	745.3	P	754.4	P	231.5	P	239.4	P	698.2	P	831.9	P	205.1	P	270	P
142400	-5.2	A	-12.6	A	12.4	P	50.9	P	-22	A	-7	A	16.5	P	24.2	P	-11.2	A	-21.9	A	20.1	A	48.7	P	-37.3	A	-10.4	A	25.6	P	14.1	A	-2.5	A	-13.3	A	34.6	P	36.3	P	-35.4	A	9.9	A	30.2	P	37.4	P
142401	30	A	39.1	A	38.6	P	34.4	P	40.9	A	22	A	17.4	A	29	A	-3.1	A	5	A	38.4	A	51.6	A	17	A	-2.2	A	-4.5	A	74.2	A	19.4	A	48.7	P	29.8	P	29.2	A	39	A	4.7	A	41.3	A	31.3	A
142402	316.6	P	185.3	P	122.2	P	80.3	P	70.1	P	233.6	P	72.4	P	116.4	P	191.3	P	148.2	P	104	P	101.7	P	184.9	P	86.5	P	49.8	P	118.9	P	153.5	P	85.4	P	72.9	P	52.7	P	157.8	P	89.7	P	191.1	P	156.7	P
142403	29.9	A	70.4	P	23	A	36.9	P	84.4	P	33.1	A	27.6	A	37.1	A	52.5	P	49.1	A	40.7	A	27.9	A	48.5	P	93.1	P	39.8	A	-4.6	A	59.6	M	65.9	P	32	A	34.7	A	57.2	P	86.7	P	9.5	A	16.3	A
142404	-61.5	A	-7.9	A	118.2	P	206.6	P	-25	A	-45.2	A	163.6	P	129.3	P	-2.6	A	15.1	A	56.9	P	230	P	-32.8	A	-41.8	A	245	P	204.3	P	-41.5	A	-7.8	A	294.6	P	249.4	P	-16.3	A	6.1	A	292.6	P	253	P
142405	34.5	A	18.1	A	38.8	A	9.7	A	12.8	A	32.2	A	12.7	A	39.8	A	10.8	A	4.7	A	28.1	A	-19.4	A	54.1	A	-16.4	A	-34.3	A	25.2	A	18.4	A	20.5	A	18.3	A	8.8	A	7.9	A	5.5	A	20.8	A	5.2	A
142406	-39.4	A	-18.7	A	51.5	P	86	P	-48.6	A	-33.5	A	29.3	A	38.3	A	-12.7	A	-19	A	-10.6	A	68.2	M	-51.8	A	-31.5	A	60.7	P	31.9	A	-9.6	A	-24.5	A	77.5	P	65.5	P	-6.5	A	-33.2	A	79.8	P	65.6	P
142407	241.7	P	225.1	P	67	P	12.9	A	169.1	P	368.8	P	40.4	A	6.4	A	238.2	P	183.3	P	-1.8	A	66.1	P	222	P	195.5	P	24.1	A	21.2	A	186.2	P	183	P	51.1	A	55.3	P	209.5	P	205.1	P	66.9	P	96.6	P
142408	226.4	P	202.8	P	147.5	P	117.7	P	153.9	P	322.4	P	119.1	P	134.2	P	183.6	P	146.4	P	162.2	P	130.8	P	213.7	P	178.1	P	69.3	A	157.2	P	197.3	P	204	P	131.2	P	127.9	P	177.8	P	182.4	P	127.3	P	218.9	P
142409	12.9	A	8	A	-24	A	8.5	A	19.2	A	-23.8	A	13.3	A	13.9	A	1.4	A	11.7	A	23.5	A	4.4	A	4	A	18	P	-18.7	A	-17.7	A	-11.9	A	1	A	16	A	18.8	A	22.9	A	-6.9	A	3.1	A	25.2	A
142410	-21.7	A	3.7	A	-4.4	A	-6.9	A	17.6	P	-11.1	A	-2.7	A	-19.2	A	5.1	A	5.8	A	-36.3	A	-22.7	A	-26.6	A	-20.4	A	0.2	A	-18.1	A	14.2	A	-23.5	A	-4.2	A	-6.5	A	-8.6	A	-18.8	A	2.6	A	-18.7	A
142411	118.3	P	117.6	P	122.1	A	64.8	A	84.5	A	104.5	P	22.1	A	118.3	P	58.3	A	96.9	P	57.3	A	71.6	A	91.6	A	19.7	P	6.3	A	108.5	A	80.4	A	66.9	A	79.6	A	58.3	A	62.3	A	83.5	P	28.4	A	55.1	A
142412	-18.4	A	-8.6	A	-31.8	A	-17.3	A	25.7	A	41.1	P	-53.5	A	-39.7	A	-6.2	A	-18.1	A	2.2	A	-30.4	A	-45.2	A	-31.4	A	-64	A	2.3	A	1.8	A	-8.8	A	-16.4	A	-25.9	A	-8.5	A	4.4	A	-2.5	A	-30.5	A
142413	506.3	P	400.5	P	365.5	P	148	P	94.5	P	586.5	P	426.3	P	328.6	P	326.6	P	189.6	P	237.6	P	197.9	P	187.5	P	62.4	P	120.3	A	457.2	P	307.5	P	144.3	P	243.4	P	336.7	P	388.1	P	204.6	P	295.9	P	630.5	P
142414	472.5	P	331.3	P	485	P	470.8	P	74.9	M	216.9	P	315.8	P	287.5	P	124.5	P	-12	A	229.1	P	202.2	P	42.9	A	43.3	A	273.8	P	565.7	P	91.1	P	91.1	M	321.2	P	379.2	P	113.9	P	81.4	P	218.2	P	333.1	P
142415	365.9	P	444.5	P	570.1	P	567.9	P	403.3	P	354	P	440.8	P	313.2	P	402.8	P	456.4	P	622.4	P	479.3	P	306.1	P	426.6	P	467.5	P	445	P	429.4	P	432.4	P	494.6	P	526.5	P	351.3	P	465.4	P	275.4	P	467.3	P
142416	85	A	112.4	P	59.9	P	32.5	A	86.7	P	90	P	104.2	P	128.2	P	68.6	P	30	A	139	P	79.3	P	13	A	69.6	P	41.6	A	88.4	P	70.5	A	36.1	A	43.8	P	75.2	P	74.7	P	46.7	A	89.7	P	97.8	P
142417	4.9	A	-6.3	A	13.5	A	22.2	A	32.4	A	-30	A	3.9	A	-68	A	-83.3	A	11.9	A	-8.3	A	18.8	A	24.3	A	7.1	A	12	A	-40.5	A	16.9	A	10.2	A	5.4	A	10.5	A	14.5	A	16.6	A	8.3	A	-5.2	A
142418	33.2	A	8.6	A	17.2	A	28	A	9.3	A	-34.5	A	8.1	A	34	A	-17.6	A	40.3	A	31	A	15.5	A	-0.8	A	11	A	46.4	A	-17.3	A	6.7	A	13.3	A	5	A	43.5	A	8.4	A	16.7	A	17	A	24.4	A
142419	16.5	A	-10.5	A	72.3	A	-15.6	A	33.6	A	104.4	A	-7.8	A	77.6	A	96.6	P	82.8	A	37.7	A	124.4	P	79.4	A	-31.3	A	-34.8	A	-28.5	A	308.9	P	133.5	P	208.6	P	198.9	P	114.7	A	70.1	A	283.8	P	171.9	P
142420	-16.7	A	9.1	A	3.2	A	-44.4	A	11.1	A	27.4	A	-12.7	A	9.6	A	7	A	21.7	A	25.7	A	33.5	A	26.4	A	-2.1	A	-1.7	A	-52.4	A	-18.6	A	24.7	A	-17.6	A	5.7	A	5.5	A	-1.8	A	-18.6	A	10.4	A
142421	198	P	162.5	P	238.7	P	135.5	P	161.7	P	200.7	P	201.3	P	155.4	P	203.3	P	148.5	P	90.1	P	146.1	P	269.8	P	252.8	P	38.3	P	146	P	193.7	P	233	P	145	P	142	P	184.6	P	191.1	P	176	P	184.4	P
142422	35.3	A	16.5	A	18.8	A	39.2	A	34.1	A	13.3	A	-1.5	A	20.9	A	18.2	A	25	A	7.9	A	-4.6	A	2	A	28.3	A	28.1	A	6.7	A	68.4	P	34.6	A	32.5	A	13.2	A	7.2	A	7.1	A	25.1	A	22.9	A
142423	22.4	A	18.6	A	58.9	P	39.1	A	29.8	A	16	A	10.6	A	-0.9	A	10.9	A	-44.6	A	-22.2	A	21.4	A	-35.2	A	-5.8	A	37.9	A	18.5	A	-8.6	A	-22.5	A	31.9	A	33.4	A	10.4	A	25.2	A	30.5	A	10	A
142424	0.8	A	-18.1	A	381.4	P	521.9	P	-16.6	A	-58.5	A	531.3	P	429.4	P	9.7	A	23.4	A	253.9	P	572.9	P	-4.6	A	-29	A	523.7	P	520.3	P	-29.2	A	6.9	A	544.9	P	556.3	P	-20.4	A	-23.9	A	544.5	P	353.5	P
142425	58.9	P	26.6	A	37.8	A	10.7	A	40.9	P	15.7	A	18.8	A	0.8	A	24.3	A	21.1	A	30.9	A	4.5	A	31.8	A	18.7	A	14.1	M	0.8	A	22.5	A	16.4	M	3.6	A	25.6	P	43.8	A	24	P	42.6	P	24.4	A
142426	-33.6	A	6.8	A	28.7	M	60.7	P	-19.1	A	49.2	A	66.4	P	21.7	A	4.1	P	9.4	A	-1.2	A	43.7	A	-14.3	A	9.1	A	71.7	P	24.4	P	28.3	A	11.6	P	54.7	P	31.4	P	34.6	A	-0.4	A	49.4	P	39	M
142427	41.2	P	42.7	P	37.5	A	46.4	P	28.7	P	62.6	P	40.2	P	51.2	A	14.9	A	13.7	A	32.4	P	31.4	A	33.3	P	45	P	83.7	P	72.1	P	33.4	A	21.1	P	45.3	P	30.9	P	25.5	P	14.1	A	18.1	A	42.6	P
142428	134.8	P	181.5	P	102	P	118.6	P	220.2	P	106.7	A	83.2	A	165.5	A	137.1	P	207.8	P	160.2	A	122	P	131	A	211.1	P	132.3	P	110	A	199.3	P	125.5	P	144.2	P	140.2	P	142.8	P	185	A	123.1	P	128.6	P
142429	76.3	A	48.1	A	24.1	A	43.6	A	19.7	A	37.4	A	38.3	A	16.7	A	36.4	A	71.1	A	57.2	A	42.5	A	66.2	A	66.8	P	60.2	A	58.2	A	31.2	A	39.8	P	34.5	A	22.9	A	69.3	P	26.1	P	18.8	A	17.2	A
142430	-25.7	A	-0.8	A	-18.7	A	-20.3	A	5.7	A	-37.5	A	-12.3	A	-60.1	A	-11.4	A	-6.9	A	-36.3	A	-7.3	A	-13.8	A	-0.6	A	-20.5	A	-65.7	A	-18.1	A	-0.4	A	-7	A	-23.5	A	-38.5	A	-0.8	A	-41.2	A	-26.3	A
142431	-10.8	A	0.5	A	12.1	A	10.2	A	-1	A	-3.1	A	22.9	M	-11	A	-0.8	A	13.2	A	-1.8	A	-1.7	A	15.6	A	-13.1	A	-4.6	A	10	A	9.8	A	1.3	A	11.8	A	11.1	A	-12.1	A	2.7	A	8.8	P	0.8	A
142432	-10.1	A	16.9	A	-27	A	13.1	A	-13.1	A	-25.3	A	-5.9	A	-30.7	A	-20.5	A	-52.4	A	-43.6	A	41.1	A	27.8	A	-1.7	A	-35	A	-6.1	A	-16.9	A	7.5	A	-15.8	A	-25	A	10.1	A	-16.5	A	-16.7	A	-15.8	A
142433	126.1	P	170.9	P	31.3	P	61	P	105.9	P	65.1	P	3.4	A	64.3	M	127.5	P	77.4	P	52	A	23.5	A	126.2	P	96.6	P	13.9	A	62.9	A	90.6	P	137.3	P	12.3	A	20	P	106.5	P	110.5	P	27.8	A	23.4	A
142434	546.6	P	488.4	P	273.5	P	231.7	P	411.9	P	714.8	P	261.8	P	329.1	P	517.4	P	466.1	P	391.5	P	271.2	P	623.3	P	465.8	P	246.1	P	297.6	P	397.6	P	462.4	P	281.1	P	281.1	P	466.9	P	450.4	P	221.1	P	244.5	P
142435	47.5	A	30.5	A	34.5	P	42	A	40	A	-0.1	A	35.2	A	33	A	7.2	A	11.3	A	52.6	A	26.1	A	-25.2	A	23.6	A	59.9	P	54.4	P	29.9	A	19.9	A	37.9	P	54.7	P	-1.9	A	15.9	A	35	A	73.7	P
142436	2.4	A	-7.3	A	18.7	A	52.9	A	25.4	A	51.1	A	36.1	A	47.3	A	-2.3	A	3.2	A	19.2	A	52.3	P	14.3	A	-17.9	A	37.1	A	43.6	P	-12.7	A	12.9	A	9.4	A	8.8	A	-10.3	A	18	A	72.4	P	55.6	P
142437	109	M	42.7	M	46.1	A	36.6	A	22.7	A	-10.1	A	36.5	A	39	A	-11.5	A	-22.3	A	2.3	A	31.9	A	32.7	A	-13	A	27.8	A	81.2	P	-11.9	A	29.5	A	23.6	P	7.1	A	-24.5	A	-3.8	A	69.6	P	93.9	P
142438	-35.1	A	-9.1	A	-53.2	A	-22.9	A	-12.4	A	-55.9	A	-45.9	A	-56.7	A	-8.5	A	-55	A	-40.2	A	-32.9	A	-13.8	A	-20.8	A	-46.3	A	-2.1	A	-21.5	A	-41.2	A	-10.3	A	-1.9	A	-4.4	A	-18.7	A	-5.1	A	-31.8	A
142439	-7.1	A	3.6	A	9.8	A	7.2	A	11.4	A	-18.6	A	-10.7	A	-19.7	A	10.3	A	-25.5	A	18.7	A	6.2	A	8.7	A	8.7	A	9.1	A	-9.8	A	8.9	A	9.3	A	-7.8	A	9.1	A	-3	A	10.3	A	5.4	A	-20.3	A
142440	12.9	A	-12.5	A	-12.1	A	-3.2	A	3.5	A	-27.5	A	13.1	A	18.6	A	-13.6	A	-54.1	A	-8.9	A	-14.2	A	25.6	A	-20.7	A	1.6	A	-22	A	15.6	M	-11.6	A	-10	A	6	A	-7.4	A	-28.1	A	10	A	18.8	A
142441	173.4	P	187.8	P	144.5	P	109	P	235.9	P	133	P	127.4	P	165.9	P	176.8	P	196.2	P	98.3	P	100.8	P	195.1	P	162.2	P	164.5	P	106.6	P	232.3	P	219.8	P	146.8	P	169.9	P	218.2	P	236.4	P	131.4	P	120.1	P
142442	71	A	104.2	P	27.3	A	31.1	A	131.9	P	95.9	P	37.8	A	51.5	A	134.3	P	109.2	P	18.6	A	22.8	A	56	M	70.4	M	2.5	A	-16.3	A	88.4	P	128.6	P	29.8	P	38.9	P	116.2	P	93	P	8.1	A	10.1	A
142443	33.6	A	20.5	A	23.5	A	10	A	20.1	A	-5.3	A	36.8	A	44	A	42.6	A	44.9	A	22	A	17.1	A	24.2	A	33.9	A	4.5	A	-2.5	A	11.4	A	41.2	A	30.7	A	8.7	A	39.1	A	32.6	A	15.8	A	33.2	A
142444	-36.5	A	30.4	A	-21.1	A	-8.3	A	39.7	P	44.7	A	-54.4	A	-31.1	A	49.3	P	63.2	P	-8.6	A	-7	A	-27.9	A	5.8	A	-27.3	A	-9.4	A	39.3	A	43.6	P	16.1	M	10.8	P	33.7	P	45.7	P	10.1	A	-33.4	A
142445	68.1	A	54.7	P	-45.5	A	7.8	A	44.6	A	30.3	P	-19.2	A	24.4	A	39.5	M	53.5	P	1.6	A	17.6	P	63.7	P	31.6	A	-19.3	A	29.1	A	29.5	A	24.9	A	3	A	18.9	A	37.6	A	66.5	P	10.7	A	24.1	A
142446	24.6	A	76.7	A	10	A	80.3	A	52.1	P	138.9	P	49	A	16	A	34	A	71.1	A	-26.3	A	40.3	A	65.1	A	33.8	A	73.4	A	43.7	A	56.6	A	36.2	A	56.1	A	80.5	P	41.3	P	77.6	P	6	A	66.6	A
142447	19.5	A	55.7	P	23	P	21.3	A	56.3	P	66.5	P	38.5	A	74.3	P	29.4	P	21.8	A	19	A	62.1	P	29.4	A	58.9	P	35.1	A	26.9	P	18.4	A	43.9	P	56.9	P	53.8	P	50	P	17.7	A	60.6	P	58.6	P
142448	42.5	A	28.1	A	19.5	A	1.6	A	14.8	A	20.1	A	5.6	A	-5.6	A	4.9	A	40.7	A	20.6	A	25.6	A	49.3	A	25.6	A	-2.8	A	-16.5	A	46.1	A	32.1	A	12.5	A	14.8	A	-0.1	A	24.4	A	-10.8	A	13.5	A
142449	72.2	P	104.3	P	65.3	P	85.3	P	119	P	55	P	57.3	P	100.2	P	107.1	P	131.1	P	82.2	P	84.4	P	112.1	P	104.6	P	88.1	P	94.2	P	95.1	P	78.3	P	77.6	P	80.2	P	122.3	P	103.7	P	104.3	P	90.3	P
142450	94	P	95.2	P	57.6	P	47.9	P	102.5	P	128.4	P	92.4	P	33	A	74.3	P	119.3	P	102	P	39.6	A	51.7	A	82.6	A	77.6	P	50.4	A	116.1	P	133.6	P	56.8	P	71.2	P	180.1	P	131.4	P	82.3	P	44.9	P
142451	54.8	A	30.9	A	50	P	26.5	P	13	A	54.5	P	17.8	A	7.2	A	28.5	P	16.8	A	31	P	14.2	A	42.6	A	12.1	A	9.2	A	5.6	A	16.5	A	22.8	P	20.1	P	33.6	P	16.4	A	6.5	A	34.6	A	17.1	A
142452	465.2	P	562.2	P	111.5	P	141.5	P	612	P	310.1	P	153.5	P	164.1	P	855.7	P	665.3	P	212	P	161.2	P	540	P	516.3	P	148.2	P	146.7	P	503.7	P	573.9	P	151.5	P	172.2	P	760.7	P	602.4	P	206	P	203.2	P
142453	31.4	A	17.8	A	26.1	A	6.5	A	8.5	A	24.6	A	38.6	A	-3.6	A	2.8	A	37.5	A	-2.3	A	-2.8	A	31.2	A	3.3	A	-5.7	A	28.7	A	7.5	A	-16	A	18.2	A	15.7	A	30.6	A	-21.8	A	28.9	A	41.5	A
142454	98.1	A	146.4	P	-21	A	-11.1	A	311.9	P	362.2	P	22	A	-23.1	A	378.3	P	250.7	P	4.1	A	38.4	A	226.9	P	257.8	P	-34.5	A	65	A	270.3	P	285.5	P	61.3	A	66.6	P	265.6	P	316.6	P	89.4	P	29.5	P
142455	95.8	A	38.4	A	59.2	A	50.3	A	43	P	28.6	A	72	A	63.4	A	31.2	A	52.9	A	28	A	59.4	A	18.4	A	33.6	A	76.6	A	56.3	P	105.2	P	33.4	A	44.7	A	60.3	A	28.2	A	46.1	A	71.1	P	57.3	A
142456	36.9	A	20.1	P	20.3	A	11.6	A	16.9	A	22.2	A	-3.5	A	-6.6	P	19.3	A	38.9	A	52.9	A	17.8	A	4	A	34.8	P	61.4	P	8.3	A	27.3	A	45.4	P	20.6	A	6.3	A	20.5	A	21.8	P	63.3	P	37.6	A
142457	144.1	P	140.7	P	214.5	P	129.2	P	169.2	P	212.3	P	134.4	P	154.1	P	150.7	P	162.5	P	168.6	P	127.7	P	225	P	157.9	P	148.1	P	198	A	169.3	P	175.4	P	146.3	P	171.4	P	180.8	P	147.9	P	177.2	P	166.1	P
142458	-12.7	A	5.1	A	47.3	A	66.5	A	0.2	A	10.7	A	65.5	A	34.4	A	55.5	A	37.2	A	84.8	P	86	P	-5.4	A	-4.9	A	57.5	A	93.1	P	-30.9	A	11.9	A	91.1	P	63.4	P	12.8	A	8	A	57.1	P	42.1	A
142459	7.9	A	25.8	A	9.8	A	12.3	P	33.8	P	16.7	A	7.1	A	30.1	A	17.8	A	19	A	13.5	A	12	A	16.1	A	39.8	A	5.1	A	12.9	A	24.8	P	8.8	A	7.6	A	6.2	A	18.5	A	4.8	P	-8.5	A	-12.3	A
142460	85	A	121.6	P	32.4	A	16.1	A	148.7	P	75.3	P	50.7	A	96.8	A	221.4	P	183.7	P	103.4	P	35	P	108.8	A	126.2	P	43.1	A	29	A	123.1	P	159	P	59	P	44.4	A	152.6	P	154.8	P	23.1	A	59	A
142461	70.4	A	16.1	A	51.9	A	84.1	A	35.5	A	78.5	A	58.1	P	85	P	9.7	A	44.3	A	70.8	P	88.1	A	47.7	A	15.4	A	94.1	P	48.7	A	53.9	A	45.6	A	78.7	A	69.5	P	12	A	30	A	69	P	51.9	A
142462	374.7	P	224.3	P	179.2	P	176.4	P	284.6	P	429.3	P	184.9	P	170.6	P	272.6	P	389.7	P	321.6	P	199.2	P	243.3	P	246.2	P	304.8	P	222.9	P	339.7	P	299.5	P	210.4	P	236.9	P	215.9	P	284.9	P	202	P	204.5	P
142463	-18.1	A	14.4	A	4.1	A	4.2	A	22.1	P	13.2	A	-10.7	A	-12.4	A	3.3	A	-5.2	A	1.5	A	-3	A	11.4	P	11.4	A	7.8	A	-6.6	A	19.4	A	25.1	P	1.3	A	1.2	A	5.1	A	-6.1	A	-26.4	A	-22.6	A
142464	56.3	A	113.8	P	32.9	P	78.7	P	175.9	P	68.6	A	35.7	P	42.4	M	184.3	P	149.2	P	61.8	P	93.4	P	111.3	P	119.7	P	92.1	P	42.7	P	101.5	P	154.1	P	66.7	P	78	P	121.8	P	143.8	P	80.5	P	72.7	P
142465	-1.2	A	19.3	A	4.7	A	20.2	A	64.3	P	-40.4	A	72.1	P	37.6	A	4.4	A	31.9	A	10.2	A	28.5	A	-7.9	A	1.1	A	62.2	P	94	P	28.3	M	7.8	A	59.8	P	52.9	P	7.5	A	11.9	A	26.9	A	42.7	P
142466	82.8	A	44.9	P	30.9	M	48.5	A	38.2	P	86	P	30.4	A	73.1	A	22.3	A	66.8	P	9.4	A	59.5	A	65.7	P	42.9	A	118.5	A	30.9	A	41.1	P	70.2	A	58.2	P	19.9	A	33.8	A	53.9	A	9.1	A	63.3	P
142467	200.4	P	101.3	P	73.5	P	60.2	P	32.4	P	57.4	P	68.1	P	44.2	A	38.3	P	65.1	P	65.3	A	22	A	116	P	87.4	P	76.3	P	46.1	A	78.6	P	41.4	P	23.3	A	11.6	A	95	P	51.4	A	44.1	P	45.3	P
142468	110.7	P	111.5	P	73.6	P	43.2	P	149.6	P	67.3	P	94.6	P	76.1	P	194.6	P	104.7	P	96.9	P	85.4	P	141.5	P	187.3	P	77.5	P	23.1	P	153.4	P	153.6	P	76.2	P	105.4	P	176.2	P	149.1	P	78.8	P	64.9	P
142469	74.1	P	68.6	P	62.2	P	78.5	P	121.6	P	61.5	P	74.8	P	89.2	P	103.7	P	106.8	P	130.8	P	95.9	P	96.1	P	104.1	P	81	M	67	P	116.3	P	93.4	P	80.4	P	99.7	P	106.6	P	124.9	P	128.4	P	99.1	P
142470	79.6	P	65.8	P	37.6	A	41	A	67.4	M	51.2	A	70.6	A	84.2	P	52.6	P	98.7	P	110.4	A	110.9	P	36.3	A	65.2	P	79.9	A	39.7	A	93.7	P	57.2	A	68.9	P	35.6	A	50.4	P	62	A	75.5	P	49.5	P
142471	395	P	272.2	P	399.9	A	399.2	P	277.1	P	296.2	A	299.6	A	304.9	P	253.6	P	370.1	A	473.6	P	350.4	A	258.6	P	295.7	P	426	P	300	A	329.3	P	249.4	P	338.7	P	349.6	P	262.6	P	279.6	P	291.2	P	323.4	P
142472	7055.8	P	5351.4	P	3052.4	P	3115.4	P	5742.4	P	7123.4	P	4741.9	P	4875.3	P	4610	P	5991.4	P	5503.9	P	3920.7	P	6511.7	P	6414.9	P	4236.3	P	3814.9	P	6010.9	P	4730.1	P	3753.4	P	3319.8	P	4292.6	P	5192.8	P	3120.8	P	3056	P
142473	23.2	A	13.2	A	25.3	A	4.5	A	8.4	A	28.3	P	-3.2	A	-13.6	A	20	A	7.7	A	-8.6	A	5	A	8.5	A	3.8	A	-6.1	A	0	A	23.7	A	38.5	P	12.7	A	33.6	M	15.5	A	30.6	P	10.5	A	-12.1	A
142474	16	A	20	A	133	P	176.1	P	-5	A	32.6	A	166	P	134.4	P	13.9	A	19.3	A	71.5	A	151	P	22	A	18.9	A	253.9	P	187.6	P	26.5	A	-1.4	A	167	P	155.2	P	-0.3	A	11.4	A	196.5	P	174.1	P
142475	154.5	P	144.8	P	39.8	P	100.8	P	166.4	P	158.8	P	35.7	A	86.3	A	117.3	P	129.9	P	97.7	A	57.8	A	181.1	P	199	P	73.3	P	95.5	P	152.2	P	125.2	P	98.9	P	46.2	P	167	P	155.9	P	82.9	P	31.5	A
142476	-10.4	A	-14.9	A	-1.8	A	-2.6	A	3.6	A	-34.2	A	-9.9	A	-26.8	A	4.4	A	-10.1	A	-27.6	A	7.8	A	-2.9	A	7	A	-33.8	A	-6.2	A	-11.2	A	12	A	7.4	A	-8	A	-11.9	A	1	A	1.2	A	-12.5	A
142477	1.7	A	45.8	P	-1.1	A	0.2	A	73.2	P	76	P	-2.6	A	38.5	P	52.9	P	18.2	A	-14.8	A	3.9	A	21.5	A	13.9	A	-14	A	1	A	95.9	P	97.8	P	12.2	P	21.5	P	67.7	P	65.8	P	23.4	P	21.4	A
142478	15.3	A	8.6	P	18	A	-8.8	A	0.9	A	-12.5	A	7.3	A	6.5	A	2.4	A	-44.2	A	4.4	A	-16.4	A	-1.2	A	-13	A	2.5	A	17.9	A	-5	A	9.3	P	25.2	P	16.9	P	16.5	A	19.9	P	18.3	A	-9.3	A
142479	181.5	P	219.7	P	124.1	P	130	P	98.1	P	146.6	P	81.1	P	142.2	P	140.5	P	90.3	P	87.6	P	36.6	A	116.5	A	102.5	P	78.1	P	134.2	P	154.4	P	165.4	P	87.6	P	90.4	P	118.4	P	112.4	P	94.6	P	105.8	P
142480	541.7	P	420	P	612.2	P	344.9	P	164.9	P	493.4	P	282.3	P	347.2	P	328.8	P	193	P	337.3	P	200	P	295	P	217.7	P	142.5	P	554.5	P	343.2	P	375.6	P	434.4	P	442.5	P	318.9	P	246.9	P	256.9	P	291.8	P
142481	298.9	P	596.8	P	298.6	P	434.8	P	709.6	P	320.8	P	233.4	P	204.5	P	630.4	P	668	P	118.2	P	252.1	P	692.3	P	698.6	P	374.3	P	261.8	P	639.9	P	640.5	P	263.7	P	252.5	P	630.7	P	665.1	P	347.1	P	295.2	P
142482	225.6	P	189.2	P	343.3	P	406	P	179.7	P	109.2	P	320	P	224.3	P	169	P	195.5	P	308.1	P	336.7	P	159.1	P	166.8	P	384.3	P	253.1	P	125.6	P	185.7	P	348.2	P	365.4	P	188.4	P	199.1	P	311.7	P	293.7	P
142483	75.3	P	116	P	28.3	A	3.1	A	110.9	P	90	P	-1	A	23.4	A	113.6	P	97.3	P	-24.1	A	20.4	A	88.4	P	132.4	P	-24.2	A	-16.5	A	97.9	P	109.1	P	-6.4	A	-6.4	A	113.9	P	129.5	P	18.4	A	14.1	A
142484	46.4	A	64.7	P	38.9	P	22.8	P	47.1	P	51	A	46.3	A	69	P	77.6	P	68.2	P	14.9	A	33.3	A	65.3	A	44.8	P	-15.3	A	12.5	A	34.5	A	73.5	P	25.4	A	46.6	P	83.3	P	45.8	P	59.6	P	35.1	A
142485	166	P	117.2	P	55	A	94.5	P	100.4	P	120.2	P	78.5	P	64.4	P	72.7	P	97.1	A	69	A	68.8	P	57.4	A	66.4	A	87.2	A	59.9	A	101.2	A	89	P	108.1	P	75	P	82.2	P	106	P	73.4	P	71.3	A
142486	24.5	A	12.1	A	20.3	A	10.2	A	0.1	A	8.2	A	14.5	P	7.1	A	0.6	A	13.9	A	3.1	A	8.8	A	38.4	P	15.8	A	-2	A	16.3	A	0.5	A	3.7	A	22	P	7.7	P	7.7	P	11.5	A	2.7	A	2.8	A
142487	44.6	P	25.3	M	15.9	A	7.6	A	21.1	A	29.4	A	22.5	A	-4.5	A	23	A	26.8	A	7.4	A	16.3	A	4	A	33.5	A	-35.5	A	-3	A	17.2	A	21.4	A	8.6	A	-1.8	A	30.8	A	13.5	A	38.8	A	2.6	A
142488	258.1	P	288.2	P	92.9	P	85.6	P	306.6	P	528.3	P	144.6	P	99.3	P	373.1	P	337.3	P	119.2	P	97	P	373.2	P	370.4	P	97.9	A	116	P	299.9	P	339.8	P	95.1	P	99.1	P	394	P	392.4	P	99.1	P	116.4	P
142489	24.5	A	54.9	P	5.3	A	1.1	A	36.1	P	33.5	A	16.6	A	11	A	43.7	A	57.6	P	8.6	A	10.9	A	22	P	27.7	P	12.2	A	-2.3	A	41.4	P	31.8	P	5.3	A	-13.3	A	27.6	A	50.2	P	-6.3	A	20.7	A
142490	45	P	43.4	P	20.3	M	42.8	P	42.7	P	29.4	P	26.4	P	81.9	P	29.2	P	24.2	P	37.9	P	72.8	P	28.8	P	27.8	P	56.7	P	24	P	28.5	P	21	P	26.9	P	36.2	P	38.1	P	35	P	18.9	P	30.7	P
142491	65.3	P	34	P	62.1	P	79	P	38	P	33.9	P	73.3	P	96.2	P	39.5	P	2.2	A	97	P	77.8	P	18.7	A	55.1	P	155.5	P	96.8	P	52.3	P	59.2	P	101	P	109.9	P	58.1	P	44.2	P	111.4	P	109.9	P
142492	180.3	P	144.9	P	46.1	A	54.2	P	97.9	P	152.6	P	37.7	A	35.7	A	77.9	P	76.8	P	33.5	A	49.1	P	60.1	M	57.7	P	31.6	A	39.6	P	107.8	P	58.2	P	29	M	29.9	A	76.3	P	64.3	P	9.4	A	42.9	P
142493	75.5	P	120.3	P	37	A	52.1	P	125.2	P	157.3	P	51.2	A	48.7	M	125.3	P	153.9	P	72.8	P	60.5	P	105.4	P	119.3	P	22.3	A	92.3	P	121	P	150.2	P	50.5	P	74.5	P	124.3	P	130.7	P	29.7	A	33.9	A
142494	3441.7	P	2642.4	P	4326.8	P	3646.6	P	2110.1	P	1544.2	P	2470.8	P	2995.6	P	2350.7	P	2608.2	P	3740.3	P	3530.8	P	2725	P	2310.3	P	3628.4	P	2983.8	P	2677.6	P	2184.5	P	3275.6	P	2984.1	P	2416.2	P	2280.3	P	2724.4	P	2711.3	P
142495	-28.4	A	-29.6	A	331.3	P	452.3	P	-38.8	A	-42.1	A	490.6	P	404	P	-23.9	A	-66.8	A	155.2	P	562	P	-33.2	A	-3.7	A	538.7	P	546.5	P	-48.4	A	4.6	A	560.6	P	563.4	P	14.1	A	-54.6	A	668.4	P	513.4	P
142496	-1.4	A	-18.3	A	1	A	1.8	A	-0.8	A	-33.3	A	21.8	A	22.5	A	21.9	A	48	A	52.7	A	24.6	A	58.3	A	29.6	A	17	A	-12.7	A	19.6	A	6.3	A	11.7	A	1.4	A	20	A	17.9	A	8.4	A	20.5	A
142497	-0.8	A	10.7	A	-21.2	A	0.6	A	35.2	P	-25.2	A	-9.3	A	-45.4	A	23.9	A	1.2	A	-21.5	A	1.7	A	37.6	P	13.7	A	-31.5	A	-10	A	11.1	A	22	A	-11	A	-15.6	A	15.2	A	16.3	A	-12.9	A	-17.7	A
142498	2463.5	P	1751.6	P	3673.6	P	2175.5	P	1562.6	P	2015.8	P	1869.4	P	1996.7	P	1431.5	P	1763.4	P	2188	P	1991.2	P	2119.1	P	1721.9	P	2368.3	P	2010.9	P	2369.5	P	1992.1	P	2659.3	P	2152.4	P	1509.5	P	1399.2	P	2192.1	P	1559.8	P
142499	342.6	P	342.5	P	411.2	P	276.7	P	271.5	P	516	P	388.7	P	320.4	P	333.4	P	306.2	P	287.1	P	360.5	P	322.2	P	178.6	P	250.8	P	370.5	P	314.9	P	290.7	P	516.2	P	435.1	P	341.8	P	283.8	P	345.3	P	546.7	P
142500	21.3	P	30.6	A	25.7	A	15.4	A	48.2	P	20	A	-1.4	A	31.8	A	5.5	A	14.6	A	42	A	25.5	A	15.3	A	37.5	A	43.9	P	11	A	36.9	A	3.4	P	32.6	A	31.1	A	-8.7	A	36.4	P	15.3	A	-18.1	A
142501	21.7	A	6.3	A	10	A	-2.1	A	4.7	A	31.4	A	27.6	A	33.6	P	11.2	A	12.6	A	-17	A	4.6	A	6.4	A	7.8	A	2.7	A	-2	A	38.5	P	14.6	P	2.7	A	22.4	A	28.3	A	1.8	A	12.7	A	20.9	A
142502	11.2	A	33.9	A	59.5	A	-19.6	A	41.9	A	6.6	A	43.7	A	31	A	-0.7	A	16.3	A	-13.7	A	26.1	A	33.8	A	9.3	A	8.1	A	14.3	A	38.8	A	33.1	A	6.1	A	14.2	M	19	A	32.1	A	14.4	A	16.2	A
142503	133.5	P	226	P	78.6	P	58.9	P	257	P	158.6	P	47.2	P	82	P	272.9	P	284.3	P	74.4	P	58.6	P	218.7	P	241.4	P	65	P	85.3	P	193.8	P	274.4	P	88	P	88	P	285.8	P	286.8	P	47.2	P	79.6	P
142504	-4.7	A	13.2	A	13.4	A	-8	A	33.9	P	22.4	A	-5.2	A	35.6	P	47.6	P	46	A	-0.9	A	9.7	A	17.9	A	26.9	A	1.3	A	0.7	A	43.5	P	22.1	P	7.2	A	3.2	A	13.3	A	43.1	A	5.7	A	5.4	A
142505	1531.7	P	1080.6	P	876.3	P	981.3	P	1406.2	P	1123.5	P	1142.7	P	1207.8	P	1340.9	P	1469.9	P	1776.2	P	1028.6	P	1708.2	P	1584.4	P	1123.2	P	1041.7	P	1496.5	P	1420.5	P	931.5	P	1014.1	P	1496.5	P	1476.6	P	981.5	P	1082.3	P
142506	41.4	A	31.6	A	37.3	A	51.8	P	24.5	A	28.1	A	42.1	A	55.4	A	35.4	A	5.4	A	75.6	A	55.4	A	13.1	A	2.9	A	85.6	A	55.4	A	32.2	A	24.4	A	57.5	P	61.7	P	36	A	20.5	A	50.8	P	20.4	A
142507	1577.6	P	1585	P	492.2	P	580.5	P	2166.2	P	1178.5	P	845.1	P	824.8	P	2250.4	P	2104.9	P	843.3	P	750.4	P	2677.4	P	2381.6	P	642.6	P	724.3	P	2406.4	P	2171.5	P	625.2	P	626.4	P	2059.8	P	2202.6	P	776.3	P	799.5	P
142508	599.7	P	780.3	P	233.2	P	275.6	P	796.2	P	440.7	P	251.2	P	223	P	664	P	800.4	P	281.5	P	192.9	P	1039.6	P	851.4	P	241	P	178.5	P	760	P	888.5	P	219.8	P	200.6	P	1123	P	928.3	P	312.8	P	234	P
142509	31	A	104	P	0.9	A	0.1	A	84	A	14.8	A	-5.4	A	9	A	125.2	P	69.2	P	-10.4	A	-22.2	A	61.7	P	106	P	-3.7	A	1	A	51.5	A	107	P	-21.6	A	-9.9	A	96	A	146.5	P	-3.4	A	-11.7	A
142510	99.5	A	109.6	P	12.9	A	-8.4	A	159	P	207.1	P	76.6	M	39.8	A	155.3	P	224.7	P	81.8	A	66.8	M	82.9	A	121.6	P	58.2	A	89.7	P	189.9	P	179.5	P	60.4	P	55	P	110.8	P	171.6	P	66.8	M	52.6	A
142511	-12.9	A	22.7	M	3.5	A	17	A	14.4	A	-21.4	A	-20.5	A	-43.4	A	12.4	A	39.2	P	-19.7	A	1.1	A	-19.5	A	10.2	P	-37.7	A	-32.3	A	-1.1	A	25.8	P	-1.3	A	10.7	A	-5.5	A	7.3	A	-15.8	A	-13.2	A
142512	68.4	M	99.8	P	122.3	P	143.8	P	115.6	P	101.1	P	161.1	P	153.8	P	109.5	P	120.3	P	118.1	P	149.5	P	94.1	P	83.3	P	136.1	P	100.6	P	84.6	P	110.2	P	151.6	P	116.9	P	108.8	P	71.3	P	142.4	P	106.5	P
142513	179.9	P	134.4	P	128.4	P	86.1	P	145.4	P	96.7	P	103.9	P	61.7	P	167.8	P	138.1	P	94.5	P	96.6	P	172	P	190.2	P	137.4	P	97.6	P	180.2	P	123.6	P	91	P	99.7	P	128.5	P	149.1	P	78.5	P	133.3	P
142514	182.6	P	408.2	P	101.6	P	112.7	P	439.6	P	188.2	P	82.9	P	82.6	P	364.8	P	420.5	P	102.7	P	100.9	P	334.6	P	389.7	P	132.2	P	106.1	P	323	P	412.1	P	106.8	P	120.1	P	420.1	P	494.5	P	107	P	117.3	P
142515	122.2	A	37.2	A	113.5	A	113.1	P	2.3	A	76.2	A	187.9	P	155.6	P	-14.5	A	-43.7	A	85.7	A	168	P	106.1	P	18.7	A	234.4	P	184.5	P	95.5	A	36.2	A	199	P	129.8	P	3.4	A	24.1	A	182.2	P	178.1	P
142516	32.7	A	41.2	A	-0.6	A	33	P	22.7	A	-65.6	A	33.8	A	58.5	P	28.2	A	74.1	A	2	A	48.9	P	-8.4	A	24.2	A	61.1	A	65.7	A	64.7	M	35.7	A	27.3	P	37.4	A	-9.5	A	7.3	A	33.3	A	63.1	A
142517	11.5	A	69.9	P	98.5	P	113.7	P	102.4	P	51.5	P	171.1	P	118	P	43.5	P	82.8	A	88.3	P	157.4	P	59	A	72	P	190.6	P	108.1	P	44.3	P	83.4	P	138.8	P	125.6	P	83.5	P	71.5	P	95.3	P	118.4	P
142518	69.4	P	13.9	A	34.9	A	28.2	A	18.5	A	9.2	A	45.4	A	84.2	A	24.6	P	36.1	A	27.2	A	41.7	A	-3.1	A	63.5	M	44.2	A	46.9	A	29.7	A	36.9	A	75.7	P	36	P	12.8	A	13.5	A	72.8	P	49.4	P
142519	-23.6	A	7.9	P	-1.5	A	-11.4	A	5.2	A	3.7	A	-11.6	A	19.6	A	5.1	A	-3.3	A	-8.5	A	15.5	A	18.6	A	-34.2	A	-46.4	A	-18.4	A	-18.8	A	1.9	A	5.6	P	-0.2	A	-4.2	A	-9.3	A	8.7	A	13.2	A
142520	1983.7	P	1462.8	P	1465.6	P	1201.3	P	1272.6	P	1124.4	P	1318.5	P	1518.5	P	1370.6	P	1201.6	P	1418	P	1108.4	P	1217.5	P	992.2	P	1353	P	1215.4	P	1294.9	P	1195.7	P	1079	P	1194	P	1294.9	P	1101.2	P	1260.7	P	1440.5	P
142521	24.3	A	49.7	P	-11.8	A	2.8	A	30.8	A	18.9	A	4.1	A	-10.1	A	16.3	A	-21.2	A	-23.9	A	-0.6	A	-0.1	A	38.6	A	-33.8	A	1.2	A	16.9	A	24.5	P	8	A	8.5	A	-2.7	A	21.9	P	-14	A	-15.7	A
142522	62.2	P	29.5	P	92.9	P	73.9	P	48	P	52.6	P	73.6	A	78.6	P	20.1	P	51.2	P	80.6	P	83.5	P	23.7	A	35.8	P	56.5	P	33.4	A	9.9	A	24.6	M	73.1	P	74.2	P	20.7	P	12.2	A	76	P	62.7	P
142523	706.5	P	334.1	P	637.8	P	636.7	P	185.9	P	194.6	P	388.6	P	436.6	P	236.8	P	233.9	P	369.7	P	746.9	P	224.9	P	184.3	P	447.1	P	586.2	P	411.4	P	248.4	P	558.1	P	525.4	P	120.7	P	184.4	P	378.1	P	291.6	P
142524	111.1	P	129.6	P	37.8	P	17.6	A	176.3	P	209.7	P	72.4	P	73.3	P	174.1	P	160.4	P	87.9	P	52.7	P	67.3	P	165.9	P	59.4	P	30.4	P	190.3	P	199.5	P	63.8	P	45.8	P	186.4	P	183.2	P	29.7	A	74.3	P
142525	34.9	P	20.2	P	47.8	P	41.6	P	7.8	A	16.4	A	13.1	A	27.1	A	26	P	10.6	A	64.4	P	76.5	P	44.2	P	22.8	P	36.8	P	36.4	P	19.5	A	32	P	34.2	A	39.1	P	18.5	A	16.5	A	39.6	A	38.2	P
142526	33.1	A	28.3	A	39.4	A	61.3	P	50.8	A	16.3	A	43.3	A	51.5	A	40.6	A	49.9	A	21.2	A	35.6	A	40.5	A	61.9	P	39.2	A	36.7	A	39.5	A	24.4	A	39.8	A	50	P	35.6	A	46.7	A	46.3	A	44.2	A
142527	-7.3	A	2.2	A	3.7	A	1.9	A	27	M	19.9	A	31.4	A	-10.3	A	14.6	A	2.8	A	-14.6	A	37.7	P	8.4	A	-9.1	A	9.8	A	6.2	A	23.8	A	23.4	A	15.6	A	15.1	A	27.8	P	5.8	A	11.5	A	8	A
142528	83.1	A	107.1	P	67.2	P	100.7	P	68.6	A	76.5	A	82.1	P	16.4	A	81.2	P	96.1	A	61.5	P	116.3	P	54.8	A	72.8	A	50.4	A	66.9	A	122.6	P	70.9	P	79.3	P	59.6	A	57.7	A	114.5	A	66.2	A	80.9	A
142529	147.4	P	166.2	P	166.8	P	162.3	P	168.6	P	125.5	P	168.4	P	97.5	P	172.2	P	141	P	134.3	P	158.8	P	118.4	P	171.5	P	198.2	P	184.3	P	153.7	P	161.4	P	154.3	P	155	P	191.7	P	154.8	P	156.5	P	212.3	P
142530	42.2	A	55.3	P	69.7	P	42.8	P	32.1	A	48.9	A	60	P	14.6	A	63.2	P	47.8	A	43.5	A	29.1	A	31.3	A	32.3	A	32.6	A	30.6	A	42.9	P	36.8	A	40.9	P	47	P	39.2	A	46.1	A	1.9	A	48.6	P
142531	411.1	P	571.8	P	285.3	P	325	P	744.7	P	580.9	P	375.7	P	396.1	P	622.3	P	647.6	P	431.3	P	353.5	P	698.3	P	708	P	396.2	P	369.9	P	687	P	663.3	P	374.6	P	401.3	P	757.1	P	737.3	P	393.3	P	412.4	P
142532	139.4	P	120.7	P	63.9	P	40.2	P	162.4	P	186.4	P	95.8	P	97.2	P	147.8	P	125	P	63	M	107	P	128.6	P	144.7	P	67.4	P	64.1	P	137.6	P	125.9	P	55.3	A	76.1	P	145.6	P	149.5	P	53.8	P	85.2	P
142533	56.3	A	50.5	P	32	A	53.6	P	50	A	48.5	A	56.9	P	86.7	A	21.4	P	15.9	A	78.4	P	22.2	A	-13.9	A	4	A	24.9	A	40.9	P	45.8	P	30.7	P	45.3	P	29.2	P	23.1	A	21.1	A	18.2	A	27.9	A
142534	6.1	A	28.5	A	-6.4	A	5.2	A	27.6	P	18.5	A	-19.9	A	-5.3	A	17	P	-15.4	A	-35.8	A	-15	A	6.9	A	15	A	-13.4	A	-28.4	A	7.4	A	-9	A	-16.9	A	-7.8	A	21.4	A	7.9	A	7.3	A	19.5	A
142535	-10.6	A	48	P	-41.3	A	-11.9	A	57.6	M	127.8	P	-2.6	A	-3.9	A	64.6	P	44.6	A	1.7	A	2	A	51	A	44	P	-11.7	A	-35.9	A	19.2	A	48.3	A	6.4	A	-6.3	A	22.8	A	92.8	P	-13	A	10.3	A
142536	27.9	A	49.1	P	23.3	P	19	A	11.6	P	4.7	A	13.8	A	-13.8	A	-14.4	A	26.6	A	13.4	A	11.1	A	44.5	P	18.8	P	15.1	A	-29.2	A	-3.7	A	13.4	A	1.2	P	18.1	A	17	A	17.3	P	-5.5	A	-0.7	A
142537	355.1	P	391.2	P	264.8	P	189.1	P	463.5	P	593.4	P	264	P	240.2	P	427.6	P	425.1	P	234.8	P	203.5	P	436.9	P	345.5	P	149.1	P	261.1	P	387.4	P	389.7	P	278.6	P	266.5	P	403	P	437.6	P	306.8	P	368.8	P
142538	18.6	A	43.4	P	18.2	A	22.8	A	8.6	A	28.7	A	18	A	1.1	A	23.8	A	-3.2	A	-16.9	A	3.8	A	9.8	A	27.2	A	-15.3	A	20.8	P	41.8	P	8.7	A	35	P	15.6	A	17.1	A	6.2	A	35.4	M	18.8	A
142539	93	P	69	P	25.6	P	24.4	A	50.1	A	38.9	A	31.8	A	58.7	P	13.1	A	20.4	A	37.4	A	52.1	A	25.4	A	20.7	P	48.6	P	32.6	A	14.4	A	33.6	P	32.7	P	31.5	A	23.2	A	48	P	49.5	P	38.1	P
142540	151.7	P	365	P	86.4	P	90.4	P	288.5	P	132.7	P	68.2	P	68.1	P	345.4	P	306.7	P	81.3	P	83.9	P	284.9	P	312.6	P	59.5	P	87.3	P	322.5	P	216	P	58.6	P	72.4	P	300.7	P	406.3	P	90.9	P	105.2	P
142541	83.8	P	91.6	P	59.9	A	45	A	118.8	P	132.7	P	68.5	P	113.8	P	179.6	P	203.8	P	90.5	A	49.6	P	139	P	138.5	P	68.1	A	66.5	A	115.3	P	156.8	P	27.6	P	43.2	P	146.9	P	107.7	P	69.5	P	63.7	P
142542	8.4	A	43.4	P	-4.3	P	28	P	49.3	P	0.4	A	37.1	P	68.1	P	40	P	10.6	A	44.1	A	44.7	P	16.9	A	22.6	P	-6.8	A	28.5	P	25.6	P	51.3	P	19.5	P	16.7	P	44.2	P	49.6	P	41.5	A	35.7	P
142543	-3.4	A	7.7	A	4	A	9.1	A	4	A	-7.3	A	0.1	A	-11.9	A	3.9	A	8	A	-49	A	10.7	A	-5.5	A	7.3	A	-4	A	-15.9	A	-7.9	A	0.4	A	10.3	A	-0.9	A	-18.3	A	-4.1	A	-8.3	A	-8.2	A
142544	17.2	A	50.6	P	24.5	A	16.6	A	12.2	A	37.3	A	-22.6	A	-17.1	A	44	A	6.5	A	-6	A	29.9	P	53.1	M	38.7	P	-7.4	A	6.6	A	13.4	A	24.5	A	9.9	A	16.3	A	35.8	A	18.2	A	26.8	A	25.1	A
142545	383.3	P	544.5	P	142.6	P	107.3	P	836.4	P	723	P	191.7	P	133.5	P	777.6	P	745.5	P	131.8	P	179.1	P	665.2	P	742.6	P	144	P	117.2	P	688.5	P	801.9	P	183.5	P	181.5	P	799	P	800.6	P	155.4	P	187	P
142546	117.2	P	87.1	P	96.6	P	99.8	P	61.5	P	79.5	P	101.4	P	98.6	P	60.6	P	55.4	P	110.3	P	74.1	P	91.6	P	70.2	P	59.6	P	73.8	P	118.8	P	71.7	P	87.1	P	101.2	P	68.8	P	44.4	P	60	P	111.7	P
142547	15.4	A	14.3	A	178.2	P	231.1	P	6.6	A	26.1	A	213.4	P	176	P	-2.1	A	25.9	P	115.1	P	215.7	P	-6.1	A	-5.7	A	241.4	P	218.4	P	8.5	A	26.3	P	250.9	P	221.6	P	8.4	A	4.9	A	227.6	P	191.2	P
142548	169.5	P	218.8	P	273.1	P	316.7	P	294.4	P	411.6	P	340.2	P	337.2	P	296.5	P	261.4	P	229.4	P	323.7	P	301.7	P	262.9	P	361	P	373.2	P	199	P	293.9	P	369.8	P	369	P	284.4	P	324.1	P	418.4	P	374.4	P
142549	3.1	A	17.1	A	14.7	A	-25.8	A	28.5	A	2.1	A	-22.5	A	32.2	A	9.7	A	11.3	A	-7	A	-28.7	A	20	A	21.6	A	-17.1	A	-12.5	A	28.1	A	29.1	M	-9.4	A	-14.6	A	17.4	A	0.7	A	-11	A	-5.6	A
142550	62.1	P	102.2	P	46.1	P	23.2	A	107.6	P	51.1	A	34.1	A	51.8	P	77.5	P	81.4	P	43.4	A	46.6	P	104.7	P	91.6	P	38.2	A	24	P	86	P	73.6	P	53.1	P	38.8	P	110	P	100.5	P	46.4	P	52.7	P
142551	27.7	A	-2.7	A	137.1	P	134.4	P	-4.3	A	31.2	A	223.6	P	211.6	P	5.1	A	-38.4	A	102.7	P	217.3	P	-11.2	A	5.9	A	174.9	P	146.7	P	68.6	A	24.2	A	151.7	P	208.6	P	73.4	A	10.7	P	199	P	181.8	P
142552	46.8	P	38.7	P	19.9	A	3.4	A	29	P	44	P	18	A	6.8	A	18	A	48.6	P	6.2	A	1	A	31.9	P	35.6	P	10	A	-21	A	70.8	P	36.3	P	4.6	A	22.8	A	66.8	P	53	P	-22.4	A	7.3	A
142553	168.2	P	199.6	P	99.5	P	97.8	P	166.7	P	111.8	P	73.8	P	91.4	P	125.2	P	184.9	P	92.9	P	90.1	P	168	P	180.4	P	79.7	P	64.3	P	175.6	P	208.4	P	90.5	P	90.9	P	148.4	P	178.4	P	59.7	P	89.2	P
142554	-10.9	A	32.2	P	-7.4	A	2.5	A	13	A	16.3	A	9	A	-4.1	A	27.8	A	10.4	A	-5.7	A	3	A	11.6	A	16.4	A	-5.7	A	7.6	A	13.5	A	24.2	P	4.1	A	7.7	A	7.3	A	19.4	A	3.1	A	13	A
142555	1201	P	440.6	P	1596.9	P	1259.6	P	391.3	P	184.7	P	889.5	P	879.3	P	460.7	P	442.6	P	543.6	P	1527.9	P	604.1	P	493.7	P	1190.6	P	1195.1	P	736.8	P	601.1	P	1325	P	1114.1	P	420.4	P	291.4	P	1129.4	P	1014.3	P
142556	68.9	A	90.8	P	18.2	A	31.3	A	61.8	A	68.1	A	20.9	A	22.5	A	123.4	P	56	A	16	A	40.7	A	70.4	P	136.3	P	44.2	P	19.8	A	78.7	A	63.5	A	28.7	A	31.7	A	89.1	M	120	P	23.5	A	26.6	A
142557	48.9	P	134.6	P	38.7	A	43.1	P	136.9	P	208.1	P	51.5	P	62.6	A	125.4	P	151.8	A	92.1	P	61	P	133.5	P	125	P	47.4	P	49.3	P	130.5	P	147.3	P	77.1	P	50.9	P	178.2	P	146.7	P	44.1	P	77.4	P
142558	282.9	P	517.3	P	336	P	322.2	P	584.3	P	524	P	253.5	P	287.5	P	492.7	P	406.1	P	333.8	P	267.3	P	308.2	P	319.3	P	286.2	P	276.2	P	438.4	P	491.5	P	227.5	P	313	P	596.8	P	565.8	P	271.9	P	313.4	P
142559	40.8	P	30.2	A	26.5	A	21.9	A	60.2	P	72	P	8.3	A	39.4	A	41	A	8.4	A	9.5	A	39.6	P	-1.5	A	45	A	21.5	A	32.3	P	48.9	A	46.5	A	37.3	P	10.2	A	48.9	M	24	A	16	A	18.2	A
142560	4172.3	P	3564.2	P	1966.9	P	1728.9	P	4176.3	P	6153.4	P	2393.5	P	2230.8	P	3360.1	P	5378.2	P	2345	P	1818.3	P	4481	P	3298.6	P	1760.9	P	2505.3	P	4459.8	P	3769.1	P	2019.6	P	2002.3	P	3911	P	4201.7	P	1839.9	P	1896.5	P
142561	52	A	112.4	P	40.2	A	66.7	A	197.8	P	276	P	60.4	P	92.7	A	140.6	P	157.1	P	19	A	61.2	P	167.1	P	154.7	P	85.1	P	82.9	P	125.6	P	153.7	P	61.5	P	76.7	P	120.9	P	206.5	P	71.8	P	98.3	A
142562	68.1	P	82	P	43	P	49.3	P	27.5	P	45	A	30	A	8.1	P	90.4	P	46.3	A	66.1	P	8.6	A	56.4	A	37.3	M	10.7	A	28.4	P	42.2	A	79.6	P	16.8	A	40.6	P	47.3	P	67.5	P	32.2	M	32.7	A
142563	10	P	36.2	P	-3.9	A	3.7	A	39.2	P	2.1	A	3.1	A	5.2	A	97.7	P	70.2	P	-5.9	A	12.5	P	9.4	P	21.8	P	-14.7	A	-24	A	77.9	P	54.3	P	12.9	A	15.1	A	55	P	73.6	P	12	A	-8.8	A
142564	109.9	A	65.6	A	138	P	131.4	P	108	P	61.1	A	160.2	P	120.7	P	53.2	A	39.9	A	95.4	P	144	P	59.3	A	72.9	A	180	P	145.1	P	107.3	A	36.3	A	178.2	P	139.8	P	33.1	A	70.7	A	170.1	P	160.3	P
142565	-3.2	A	-13.3	A	-25.6	A	10.5	A	-0.9	A	-35	A	0.2	A	34.5	A	-6.2	A	-11	A	-21.8	A	9.3	A	-22.9	A	-3.8	A	0.7	A	-3.6	A	45.1	A	23.6	A	-4.4	A	4.3	A	-3.6	A	-3.2	A	6.4	A	4.5	A
142566	103.6	P	151.5	P	50.5	P	54.6	P	120.3	P	47.9	M	54.5	P	20.7	A	166.7	P	112.8	P	34.7	A	65.2	P	115.6	P	164	P	40.1	A	48.1	M	136	P	110.3	P	33.6	P	51.5	P	170.6	P	127.1	P	77.5	P	59.4	P
142567	34.3	A	51.5	P	269.4	P	380.8	P	33.7	P	19.3	A	284.4	P	261.8	P	26.2	P	9.9	A	161.8	P	335.9	P	24.5	A	23.5	A	349.5	P	303.4	P	20.8	A	21.4	P	349.2	P	343.1	P	26.2	P	24.4	P	362.7	P	247.4	P
142568	86	P	36.8	P	65.3	P	24.2	A	15.8	P	-2.9	A	80.8	P	45	P	44.5	P	28.3	A	23.8	A	42.6	P	22.2	A	43.9	A	54.3	A	47.9	A	19.3	P	13.2	A	51.4	P	45.5	P	-5.8	A	34.5	P	30.6	A	24.4	P
142569	271.1	P	236.7	P	294.7	P	244.6	P	200.7	P	253.1	P	229.8	P	243.5	P	217.9	P	200.7	P	350.1	P	298.8	P	323.8	P	231.9	P	290.5	P	270.1	P	241.9	P	256.7	P	329.8	P	288.2	P	253.5	P	205.7	P	247.4	P	291.2	P
142570	48.2	A	60.8	P	13.9	A	19.2	A	72.2	A	43.1	A	53	P	45.5	A	68.7	P	82.9	P	24.8	A	31	A	81.9	P	91.5	P	22.6	A	24.2	A	77.8	A	61.5	P	33.7	P	50.3	P	61	P	65.8	P	47.8	P	62.5	P
142571	187.7	P	167.1	P	118.6	P	130.4	P	186.8	P	87.6	P	162.1	P	165.5	P	181.2	P	149.8	P	133.1	P	155	P	189.1	P	195.9	P	145.6	P	99.6	P	178.5	P	150.6	P	116.9	P	127.5	P	159.6	P	184.4	P	155	P	176.6	P
142572	3.4	A	23.5	A	11.4	A	14.8	A	11.6	A	-30.3	A	3.7	A	30.2	A	-18.7	A	-2.4	A	-29.9	A	3.5	A	-13.9	A	-9.7	A	-16.9	A	-3.7	A	22	A	-4.2	A	11.1	A	9	A	-5.5	A	-11.7	A	14.9	A	21.9	A
142573	69.4	P	55.4	P	13.3	A	26.7	A	43.7	P	57	P	43.9	P	37.4	A	48.6	P	78.1	P	47.8	A	19	A	57.7	A	27	A	-2.8	A	34	A	65.1	P	35.5	P	20.2	A	15.7	P	54.6	A	9.8	P	9.8	A	34	A
142574	-0.7	A	69	P	-58.6	A	-29.6	A	61.2	P	97.2	A	-4.1	A	12.3	A	50.8	P	66.7	A	-36.9	A	-30	A	3.4	P	52	M	-78.5	A	-16	A	39.9	A	75.9	P	-8.9	A	-7.6	A	6.9	A	58.4	A	-28.5	A	-21.9	A
142575	146.6	P	208.8	P	41.9	A	92.2	P	254.3	P	166.4	P	66.3	A	18.6	A	202.6	P	277	P	116.7	P	84	P	212.1	P	226.8	P	61.6	A	66.4	P	222.3	P	194.6	P	61.2	P	47.7	A	179.3	P	246.5	P	58.7	P	62.3	A
142576	84.7	A	129.9	P	40.7	P	26.3	A	105.4	P	51.3	P	33.3	M	63.7	P	152.8	P	83.8	P	34.8	A	80.7	P	87	P	171.4	P	92	A	66.7	P	112.4	P	104.4	P	31.1	P	7.8	A	90.2	P	132.7	P	70.1	P	56.2	P
142577	31.2	A	5.8	A	0.7	A	-6.1	A	30.1	A	31.6	A	34.3	P	-15.2	A	15.5	A	-3.8	A	0.8	A	8.4	A	15.3	A	10.1	A	-9.8	A	0.5	A	16.7	A	28.6	A	12.3	A	4.4	A	4.1	A	-4.1	A	10.6	A	22.9	A
142578	31	A	29.8	P	38.2	A	43.2	P	41.9	P	52.8	A	15.6	A	18	A	39.4	P	36.7	A	43.3	A	58.3	P	16.2	A	40.9	P	66.4	P	4.7	A	28.8	A	55.3	P	47.3	P	53.5	P	23	A	42.3	A	23.1	A	48.4	P
142579	137.7	P	223.6	P	25.5	A	19.6	P	151.7	P	117.9	P	26.7	P	55.1	A	154	P	162.1	P	49.2	P	28.2	P	197.4	P	145.8	P	27.6	P	13.8	A	133.8	P	138.6	P	28.3	P	17.6	A	151.8	P	147.4	P	43.5	P	38.7	A
142580	281	P	537.6	P	11.6	A	-6.4	A	755.5	P	955.1	P	34.2	A	31	A	675.7	P	712.8	P	18.4	A	10.2	A	575.4	P	600.4	P	0.9	A	7.8	A	568.3	P	662.6	P	7.4	A	9.6	A	826.9	P	773.5	P	-0.5	A	4.5	A
142581	6.2	A	76.4	P	-23.8	A	-1.5	A	150.1	P	44	P	-18.7	A	-24.8	A	107.8	P	101	P	-17.8	A	7.4	A	85.2	P	118.5	P	15	A	0	A	130.5	P	132.9	P	-3.8	A	3	A	119.8	P	132.6	P	-8.1	A	8.7	A
142582	285.7	P	217	P	195.7	P	239.2	P	138.1	P	61.5	M	149.7	P	234.5	P	119.1	P	108.3	P	153.4	P	139.8	P	175.9	P	219.4	P	200.7	P	145.1	P	106.4	P	127.1	P	132.1	P	113	P	89.5	P	82.8	P	104	P	113.6	P
142583	888	P	269.8	P	2199.7	P	937.7	P	338.8	P	659.3	P	729.5	P	960.8	P	477.4	P	510.1	P	1154.7	P	1199.8	P	462.8	P	484.3	P	1439.9	P	1512.6	P	683.2	P	709.4	P	1452.3	P	1105.6	P	216.1	P	277.1	P	1005.1	P	636.1	P
142584	14.4	A	-10.9	A	-2.4	A	-3.1	A	22	A	18.9	A	6.7	A	-26.9	A	10.9	A	-37.5	A	31.3	A	11.4	A	13.2	A	6.5	A	19.4	A	9.8	A	3.1	A	27.7	A	-4.1	A	9.8	A	16.6	A	-19.9	A	7.7	A	33.1	A
142585	20.6	A	16.9	P	5.2	A	-1.9	A	28.3	P	13.1	A	10.8	A	10.8	A	23.4	A	28	A	-12.3	A	4.1	A	18.1	A	32.7	P	8.3	A	12.6	A	10.5	A	11.3	A	23.3	A	9.6	A	42.4	P	20	A	6.3	A	11.4	P
142586	207.5	P	140.1	P	278.2	P	206.7	P	189.9	P	133	P	221	P	224.5	P	144.9	P	84	P	244.9	P	240	P	190.5	P	190	P	250.9	P	295.2	P	144.3	P	170.5	P	165.3	P	176.9	P	151.7	P	149	P	155.9	P	180	P
142587	76.8	P	40.5	P	77.7	P	46.1	P	43.4	P	47	A	44.2	P	62.8	P	60	P	48.8	A	44.8	P	64.7	P	30.8	P	26.5	A	37.9	P	46.9	P	29.1	P	28.1	P	33.3	P	51.3	P	28.5	P	42	P	51.9	A	79.6	P
142588	-11.6	A	-6.1	A	-5.4	A	-10	A	-18.9	A	4.9	A	-5	A	-17.8	A	1.9	A	7.1	A	9.1	A	-8.9	A	-17.7	A	-5.5	A	-20.2	A	-5	A	-16.6	A	1	A	-8.1	A	-1.2	A	-14	A	-3.1	A	6.6	A	-13.7	A
142589	10.4	A	30.2	A	24.1	A	21.4	A	29	P	35.9	A	0.3	A	19	A	54.4	A	58.7	A	40	A	32.4	A	53.1	P	41.9	A	44.8	A	24.1	A	67.5	A	44.6	A	20.8	A	40.5	A	39.2	A	27.2	A	50.1	A	-1.5	A
142590	281.2	P	354.6	P	353	P	307.1	P	277.5	P	193.2	P	266.1	P	317	P	311.9	P	228.7	P	294.1	P	337.1	P	354.6	P	384.4	P	204.4	P	297.6	P	335	P	343.4	P	301.6	P	309.2	P	343.7	P	303.6	P	279.1	P	336	P
142591	62.6	P	24.9	A	17.2	A	22.1	P	24.7	P	80	A	31.4	A	47.4	P	3.4	A	8.4	A	28.3	A	14.6	A	30.5	A	75.9	P	14.3	A	29.3	A	26.8	A	22.5	A	29.4	P	32.3	A	28.6	A	26	A	53.9	P	17.2	A
142592	239.7	P	276.2	P	211.7	P	237	P	248.9	P	151	P	170.8	P	170.8	P	221.9	P	293.4	P	264.6	P	137	P	235.9	P	249.2	P	236.4	P	165.1	P	282	P	226.5	P	158.3	P	189.4	P	307.7	P	284.4	P	147	P	163.7	P
142593	43.9	P	42.3	P	14.1	A	24.8	A	98.8	P	32.9	A	32.6	P	66.3	P	80.3	P	31.4	P	36.1	A	29.4	A	82.7	P	70	P	43.3	P	62.2	P	79.9	P	92.5	P	42.5	P	35.8	P	71.3	P	75.3	P	25.6	P	44.9	P
142594	-4.3	A	8.2	P	-42	A	-31.2	A	2.4	A	-46.9	A	-38.3	A	-33	A	4.2	A	13.3	A	-42.6	A	-1.5	A	-19	A	12.7	A	-14.3	A	16.6	A	-21.3	A	26.3	A	-19.8	A	-0.7	A	-0.6	A	9.7	A	-27.1	A	-17.3	A
142595	13.1	A	23.8	A	12.3	A	2.4	A	12.2	A	39.1	A	32.6	A	43.3	A	22.9	A	17.4	A	16.7	A	8.7	A	5.2	A	5.8	A	-4	A	12.8	A	9.7	A	3.7	A	13.3	A	4.1	A	35.7	P	7	A	28.3	A	7.1	A
142596	463.4	P	427.5	P	294.7	P	306.8	P	307.8	P	336.5	P	130.5	P	170.3	P	406.2	P	361.3	P	181.4	P	112.4	P	515.2	P	550.8	P	151.2	P	279.6	P	312	P	298.7	P	134.7	P	130.3	P	489.4	P	303.2	P	106.6	P	108.9	P
142597	58.1	A	127.2	P	46.2	A	32.7	A	156.3	P	104.8	A	-42.6	A	47.2	A	103.3	P	100.9	P	10.4	A	37.4	A	82.8	P	71.1	M	0.2	A	42.8	A	83.9	P	92.1	A	15.9	A	29	A	97.9	P	118.9	P	23.1	A	23.8	A
142598	-25.1	A	-3.1	A	319.7	P	384.5	P	-5.3	A	-33.5	A	234.6	P	145.6	P	1.4	A	26.5	A	199.6	P	307.3	P	9.5	A	-10.9	A	292.1	P	256.9	P	-8.7	A	3.6	A	353.9	P	351.3	P	15.8	A	4.6	A	257.2	P	260.6	P
142599	79.3	M	146.6	P	33.4	A	50.7	A	150.4	P	110.4	P	83.3	P	76.1	P	200.2	P	167.6	P	87.2	A	63.2	P	299.7	P	244	P	52.7	P	46.9	A	172.9	P	196.4	P	68.9	P	63.7	P	264.8	P	167.5	P	64.5	P	77.8	P
142600	62.2	P	118.5	P	38.4	A	40.7	A	126.9	P	46.2	P	79.5	P	23.9	A	116.6	P	89.6	P	32.6	A	36	M	102.7	A	111.3	P	32.5	A	90.3	P	108.9	P	96.7	P	60.7	P	47.4	P	106.2	P	116.2	P	44.3	P	47.8	P
142601	47.6	P	50.9	P	33.9	P	60.6	P	79.4	P	100.9	P	59.9	P	10.7	P	95.9	P	73	P	73.4	P	61.6	P	52.6	P	71	P	39.4	P	36.1	P	47.4	P	72.9	P	56.9	P	56.8	P	67	P	71.2	P	33.7	P	56.8	P
142602	-22.3	A	-3.2	A	-9.8	A	-8.2	A	-0.7	A	-67.2	A	-7.2	A	-8.3	A	-15.2	A	-21.4	A	-43.5	A	-16.9	A	-35.6	A	-11.4	A	-6.6	A	-5.8	A	-27	A	-19.4	A	-8.9	A	-36.9	A	-14.7	A	-29.6	A	-17.6	A	-18.7	A
142603	6.5	A	38.1	P	-7.2	A	12	A	59.8	P	49.5	A	32.4	A	-48.3	A	24.9	A	29.6	A	-0.3	A	5.4	A	-0.1	A	34.8	A	21.8	A	15.7	A	37.7	A	33.1	M	7.1	A	14.6	A	42.9	A	53.6	A	12.2	A	11.4	A
142604	25.7	P	50.8	P	13.6	P	11.9	A	54.6	P	22.7	A	20	A	6.2	A	83.5	P	42	A	-11.7	A	26.2	A	24.5	A	51.7	P	8.6	A	17.5	P	39	P	44.9	P	19.4	A	8.6	A	34.6	P	65.6	P	25.5	A	16.5	A
142605	90.3	P	244.2	P	73.9	P	87.8	P	244.4	P	43.2	P	83	P	103.7	P	231.8	P	220.5	P	76	P	110	P	179.7	P	207.2	P	106.5	P	64	P	147.9	P	210.8	P	95.2	P	94.4	P	227	P	252.4	P	98.7	P	121.7	P
142606	1.5	A	15.3	A	11.8	A	-5	A	24.5	A	21.6	A	20.1	A	-34.3	A	30.3	A	66.1	P	10.7	A	5.9	A	11.4	A	12.2	P	9.8	A	-1	A	14.7	M	28.3	P	4.3	A	19.3	P	22.2	A	31.7	P	-17.1	A	13.5	P
142607	84.1	P	84.6	P	38.4	P	22	M	64.7	P	60.2	M	56.5	P	30.3	A	73	P	84.2	P	0.3	A	12.7	P	84.6	P	86.8	P	9	A	55.1	P	52.4	P	65.3	P	37.8	P	35.9	P	104.3	P	90.4	P	27.2	P	28.9	P
142608	-7.6	A	-15.4	A	-23.7	A	-28.7	A	3	A	-16.5	A	-29.1	A	-42.2	A	-3.2	A	17	A	-32	A	9.2	A	-7.2	A	-16.1	A	-37.3	A	-29.1	A	-15.4	A	-26	A	-11	A	-16.4	A	26	A	-2.6	A	-5.8	A	-27.2	A
142609	40	A	49.8	P	52.7	A	27.7	A	61.2	A	31.9	A	71.5	A	58.7	A	7.7	A	54.1	A	27.9	A	47.7	A	17.3	A	24.8	A	43.8	A	43.2	A	43.6	A	11.4	A	53.5	A	50.8	M	14.7	A	29.8	A	-2.2	A	50.4	A
142610	78.7	M	27.2	A	49	A	45.4	P	39.2	A	49.6	P	18	A	18.5	A	15	A	25.8	A	71.5	P	59.5	P	82.7	M	55.3	A	9.8	A	9.3	A	44.7	M	26.9	A	44.6	A	72.2	P	100.6	P	95.7	P	28.8	A	25.1	A
142611	58.4	P	38.2	A	48.4	P	11.1	A	55.9	P	10.2	A	31.1	A	45.2	A	58.5	P	41.9	A	36.2	A	51	A	10.8	A	35	M	22.5	A	34.1	A	32.6	A	32	A	33	P	43.1	P	54.4	P	42.5	A	32.5	A	37.4	P
142612	353.5	P	601.4	P	147.1	P	141	P	919.4	P	459.8	P	151.2	P	126.6	P	831.3	P	850.5	P	151.3	P	179.1	P	692.3	P	717.5	P	209	P	184.9	A	737	P	883.3	P	158.4	P	152.7	P	863.1	P	926.4	P	231.8	P	185	P
142613	94	P	78.2	P	72.6	P	48.1	P	101.6	P	44.7	A	43	P	105.3	P	133.1	P	118.2	P	105.1	P	68.5	P	78.4	P	100.3	P	67.6	P	56.1	P	115	P	88.4	P	70.6	P	63.1	P	135.4	P	124.5	P	68.3	P	25.9	P
142614	133.9	P	189.1	P	78.8	P	90.5	P	156.1	P	206.3	P	54.2	P	90.4	P	186.3	P	187.8	P	96.2	P	112.8	P	180.9	P	203.9	P	87.4	P	84.4	P	156	P	214.5	P	104.4	P	100.1	P	208.4	P	207.6	P	100.8	P	91.5	P
142615	-4.7	A	18.8	A	-15.5	A	-1.5	A	45	A	7.5	A	17.3	A	-30.3	A	64.8	P	45.9	P	7.1	A	9.3	A	62.8	A	36.2	P	10.5	A	-1.1	A	55.7	P	65.3	P	1.6	A	-7.5	A	32.3	A	61.4	P	9.2	A	21	A
142616	-40.1	A	-21.7	A	4.6	A	11.3	A	17	A	31.1	A	4.5	A	5.3	A	-34.3	A	-8.7	A	2.6	A	0.2	A	-22.1	A	3.9	A	15.5	A	9.8	A	0.9	A	-9.3	A	-2.4	A	2.5	A	7.1	P	-15.7	A	12.7	A	5.9	A
142617	78	A	81.8	P	26.8	A	39.3	A	50.8	P	152.5	P	65.4	P	70.6	A	29.6	A	115.2	P	55.1	A	48.5	A	66.2	P	79.2	P	67.7	A	50.5	A	67.9	P	40.1	P	40.5	A	64.2	P	61.4	A	51.8	P	47	A	48.2	A
142618	66.2	P	41	P	31.9	P	40	P	52.2	P	49	P	16.7	A	57.2	P	56.6	P	58.5	P	32	A	10.3	P	-4.3	A	42.3	P	29.4	A	12.1	A	68.6	P	44	P	33.8	A	13.4	P	75.9	P	37.8	P	22	A	8.1	A
142619	12.8	A	-5.6	A	150.5	P	247.1	P	-21.6	A	-69.8	A	271.2	P	149.9	A	4.3	A	-13	A	73.1	A	282.3	P	-45.8	A	-28.7	A	357.6	P	268.6	P	-29.2	A	-36.9	A	325.6	P	286.2	P	16.9	A	-5.5	A	292.5	P	269.1	P
142620	-28.1	A	-9.4	A	-1.3	A	3	A	-1.2	A	-5.6	A	-11.1	A	-1.9	A	-0.4	A	-7	A	-12.6	A	-2.4	A	16.5	A	5.4	M	-36.9	A	7.7	A	-13.8	A	0.5	A	-5.1	A	-7.1	A	15.8	A	-22.9	A	-19	A	0.5	A
142621	54.6	P	112.4	P	21.3	P	13.4	A	100	P	139.2	P	39.5	P	8.4	A	105.6	P	115.4	P	-37.1	A	18.8	P	58.5	P	103.7	P	-0.4	A	30	A	86.8	P	88.9	P	15.3	P	31.6	P	120.4	P	113.3	P	34.2	P	36.6	A
142622	32.6	A	29.9	A	5.1	A	22.2	A	24.4	P	31.7	A	-10.6	A	-3.3	A	19.3	P	31.9	A	30.3	A	-10.6	A	17.7	A	13.4	A	16.6	A	-20.8	A	12.6	A	37.6	A	47.5	P	4	A	24.4	P	29.3	A	25	A	28.2	A
142623	34.2	A	6.9	A	2.1	A	-0.9	A	-4	A	16	A	40.3	A	63.9	A	13.3	A	31.7	A	30.9	A	65.7	A	27.1	A	1.5	A	-30.6	A	11.4	A	10.9	A	11.1	A	17.4	P	4.7	A	-9.2	A	22	A	73	A	97.1	P
142624	90.1	P	176.5	P	65.9	P	22.9	A	90.3	P	124.6	P	46.3	P	66.5	P	167.3	P	53.3	M	34.6	P	57.9	P	84.7	P	264.6	P	29.9	A	34.1	P	96.8	P	143.2	P	46.8	P	53.7	P	150.3	P	94.4	P	44.6	P	37.7	P
142625	-47	A	-25.6	A	-40.6	A	-38.9	A	-15.9	A	-49.4	A	-58.6	A	-71.7	A	-24.3	A	-27.1	A	-49.5	A	23.1	A	-53.7	A	-39.6	A	-43.5	A	-36.7	A	-49.4	A	-22	A	-27.3	A	-35.5	A	-27	A	-36.8	A	-9.5	A	-14.9	A
142626	22.2	A	4.1	A	8.1	A	10	A	0.2	A	5.2	A	11	A	22.8	A	3.3	A	9.3	A	45.9	P	25.4	A	10.1	A	11.2	A	18.8	A	10.9	A	4.9	A	15.8	A	6	A	17	P	-16.1	A	-0.2	A	25.2	A	25.4	A
142627	236.8	P	237.3	P	165.7	P	91.3	P	301.9	P	342.8	P	160.7	P	133.8	P	353.8	P	263.2	P	130	A	175.5	P	292	P	234.5	P	34.4	P	169.1	P	312.6	P	243	P	206.1	P	178.8	P	243	P	277	P	204	P	162.3	P
142628	25	P	66.2	P	3.8	A	9.1	A	81.9	P	108.1	P	42.9	P	-1.6	A	85.6	P	82.9	P	38.5	A	44	P	84.6	P	77.6	P	15.4	A	50.6	M	90.6	P	66.3	P	35.4	A	40	P	86.8	P	98.3	P	49	P	63.9	P
142629	30.8	P	46.7	P	21	P	13.9	P	58.7	P	26.4	P	28.8	P	33.8	P	53.6	P	25.3	P	25.8	A	31.2	P	36.2	P	35.4	P	17.2	P	39.7	P	53	P	28.7	P	29.8	P	29.5	P	51.9	P	37	P	30.7	P	40.8	P
142630	-24.5	A	-5.5	A	-7.5	A	4	A	19.7	A	-1.4	A	-8.5	A	1.1	A	25.3	P	5.7	A	-16.6	A	12	A	-1.9	A	4.3	A	1	A	0	A	13.2	A	11.9	A	-2.9	A	-4	A	-6.1	A	12	A	3.7	A	-7.1	A
142631	45.3	P	40.2	P	56.5	A	27.8	A	48.2	P	41	A	64.5	P	91	P	43.5	P	66.8	M	64.3	P	69.3	P	34.3	A	61.6	P	84.7	P	61.3	P	64.6	A	53.6	P	83.1	P	62.1	P	31.5	A	35.7	A	56.4	M	62.5	P
142632	-9.9	A	14.9	A	-4.1	A	-7.2	A	11.7	A	14.4	A	-49.5	A	-68.6	A	31.8	A	-16.2	A	-37.5	A	-4.1	A	26.4	A	14.7	A	-7.5	A	-28.4	A	63.9	A	30.5	A	-26.7	A	12.1	A	26.7	A	-6.8	A	-42.1	A	-8.2	A
142633	203.1	A	164.6	P	112.2	A	150.8	P	180.9	P	124.7	P	232.6	A	85.9	A	142.1	P	49.5	A	97	A	101.4	A	69.5	A	163.3	A	99	A	117	A	81.9	A	169.7	P	141	A	36	A	88.2	A	137.2	A	101	A	101.7	A
142634	15.9	A	41.1	P	44.1	P	45.8	P	73.4	P	43.3	P	60.2	P	18.6	M	69.8	P	19.5	A	17.1	P	49.6	P	67.7	P	62.2	P	43.4	P	42.5	P	65.4	P	49.9	P	44	P	36.4	P	43.5	P	61.1	P	53.3	P	41.6	P
142635	43.2	A	35.4	P	58.4	P	47.4	A	3	A	16.1	A	54.4	A	18.7	A	31.8	A	-15.1	A	48.6	A	58.7	P	34.6	A	12.3	A	98.4	A	72.2	A	-0.4	A	43	P	81.7	P	72.9	P	50.3	A	19.7	A	52.1	P	77.9	P
142636	18.7	A	29.3	P	25.8	A	23.6	A	24.4	A	28.6	A	35.1	A	9.9	A	24.1	P	-5.9	A	-10.6	A	17.7	A	-4.5	A	35.6	A	25.9	A	23.3	A	47.1	A	20.5	P	41.6	A	20.1	A	1.8	A	7	P	61.1	P	33	A
142637	46	P	36.4	A	56.1	P	17.2	A	18.4	M	32.3	P	-7.1	A	11.4	A	34.9	P	-2.8	A	-5.6	A	14	A	10.9	A	44.1	P	-6.8	A	22.6	A	32.4	P	51.8	P	24.5	P	8.5	A	16.3	A	44.5	P	45.4	A	-7.4	A
142638	130.6	P	178.5	P	79.9	P	82.6	P	250	P	155.3	P	91.4	P	64.2	M	237.4	P	170.6	P	108.1	P	75.8	P	280.8	P	285.1	P	87.4	P	68.9	P	147	P	234	P	95.3	P	77.7	P	276.4	P	269.6	P	77.9	P	124.4	P
142639	179.3	P	125	P	98.8	P	72.8	P	94.2	P	165.6	P	111.6	P	99.9	P	182.3	P	157.8	P	47.6	A	92.9	P	77.5	M	141.3	P	51.5	P	112.6	P	185.8	P	138.1	P	106.9	P	114.8	P	77.1	P	118.8	P	59.5	P	84.7	P
142640	-25	A	-1.6	A	156.5	P	245.8	P	-39.8	A	-48.2	A	183.5	P	131.4	P	-24.4	A	-10.3	A	90.3	P	216.1	P	-12.3	A	-60.3	A	291.1	P	240.3	P	-20.1	A	-18.1	A	232.7	P	241.8	P	-12.2	A	-12.6	A	213.9	P	206	P
142641	13.4	A	21.6	A	-0.6	A	-0.7	A	8.8	A	23	A	-7.1	A	0.6	A	3.9	A	37.6	A	-22.9	A	-15.7	A	-15.7	A	-7.2	A	-26.9	A	-3	A	8.4	A	21.5	A	7.8	A	1.5	A	18	A	2.9	A	-6.7	A	-2.1	A
142642	12.8	A	34.3	P	14.7	P	14.6	P	30.1	P	69.8	P	17.6	A	14.9	A	39.5	P	30.6	A	15.7	A	35.9	P	77.2	P	59.7	P	17.3	A	4.8	A	31.2	A	37.2	P	18.4	P	17	P	47.3	A	28.4	P	19.2	A	26.6	A
142643	96.5	P	155.7	P	52.7	P	29.2	P	164.4	P	109.9	P	29	A	105.9	P	157.4	P	194.1	P	93.9	P	51.2	P	138.3	P	188.9	P	42	M	81.3	P	140.2	P	150.6	P	68.3	P	62.9	P	103.4	P	180.9	P	61.9	P	14	A
142644	32.3	A	68.8	P	6.7	A	13.7	A	138.6	P	139.7	P	20.2	A	0.6	A	130	P	91.3	A	45.4	A	19.4	A	77.9	P	56.5	M	17.3	A	42.8	P	71	P	100.2	P	15.5	A	12.8	A	135.6	P	94.9	P	22.7	A	3.1	A
142645	-76.3	A	-12.5	A	-38.9	A	-22.9	A	6.9	A	16.5	A	-73.9	A	-48.9	A	-8.2	P	-23.2	A	-74.2	A	-80.9	A	-32.7	A	-5.7	A	-68.9	A	-49.5	A	-20.9	P	-39.2	A	-74.6	A	-79.3	A	38.6	P	-21.3	A	-15	A	-37.8	A
142646	15.8	P	16.3	A	35.4	P	24.8	P	9.5	P	2.7	A	0.7	A	14.4	P	5.1	A	3.8	A	11.9	A	26.2	P	-0.6	A	9.5	A	29	M	32.5	A	2.3	A	29.9	P	22.5	P	19.3	P	16	A	11.5	A	22.3	A	16.9	P
142647	-7.6	A	-20.1	A	-13.9	A	-16.5	A	-30.9	A	-42.1	A	9	A	44.1	A	-15.9	A	-13.5	A	-1.7	A	2.9	A	6	A	-44.7	A	-55.7	A	-23.9	A	-0.6	A	22.4	A	0.1	A	-0.3	A	-39.6	A	-28.6	A	17.4	A	-68.6	A
142648	-17.9	A	-4.1	A	-16.7	A	-14.9	A	21.2	A	5	A	-12.3	A	-4.6	A	32.1	P	22.9	P	-20.8	A	-5.5	A	-3	A	22.7	A	-20.4	A	-9.1	A	13.3	A	11.5	P	3.5	A	9	A	16.4	P	14	A	-12.1	A	-26.3	A
142649	552.6	P	413.7	P	320.4	P	311.4	P	589.5	P	714.7	P	343.9	P	371	P	481.6	P	557.8	P	524	P	340.9	P	535.8	P	598.7	P	293.6	P	290.9	P	561.6	P	582	P	315.3	P	335.2	P	497.7	P	552.3	P	288.3	P	318.5	P
142650	42.9	P	49.2	P	36	A	33.2	P	60.2	P	49.7	A	46.8	P	51.8	A	68.3	P	57.2	A	62.7	P	33.8	A	77.1	P	41.9	P	48.1	A	20.7	A	86.4	P	53.6	P	29.9	A	23.1	A	58.8	P	62	P	8.7	A	34.8	P
142651	-30	A	30.9	A	28.5	P	50.6	P	21.7	P	-24.9	A	76.9	A	50.3	P	22.4	A	61.9	A	45.5	P	83.8	P	30.9	P	13.1	A	91.8	P	95.8	P	-2.5	A	17	P	86.6	P	70.6	P	9.7	P	23.1	P	116.6	P	88.7	P
142652	236.4	P	185.6	P	398.6	P	439.8	P	100.6	P	134.1	P	303.9	P	280.9	P	174.3	P	135.1	P	415.4	P	343.7	P	309.4	P	283.9	P	381.1	P	389.3	P	174.2	P	241.2	P	330.5	P	383.2	P	64.5	P	42.5	P	148.3	P	166.6	P
142653	209.3	P	188.6	P	113.9	P	56.1	A	340.5	P	468.6	P	75.3	P	124.3	P	287.4	P	401.7	P	123.5	A	65.7	A	269.3	P	320.9	P	85.6	A	76.7	A	333	P	309.6	P	104.6	P	101	P	327.9	P	327.6	P	90.1	P	81.5	P
142654	53.6	P	54.8	P	18.6	A	35.8	A	78.1	P	45	A	35.6	P	24.1	M	61	P	91.6	P	5.9	A	20.4	A	76.3	P	93	P	56.6	A	37.6	P	84	P	42.1	P	27.9	P	22.6	P	101.8	P	85.3	P	23.6	A	27.2	P
142655	5.8	A	25.8	P	959.4	P	961.3	P	17.9	P	24.1	A	1154.9	P	1011.3	P	34.1	P	7	A	886.5	P	998.1	P	22.7	A	32.2	P	1156.2	P	1021.5	P	14.7	A	9.6	A	1119.5	P	1033	P	8	A	16.6	A	1342.4	P	1037.8	P
142656	61.5	P	76.2	P	42.9	P	17.9	A	149.9	P	81.8	P	61.7	P	67.1	P	95.1	P	176.1	P	60.9	A	45.3	P	117.7	P	157.6	P	65.4	P	61.2	P	158.5	P	115.5	P	54.7	P	22	P	169.4	P	139.4	P	37.6	A	57.7	P
142657	18.9	A	81	P	9.1	A	-18	A	-21.3	A	87.1	P	-13.3	A	16.1	A	19.7	A	-32.1	A	59.1	A	-19.2	A	22	A	-22.4	A	-22.2	A	146.6	P	-0.9	A	-12.9	A	-36.9	A	-4.1	A	51.6	A	-0.8	A	73.4	P	10.4	A
142658	68.2	P	19.8	A	23.5	A	32.2	A	30.9	A	32.5	A	43.3	A	42.1	A	60.2	M	102.3	P	86.3	P	30.4	A	40	A	63.3	P	22.4	A	40.4	A	79.2	P	46.8	A	50.4	P	38.7	A	43.5	A	34.8	A	47.1	P	30.1	A
142659	133.1	P	153.4	P	125.2	P	102.3	P	184.1	P	187	P	110.8	P	128.5	P	158.1	P	154.4	P	154.3	P	112.6	P	196.4	P	181.3	P	108.2	P	125.4	P	157.6	P	164.9	P	120.5	P	104.7	P	176.5	P	160.3	P	97.3	P	130.8	P
142660	-11.6	A	-23.9	A	-21.8	A	-6.3	A	-22.9	A	-23.8	A	-15.4	A	-31	A	-6.3	A	-9.7	A	-33.6	A	-31.1	A	-27.7	A	-8.8	A	-54.4	A	-30.8	A	-35.3	A	-1.4	A	-14.2	A	-7	A	-17.7	A	-34.6	A	-5.4	A	-42.7	A
142661	1453.2	P	986.3	P	741.7	P	699.2	P	991.1	P	1649.4	P	1040.9	P	1201.4	P	938.6	P	1094.7	P	986.6	P	674.2	P	845.7	P	918.9	P	730.7	P	719.5	P	1040.5	P	902.7	P	653	P	681	P	715	P	866.1	P	423.9	P	508.7	P
142662	74.9	P	59.2	P	7.3	A	10.6	A	42.6	P	88.4	P	26.2	A	34.3	A	59.2	P	48.6	P	69.4	P	28.6	A	74.2	P	77.2	P	18	P	36.8	A	64.3	A	35.3	M	89.5	P	45.1	P	71.7	P	49.5	P	78	P	24.7	P
142663	-3.3	A	53.8	P	-9.7	A	9	A	52.7	P	47.7	A	-7.9	A	-34.6	A	79.6	P	56.8	A	-11	A	-1.4	A	-12.2	A	46.3	A	-11.5	A	-29.9	A	62.6	A	56.7	P	-13	A	4.7	A	27.5	A	40.8	A	9.8	A	24.6	P
142664	177.6	P	223.4	P	206.8	P	249.9	P	129.9	P	278	P	148.6	P	196.6	P	149.7	P	105	P	144.2	P	104.6	P	219.3	P	192.7	P	214.4	P	166.7	P	140.3	P	146.3	P	123.9	P	181.6	P	131.3	P	139.7	P	89.6	P	48.9	A
142665	34	A	17.2	A	85.5	P	83.6	P	74.2	P	63.4	P	90.9	P	74.4	P	69.6	P	70.1	A	4.6	A	102.5	P	20	M	33.9	P	108	P	69.3	P	69.4	A	48.1	A	80.9	P	83.3	P	38.3	P	73.9	A	92.1	P	61.8	P
142666	-57.8	A	-18.4	A	-33.5	A	-12.8	A	-23.5	A	-79.4	A	-76.9	A	-40.3	A	-9.3	A	-19.2	A	-35.8	A	18.6	A	-41	A	-44	A	-58.5	A	8	A	-34.3	A	-7.4	A	-9.8	A	-21.2	A	-36	A	-6.9	A	-43.9	A	2.4	A
142667	50.1	A	76.1	P	46.4	P	61.6	P	84.9	P	119.3	P	49.8	A	32.7	A	107.5	P	66.8	P	47.7	P	52	P	91.1	P	118	P	88.7	P	49.3	P	84	P	84.8	P	39.4	P	46.9	P	144.3	P	117.7	P	85.7	P	74.9	P
142668	740.4	P	854.6	P	120.9	P	133.4	P	1256.5	P	1188.7	P	140.4	P	96	P	1038	P	1293.4	P	124.9	P	128.4	P	926.1	P	1165.8	P	206.3	P	184.7	P	1149	P	1194.4	P	173.9	P	160.3	P	1142.7	P	1173	P	141.3	P	147.8	P
142669	192.1	P	231.7	P	104.5	P	119.6	P	238.5	P	318.9	P	113.1	P	121.6	P	243.3	P	276.7	P	200.1	P	128.1	P	227.1	P	223.1	P	135.9	P	112.2	P	216.8	P	266.5	P	163.4	P	148	P	265.3	P	287.4	P	120.2	P	140.7	P
142670	6	A	11.5	A	14.3	P	23.9	A	12.5	P	-1.3	A	19.2	P	26.9	P	8.4	A	15.5	A	22.1	A	2.2	A	18.7	A	24.4	P	8.1	A	14.8	A	5.2	A	9.7	A	4.2	A	18.9	P	4.4	A	25.2	P	19.9	P	8.2	A
142671	51.1	P	87.2	P	-9.9	A	36.8	P	76.1	P	151.8	P	-59.3	A	25.7	M	135.8	P	161.5	P	3.5	A	12.9	P	179.5	P	53.9	P	-3.2	P	-26.9	A	85	P	150.4	P	14.7	P	4.6	A	151.8	P	98.6	P	23.7	A	31.6	P
142672	273.5	P	227.4	P	184.9	P	166.8	P	151.2	P	242.4	P	135.7	P	134.6	P	179.8	P	179.7	P	220	P	143.2	P	144.7	P	229.1	P	145.9	P	183.6	P	166.9	P	224.4	P	150.4	P	160.9	P	129.6	P	156.1	P	114.3	P	134.6	P
142673	7.2	A	-11.7	A	151.6	P	197.6	P	-2.4	A	15.4	P	175.1	P	142.2	P	1.7	P	-22.3	A	81.2	P	207.9	P	42.1	P	-9.2	A	233.4	P	170.9	P	9	A	7	A	227.1	P	177.3	P	2.9	A	6.5	A	198.7	P	194.3	P
142674	377.8	P	364.8	P	329.9	P	304.2	P	367.9	P	238.5	P	379.7	P	218.1	P	508.8	P	400.9	P	335.6	P	377.9	P	346.1	P	407.3	P	225.4	P	251.3	P	351.4	P	385.4	P	264.4	P	353.3	P	412.9	P	377	P	329.7	P	286.1	P
142675	647	P	868.7	P	361.6	P	436.7	P	1037.9	P	1312.3	P	383.1	P	412.5	P	974.5	P	1112.9	P	303.4	P	410.6	P	1165.1	P	1128.4	P	445.1	P	362.9	P	933	P	1018.3	P	433.1	P	465.4	P	1465	P	1219.9	P	507.7	P	430.3	P
142676	-26	A	-3.8	A	-7.6	A	-26.2	A	0	A	-59.8	A	-53.4	A	-10.9	A	-10.3	A	-48.5	A	-6.9	A	-4.6	A	-30.5	A	-34.8	A	-19.7	A	-25.9	A	-4.4	A	-41.5	A	-14.6	A	-17.6	A	-5.7	A	-12.2	A	-22.2	A	-29.6	A
142677	540	P	431.9	P	523.9	P	631.8	P	376.1	P	200.9	P	311	P	319.9	P	486.1	P	295.3	P	747.8	P	291.2	P	418.4	P	439.3	P	421.1	P	299	P	472.4	P	608.8	P	490	P	501.7	P	355.1	P	324.2	P	278.6	P	347	P
142678	186.9	P	324.8	P	77.3	P	59.1	P	275.7	P	135.8	P	59.8	P	54.8	P	256.8	P	182.1	P	90.4	P	70.1	P	240.3	P	257	P	46.7	M	90.4	P	262.6	P	308.1	P	67.1	P	72.7	P	213	P	259.2	P	54	A	51.8	P
142679	26.2	A	14.1	M	159	P	202.2	P	0.9	M	-27.7	A	146.5	P	135.7	P	13.5	A	-1.6	A	70.1	P	154.1	P	5.9	A	26.8	A	209.9	P	138.4	P	7.1	A	-10.1	A	164	P	160.1	P	3.1	A	9.8	A	193.7	P	153.2	P
142680	-55.2	A	-35.3	A	153.9	P	226.5	P	-33.8	A	-40.9	A	218.6	P	136.3	P	-39.5	A	-57.9	A	129	P	258.2	P	-25.2	A	-51.7	A	304.1	P	202.2	P	-63.5	A	-21.9	A	223.9	P	267.8	P	-49.4	A	-32.5	A	317.5	P	262.1	P
142681	367.9	P	250.4	P	215.3	P	209.8	P	93.3	P	248.6	P	259.8	P	208.7	P	93.4	P	121.5	P	164.4	P	182.2	P	200.4	P	114.7	P	227.5	P	213.8	P	174.6	P	176.9	P	258.2	P	250.7	P	70.8	P	112.6	P	197.7	P	194.3	P
142682	11.5	A	11.5	A	6.9	A	12.8	A	-4.9	A	19	A	22.9	A	-13.3	A	-0.1	A	19.4	A	15.5	A	7.6	A	-2.8	A	13.2	P	8.3	A	4	A	13.4	A	3.5	A	10.8	P	-6.5	A	9.8	A	1.3	A	17.9	A	8.6	A
142683	367.9	P	697.6	P	68.4	P	75.2	P	737.5	P	569.5	P	17.9	P	102.6	A	886.3	P	756.1	P	123.1	P	35.4	P	747.8	P	719.7	P	138.6	A	88.8	P	570	P	781.4	P	52.5	P	77.7	P	909.3	P	827	P	115.2	P	83.8	P
142684	103	P	111.6	P	106.7	P	70	P	105.4	P	72.9	A	59.3	P	83.5	P	110.4	P	66.3	P	159.1	P	60.7	P	100.2	P	126.5	P	104.7	P	88.8	P	137.7	P	140.4	P	71	P	72.7	P	99.4	P	86.9	P	56.7	M	46.3	P
142685	211.7	P	373	P	127.4	P	104.7	P	329	P	242.5	P	115	P	93.4	P	323.4	P	238.5	P	153.9	P	119.3	P	306.2	P	191.7	P	88.5	P	160.7	P	192.3	P	199.8	P	139.4	P	95.5	P	378	P	349.1	P	130.1	P	136.5	P
142686	275.6	P	339.2	P	174.9	P	171	P	335.7	P	258.3	P	192.6	P	214.5	P	355.1	P	428.1	P	258.4	P	115.7	P	297.9	P	394.8	P	147.5	P	138.5	P	349.5	P	326.4	P	135.2	P	140.3	P	453.8	P	315	P	120.1	P	143.8	P
142687	223.7	P	208.2	P	242.7	P	206.1	P	154.8	P	203.7	P	212.1	P	254.2	P	187.1	P	152	M	272.1	P	215.2	P	123.8	M	105	P	282.2	P	218.5	P	205.2	P	172.2	P	236.1	P	160.7	P	126	P	125.2	P	169.3	P	85.5	P
142688	-37.5	A	-8.8	A	-11.7	A	-4.6	A	-11.2	A	-6.5	A	-32.3	A	7.6	A	-15.3	A	-5.1	A	-23	A	-12	A	13.1	A	12.8	A	-33.9	A	-15.2	A	-4.5	A	-14.5	A	-13.9	A	-5.8	A	12	A	0.5	A	17.2	A	8.7	A
142689	-23.4	A	10.5	A	58.7	P	91	P	-3.9	A	-19.9	A	96.2	P	60.2	P	-1.8	A	-31.9	A	15.4	A	106.1	P	-52.5	A	-15.1	A	108.1	P	74.8	P	-23.9	A	-14.2	A	122.2	P	99.4	P	7.5	A	-25.6	A	122.8	P	76.5	P
142690	82.8	A	86.9	P	59.8	P	47.7	A	73.1	A	122.1	P	93	P	74.9	A	72.2	P	18.6	A	65.6	A	64.2	P	80.5	P	67.2	P	70.8	P	89.2	P	91.2	A	104.8	P	53.8	P	57.5	P	84.7	P	82.7	A	91.4	P	96.5	P
142691	110.2	P	160.6	P	46.9	A	84.8	P	184.3	P	244.3	P	152.8	P	145.2	P	201.7	P	206	P	155.9	P	96.7	P	227.6	P	194.6	P	187.5	P	179.2	P	261.9	P	188.8	P	126.5	P	93.7	P	140.9	P	145.9	P	148.8	P	88.5	P
142692	369.3	P	847.4	P	25.8	A	45.8	P	879.1	P	903.4	P	107	P	111.2	P	743.7	P	880.9	P	70.4	P	82.5	P	885.1	P	768.3	P	7.1	M	56.9	P	645.6	P	718.1	P	72	P	64.2	P	963.3	P	836.4	P	111.5	P	108.7	P
142693	2.1	A	-13.6	A	20.6	A	16.9	A	-6.3	A	-7.1	A	7.6	A	-4.5	A	-5.8	A	8.1	A	29.7	A	-3.3	A	-4.3	A	-7.9	A	-38.3	A	-10.8	A	-8.1	A	-7.1	A	-24.9	A	24.4	A	1.4	A	23.3	A	-12.1	A	11.2	A
142694	95.9	P	130.3	P	66.5	P	80.8	P	110.6	P	40.6	P	87.2	P	77.3	P	158.1	P	107.4	P	66.3	P	88.9	P	135	P	175.4	P	62.6	P	53.9	P	127.1	P	125.1	P	77.7	P	83.2	P	163.6	P	142.3	P	111.4	P	110.9	P
142695	24.2	A	21.3	A	15.5	A	33.9	P	49.5	A	-18.9	A	16.8	A	11.4	A	32.8	A	7	A	2	A	16.5	A	24	A	13.2	A	27.7	A	-0.9	A	8.8	A	10	A	37.8	P	19.1	A	55.6	A	32.6	A	-1.8	A	21.2	A
142696	2667.7	P	1626.8	P	1275.8	P	1393.6	P	2402	P	1653.6	P	1561.9	P	1465.4	P	1985.6	P	2254.9	P	2142.3	P	1283.9	P	2466	P	2646.4	P	1129	P	1529.8	P	2508.5	P	2114.1	P	969.3	P	1036.4	P	1807.1	P	2143.9	P	1031.4	P	1124.5	P
142697	5.3	A	-12.6	A	9.6	A	-7.1	A	-2.7	A	-2.3	A	14.5	A	-0.7	A	7.4	A	-15.1	A	-19.9	A	24.1	A	-14.2	A	-6.1	A	-5.6	A	3.8	A	4.1	A	-4.1	A	10.6	A	5.7	A	-21.6	A	2.1	A	-3.6	A	-7.4	A
142698	81.4	P	27.4	M	63.8	P	117.9	P	29.9	A	38.5	M	125.1	P	59.2	P	15.9	A	48.8	A	74.8	P	110.6	P	53.3	P	79	P	108.1	P	107.8	P	71.3	P	16.8	A	65.7	P	100.6	P	3.4	A	39.7	M	84.3	P	72.5	P
142699	104.3	A	62.2	A	86.2	P	35.3	A	83.2	P	124.4	P	108.8	P	68.8	P	60.3	A	113.6	P	42.2	A	65.8	P	66.2	A	119.5	P	80.8	A	55.1	P	77.5	P	77.6	P	96.6	P	72.3	P	64.6	P	96.3	P	66.3	A	60.3	P
142700	204.1	P	226.9	P	316.4	P	321.1	P	353.3	P	408.4	P	338	P	374.6	P	317.3	P	376.7	P	397	P	340.5	P	259.1	P	317.6	P	369.6	P	460	P	299.1	P	391.2	P	372.4	P	340.9	P	366.9	P	380	P	381.1	P	353.2	P
142701	49.7	P	38.4	A	56.6	A	48.6	P	86.3	P	18.3	A	43.3	A	39.5	A	53.4	P	84.1	P	46.1	P	64.5	A	50.4	M	84.8	P	60.4	A	51.6	A	47.1	A	51.3	P	52.8	P	38.8	P	20.8	A	55.8	A	31.8	A	0.7	A
142702	236.7	P	196.9	P	73.3	P	83.9	P	234.3	P	335.1	P	103.3	P	88.9	P	166.5	P	285.3	P	213.5	P	87.2	P	226.9	P	224.5	P	115.4	P	116.3	P	289.6	P	267.4	P	85.9	P	116.4	P	233.2	P	248.7	P	89.5	P	54	P
142703	19.6	A	29.4	A	218	P	269	P	14.1	A	67.8	A	258.1	P	192	P	24.9	A	3	A	120.8	P	255.4	P	24.2	A	15.2	A	310.9	P	235.5	P	19	A	0.5	A	273.4	P	259.1	P	24.6	M	-3.1	A	290.9	P	250.4	P
142704	15.4	A	69.4	A	18.8	A	27.2	A	89.2	A	113.6	A	23.9	A	21.6	A	89.7	P	93.6	A	61.8	A	59	A	43.5	A	107.2	A	33.6	A	36.2	A	101	P	101.6	P	55.7	A	40.4	A	107.1	M	125	P	60.8	P	62.5	P
142705	902.4	P	1138	P	723.6	P	714.7	P	1451.8	P	2119.7	P	811.4	P	853.4	P	1163.9	P	1564.2	P	916.1	P	718.9	P	1284.9	P	1229.2	P	764	P	704.8	P	1225.1	P	1421.4	P	874.2	P	848.7	P	1368.6	P	1425.3	P	848.7	P	786.5	P
142706	56.6	P	62.2	P	33.5	A	30.8	P	115.2	P	101.4	P	36.2	P	50.2	P	116.7	P	106.5	A	51.8	A	52.7	P	67.7	P	68	P	47.6	P	41.6	A	99.4	P	140	P	83.1	P	70.2	P	99.3	P	124.1	P	36.6	A	74.2	P
142707	68.6	P	87.8	P	47	P	69	P	91.8	P	27.5	A	65.9	P	52.9	A	95.8	P	81.2	P	43	A	36.7	P	97.7	P	99.3	P	61.8	P	61.3	P	93.5	P	97.5	P	51.5	P	59.1	P	71.3	P	76.4	P	20.2	A	56.4	P
142708	48.6	P	56.7	P	24.9	A	-11.6	A	57.6	P	48.2	P	22.9	P	50	M	80.9	P	60.2	P	35.2	A	31.9	P	73	P	63.6	A	74	P	42.7	P	83.6	P	68.8	P	29.3	P	16	P	105	P	96.7	P	51.7	P	50.2	P
142709	405.3	P	390.3	P	147.7	P	87.5	P	504	P	610.3	P	209	P	161.8	P	370	P	514.2	P	171.4	P	153.7	P	374.4	P	309.2	P	57.5	P	255.8	P	448.3	P	508.9	P	201.5	P	193.2	P	286.6	P	426.2	P	183	P	208.3	P
142710	74.9	P	72.5	P	0.5	A	60.9	A	104.2	P	96	A	-2.3	A	16.8	A	104.8	P	82	P	21.5	A	14.3	M	77.6	P	156.4	P	6.3	A	-9.9	A	113.4	P	72	P	29.5	M	31.1	A	40.2	A	105.3	P	2.7	A	2	A
142711	353.5	P	393.1	P	194.8	P	137.4	P	458.1	P	406.4	P	245.5	P	178.2	P	457.7	P	437.4	P	304.2	P	192	P	368.3	P	433.1	P	208.1	P	212.4	P	463.2	P	490.1	P	196.4	P	164	P	340.9	P	486.6	P	173.6	P	229.6	P
142712	-21.1	A	-23.1	A	-15.4	A	-12	A	0.8	A	-11.9	A	-45.7	A	-1.8	A	-2.4	A	4.7	A	-17.5	A	-2.6	A	-20.4	A	8	A	-20.7	A	-7.6	A	-16.3	A	-1.5	A	-4.7	A	-18.2	A	8.7	A	-14.1	A	-15.4	A	-21	A
142713	62	P	143.8	P	24	A	19.2	A	129.2	P	128.1	P	29.8	P	33.3	P	146.5	P	147	P	26.5	A	30.3	A	90	P	106.5	P	25.6	P	40.2	P	117.7	P	117	P	18.7	P	43.4	P	159.3	P	101.8	P	27.2	A	17.9	A
142714	26.9	A	26.9	A	58	A	34.4	A	38.6	A	19.7	A	28.3	A	33.2	A	41.9	A	50.3	A	26.8	A	39.8	A	32.1	A	42.7	A	30.4	A	33.6	A	29.6	A	69.3	A	30.3	A	14.8	A	9.2	A	37	A	22	A	55.1	A
142715	153.7	P	196.5	P	88.2	P	57.1	P	181.3	P	133	P	80	P	57.8	P	248.1	P	224	P	101.1	P	73.7	P	174.6	P	152.9	P	30.8	P	66.3	P	158.3	P	230.8	P	73.9	P	77.1	P	253	P	206.7	P	83	A	75.6	P
142716	174.9	P	165.7	P	78.5	P	79.5	P	255.1	P	285.4	P	60.4	P	115.2	P	236.2	P	255.9	P	119.7	P	68.6	A	221.7	P	175.6	P	77.2	A	96.1	P	185.7	P	204.5	P	53.1	P	59.5	P	173.7	P	252.2	P	110.4	P	102.9	A
142717	120.7	P	97.9	P	81.9	P	75.5	P	80.6	P	68.5	A	82.5	A	115.2	P	128.1	P	95.4	P	105.5	P	80.2	P	129.7	P	132.6	P	72.1	A	76.8	P	112.7	P	117.1	P	78.5	P	80.8	P	103.5	P	101.7	P	87.9	P	93.9	M
142718	222.7	P	480.6	P	19.1	A	28.9	A	549.8	P	545.8	P	7	P	67.7	A	457.6	P	556.8	P	28	A	21.8	M	436.6	P	498.4	P	53.6	M	65.2	A	409.9	P	526.2	P	28.3	P	43.1	P	538.4	P	579.5	P	71.8	P	62.2	P
142719	-9.2	A	-6.2	A	75.1	P	74.3	P	-3.4	A	-13.7	A	105.1	P	86.6	P	0.2	A	3.5	A	71.2	P	169.2	P	-28.3	A	-10.9	A	95.1	P	92.5	P	-5.4	A	3.4	A	77.5	P	92.8	P	1.6	A	5.6	A	138.2	P	109	P
142720	54.2	P	80.4	P	11.1	P	23.5	A	113.3	P	17.5	A	41.7	P	51	P	107.7	P	87.4	P	39.1	P	8.9	A	107.7	P	98.8	P	27	A	42.4	P	87.4	P	83.1	P	15.2	A	12.5	A	114.3	P	114.1	P	1.6	A	30	A
142721	-21.3	A	15.5	A	-27.2	A	12.9	A	3.7	A	-17.2	A	-3	A	-20.1	A	-8.2	A	-16.8	A	-14.9	A	21.8	A	-8.7	A	10.9	A	8.7	A	-21.3	A	7.6	A	4.2	A	-13	A	-9.5	A	11.3	A	-9.7	A	8.5	A	-10.3	A
142722	58.7	A	181.5	P	34.6	A	79.4	A	217.9	P	137.8	A	141.2	P	106.2	A	219.8	P	185.9	P	55.7	P	147.1	P	107.4	A	169.4	A	161.3	P	109.3	A	125.3	P	203.7	P	142.3	P	155.3	P	229.7	P	192.8	P	205.8	P	130.4	A
142723	361.5	P	600.4	P	283.5	P	279.9	P	557.6	P	233.5	P	355.8	P	379.6	P	504.9	P	522	P	450.4	P	314.2	P	273.8	P	310.1	P	199.3	P	217.2	P	589.2	P	568	P	295.2	P	291.6	P	693.5	P	639.2	P	297.6	P	376.6	P
142724	231.3	P	233.7	P	192.8	P	212.5	P	302	P	364.3	A	217.2	P	203	P	263.6	P	302.6	P	158.1	P	253.1	P	151.8	P	221.8	P	272.2	P	256.2	P	211.5	P	234.4	P	310.5	P	219.8	P	231.3	P	235	P	200.6	P	169.1	P
142725	45.1	A	51.1	A	-1.1	A	11	A	25.2	P	71.7	A	27.1	A	10.4	A	60.8	P	62.1	P	16	A	14.6	P	45.9	A	48.2	P	10.9	A	-8	A	42	P	66.6	P	14.5	P	22.8	A	78.3	P	60.7	P	26.1	M	25.3	A
142726	21.7	A	18.7	A	26.3	M	32.4	A	-12.1	A	6.5	A	45.6	P	31.4	A	11.7	A	2.4	A	44.1	A	33.8	P	3.9	A	10	A	39.5	A	23.1	A	4.9	A	6.5	A	32.7	P	34.1	P	23.7	P	15.9	P	70.9	P	76.2	P
142727	27.7	A	60.8	A	42.7	A	67.5	A	56.6	A	96.3	A	54.9	P	14.7	A	70.6	P	116.6	A	46.1	A	84.3	P	56.8	A	45	A	50.4	P	90.1	P	62.5	A	43.7	P	60	P	93.4	P	85.2	A	90.8	P	123.8	P	30.8	A
142728	15	A	44.7	P	-5.4	A	-24.6	A	51	P	76.2	P	3.8	A	-22.8	A	48.9	P	42.4	P	32.1	A	0.6	A	25.6	A	42.3	P	7.1	A	4.7	A	58.8	P	67.9	P	-0.3	A	24.7	A	46.2	A	59.7	P	22.7	A	19.4	A
142729	45.5	A	5	A	16.1	A	22.1	A	35.9	A	23.9	A	39.1	P	-0.5	A	36.5	A	43.9	A	45.9	A	28.2	A	38.9	A	47.5	A	45.8	P	5.8	A	28	A	26.6	A	41.4	P	38.3	P	20.4	A	35.9	A	49.3	P	26.1	A
142730	24.9	A	44	A	48.9	A	6.2	A	83.8	P	83.4	A	42	A	17.5	A	91.7	P	66.5	A	43	P	40.7	A	31.4	A	49.2	A	31.2	A	11.5	A	86.6	P	53.6	P	42	A	51.6	P	65.9	P	65.9	P	38	A	46.4	A
142731	440.5	P	514.6	P	-2.9	A	-8.7	A	454.7	P	425.7	P	2.7	A	-11	A	406.4	P	418.2	P	45.3	P	-4.3	A	621.7	P	538.5	P	-3	A	-4	A	365.8	P	383.8	P	-6.6	A	0.2	A	669.6	P	516.1	P	11.2	A	-4.7	A
142732	-69.2	A	-64.4	A	-66.8	A	-42.1	A	-42.7	A	-101.8	A	-98.8	A	-64.9	A	-47.6	A	-104.6	A	-58	A	-91.3	A	-73.1	A	-61.9	A	-112.5	A	-96.9	A	-23.4	A	-49.9	A	-36.3	A	-67	A	-30.1	A	-71.8	A	-53.9	A	-37.1	A
142733	4.4	A	56.7	P	43.5	P	3.1	A	-8.7	A	-62.9	A	-48	A	42.6	A	-30.5	A	-46.9	A	-28.1	A	7.6	M	-18.7	A	-9.6	A	-4.2	A	23.8	P	-6.8	A	-34.3	A	5.4	A	-14.5	P	0.5	A	-36.7	A	0.2	A	-11.9	A
142734	106.2	P	86.7	P	68.5	P	55.1	P	48.4	P	98.9	P	55.7	P	46.5	A	64.5	P	74.2	P	47.9	A	74.8	P	121.8	P	86.1	P	58.2	A	62.2	P	54.7	P	86.5	P	61.7	P	64.8	P	104.6	P	76.1	P	94.7	P	60	P
142735	123.8	P	44.3	P	85.9	P	45	P	32.1	A	34	A	102.7	M	90.2	P	24.2	A	26.8	A	70.4	P	49.3	A	37	A	32.6	A	63.7	P	88	P	37.2	A	10	A	60.9	P	61.4	P	41.4	P	14.6	A	88.3	P	65.9	P
142736	419.2	P	468.4	P	253.9	P	297	P	430.1	P	471.2	P	206	P	272.8	P	477.3	P	331.5	P	245.8	P	231	P	449.5	P	452.6	P	281.5	P	369.6	P	418	P	382.7	P	289.5	P	276.5	P	470.8	P	379.7	P	206.8	P	231.8	P
142737	625.6	P	450.3	P	481.5	P	455.9	P	420.4	P	162	P	410.7	P	512.3	P	391.4	P	251.4	P	451.3	P	366.5	P	633.1	P	922	P	299.6	P	398.3	P	575.1	P	519	P	315.6	P	457.9	P	287.4	P	435.8	P	248.1	P	417	P
142738	57.2	P	61.9	P	17.1	A	41.6	P	51.1	P	63.8	A	20.2	P	31	A	44.2	P	24.1	A	41.9	P	35.4	P	52.2	P	46.2	P	28.7	A	22.4	P	46.2	P	63.2	P	28.5	P	41.1	P	65.7	P	40.1	P	37.2	P	33.2	A
142739	27.2	P	26.4	P	13.1	A	30.7	P	20.3	P	28.5	A	3.8	A	-9.2	A	33.3	P	25.7	P	-3	A	23.1	P	38.4	P	51.4	P	2.2	A	2.3	A	9.6	A	14.2	A	13.2	A	21.4	A	11.3	A	24.7	A	20.7	A	17.4	M
142740	75.9	P	62.6	P	54.4	P	57.9	P	40	P	50.9	P	33.5	P	48.9	P	71.9	P	29.2	A	48	P	41.2	P	76.3	P	63.6	P	56.3	P	46.9	P	59.7	P	43.5	P	42.5	P	56	P	46.4	P	39.3	P	27.5	A	41.7	P
142741	9.2	A	-2.1	A	2.2	A	-1.4	A	-11.4	A	-19.4	A	-3.3	A	-5.9	A	-6.5	A	-3.3	A	3.9	A	9.6	A	-10.5	A	-26.3	A	-7.2	A	-0.5	A	-9.5	A	-11.5	A	7.7	A	-13	A	-9	A	-19.4	A	8.8	A	0.8	A
142742	123.1	P	103.8	P	44.3	A	39.9	A	141.5	P	75.8	A	59.1	P	65.7	P	88.2	A	136.9	A	-10.3	A	30.1	P	88.2	M	95.2	P	9.1	A	48.7	P	149.3	P	82.6	P	41.8	A	53.6	P	41.5	A	131.1	P	9.1	A	31.7	A
142743	4.9	A	35.4	P	-5.6	A	-32.7	A	41.3	A	2.9	A	-0.5	A	-15.1	A	35.1	A	49.8	A	-15.9	A	-15.1	A	21	A	70.7	P	-2.8	A	14.3	A	38.2	A	48.7	P	0.5	A	-12.1	A	42.7	A	48	A	33.9	A	2.2	A
142744	33.2	A	50.7	P	-18	A	2.1	A	46.2	P	18.1	A	-2.4	A	4.6	P	31.3	P	-3.1	A	-16	A	4.8	A	57	A	48.5	P	-31.1	A	-0.6	A	29.1	A	31	A	-12.4	A	-2.6	A	38.2	A	69.8	P	-34.3	A	0.7	A
142745	80.3	A	60.5	P	44.4	P	52.4	A	71.8	P	101.9	P	58.2	A	70.6	P	87.4	P	99.2	A	53.1	A	42.6	P	94	P	68.3	P	65.4	A	62.4	P	81.9	P	73.8	P	46.7	P	58.6	P	71.2	P	81.5	P	83.4	A	45.3	A
142746	1312.5	P	601.3	P	1208.2	P	1018.8	P	512.6	P	727.5	P	1002.5	P	915.7	P	647.1	P	604.1	P	954	P	776.5	P	747.9	P	629.2	P	1065.2	P	972.6	P	474.8	P	475.3	P	606.2	P	584.9	P	404.3	P	387.2	P	622	P	687.6	P
142747	-82.4	A	-35.4	A	-70.3	A	-59.8	A	-12.2	A	-111.1	A	-38.8	A	-75.9	A	-53.5	A	-64.7	A	-79	A	-57.5	A	-95.1	A	-49.6	A	-73.5	A	-64.9	A	-84.3	A	-59.6	A	-21.9	A	-11.7	A	-51.7	A	-74.6	A	13.6	A	-42.1	A
142748	58.3	P	168.3	P	48.6	P	40	A	110.9	P	104.7	P	39.6	P	14.2	A	201.3	P	119.9	P	54.2	P	56.6	P	149.9	P	195.5	P	54	A	63.5	P	89.8	P	81.9	P	25.2	P	32.3	P	137.8	P	168	P	33.4	A	48.9	P
142749	53.9	P	41.3	P	80.4	P	85.1	P	35.2	P	34.3	A	72.5	P	86.2	P	32.7	P	43	P	122.6	P	101	P	78.8	P	45.5	P	83.2	P	66.6	P	57.8	P	42.4	P	71.5	P	90.5	P	53.9	P	27.4	P	89.5	P	82.5	P
142750	102.5	P	68.9	P	59.1	P	101.9	P	65	P	59.7	P	68.4	P	75	P	66.2	P	59.3	P	84	P	47.3	A	87.5	P	84.6	P	75.4	P	34	A	60.2	P	31.7	P	70.9	P	68.1	P	63	P	59.6	P	49.2	P	76.1	P
142751	19.6	A	39	A	-39.4	A	-10.7	A	12.7	M	-45.7	A	-45.1	A	-27.1	A	26.1	A	-35.5	A	0.5	A	-40.7	A	-36.6	A	-37	A	-41	A	53.2	A	-18.5	A	-28.4	A	27.1	A	-6.1	A	-36.6	A	-37.6	A	-17.9	A	-40.2	A
142752	-47	A	85.5	P	29.8	A	-7	A	64.8	A	-33.2	A	17.9	A	-48.5	A	72.8	P	-0.5	A	47	A	9.9	A	49.6	P	48.5	A	-25.8	A	28.3	A	1.5	A	90.8	P	33.6	A	6	A	26.6	P	20.7	P	17.2	A	-3.3	A
142753	27.7	A	23.9	A	-6.6	A	11.2	A	31	P	61.3	A	3.8	A	9.8	A	25.8	A	17.5	A	18.8	A	21.4	A	24.3	A	23.6	A	0	A	9.3	A	37.3	A	5.9	A	1	A	9	A	20.6	A	40.7	P	31.2	P	18.6	P
142754	29.7	A	77.6	P	-35	A	29.4	A	88.8	M	175.6	A	20	A	-17.8	A	124.9	P	123.1	A	50.1	A	-9.7	A	46.1	A	75.9	A	11.9	A	47.4	A	100.8	P	83.3	A	34.4	A	45.5	A	69	A	129.2	P	18.2	A	44.9	A
142755	23.6	P	77.7	P	44.5	A	86.8	P	69.2	P	98.1	P	38.8	P	71	A	52.2	P	57.4	P	53.5	P	92.7	P	46.2	P	85.2	P	117.6	P	52.1	P	66.5	P	42.7	A	118.6	P	118.1	P	67.1	P	77.3	P	71.7	P	69	P
142756	147.9	A	222.2	P	293.9	P	215.1	P	287.8	P	191.1	P	252.2	P	167.9	P	259.5	P	284.2	A	416.6	P	270	P	98.7	P	206.1	P	318	P	453.5	P	236.8	P	348.1	P	329.4	P	272.8	P	155.2	P	184.5	P	208.4	P	260	P
142757	200.6	P	273.6	P	359.6	P	563.6	P	233	P	343.4	P	481.1	P	386.9	P	217.8	P	256.9	P	336.5	P	454.5	P	239.4	P	243.2	P	569.3	P	388.7	P	248.8	P	244.1	P	442.9	P	435.7	P	252.2	P	258.5	P	536.4	P	579.2	P
142758	54.1	A	151.9	P	39.2	A	23.7	P	124.6	P	87.3	P	41.9	A	29.7	A	93.1	P	92.3	P	58.4	P	47.5	A	112.9	P	83.8	P	56.1	A	37.4	P	59.7	P	98.2	P	25.2	A	35.4	P	99.1	P	103	P	19.2	A	50.2	P
142759	23.2	A	63.2	P	4.9	A	20.4	A	88.2	P	32.8	A	-12.1	A	34.4	A	93.1	P	87.2	P	19.7	A	-3.1	A	84.4	P	74	P	-0.9	A	1.1	A	66.3	P	86.6	P	15.6	A	24.4	A	34.7	P	117	P	11.2	A	37.2	P
142760	53.4	A	37.3	P	30.1	A	33.1	A	50.7	P	104.6	A	88.9	A	9.4	A	80.6	P	78.1	P	32.5	A	42.3	P	38.1	A	73.1	P	20.7	A	43.7	A	81.9	P	76.4	P	27.9	A	28.9	A	82	A	70.6	P	65.5	P	72.4	A
142761	-52.9	A	-27.2	A	-26.9	A	-60	A	-1.3	A	-83.1	A	-61.1	A	-45.2	A	-16.4	A	-35.9	A	-25.6	A	-13.2	A	-60.9	A	-38.2	A	-60.7	A	-17.8	A	-32.5	A	-27.7	A	-14.5	A	-27.4	A	-46.7	A	-10.8	A	-10.3	A	-29.1	A
142762	0.2	A	87.2	P	46.4	M	173.7	P	41.2	M	18.4	A	95.5	P	54.1	P	49.1	P	37.6	P	-21.2	A	147.8	P	36.3	A	96.4	P	144	P	128.8	P	14.5	M	37.2	P	167.3	P	147	P	66.8	P	90.9	P	156.1	P	150.3	P
142763	82.6	P	104.9	P	46.1	A	65.5	P	100.1	P	141.1	P	23.7	A	25.9	A	134.1	P	168.2	P	40.4	M	99.7	P	82.4	P	112.9	P	61.8	A	46.4	A	140.6	P	159.4	P	45.1	M	34.3	M	110.3	P	87.5	P	72.2	P	74.5	P
142764	-88.1	A	-23.5	A	-50.2	A	-26.9	A	32.9	A	-20.2	A	-31.9	A	-47.3	A	21.9	A	-78.7	A	-57.6	A	-17.7	A	-56.5	A	9.6	A	-57.6	A	-27.3	A	20	A	4.1	A	-26.4	A	-11.4	A	0	A	-5.6	A	-4.6	A	-26.2	A
142765	45.1	P	67	P	65.1	P	57	P	71.4	P	67.5	P	55.9	P	18.3	A	67.2	P	78.1	P	40	A	39.5	P	44.7	P	50.8	P	44.1	P	48.8	P	84.1	P	64.9	P	44.7	P	38.7	P	49.6	P	76.4	P	58.7	P	36.9	P
142766	146.6	P	125.5	P	83.2	P	104.8	P	117.4	P	160.3	P	146.1	P	186.8	P	124.6	P	51.2	A	169.1	P	125.9	P	98.5	P	81.6	P	83.8	A	69.1	P	133.5	P	59.2	P	81.5	P	86.4	P	135.5	P	106.2	P	141.8	P	179.3	P
142767	174.5	P	233.2	P	66.5	P	50.6	P	280.4	P	302.8	P	57.7	P	83.8	P	356.3	P	292.9	P	52.3	A	76.8	P	325.4	P	372.4	P	60.3	A	75	P	253.1	P	271	P	55.3	A	34.3	P	328.8	P	309.8	P	51.3	P	70.6	P
142768	10.3	A	30.4	P	18.7	A	21.7	P	11.7	A	79.2	P	9.2	A	12.5	A	32.2	A	-10.3	A	43.6	P	-11.9	A	11.1	A	33.3	P	16.3	A	-10.6	A	1.7	A	44.1	P	44.7	P	18.6	P	31.3	P	25.5	P	35.6	P	23.9	A
142769	48.5	A	-9	A	39.2	A	11.7	A	-2.7	A	60	A	-29.7	A	5.6	A	3.1	A	36.6	A	64.4	A	14.8	A	25.2	A	-1.3	A	-16.1	A	9.9	A	21	A	50.5	P	102	A	44	A	-18.8	A	25.1	A	37.7	A	46.8	A
142770	31	P	45.7	P	83.7	P	89.5	P	42.7	P	70.7	P	98.5	P	87.2	P	30.1	P	18.1	A	52.5	P	96.3	P	26.4	A	37.1	A	114	P	93.7	P	28.7	A	39.9	P	94.6	P	79.9	P	36.1	P	49	P	56.5	P	86	P
142771	13.1	A	55.4	P	8	A	-0.7	A	63.7	P	17.3	A	-15.3	A	-6.4	A	72.2	P	63.5	P	-2.7	A	7.8	P	80.4	P	70.5	P	21.6	A	15.5	A	82.2	P	99.4	P	10.6	A	4.1	A	90.6	P	81.5	P	18.8	A	10	P
142772	30.8	A	57.2	P	1.9	A	12.8	A	48.3	P	13.5	A	-4.6	A	-20.6	A	26.5	P	65.7	P	17.9	A	3.6	A	55	P	30.1	P	16.8	A	26.2	A	48	P	55.6	P	13.9	A	2.6	A	43.7	P	36.3	A	-26.9	A	3.9	A
142773	54	A	37	A	95.8	P	78.4	A	44.3	A	84.5	P	120.8	P	118.5	P	42.1	A	93.3	P	74.2	P	85.1	P	70.4	A	35.8	A	170.1	P	139.4	P	97	P	42.2	A	103.2	P	88.5	P	36.7	A	51.6	A	96.3	P	106	P
142774	-18	A	-18.2	A	-13.3	A	-15.6	A	30.4	A	-59.4	A	-15.6	A	-2.4	A	-17	A	-56	A	-0.3	A	23	A	-32.5	A	1.5	A	-15.1	A	23.7	A	-20.3	A	5.4	A	-11.8	A	-3.4	A	-30.2	A	-5.3	A	5.3	A	5.9	A
142775	-28.9	A	-8.5	A	-4.5	A	-16.2	A	-1.9	A	-3.2	A	-30.7	A	-54.5	A	11.5	A	11.9	A	-29.9	A	-14.6	A	-25.7	A	14.2	A	-49.6	A	-24.2	A	-21.6	A	0.8	A	-20.5	A	-25.4	A	-4.9	A	-3.4	A	-14.3	A	-24.5	A
142776	204.6	P	213.4	P	101	P	112.4	P	173.2	P	356.3	P	75.6	P	122.5	A	212.5	P	204.9	P	155.4	P	83.5	P	253.7	P	229.4	P	21.8	A	52.8	P	135	P	169.2	P	71.9	M	103.3	P	172.2	P	211.4	P	37.4	P	112	P
142777	235	P	342.7	P	81.9	P	80.9	P	329.9	P	154	P	46.8	P	68.2	P	401	P	317.2	P	72.6	P	56.1	P	255.8	P	371.6	P	66.9	P	76.9	P	320	P	324.4	P	28.7	P	55	A	416.1	P	367.1	P	30	P	33	A
142778	61.8	P	120.7	P	-11.1	A	52.5	P	160.5	P	38.7	A	22	P	25.3	A	166.9	P	71.5	P	42.7	P	63.7	P	154.4	P	130.2	P	16.7	A	31.2	A	88.3	P	136.1	P	15	P	46.5	P	163.1	P	121.5	P	55.6	P	56.8	P
142779	-12.7	A	-17.4	A	-14.5	A	-11.8	A	-23.3	A	-44.6	A	-7.8	A	-12.1	A	-1.9	A	-44.7	A	18.3	A	29.5	A	-23.3	A	13.6	A	-18.9	A	-8.2	A	7.3	A	-11.6	A	22.1	A	-9.5	A	3.4	A	-23.8	A	1.4	A	0.5	A
142780	11.1	A	46.7	P	27.3	A	22.8	A	21.1	P	58.1	P	36.2	A	-19.8	A	65	A	56.8	A	39.1	A	67.4	P	5.7	A	28.1	A	20.1	A	29.3	A	105.9	P	40.7	P	40.9	A	60.7	A	90.6	P	66.1	P	70.4	A	52.9	A
142781	402.4	P	510.3	P	135	P	128.1	P	564.4	P	355.5	P	246.8	P	158.1	P	565.8	P	560.6	P	170.9	P	109.7	A	512	P	785	P	103.2	A	166.4	P	648.6	P	603.8	P	144.3	P	171.9	P	470.2	P	687.5	P	177.2	P	166.7	P
142782	126.7	P	184	P	77.6	P	108.1	P	236.6	P	102.6	P	81.7	P	84.4	P	205.1	P	175.7	P	105.3	P	93.5	P	247.7	P	232.2	P	123.3	P	82.2	P	205.5	P	208.1	P	85	P	102.1	P	226.7	P	197.6	P	102.6	P	113.8	P
142783	48.1	P	54.8	P	23.9	P	36.4	P	50	P	41.7	A	20.6	A	32.7	A	59.1	P	37.1	A	9	A	6.1	A	66.6	P	67.8	P	22.2	A	17.6	A	62.8	P	51.2	P	2.4	A	25.4	P	51.3	P	49.5	P	15.2	A	16.4	A
142784	159.1	P	136.7	P	80.2	P	103.4	P	209.5	P	97.1	P	107.9	P	107.6	P	197.3	P	199.7	P	112.1	P	110.1	P	189.1	P	183.4	P	86.9	P	67.1	P	177.9	P	202	P	102.3	P	74.9	P	205.8	P	211.3	P	73.4	P	116.9	P
142785	207.3	P	185.2	P	176.8	P	158.7	P	222.7	P	207.2	P	154.5	P	231.5	P	238.2	P	209.3	P	222.4	P	236.7	P	251.1	P	258.5	P	220.9	P	248.1	P	266.8	P	292.4	P	210.8	P	183.4	P	298.4	P	224.1	P	186.2	P	162.6	P
142786	472.8	P	442.2	P	451.6	P	480.2	P	444.1	P	788.3	P	465.5	P	514.2	P	550.6	P	516.1	P	408.7	P	502.6	P	510.1	P	593.5	P	541.8	P	476.9	P	512.8	P	425.1	P	504.1	P	507.2	P	526.2	P	604	P	499.4	P	446.2	P
142787	-60.6	A	-33.9	A	-52.9	A	-82.5	A	-71.5	A	-111.8	A	-115.3	A	-108.9	A	-33	A	-75.5	A	-96.5	A	-50.4	A	-75.2	A	-51.7	A	-108.3	A	-74.7	A	-98.7	A	-64.3	A	-39.8	A	-45.6	A	-52.2	A	-86.8	A	-57.3	A	-73.6	A
142788	110.7	P	143.4	P	56.3	P	43.6	P	127.3	P	113.9	P	59.7	P	54.3	P	142.8	P	128.6	P	37	A	37.8	P	130.9	P	109.2	P	35.3	A	38.6	A	93.1	P	141.2	P	41.8	P	45.7	P	109.2	P	122.3	P	46	P	52.8	P
142789	190.1	P	242.6	P	184.6	P	227.7	P	191.8	P	115.3	P	174.3	P	172.2	P	178.6	P	152.8	P	97.8	P	159.2	P	193.8	P	245.3	P	185	P	178.2	P	197.7	P	196.7	P	195.2	P	189.7	P	179.9	P	194.4	P	133.8	P	182	P
142790	57	P	35.5	P	54.3	M	44.7	A	46.1	P	48.4	A	45.5	A	51.1	A	41	P	49.3	A	11.3	A	40.8	P	39.1	P	25.9	M	56.9	A	54.8	P	65.4	P	22	P	49.6	P	49.3	P	12.5	A	38.1	A	35.6	P	21.6	A
142791	6302.2	P	5197.7	P	3132.2	P	3501.3	P	5209.4	P	6455.6	P	3724.2	P	4001.7	P	3776.3	P	5070.7	P	4868.7	P	2902.8	P	5766.4	P	5300.6	P	3144.5	P	3099.5	P	4964.5	P	4480.7	P	2940.2	P	3072.7	P	5101.6	P	4454.7	P	2366.6	P	3218.7	P
142792	7.1	A	-11.9	A	48.4	P	78.8	P	-6.2	A	-2.6	A	13.9	A	20.4	A	-14.8	A	-10.9	A	-9.2	A	35.2	P	18.9	A	4.1	A	21.2	A	35.2	P	-59	A	12.2	P	32.9	P	38.5	P	44.7	A	5.6	A	45.6	P	45.7	P
142793	72.8	P	46.7	P	64.4	P	58.5	P	25.4	P	4.2	A	53.1	P	60	P	33.4	P	20.7	A	42	P	57.4	P	29.6	P	37.9	P	10.8	A	25.2	P	55.6	P	14	P	41	P	54.4	P	29.2	P	27.2	P	31	P	55	P
142794	951.1	P	711.4	P	823.6	P	901	P	1530.7	P	526.5	P	1613.1	P	931.2	P	831	P	1140.8	P	1997.8	P	1056.5	P	881.6	P	1207.9	P	1631.7	P	1640.8	P	1164.2	P	1318.1	P	1202.6	P	968.8	P	802.4	P	850	P	627.1	P	924.7	P
142795	54.4	P	86.8	P	41.4	P	43	P	127.7	P	156.9	P	41	P	28.5	M	120.6	P	123.9	P	43.2	P	55.1	P	106.7	P	72.3	P	33.3	P	37.3	P	117.1	P	103.5	P	54.7	P	52.5	P	127.7	P	122.8	P	48.6	P	34.7	A
142796	95	P	71.8	P	142.2	P	91.5	P	21.9	A	-11.1	A	70.8	P	134.4	P	37.5	P	15.1	A	57.7	A	48.2	P	17.9	A	37.5	A	56.4	P	79	P	95.6	P	52.8	P	56.2	P	52.4	P	13	A	19.9	P	69.5	A	100.4	P
142797	44	P	27.5	P	38.4	P	27.5	P	22.3	P	27.4	A	25.9	P	8.2	A	35.7	P	30.4	P	14.7	A	19.9	A	25.2	A	44.4	P	7.6	A	0.1	A	37.3	P	23.3	A	17.7	P	10.1	A	29.4	P	29.7	P	28.8	P	12.3	A
142798	8007.7	P	6217.1	P	4040.6	P	4457.1	P	5904.7	P	9505.9	P	5687	P	6289	P	4876.4	P	8003.5	P	8208.9	P	4476.7	P	7936.5	P	6685.7	P	5299.1	P	4180.5	P	7094.6	P	5416.1	P	3821.7	P	3777.7	P	6936.9	P	5966.3	P	4351.1	P	4749.5	P
142799	4.1	A	32.6	A	60.7	P	56.5	P	27.2	P	15	A	35.2	P	45.6	A	58.9	P	-0.6	A	29.7	A	96	P	13.4	A	39.2	A	72.4	P	45.8	P	22.2	A	26.9	A	57.3	P	56	P	25.6	P	53.1	P	49	P	76.1	P
142800	217.8	P	138.2	P	132.3	P	110.4	P	118.5	P	125	P	160.8	P	138.9	P	127.7	P	80.6	P	205.4	P	112.5	P	165.4	P	114.3	P	86.6	P	82	P	141.6	P	120.7	P	80.8	P	96.6	P	147.6	P	137.2	P	86.5	P	145.9	P
142801	50.2	P	49.1	P	37.3	P	7.6	A	114.5	P	20.7	A	57.7	P	56.7	A	98.7	P	153.3	P	45.9	P	56.1	M	93.2	P	172.6	P	51.3	P	51.8	A	52	P	57.5	P	13.3	A	43.8	P	121.7	P	116.4	P	30.2	P	53.1	P
142802	42.9	P	12.2	A	21.4	P	16.1	A	44.3	A	29	A	28.5	A	58.2	P	41.8	P	73.3	P	36	A	21.1	A	54.8	P	60.1	P	20.2	A	49.2	P	31.1	A	12.9	A	17	A	-7	A	32.2	A	30.9	P	30.5	M	25.4	A
142803	2.8	A	-8.7	A	72	P	138.2	P	-21.9	A	-21.6	A	72.3	P	68	P	-18.4	A	8.4	A	59	A	61.8	P	9.8	A	25.3	A	97.2	A	85	P	-9.4	A	-11.7	A	124.5	P	126.8	P	16	A	2.8	A	83.7	P	112	P
142804	255.6	P	248.2	P	148.8	P	143.2	P	310.5	P	460	P	160.4	P	142.6	P	239.1	P	383.8	P	192.6	P	141.9	P	240.5	P	240.9	P	122.8	P	127.3	P	288.7	P	261.9	P	152.2	P	137.2	P	272.7	P	337.6	P	116.8	P	127.3	P
142805	79.7	P	249.4	P	-45.2	A	-36.1	A	245.2	P	259.3	A	-29.5	A	-19.2	A	183.8	P	214.8	P	-21.4	A	-18.5	A	94.3	A	189.5	P	34	A	17.8	A	237.9	P	208.6	P	-73.5	A	-11.9	A	154	A	237.8	P	13.3	A	-1.5	A
142806	21.4	A	172.2	P	-51.5	A	-49.1	A	144.3	P	284.7	P	-56.4	A	-116.9	A	176.3	P	146.8	P	-82.7	A	-75.2	A	90.9	A	124.3	P	-141.5	A	-40	A	131.8	A	196.3	P	-27.1	A	-51.7	A	121	M	214.5	P	-46.8	A	-45.2	A
142807	34.4	A	37.1	A	3757.6	P	4833.4	P	13.7	A	63.2	A	4667.9	P	4575.9	P	39.3	A	1.3	A	4194.9	P	4341.4	P	70.5	A	29.5	A	5747.4	P	4320.8	P	57.1	A	27.8	A	4159.2	P	4182.1	P	49.9	A	77.4	P	4469.5	P	4050.1	P
142808	20.4	A	12.4	A	23.5	P	13	A	7.8	A	11.5	A	8.9	A	27.1	A	16.9	A	40.6	A	46.5	P	-6	A	20.4	A	8.9	A	18.5	A	19.8	A	4.9	A	12.3	A	30.4	P	2.4	A	22	A	4.4	A	12.7	A	7.1	A
142809	-55.4	A	4.4	P	-34.9	A	-10.9	A	12.6	P	-6.2	A	-28	A	-24	A	45.5	P	1.8	A	-24.2	A	-27.9	A	-6.6	A	-3.7	P	-44.2	A	-30.6	A	19.3	A	41.5	P	-34	A	-31.3	A	39.2	P	4.8	P	-54.2	A	-12.1	A
142810	27.4	A	13.3	A	-44.2	A	15.7	A	-34.1	A	-65.6	A	6.6	A	3.4	A	-27.6	A	-36.1	A	-65.3	A	-22	A	-41.6	A	-75	A	-46.6	A	-6	A	-38	A	-7.9	P	-25.5	A	-22.9	A	-33.4	A	-27.4	A	-31.8	A	-29.4	A
142811	17.5	A	100.8	P	17.1	A	46.6	A	119.4	P	86.6	P	4.3	A	34.6	A	141.1	P	141.5	P	46.2	P	34.4	P	86	P	147.9	P	31.4	A	34.1	P	132.4	P	99.5	P	32.7	P	26.5	P	76.4	P	132	P	22.5	A	41.4	P
142812	-14.1	A	38.3	A	40.7	A	11	A	26.3	A	-1.6	A	-0.6	A	22.1	A	-9.7	A	2.5	A	27.5	A	46.6	A	22.5	A	47.5	A	-7.6	A	37.2	A	46.5	A	11.4	A	28.8	A	-36.9	A	9.4	A	24.8	A	-11.6	A	0.7	A
142813	45.2	P	20.5	P	90	P	30.8	A	16.3	M	28.4	A	45.7	P	49.7	P	48.4	P	21.4	P	47.1	P	55.5	P	29.1	A	37	P	23	A	51	P	28.4	P	32.8	P	45.5	P	52.6	P	26.7	P	17.9	P	38.9	P	67.5	P
142814	18.9	P	11.4	P	17.7	P	22.6	P	6.6	A	-3.7	A	8.6	A	23.2	P	5.2	A	14.1	A	15.1	A	7.7	A	-3.4	A	0.3	A	18.5	A	13.5	P	1	A	7.6	A	12.1	P	19.6	P	1.1	A	-5.1	A	19.4	P	12.2	A
142815	98.9	P	69.8	P	27.9	A	14.3	A	143.5	P	68.1	A	64.1	A	72.5	P	103.9	P	100.4	A	42.1	A	51.7	A	97.8	A	108.8	P	36.7	A	68.6	P	125	P	77.5	P	44.5	A	22.4	A	118.9	P	104.6	P	21.5	A	38.4	A
142816	11.1	A	21.9	P	15	P	8.5	A	18.8	P	1.6	A	-7.6	A	-9.1	A	4.8	A	10.9	A	-9.7	A	3.2	A	9.8	A	12.8	A	-3	A	17.8	A	-3.6	A	-8.3	A	-1.1	A	-2.7	A	1.6	A	6.2	A	-18.6	A	-8.1	A
142817	46.9	P	98	P	31.5	P	41.1	P	113	P	36.8	P	1	A	18.3	A	134.2	P	70.8	P	43.5	P	28.1	P	81.4	P	111.6	P	38.8	P	-20.8	A	89.4	P	91.1	P	27.5	P	21.7	A	90.8	P	95.7	P	47.5	P	19.1	A
142818	3.2	A	16.1	A	-37.9	A	-24.3	A	42.2	A	-10.2	A	-22	A	-9.2	A	13.7	A	23.3	A	-31.4	A	-20.3	A	24.3	A	15.6	A	-22.8	A	-30.1	A	46.7	P	29.3	A	-6.7	A	7.8	A	37.5	M	44.1	P	19.8	A	3.8	A
142819	-12.9	A	-21.9	A	-13.6	A	-11.9	A	-6.6	A	-10.4	A	-4.1	A	9.5	A	-3.6	A	24.3	A	-27.8	A	-5.4	A	-3.6	A	-4.3	A	-17.1	A	-17.6	A	-27.6	A	-2.9	A	-15.8	A	-10.1	A	-17.5	A	-14.4	A	-2.4	A	-18.4	A
142820	159	P	159.1	P	118.5	P	133.5	P	146.2	P	102.2	P	118.1	P	111	P	163.6	P	123.4	P	158.5	P	141.9	P	178.8	P	204.4	P	126.9	P	118	P	138.7	P	111.8	P	129.7	P	103.1	P	161.5	P	162.7	P	107.8	P	132.5	P
142821	239.8	P	184.3	P	134.3	P	145.5	P	224.5	P	201	P	135.8	P	179.6	P	236.4	P	157.3	P	224.7	P	141.3	P	253.8	P	254.8	P	133.4	P	125.6	P	235.4	P	208.9	P	143.5	P	143.7	P	226	P	223.4	P	151.1	P	124.4	P
142822	92.4	A	72.1	P	91.1	P	99.2	P	76.2	P	98.8	P	129.7	P	109.7	P	68	P	89.1	P	119.4	M	107.9	P	89.9	P	88.3	P	118.7	P	156.4	P	88	A	82.5	P	138	P	129.8	P	46.4	P	95.8	P	157	P	101.5	P
142823	123	P	175.9	P	79.8	P	35.1	A	190	P	139.6	P	67.2	P	91.4	P	198.5	P	193	P	107.4	P	66.2	P	175.6	P	183.2	P	86.5	P	58.3	A	214.4	P	232.2	P	45.4	P	72	P	208	P	235.6	P	43.3	A	75.3	P
142824	43.7	P	38.7	A	10.1	A	-0.4	A	20.9	A	-7.5	A	0.1	A	32.7	A	11.8	A	43.5	A	19.2	A	26.6	P	35.3	P	16.9	P	13.1	A	13.9	A	12.4	A	25.9	A	-3.1	A	7.2	A	28	A	33.1	P	25.3	A	7.6	A
142825	520.4	P	805.5	P	169.3	P	103.6	P	841.6	P	821.5	P	142.2	P	94.3	P	655.1	P	921	P	179.9	P	98.2	P	458.1	P	601.3	P	113.7	P	126	P	762.2	P	752.7	P	89.9	P	100.5	P	967.3	P	708.6	P	125.7	P	120.1	P
142826	35.8	A	13.4	A	29.8	A	61.3	A	50.6	P	94.4	P	49.8	A	46.8	A	53.4	P	52.6	A	75	A	63.3	A	12.4	A	19.9	A	59.2	A	51.6	A	49.4	A	58.6	A	48.9	A	69.8	A	26	A	40.3	A	31.6	A	52	A
142827	-8.6	A	62.7	P	59	P	27.9	A	58.6	P	3.1	A	47.8	A	32.5	A	85.8	P	70.2	P	46.1	A	53.8	P	41.5	P	91.1	P	33.9	P	12.1	A	86.6	P	54.1	P	51.6	P	14.1	A	54.4	P	50.8	M	41.4	M	74.1	P
142828	-14.5	A	-2	A	5.2	A	7.7	A	1.1	A	19.3	P	-11.3	A	1.6	A	5	A	-17.9	A	-2.5	A	-13.5	A	8.6	A	-19.5	A	-15.9	A	-1.6	A	0.4	A	-18.8	A	2.4	A	5.4	A	15	M	8.3	A	-5.5	A	6.3	A
142829	476.1	P	702.4	P	414.3	P	509.1	P	1018.1	P	1418.6	P	466.1	P	510.6	P	978.4	P	1051.3	P	413.8	P	549.9	P	1099.5	P	1009.2	P	665.9	P	519.4	P	872.3	P	1008	P	614	P	578.5	P	991	P	1044	P	602	P	532.4	P
142830	97.7	P	95.7	P	72	P	73.6	P	131	P	75.2	P	113.5	P	104.5	P	98.2	P	98.3	P	139.8	P	132	P	191.1	P	156.3	P	97.4	P	90.6	P	67.5	P	49.4	P	31.6	P	68.1	P	143	P	107.1	P	101	P	107.5	P
142831	29.7	A	11	A	146.3	P	201.1	P	28.1	A	4.1	A	298.9	P	240.3	P	6.8	A	-17.6	A	151.8	P	246	P	-5.6	A	15.3	A	235.1	P	268.5	P	9.1	A	-13.3	A	247.5	P	189.4	P	-1.3	A	25.3	A	280.1	P	210.9	P
142832	-43.7	A	-32.3	A	-22.9	A	-16.8	A	-10.9	A	-61.9	A	-39.8	A	-49.8	A	-9.4	A	-50.7	A	-86	A	-31	A	0.5	A	-12.6	A	-19.3	A	-32.4	A	-46.7	A	-39.3	A	-21.6	A	-14.1	A	-10.9	A	-22.3	A	-11.9	A	-20.5	A
142833	97.2	P	276.2	P	-75.3	A	-19.4	P	323.7	P	242.8	P	-53.8	A	-89	A	336.3	P	308.7	P	-49.9	A	-38.8	A	155.4	P	264.4	P	-69.8	A	-83.6	A	213.7	P	329.3	P	-32.2	A	-26.8	A	340.2	P	347.3	P	-18	A	-40.4	A
142834	58.8	P	58.5	P	31.5	P	26.5	A	77.2	P	103.9	P	32.8	A	29.3	P	54.1	P	53.9	P	29.5	A	58.9	P	29.2	A	83.2	P	43.7	P	41.3	P	56.6	P	61.8	P	35.6	A	21.3	A	35.9	A	47	P	41.3	A	53.6	P
142835	-22.5	A	-7.8	A	1.1	A	-16.3	A	1.6	A	-11.5	A	-20.4	A	-22.5	A	-6.8	A	-30.3	A	-4.3	A	-10.8	A	-4	A	-11.5	A	-10	A	0.3	A	5.8	A	-19.3	A	-1.9	A	7.6	A	15.8	A	-8.3	A	-13.8	A	-4.3	A
142836	110.2	P	87.8	P	121.3	P	75.4	P	88	P	78.1	P	81.8	P	54.4	A	70.8	P	89.8	P	105.5	P	77.5	P	36.9	A	47.2	P	108.6	P	92.9	A	98.1	P	95.5	P	126	P	105	P	71.4	P	88.7	P	110.5	P	106.7	P
142837	12.9	M	16.9	M	146.4	P	188.6	P	14	A	28.2	P	139.1	P	157.7	P	0.3	A	7.1	A	113.6	P	162	P	8.6	A	0.7	A	227.3	P	146.1	P	37.2	P	2.3	A	157.1	P	176	P	28.6	P	-0.8	A	168.4	P	185	P
142838	163.6	P	352.1	P	-1.5	A	2	A	354.1	P	308.2	P	0.6	A	19.5	A	422.6	P	479.4	P	-2.1	A	6.5	A	258.2	P	330.2	P	-3.6	A	29.8	P	279.5	P	417.3	P	17.4	P	16.8	A	468.2	P	404.2	P	4.1	A	19.5	A
142839	0.1	A	5.8	A	9.6	A	-7.1	A	-2.7	A	7.7	A	-6.1	A	11	A	10.5	A	-6.5	A	6.3	A	-12.7	A	1.2	A	6	A	-2.9	A	12.9	A	9.2	A	21.9	A	-0.7	A	-7.9	A	25.1	A	13.9	A	-2.9	A	10.8	A
142840	218.5	P	239.8	P	56.6	P	45.7	P	304.6	P	148.7	P	75.8	P	90.8	A	300.9	P	294.1	P	128.4	P	41	P	214.3	P	299.2	P	73.7	P	71.7	P	254.9	P	283.7	P	56.7	P	72.1	P	356.9	P	308.8	P	67.7	A	110.7	P
142841	23.3	A	35.3	A	193.4	P	274.4	P	5.9	A	29.7	A	255.9	P	242.9	P	15.7	A	28.6	A	136	A	312	P	21.6	A	24.6	A	360.6	P	248.7	P	33.5	A	44.3	A	293.9	P	289.9	P	14.2	A	28.5	A	300.8	P	272.7	P
142842	229.5	P	317.9	P	121.8	P	101.5	P	279.1	P	326.9	P	136.8	P	98.4	P	227.1	P	331	P	190.8	P	112.3	P	177.4	P	230	P	138.6	M	139.3	P	259.8	P	235.8	P	150.1	P	127.5	P	226.9	P	266.7	P	113.3	P	101.2	P
142843	47.5	A	64.2	P	33.4	A	31.1	A	37.4	P	76.9	P	33.5	P	23.1	A	52.8	P	38.4	P	34.3	A	35.9	P	41.3	A	66.9	P	1.8	A	63.3	P	33.6	A	79.6	P	35.2	P	39.9	P	30.9	P	58.9	P	21.3	A	15.1	A
142844	215.9	P	236.4	P	441.2	P	501.7	P	210.8	P	194.6	P	397.6	P	355.6	P	239.9	P	199.5	P	384.6	P	380.2	P	227.7	P	224	P	494.8	P	404	P	209.1	P	227.7	P	346.5	P	330	P	229.9	P	201.3	P	394.8	P	382.4	P
142845	285.1	P	192.1	P	152.6	P	158.1	P	67.6	P	116.6	P	139.7	P	129.2	P	72.2	P	117.7	P	87.6	P	132.6	P	52.3	P	71.3	P	159.3	P	52.2	A	123.2	P	68.9	P	108.6	P	82.5	P	45	P	78.7	P	85.7	P	87	P
142846	119.7	P	77.6	P	68.5	A	66.1	A	99.7	A	114.1	P	61.8	P	80.6	A	107.2	P	126.2	P	102.5	A	44.7	A	93.6	P	118.9	P	70.4	A	68	P	94.3	P	87.1	P	60.6	A	42.4	A	87.6	P	93.7	A	58.1	P	61.6	A
142847	508.4	P	270.8	P	650.5	P	289	P	241.3	P	464.5	P	481.4	P	521.7	P	341.3	P	344.1	P	409.7	P	477	P	323	P	231	P	591	P	668.7	P	347	P	288.9	P	514.7	P	493	P	288.2	P	220.2	P	445.9	P	279.9	P
142848	25.2	A	24.4	A	13.9	A	16.6	A	49	P	38.8	A	42.8	P	20.6	A	41.7	A	31.7	A	-16.1	A	34.5	A	31.5	A	38.6	A	-5.8	A	8.6	A	37.2	P	28.9	A	21.9	P	24.5	A	25	M	42.9	P	24.9	A	5.9	A
142849	-16.3	A	-2.2	A	-20.3	A	-25.3	A	7.4	P	1.8	A	-23.2	A	-47.3	A	3.6	A	24.6	A	-31.5	A	-8.3	A	-19.5	A	-8.7	A	-44.5	A	-43.2	A	-1.4	A	11.8	A	-17.9	A	-16.9	A	-10.8	A	22.7	P	-49.3	A	-14.6	A
142850	-33.4	A	-22.9	A	-4.7	A	-2.5	A	-0.1	A	-45.9	A	-28.7	A	-0.7	A	-11.5	A	-29.5	A	-25	A	-17	A	-36.7	A	-9.7	A	-30.8	A	-41.7	A	-37	A	-26.6	A	-6.4	A	-8.5	A	-31.7	A	-7.9	A	-18.5	A	-19	A
142851	83.3	P	81.4	P	27.1	A	35.5	A	85.4	P	113.3	P	31.7	A	104.8	P	83.5	P	67.1	P	42.4	P	39.7	P	72.4	P	85.6	P	6.9	A	10.5	A	87.3	P	116.7	P	30	P	51.5	P	105.3	P	78.4	P	51.3	P	19.8	A
142852	21.3	A	82.5	P	15.7	A	34.4	A	90.3	P	123.1	A	45	A	24.7	A	111.9	P	110.3	P	21.4	A	12.5	P	48.5	A	80	P	64.4	A	45.3	A	75.2	A	70.2	A	29.5	A	39.2	A	59.8	P	96.6	P	48.7	A	48.1	P
142853	191.3	P	250	P	181.5	P	166.1	P	382.2	P	434.7	P	254.4	P	180.5	P	332.6	P	440.4	P	180.8	P	219.5	P	286.4	P	360.9	P	256.9	P	336.6	P	354.6	P	382.2	P	362.2	P	348.1	P	299.5	P	402.8	P	222.9	P	228.7	P
142854	25.6	A	61.3	P	13.7	A	21	A	72.6	P	101.9	P	33.8	A	16.2	A	75.9	P	61.7	P	39.3	A	11.7	A	94	P	86.7	P	6.4	A	43.2	A	80.2	A	93.9	P	19.5	A	30.1	A	65.7	P	107.2	P	50.5	P	35.6	A
142855	40.4	A	43	A	39.6	A	49.7	A	80.8	A	60.1	A	6.1	A	33.2	A	29.2	A	45.7	A	-4.7	A	75.4	A	51.6	A	66.6	A	27	A	6.9	A	83	A	72.2	A	53	A	59.9	A	41.3	A	26.5	A	85.1	P	32.5	A
142856	105.4	A	126.7	A	46.8	A	41.3	A	152.4	P	143.3	A	121.7	A	162.6	P	131.6	P	246.5	P	17.2	A	39.7	A	186.3	P	213.6	A	151.2	A	134.2	P	145.3	A	162.6	A	63.8	A	65.9	A	185.4	P	183.3	A	179.5	P	107.4	A
142857	72.2	P	110.5	P	77.5	P	135.8	P	69	P	51	A	150.9	P	142.7	P	123.4	P	154.2	P	103.5	A	162.5	P	164.5	P	103.5	P	203.2	P	119.6	P	81	P	173	P	160.1	P	138.1	P	157.8	P	147.1	P	180.6	P	144.2	P
142858	309.1	P	385.7	P	180.7	P	159.5	P	439.7	P	326.1	P	226.3	P	228.7	P	435.1	P	424.6	P	274.2	P	177.4	P	298.9	P	334.7	P	236.7	P	195.8	P	385	P	348.6	P	141.5	P	180.2	P	510.1	P	424.6	P	126.5	P	206.1	P
142859	7.7	A	15.6	A	7.8	A	23.9	P	-11.8	A	-25.8	A	18.4	P	37.4	A	3.2	A	-10.5	A	19.4	M	52.5	P	45	P	18.5	A	-33.5	A	36.1	P	-13.7	A	-4.4	A	44.2	P	44.8	P	1.2	A	1.2	A	39.3	P	16.1	P
142860	60.4	P	129.6	P	157.4	P	156.2	P	182.2	P	62.4	P	200.1	P	162.3	P	192.5	P	188.5	P	101.8	P	202	P	117.4	P	166.2	P	213.7	P	114.7	P	160.2	P	182.1	P	138.9	P	156.8	P	203.2	P	204.8	P	207.8	P	177	P
142861	71.5	P	103	P	20.1	P	44.4	P	70.1	M	73.3	P	46.9	P	24.8	A	73.7	P	90	P	53.1	A	42.1	P	74.9	P	102.4	P	40.1	A	39.1	A	83.6	P	100.5	P	27.6	P	33.5	P	39.5	P	84.4	P	44.5	A	15	A
142862	214.1	P	254.4	P	215.2	P	240.8	P	174.7	P	176.5	P	131.5	P	160.9	P	186.9	P	147.5	P	188.9	P	145.2	P	160.6	P	183.3	P	121.3	P	101.3	P	188.6	P	163.6	P	150.6	P	175.7	P	272.3	P	258.8	P	127.5	P	154	P
142863	273.4	P	376.9	P	192.5	P	134.2	P	381.1	P	534	P	208.2	P	222.5	P	450.6	P	400	P	146.1	P	209.9	P	299.4	P	402.8	P	179.1	P	236.1	P	429.3	P	362.7	P	217.9	P	159.5	P	246.8	P	399.7	P	194.9	P	161.2	P
142864	493.9	P	514.8	P	420.8	P	416	P	503.8	P	161.3	P	387.5	P	499.7	P	438.7	P	473.2	P	745.2	P	438.5	P	591.6	P	652.4	P	391	P	489.8	P	569.1	P	549.2	P	387.3	P	390.3	P	477.2	P	457.6	P	387.5	P	472.3	P
142865	17	A	52.4	P	7.9	A	-1.2	A	73.2	P	2.8	A	5.8	A	-26.9	A	44.5	P	18.5	A	13.8	P	7.6	A	44.7	P	28.7	P	-10.2	A	17	A	29.8	A	35.2	A	-5.8	A	-11.7	A	33.5	M	46.3	P	6.6	A	5.2	A
142866	46.5	A	10.1	A	75.6	P	25.7	A	17	A	33.1	A	25.5	A	9.8	A	12	A	-5.2	A	17.8	P	14.8	P	24.8	P	30.7	P	12.7	A	66.6	P	-12.3	A	39.7	P	26.3	P	36	P	-4.7	A	11.8	P	33.1	A	63.9	P
142867	47.7	P	35.2	P	20	A	19.9	A	29	A	39.4	A	19.6	A	-15.4	A	44.9	P	46.3	A	16	A	4.6	A	53.9	A	43	P	4.2	A	42.3	A	43.8	P	30	P	30.7	P	32.4	P	50.2	P	45.6	P	-1.2	A	12.9	A
142868	-19.6	A	-10.3	A	-16.9	A	-8.4	A	9.5	A	-2.7	A	-26.2	A	-17.4	A	4.6	A	-15.7	A	-2.8	A	13.2	A	-16.2	A	-25.4	A	-14.9	A	-2.2	A	-6.4	A	-15.9	A	-12.9	A	-7	A	-6.2	A	-17.3	A	-16.6	A	13	A
142869	7.3	A	14.4	A	-8.6	A	6	A	27.8	P	42.4	P	4	A	-29.5	A	35.7	A	6.2	A	-10.5	A	-20.5	A	29.1	A	30.2	A	-2.6	A	5.9	A	20.1	A	34.6	A	22	A	-0.1	A	25	A	35.7	P	5.3	A	5.6	A
142870	98.2	P	54.6	P	75.4	P	92.4	P	91.2	P	46.2	A	70.4	P	106.5	A	67.4	P	96.1	P	96.2	A	66.3	P	110.9	P	97.6	P	110.6	P	107.7	P	118.9	P	88.2	P	89.9	A	78	P	72.4	P	85.6	P	55	A	49.1	P
142871	477.6	P	519.8	P	327.2	P	321.1	P	534.4	P	465.9	P	356.1	P	438.8	P	459.7	P	551.2	P	388.4	P	270.3	P	635.3	P	558	P	292.8	P	289.1	P	461	P	494.6	P	303.4	P	312	P	535	P	576.8	P	339.6	P	457.4	P
142872	432.4	P	829.9	P	10.7	A	16.5	A	839.8	P	1008	P	17.2	A	20.8	A	823.4	P	1046.1	P	10.2	A	20.8	A	514.7	P	732.5	P	-11.6	A	10.3	A	707.3	P	840.4	P	-5.6	A	25.7	A	692.5	P	955.1	P	-6.9	A	19	A
142873	-61.4	A	-30.9	A	-20	A	-21	A	-25.9	A	-42.1	A	-33.2	A	-22.2	A	-33.7	A	-59.5	A	-48	A	-28.5	A	-58	A	-47.7	A	-31.8	A	-26.6	A	-51.6	A	-20.8	A	-35.9	A	-28.2	A	-35.8	A	-43.6	A	-42.1	A	-69.3	A
142874	0.6	A	10.1	A	7.5	A	9.3	A	1.4	A	-29.2	A	-34.7	A	0.6	A	10.7	A	-3.6	A	-18	A	-6.3	A	-3.2	A	5.9	A	-10.8	A	-1.9	A	-7.1	A	10.4	A	7.7	A	13	A	4.6	A	20.6	A	19.9	A	-6.6	A
142875	91.2	P	92.4	P	293.9	P	407.5	P	143.4	P	88.2	P	455.6	P	304.8	P	154.8	P	139.2	P	273.9	P	507	P	85.6	P	111.5	P	454.9	P	394.6	P	106.8	P	147.3	P	462.8	P	434.7	P	184.5	P	171.9	P	472.2	P	433.5	P
142876	178.5	P	126	P	195.3	P	176.7	P	128.6	P	91.5	P	230.1	P	229.3	P	150.2	P	166.8	P	307.6	P	182.1	P	241.8	P	155.9	P	130.7	P	174.9	P	155.9	P	147.6	P	184.3	P	166.4	P	144.2	P	139.6	P	151.7	P	215.7	P
142877	74.9	A	47.9	P	-5.6	A	1.2	A	21.4	P	7.5	M	16.1	P	72.6	P	32.2	P	37.6	P	74.7	A	75.5	P	48.3	A	59.6	P	0.4	A	44.1	A	8.6	A	6.5	A	-2.6	P	12.4	P	26.1	A	-0.7	A	72.5	A	38.9	A
142878	328.7	P	606.2	P	69.3	P	76.5	P	668.1	P	723.6	P	96.1	P	120.2	P	478.4	P	645.6	P	159.7	P	118.2	P	454.9	P	510.5	P	63.8	P	112.3	P	427.7	P	622.4	P	86	P	93.8	P	549.5	P	583.2	P	152.4	P	158.3	P
142879	64.9	P	65.1	P	64.4	P	62.3	P	99.1	P	46.5	P	75.4	P	53	P	113.9	P	83.3	P	106.1	P	82.2	P	63.6	P	59.9	P	60.7	P	48.4	P	39.8	A	74.2	P	26.7	P	39.8	P	78.4	P	76.2	P	52.2	P	48.2	P
142880	35.3	A	48.6	P	-1.5	A	0.5	A	43.5	P	-27	A	14.4	A	8.2	A	38.9	P	16.6	A	-30.5	A	5.1	A	58.3	A	36.7	P	-9.3	A	-7.3	A	43.3	A	37.3	P	-5.3	A	4.2	A	27.5	M	54.5	P	-30.3	A	-4.6	A
142881	75.8	P	147.5	P	48.6	P	57.7	P	138.2	P	172.7	P	45.7	A	43.9	A	136	P	131.7	P	70	P	51.8	P	183.1	P	180.3	P	14.2	A	26.5	A	145	P	147	P	24	P	46	P	141.3	P	185	P	48.4	P	54.7	P
142882	1.9	A	8.4	A	181.2	P	227.6	P	15	A	-28.4	A	235.5	P	245.8	P	-0.1	A	34.8	A	82.3	P	220.3	P	-4.2	A	22.1	A	258.6	P	222.8	P	18	A	22.6	A	228.5	P	220.5	P	17.9	A	5.9	A	213.7	P	228.7	P
142883	48.2	A	42.8	A	9.4	A	19.5	P	44.7	A	35.9	A	61.8	P	29.9	A	76.5	P	114.9	P	18.9	A	6.8	A	53.4	A	51.8	P	25.8	A	17.4	A	80.6	A	73.9	P	27	A	40.6	A	23.4	A	67.1	P	49.8	P	12.4	A
142884	14.4	A	25.2	A	-1.8	A	14.7	A	11.3	A	7.2	A	-28.3	A	14.5	A	7.1	A	35	A	8.5	A	-9.4	A	21.4	A	1.5	A	-23.2	A	-22.4	A	-6.4	A	-0.2	A	0.8	A	5.7	A	11.5	A	1.7	A	9.2	A	-3.6	A
142885	80.4	P	132.3	P	73.4	P	52.1	P	115.7	P	150.9	P	107.8	P	75.5	P	82.2	P	127.9	P	72.5	A	71.2	P	112.1	P	113	P	79.4	P	74.7	P	110.7	P	121.6	P	72.4	P	62.8	P	147.2	P	116.1	P	131.7	P	101	P
142886	23.6	A	19.2	P	-2.3	A	-1	A	20.4	P	85.3	P	1.6	A	22.6	A	55.8	A	38	A	4.8	A	31.3	A	53.6	A	12.9	A	7	A	39.8	P	49.3	A	57.4	P	36.4	A	19.4	A	34	P	6.3	A	39.5	P	7.2	A
142887	37.5	P	110.7	P	271.5	P	310.9	P	129.5	P	58.5	M	406.9	P	238	P	96	P	86	P	168.3	P	421	P	74	P	67.7	P	422.4	P	375.9	P	42.2	P	55	P	357.1	P	330.3	P	43.4	P	76.2	P	391.9	P	286.7	P
142888	23.2	P	8.5	A	18.3	P	14.3	A	68.6	P	41.7	P	7.6	A	-38.7	A	51.6	P	72.7	P	24.1	P	7.9	A	27.1	A	39.1	A	26.8	P	0.3	A	34.6	A	34.6	P	9.3	P	8.3	A	60.7	P	49.8	A	16.2	P	3.1	A
142889	12.7	A	6.3	A	18.3	P	13.5	A	31.3	P	-13.1	A	12.9	A	25.1	A	8.8	A	8.2	A	22.9	A	22.4	A	38.4	A	26.9	P	26.7	A	14.2	A	28.3	A	24.9	P	28.1	P	30.4	P	1.6	A	-1	A	-1.5	A	10.2	A
142890	484.7	P	451.4	P	367.2	P	328.3	P	416	P	297.9	P	352.9	P	373	P	494.4	P	344.2	P	277	P	302.2	P	561.6	P	491.3	P	231	P	326.7	P	474.3	P	492.7	P	333.7	P	399	P	402.4	P	446.1	P	360.5	P	310.8	P
142891	-1.8	A	6.1	A	23.8	P	2.4	A	-7.1	A	5.4	A	6.4	A	12	A	-4.1	A	7.9	A	6	A	-0.7	A	5.4	A	6.1	A	12.7	A	12.7	A	-15	A	4.9	A	-2.9	A	6.7	A	4.7	A	-2.6	A	9.8	A	14.8	A
142892	894.4	P	793	P	864.9	P	739.4	P	723.3	P	788.9	P	617.9	P	698.1	P	696.6	P	753.6	P	592.8	P	542.5	P	680.6	P	823.1	P	610	P	673.7	P	763.3	P	751.9	P	671.6	P	670.9	P	707	P	788.2	P	596	P	616.5	P
142893	-19.3	A	-13.1	A	-26.1	A	-12.9	A	-29.4	A	-23.3	A	11.9	A	-11.2	A	-6	A	5.2	A	7.3	A	33	A	-26.5	A	-23.4	A	-3.3	A	40.2	P	-16.5	A	-10.1	A	28.5	A	39.9	A	-13.4	A	4.3	A	22.9	A	-10	A
142894	22.7	P	83.1	P	14.7	M	-3.9	A	79.6	P	75.7	P	-22.3	M	35.3	A	52.5	P	28.9	P	10	P	10.7	P	42.4	M	24.2	P	2.3	P	22.2	A	46.6	P	71.6	P	21.5	P	19.6	P	62.7	P	85.9	P	54	P	-0.6	A
142895	77.6	P	140.7	P	49.1	P	40.8	P	203.1	P	121.1	P	16.4	A	9.2	A	158	P	92.2	P	27.4	P	2.2	A	138.3	P	137.4	P	16.4	A	-4.6	A	77.4	P	128.8	P	32.5	P	28.6	P	183.7	P	150.1	P	42.2	P	29.6	A
142896	36.4	P	30.7	P	0.4	A	34.7	A	26.1	P	7.1	A	8.4	A	15.8	A	15.9	P	11.9	A	-4.4	A	14.7	P	16.2	A	14.2	A	-10.6	A	-0.5	A	0	A	17.1	A	13.1	A	6.7	A	-5	A	20.6	P	-0.8	A	26.1	A
142897	0.3	A	24.8	P	23.5	P	5.1	A	19.8	P	107.9	P	42.7	P	40.1	P	13.2	P	34.2	P	46.8	P	19.2	P	19.1	P	22.6	P	1.5	A	34.6	M	54.8	P	87.5	P	24	P	37	P	74.8	P	26.5	P	15.4	P	55.1	P
142898	147.7	P	260	P	125.2	P	150.4	P	224.4	P	255.3	P	144.5	P	109.3	P	252.9	P	231.2	P	104.4	M	123	P	190.7	P	243.2	P	149	P	134.6	P	206.4	P	202	P	152.1	P	173.6	P	242.7	P	235	P	136.2	P	155	P
142899	209.8	P	332.5	P	38.8	A	57.7	P	329	P	202.3	P	30.4	A	85.9	P	343.3	P	301.5	P	129.5	P	64.7	P	296	P	315.9	P	30	A	83	P	235.4	P	298.2	P	43.4	P	43.2	P	328	P	365.9	P	32	A	59.7	P
142900	59.9	P	46.8	P	37.1	P	13.5	A	62.2	P	79.5	A	49.6	A	29.2	A	52.8	P	62.8	P	39.6	A	34.4	P	74.5	P	76.5	P	32.6	A	36.9	A	48.2	P	50.9	P	31.9	A	37.1	P	50.7	P	51.2	P	45.6	A	41.4	A
142901	51.5	P	63.1	P	42.3	P	50.1	P	42.3	P	54.2	A	-0.3	P	37.5	A	72.6	P	66.4	P	41.4	A	32.5	P	46.4	P	74.8	P	44	P	26.2	A	56.2	P	74.5	P	44.7	P	34.1	P	54.2	P	80.9	P	24.9	A	53.4	P
142902	46.2	A	48.1	A	21	A	25.5	A	35.2	A	83.2	A	41.4	A	62.9	A	43.2	A	62.2	A	27	A	36.3	A	43	A	32.5	A	38.4	A	1.9	A	30	A	26.4	A	44.4	A	26.7	A	10.3	A	36	A	22.7	A	27.6	A
142903	-25.9	A	-18.4	A	-54	A	-40.3	A	-0.3	A	-42.4	A	-7.3	A	-30.8	A	-48.6	A	-71.1	A	-64.9	A	-47.4	A	-9.1	A	-17.6	A	-71.1	A	6.4	A	-29.5	A	-1.6	A	-61.6	A	-9.1	A	-25.2	A	-31.1	A	-60.6	A	-47.6	A
142904	41	P	115.4	P	25.1	P	18.4	A	146.1	P	128.1	P	23.2	P	-1.9	A	107.2	P	143.7	P	-23.5	A	6	A	138.2	P	106.6	P	11.6	A	23.2	A	100.9	P	131.7	P	16.8	A	27.1	P	147.9	P	136.6	P	-21.3	A	24.6	P
142905	158.1	P	151.7	P	114.5	P	185.2	P	120.4	P	63.3	P	82	P	79.1	A	154.3	P	123.3	P	73.6	P	127.1	P	123.4	P	131	P	167.4	P	132.2	P	112.7	P	141.3	P	159.3	P	191.2	P	149.5	P	138.5	P	138	P	157.2	P
142906	107.9	P	142.6	P	111.2	P	73.8	P	94.6	P	256.9	P	57.9	P	67.3	A	167.4	P	128.1	P	91.5	A	103.1	P	97.9	P	170.2	P	86.8	P	86.5	P	178.7	P	168.7	P	90.3	P	77	P	103.7	P	175.5	P	89.5	P	58.6	A
142907	106.1	P	106.2	P	139.5	P	103.5	P	164.3	P	117	P	173.3	P	177.7	P	140.8	P	106.3	A	130.9	P	160	P	234.7	P	143.1	P	188.9	P	173.8	P	117.6	P	99.4	P	121.6	P	124.6	P	135.7	P	154	P	214.5	P	170.5	P
142908	3.5	A	99.2	P	43.8	A	22.1	A	147.5	P	166.8	P	99.9	A	63.7	A	74.2	P	85.6	A	24.3	P	18.8	P	85.5	P	132.7	P	56.4	A	-19.1	A	49.7	A	25	P	-4.1	A	34.3	A	135.3	P	152.3	P	17.8	A	87.4	P
142909	76.1	P	85.2	P	22.8	A	-5.6	A	66.3	P	63.8	A	1.8	A	-8.1	A	100.9	P	36.6	A	-1.9	A	3.8	A	84.8	P	86.2	P	-5.4	A	-8.9	A	69.8	A	85.4	P	5	A	-5.3	A	77.6	P	91.5	P	4.1	A	12.7	A
142910	-15.5	A	1.5	A	1.4	A	-7.5	A	2.8	A	-13.6	A	19.9	A	-31.5	A	6.7	A	-13	A	-2.8	A	-31.7	A	5.5	A	11.6	A	0	A	88.1	A	11	A	-1.6	A	-22.7	A	3.9	A	-7	A	-25.7	A	-8.3	A	-19.8	A
142911	82.8	P	106.8	P	66.6	P	73.5	P	106.1	P	104.7	P	91	P	108.1	A	122.5	P	130.5	P	64.4	P	61.3	P	132.4	P	92.2	P	76.7	A	96.1	P	148.9	P	85	P	85.1	P	94.8	P	67.4	P	93.9	P	89.8	P	103.6	P
142912	40.1	A	30.2	M	27.6	A	33.4	P	34.1	A	57.9	P	31.8	M	40	A	39.4	A	35.5	A	40.1	A	39.8	A	26.4	A	1.8	A	32.2	A	8.6	A	58.4	P	31.5	P	51.2	P	25.5	M	12.7	A	35.7	A	40.7	A	31.5	A
142913	4	A	29	P	20.2	P	10	A	9	A	-7.2	A	-1.6	A	29.2	A	45.1	P	24.8	M	-0.2	A	6.9	A	38.2	P	31.1	P	17.7	A	-6.5	A	19	P	26.5	P	7.3	A	4.4	A	36.7	A	21.6	P	16	A	3.1	A
142914	15.8	A	4	A	12	A	17.8	A	29.3	P	38.9	P	12.2	A	42.6	P	22.3	A	17.2	A	27.9	A	14	A	3.2	A	27.2	P	14.7	A	31.2	A	20.5	A	17.1	P	20.7	P	14.5	P	6.2	A	23.9	A	17	A	28.4	P
142915	86.9	A	27.3	A	70.9	A	76.9	A	70.2	A	113.4	A	73.9	A	30.9	A	27.7	A	50.5	A	95.8	P	54.5	A	72.7	A	1.8	A	29.4	A	47.3	A	82.4	A	57.6	A	42.4	A	68.6	A	52.7	A	69.2	P	50.1	A	76.8	A
142916	53.7	M	69	P	49.7	A	18.3	A	73.2	P	60.7	P	29.3	P	40.7	P	61.3	P	31.1	A	51.2	A	36.1	A	63	P	39.1	P	10.8	A	20.1	P	91.8	P	52.4	P	26.8	P	36	P	38.3	A	61.5	P	36.2	A	33	A
142917	-5.3	A	20.1	A	-24.5	A	3.2	A	38.3	A	2.1	A	5.7	A	-51.1	A	30.2	A	32.2	A	25.4	A	4.3	A	-14.1	A	15.5	A	-37.7	A	-4.8	A	40.9	P	43.5	P	-10.3	A	7.3	A	20	A	36.7	A	-1.3	A	-6	A
142918	710.3	P	521.8	P	463.9	P	379.4	P	617.5	P	455.1	P	348.9	P	417.8	P	593.2	P	663.1	P	583.2	P	298	P	670	P	626.5	P	377	P	333.6	P	492	P	578.9	P	345.1	P	369	P	624.7	P	589.8	P	302.8	P	334.2	P
142919	214.6	P	234.2	P	146	P	129.4	P	185.4	P	153.7	P	110	P	141	P	209.9	P	118.5	P	102.3	P	145.6	P	209	P	212.8	P	113	P	153.5	P	168.3	P	171.3	P	88.2	P	119.8	P	178.5	P	170.8	P	94.5	P	105.5	P
142920	52.8	P	141	P	19.6	A	17.1	P	168.9	P	45.7	A	34.1	A	40.8	A	168.6	P	102.8	P	43.1	P	17.6	A	168	P	143.4	M	5.6	A	25.2	P	87.4	P	170.7	P	6.3	A	37.4	P	197	P	103.9	P	36.6	P	16.2	P
142921	28	A	50.2	P	4.6	A	0.3	A	21.3	A	86.4	P	23.5	A	0.1	A	45	P	43.3	A	-16	A	9.8	A	46.1	A	10.4	A	-31.4	A	9.1	A	31.4	A	43.6	A	17	A	17.2	A	44.1	P	56.3	P	-1.4	A	-33.2	A
142922	27.7	P	75.8	P	44.3	A	-3.6	A	125.4	A	117.6	P	4.6	A	56.8	M	47.1	A	119.6	P	79.5	A	21.4	P	91.1	P	65.3	P	18.2	A	15.6	A	73.8	A	103.6	P	32.8	A	25	A	113.5	P	108.3	P	25.6	A	39.2	A
142923	-8.5	A	12.1	P	-8.8	A	30.9	A	6.9	A	42.8	A	-12.2	A	1.1	A	34.9	P	45.5	A	4.1	A	7.6	A	-6.1	A	10.6	A	-22.2	A	7.2	A	27.8	M	44.2	P	1	A	18.9	A	24.3	A	19.8	P	-14.3	A	-3.5	A
142924	62.4	P	141.8	P	130.6	P	133.9	P	150.3	P	133.2	P	102.7	P	67.5	P	134.1	P	138.3	P	90.3	P	107.1	P	90.6	P	108.9	P	157.1	P	118.4	P	132	P	160.4	P	116.1	P	122	P	146.6	P	151.5	P	113.5	P	152.4	P
142925	26.7	A	61.1	P	-9.2	A	-19.9	A	49.2	A	55.8	A	26.1	A	-7.4	A	47.3	A	50.1	A	10.9	A	-26.6	A	62.7	A	87.5	A	-61	A	-58.1	A	70.2	A	57.8	A	1.6	A	-10.5	A	72.2	P	38	A	17	A	-5.3	A
142926	282.7	P	552.1	P	31.2	A	102	P	759.2	P	957.5	P	154.4	P	86	A	758.5	P	888.2	P	154.5	P	105.3	P	627.9	P	670.9	P	81	P	129.6	P	785	P	702.8	P	88	P	127	P	728.4	P	806.7	P	149.4	P	176.9	P
142927	18.9	A	12.8	A	24.2	A	0	A	49.8	A	32.4	A	30.8	A	31.2	A	41.6	A	24.1	A	26.1	A	57.8	A	29.2	A	48.7	A	-18.8	A	73.7	A	37.5	A	43.2	A	45.8	A	26.3	A	13.1	A	43	A	39.4	A	33.5	A
142928	40.9	A	45.7	P	13.5	A	16.9	A	48.3	P	-11.8	A	9.5	A	10.4	A	68.8	P	17.1	A	-2.7	A	7.5	A	25.9	A	65.4	P	2	A	9.6	A	7.9	A	34.9	A	9	A	0.4	A	50.8	P	59.4	P	21.4	A	37.1	A
142929	13.5	A	-4.3	A	6.2	A	6.5	A	9.2	A	26.6	P	18.6	P	-1.8	A	10.5	A	-10.4	A	18.4	A	11.2	A	-2.2	A	21.5	A	1.7	A	1.4	A	7	A	12	A	14.7	A	14	A	-8.4	A	-3	A	8.1	A	8.4	A
142930	9.3	P	19.2	A	12.7	A	-10.9	A	27.7	P	14.1	A	-57.2	A	-44.5	A	16.4	A	5	M	-15.6	A	17.2	A	-10	A	9.4	A	-1	A	-8.4	A	27.5	A	21.7	A	0.4	A	-7.1	A	26.7	A	47.4	P	14	A	-19.7	A
142931	38.5	A	14.9	A	19.6	A	21.7	A	-16.6	A	24	A	21.9	A	6	A	4.6	A	14.7	A	27.4	A	13.7	A	-16.7	A	0.9	A	-21.2	A	0.1	A	4.1	A	-1.2	A	17.5	A	-2.5	A	0.2	A	9.1	A	-0.3	A	30.2	A
142932	127.2	P	178.4	P	68.4	P	78.6	P	181.2	P	193.9	P	58.3	P	118.4	P	266.6	P	194	P	111.6	P	77.6	P	220.3	P	236.8	P	62.2	A	72.5	P	221.3	P	228	P	60.3	P	43.7	P	260.6	P	196.4	P	69.5	P	83.6	P
142933	-4.8	A	48	A	-4.8	A	-32.2	A	24.8	A	-18	A	-17.1	A	-27.9	A	17.2	A	-6.9	A	-66.3	A	-36	A	-33.6	A	-6	A	-71.7	A	-16.2	A	7.3	A	-1.5	A	-53.4	A	-29.5	A	20.4	A	-36.3	A	-20.1	A	-46.3	A
142934	47.7	A	52.8	P	38.4	A	14.7	A	56.1	P	95.5	P	35.9	A	40.2	A	62.1	P	61.7	A	11.8	A	31.1	A	60.8	A	63.3	P	16.5	A	29.4	A	69.1	P	58.5	A	34.5	P	29.2	A	60.2	P	71.1	P	29	A	30.1	A
142935	69	P	78.7	P	73.4	P	128.3	P	120.3	P	201.3	P	68.9	P	-0.9	A	111.2	P	169.9	P	30	A	108.1	P	141.1	P	110.7	P	104.8	P	61.3	P	159.5	P	132.6	P	90.6	P	75.4	P	74.7	P	115.9	P	72.1	P	106.5	P
142936	45.1	P	45.7	P	33.6	P	46.8	P	52.9	P	47.1	A	50.8	P	68	P	40.9	P	38.8	P	18.7	A	38.6	A	48.2	A	59.8	P	50.4	P	38	P	57.9	P	33.5	P	27.8	P	29.4	P	42.1	P	56.9	P	74.4	P	34.2	P
142937	-16.1	A	-5.6	A	-52.6	A	-32.9	A	2	A	-7.8	A	-33.7	A	-54.6	A	-18.4	A	-19.9	A	-96.4	A	-42.7	A	23.5	A	-26.9	A	-10.3	A	-65.1	A	-32.9	A	-39.5	A	-21.6	A	-19	A	-6.3	A	-15.2	A	-18.6	A	-54.9	A
142938	-55.7	A	-32.6	A	0.9	A	-26.9	A	7.6	A	-23.7	A	12.9	A	-34.7	A	19	A	-20.6	A	-41	A	-43.6	A	-25.9	A	39.1	A	0.9	A	-18.2	A	-23	A	2.8	A	-41.4	A	-45.6	A	4.4	A	-28	A	-16.2	A	-18.2	A
142939	-24.1	A	14.2	A	57.2	A	69.7	P	-37.6	A	-24.1	A	36.9	A	-6.6	A	-7.8	A	21.7	A	-0.9	A	17.4	A	18	A	-51.1	A	66.1	P	29.9	A	-8.8	A	-7.7	A	52.4	A	68.1	P	-8.1	A	-27.9	A	71.9	A	67.4	P
142940	15.1	A	30.8	A	0.3	P	17.9	P	-3.3	A	-10.4	A	53	P	45.8	P	0.4	A	7.6	A	-7.2	A	18	A	-14	A	13.9	A	27.9	A	14.3	P	13.9	A	-6.2	A	-7.7	A	17.7	A	3.7	A	15.7	A	36.5	A	13.1	A
142941	-26.1	A	-34.1	A	-29.1	A	-44.2	A	-1.4	A	-19.3	A	-32.1	A	-34.1	A	-19.8	A	-49.6	A	-67.7	A	-43.2	A	-19.1	A	-15.3	A	-59.1	A	-47.2	A	-46.6	A	-29.2	A	-56.6	A	-51.5	A	-39.1	A	-7.4	A	-46.2	A	-39.9	A
142942	-8.8	A	18.1	A	3	A	16.2	A	11	A	-7.9	A	1.1	A	1.7	A	24.4	P	3.5	A	35.5	A	7.4	A	6.7	A	12.2	A	21.6	A	17.9	A	9.1	A	23	A	17.3	A	18.7	A	7.2	A	22	A	-4.6	A	10.1	A
142943	-31.4	A	-16	A	-13.6	A	-46.4	A	-12.5	A	-62.4	A	-18.8	A	8.4	A	22.9	A	-20.7	A	-44.7	A	-7.2	A	34.2	A	18.9	A	7	A	-14.6	A	24.6	A	-27.4	A	5.5	A	-25.8	A	-9.9	A	2	A	-39	A	3.3	A
142944	50.6	A	5.7	A	43.7	A	35	A	5	A	2.6	A	21.7	A	-2.2	A	0.2	A	-21.9	A	0.6	A	12.8	A	9.3	A	30.5	A	9.1	A	14.4	A	24.9	A	-4.6	A	14.3	A	0.4	A	19.7	A	3.9	A	2.4	A	6	A
142945	174.2	P	121	P	113	P	119.2	P	191.7	P	185.8	P	145	P	123.3	P	110.6	P	222.9	P	165.1	P	118.5	P	184.5	P	184.3	P	132.9	A	44.8	A	243.2	P	203.4	P	109.6	P	121.7	P	154.3	P	136.3	P	77.8	A	89.1	P
142946	216.9	P	154.1	P	308.1	P	297.3	P	185.9	P	194.8	P	321.1	P	360	P	154.2	P	164.5	P	422.3	P	328.8	P	159.9	P	189.3	P	436.1	P	394.7	P	192.1	P	201.6	P	402.1	P	380.1	P	107.8	P	104.9	P	321	P	274.4	P
142947	-6.4	A	7.6	A	3.8	A	32	A	39.8	P	17.2	A	33.1	A	17.6	A	-7.4	A	-10.9	A	-28.2	A	17	A	-6.1	A	36.6	A	37.3	A	20.7	A	-6.2	A	-8.5	A	9.4	A	2.4	A	6	A	-1.2	A	28.9	A	19.1	A
142948	548.1	P	626.9	P	277.9	P	275.1	P	448.9	P	390.9	P	205.1	P	199.9	P	483.2	P	362.7	P	269.9	P	230.7	P	548.5	P	538.2	P	211	P	196.3	P	424	P	420.8	P	265.1	P	204.3	P	541.3	P	509.3	P	217.4	P	308.1	P
142949	85.1	P	48.2	M	77.6	P	79.6	P	41.8	P	76.2	A	65.6	A	76.1	P	45.5	A	45.8	A	84.7	A	35.8	A	56.2	A	67.2	P	82	A	66.2	A	72.7	A	3.4	A	48.8	A	58.1	A	48.4	A	42.1	A	45.8	M	47.6	A
142950	390.1	P	260.9	P	237.1	P	197.8	P	156	P	340.6	P	333.9	P	297.3	P	314.5	P	273.9	P	256.3	P	372.4	P	265.8	P	65.9	P	108.1	P	207.5	P	325.7	P	142.2	P	400.7	P	342.4	P	358.1	P	219.1	P	698.5	P	568.9	P
142951	395.2	P	261	P	244.3	P	152.6	P	93.8	P	229.7	P	187.7	P	245.4	P	199.8	P	282.3	P	123.6	P	355.6	P	246.4	P	87	P	45.2	P	94.5	P	361.2	P	137.9	P	264.8	P	258.7	P	263.7	P	110.4	P	541.8	P	372.4	P
142952	158.7	P	133.8	P	29.6	A	49.7	P	157.8	P	98	P	36	A	-10.1	A	87	P	46.9	A	44.1	A	65	A	108.6	P	144.8	P	-29.3	A	121.6	P	93.3	A	57.1	A	-18.3	A	-44.1	A	50.5	A	69	A	56.6	A	32.8	A
142953	135.2	P	84.3	P	78	A	63.1	P	72	P	182.2	P	95.3	A	94.6	A	92.3	P	98.7	P	35.5	A	72.5	A	70.5	A	44.1	A	46.1	A	95.5	P	133.2	P	78	P	75.7	P	80.5	P	86.3	P	54.8	A	89.2	P	69.2	P
142954	109.1	P	153.8	P	180.7	P	195.1	P	51.3	P	60.3	A	59	A	129.9	A	28	A	42.4	P	223.6	P	65	P	41.7	A	27.8	A	75.5	P	91.7	P	41.6	A	56.6	P	58	P	56.7	P	43.3	A	53.4	P	91.4	P	106.7	A
142955	-0.6	A	9	A	-14.9	A	12.4	A	3.1	A	30	M	4.4	A	28.3	M	6.4	A	-3.3	A	-23.8	A	-2.6	A	-0.8	A	11.3	A	-39.2	A	-1.6	A	25.6	A	2.3	A	6.3	A	20.7	P	25.4	A	-7.6	A	8.9	A	1.3	A
142956	192.6	P	161.7	P	553.1	P	582.3	P	150.8	P	154.6	P	639.7	P	584.7	P	177.6	P	134	P	527.1	P	723.5	P	204	P	233.7	P	636.2	P	625.3	P	97	A	160.9	P	596.7	P	566.1	P	136.8	P	162.3	P	668.8	P	508.9	P
142957	80	A	33.6	A	59.5	M	79.6	P	41.4	A	34.4	A	50	A	65.8	A	37.8	P	65.6	A	61.1	A	-4.3	A	67.2	P	70.4	P	70.8	A	50.5	A	41.9	A	41.9	A	69.1	P	75.5	A	41.1	P	27.7	P	35.5	A	56	A
142958	-17.7	A	-6.5	A	2.9	A	-13.8	A	-4	A	17.5	A	-2.2	A	1	A	11.6	A	-4.3	A	-2.6	A	12.3	A	12	A	3	A	-6.2	A	9.3	A	-5.7	A	-11.8	A	-3.1	A	9.7	A	8.3	A	-1.6	A	16.3	P	2.5	A
142959	27.2	M	14.2	A	-35.2	A	-9.2	M	52.7	P	-24.1	A	-14.6	A	-14.7	A	37.9	P	70.2	A	-9.8	A	-19.3	A	31.6	A	42.1	P	-13.9	P	-21.3	A	20.9	A	18.7	A	-28.2	A	-30.7	A	42.2	P	30.1	A	-29	A	21.9	A
142960	84.9	P	57.3	P	51	A	44.8	A	59.2	P	59.7	A	68.1	A	-1.4	A	34.5	P	29.1	A	27.2	A	47.3	A	51.7	A	29.9	P	45.2	A	17	A	57.6	P	55.8	P	46.1	A	73.9	P	50.9	A	49.2	P	42.6	A	43.5	A
142961	18.3	A	33.3	A	17.7	P	29.8	P	26.8	M	14.6	A	39.4	A	19.1	A	22.2	A	16.3	A	-12.3	A	4.3	A	19.9	A	32.4	A	14	A	-0.4	A	33.3	A	50.5	A	17.2	A	71.5	P	29.2	A	19.2	A	7.9	A	15	A
142962	16.4	A	8.3	A	0.4	A	10.7	A	34.9	A	17.5	A	29.4	A	61.4	P	9.8	A	11.9	A	28.5	A	26.2	A	0.3	A	20.2	A	28.1	A	24.3	A	18.9	A	13.6	A	29.2	A	-14.7	A	-10.5	A	-5.1	A	39.1	P	10.9	A
142963	22.4	A	15.4	A	17.1	A	20.4	A	21.5	A	13.7	A	0.7	A	5	A	21.7	A	4.5	A	-35.3	A	7.9	A	13.4	A	2.1	A	32.5	A	0.6	A	7	A	13.3	A	11.3	A	22.4	A	-0.6	A	16.6	A	-16.4	A	22.3	A
142964	99.2	P	317.3	P	31.6	P	59	P	303.7	P	215.8	P	53.8	P	45.2	A	358.2	P	300.4	P	50	A	59.4	P	260	P	299.9	P	61.8	P	54.8	P	279.1	P	338.8	P	72.7	P	37.6	P	300.5	P	325.1	P	62.9	P	96.1	P
142965	49.3	A	35.3	M	68.1	P	80.9	P	32.2	A	27	A	54.5	A	38	P	31	A	6.1	A	30.9	A	22.2	A	51.8	A	43.9	A	12.1	A	73	P	37	A	34.5	P	37	P	45.1	P	38.4	P	15.1	M	13.4	A	36.8	P
142966	60	P	10.4	A	44	P	-5.3	A	42.2	P	37	A	44	A	24.7	A	9	A	32.2	A	18.3	A	26.4	A	45.9	A	14.8	A	34.1	A	49.2	P	41.8	A	17.1	A	31.2	P	21.2	A	32.7	A	47.7	P	-2.4	A	33.5	P
142967	137.8	P	101.4	P	159	P	149.3	P	22.4	A	2.1	A	83.4	P	139.1	P	68.1	P	-20.1	A	59.9	A	74.9	P	72.2	P	64.2	A	67.5	A	130.1	P	69.1	A	66.2	P	98.2	P	108.1	P	38.2	M	42.7	A	49.5	P	51.1	P
142968	-4.3	A	8.5	A	216.8	P	399.8	P	-11.2	A	-21.4	A	338.6	P	395.2	P	4	A	-26.6	A	241.7	P	391.7	P	11	A	-18.8	A	590.3	P	344.9	P	-6.8	A	-13	A	436.4	P	406.6	P	-12.3	A	5.6	A	496.8	P	394.1	P
142969	1105.9	P	638.9	P	870.2	P	635.6	P	393.1	P	714.2	P	571.6	P	822.9	P	399.8	P	378.7	P	826.7	P	599.1	P	820	P	463.3	P	455.6	P	629.4	P	522.4	P	356.2	P	479.3	P	534.2	P	354.4	P	297.1	P	1165.5	P	1067.3	P
142970	115.8	P	125.1	P	53.3	P	36.9	P	142.3	P	78.5	P	43.5	A	47.5	A	121.2	P	174.5	P	44.3	P	56.4	P	131.1	P	138.5	P	73.5	A	26.6	A	116.8	P	121.2	P	28.8	A	65.3	P	139.4	P	197.8	P	14.3	A	45	P
142971	274.4	P	246.9	P	437.4	P	376.5	P	227	P	184.4	P	434.6	P	442.8	P	243	P	255.7	P	367.3	P	506.7	P	296	P	271	P	438.7	P	449	P	281.7	P	265.3	P	390.4	P	350.3	P	263.2	P	254.4	P	660.1	P	467	P
142972	31.1	A	19.7	P	7.1	A	18.9	A	0.7	A	26.9	A	44.9	P	9.9	A	0.1	A	35.7	P	28.4	A	38.6	A	12.1	A	22.1	P	8.4	A	-8	A	25.3	P	17.6	A	7.4	P	7	A	18.8	A	20.6	A	5.2	A	1	A
142973	14.2	P	3.8	A	30.8	P	8.9	A	4.8	A	17.5	A	4.7	A	-12.2	A	8.6	A	0.5	A	-7.4	A	1.9	A	20.9	P	3.2	A	9.6	A	12.1	A	15.5	P	23.2	P	-0.8	A	13.1	P	15.6	A	11	A	6.7	A	-13.7	A
142974	18.1	A	14.5	A	18.3	A	11.1	A	23	A	26.7	A	56.8	A	24.2	A	13.8	A	19.1	A	26.9	M	25.6	A	-39	A	26.2	M	16.7	A	21.4	A	31.3	M	43.4	P	66.2	P	10.1	A	33.2	A	21.7	P	8.7	A	36	A
142975	277.5	P	309.9	P	238.1	P	260.3	P	320.7	P	227.9	P	196.8	P	245.4	P	278	P	257.7	P	317.8	P	170.5	P	347.7	P	271	P	210.7	P	133.6	P	217.3	P	244.6	P	141.6	P	186.1	P	276.9	P	256.2	P	124.5	P	166.6	P
142976	27.2	A	3.3	A	48.4	A	26.7	A	10.1	A	16.2	A	33.8	A	47.1	P	20.8	A	25.9	A	66.7	P	14.9	A	27.8	A	35.2	A	72.3	P	37.1	A	4.5	A	-4.4	A	52.1	A	57.1	A	44.2	P	51.7	P	41.3	A	29.9	P
142977	-18.6	A	59	P	-5.3	A	-23.1	A	211.2	P	171.7	P	15.5	A	4.1	A	183.6	P	302.2	P	-36.6	A	-1.6	A	50.9	A	164.1	P	-21.7	A	21.2	A	204.1	P	173	P	-5.4	A	-2.5	A	41.4	P	195.5	P	-4.6	A	8.5	A
142978	51	A	-7.4	A	47.8	A	44.8	P	1.6	A	103.1	P	43.1	P	26.5	A	6.3	A	-5	A	27.3	P	69.7	P	-26.3	A	3.1	A	97.4	A	90.6	P	-12.3	M	27.4	A	87.4	P	75.3	P	-48.6	A	39.2	A	66.3	P	75.2	P
142979	-10.4	A	12.6	A	4.1	A	-7.5	A	-3.7	A	-11.5	A	-4.2	A	19.7	A	-12.9	A	16.2	A	-0.8	A	8.2	A	-27.9	A	0.1	A	12.9	A	10.5	A	9.9	A	23.4	A	9.4	A	2.1	A	-20.7	A	-19.2	A	35	A	14.9	A
142980	4	A	-11.6	A	2.7	A	1.8	A	-10.2	A	-35.9	A	18.6	A	16.5	A	-10.6	A	-26.5	A	-2.7	A	8.6	A	-5.2	A	-17.2	A	-6.9	A	40.7	P	-25.3	A	-6.7	A	52.2	P	47.7	P	-22.4	A	-20.7	A	54.9	P	30	P
142981	3.6	A	15.9	A	6.3	A	6.6	A	35.3	M	62.4	P	-2.1	A	-12.1	A	44.6	P	41.5	A	-12.3	A	12.8	A	24.1	A	21.5	P	-16.8	A	22.4	A	46.6	A	25.6	M	0.2	A	14.3	A	23.6	P	31.7	A	15.6	A	-9.5	A
142982	309.3	P	418.9	P	222.9	P	201.3	P	458.6	P	353	P	197.3	P	289.5	P	481.4	P	478.6	P	228.3	P	193.8	P	383.6	P	407.5	P	208	P	240.2	P	401.5	P	446.2	P	233.8	P	224.7	P	411.8	P	431.7	P	231.1	P	195	P
142983	-2.4	A	1.7	A	14.3	A	6.7	A	23.5	A	-24.8	A	-9.1	A	19.2	A	26.4	A	21.4	A	-20.7	A	0.2	A	-13.9	A	15.2	A	-26.4	A	15.9	A	-16.2	A	23	A	27.1	A	23.6	A	-4.3	A	-7.7	A	14.7	A	20.1	A
142984	148	P	226.1	P	-12.8	A	21.7	M	203.9	P	164.6	P	11.8	A	18.9	M	188.9	P	188.4	P	39.2	P	49.3	P	268.6	P	213.4	P	7.3	A	42.5	A	242.3	P	167.9	P	17.1	M	25.4	P	212.2	P	201	P	9.4	A	32.1	A
142985	-7.8	A	9.4	A	9.8	A	-5.5	A	-5.3	A	-11.1	A	-6.7	A	-28.4	A	-19	A	-1.5	A	-36.6	A	11.4	A	11.7	A	-4.8	A	-9	A	-20.2	A	-13.9	A	6.5	A	6.3	A	0.9	A	-16.5	A	-12.8	A	2	A	5.8	A
142986	329.4	P	310.5	P	206.5	P	185.1	P	251.5	P	103.7	A	131.7	P	157.7	P	297.5	P	233.7	P	153.9	P	146.1	P	352.7	P	382.4	P	89.8	P	183.1	P	204.7	P	263	P	116.6	P	159.6	P	237	P	217.6	P	93.1	P	97.1	P
142987	226.4	P	115	P	209.6	P	230.9	P	115.5	P	225.2	P	203.5	P	291.4	P	162.7	P	158.7	P	326.6	P	266.4	P	217.8	P	174.9	P	252.1	P	298.7	P	177.4	P	141.8	P	295.7	P	331.9	P	75.7	M	78.1	P	93.3	P	242.8	P
142988	6038.7	P	4878.3	P	5099.3	P	5501.4	P	3852.4	P	1992.4	P	3860.3	P	4259.5	P	3291.2	P	4433.2	P	5000.6	P	3594.2	P	4838.1	P	4412.7	P	3975	P	4047.6	P	3871.4	P	3409.3	P	3327.7	P	3504.3	P	4045.5	P	3700.7	P	3967.2	P	4111.1	P
142989	188.4	P	90.7	P	122.1	P	109.5	P	53.4	A	45.5	A	171.7	P	127.2	P	62.4	P	72.3	M	109.1	P	75.4	P	40.3	A	72.9	P	93.5	P	132.7	P	100.5	P	28.5	A	135.5	P	142.6	P	54.9	A	47.3	P	121.1	P	130.4	P
142990	-12.9	A	-5	A	-37.8	A	-1.6	A	-12.7	A	-53.2	A	-4.6	A	17.6	A	10.7	A	3.2	P	6.5	A	0.9	A	-31.1	A	-29.4	A	1.1	A	-2.9	A	-10.4	A	1.1	A	16.5	A	4.1	A	0.4	A	-3.3	A	-10.2	A	2.1	A
142991	45.8	P	108.3	P	8.4	A	-1.5	A	229.6	P	160	P	3.1	A	24.1	A	288.2	P	232	P	22	A	19.9	A	132.8	P	107.5	P	17.3	A	14.1	P	84.3	P	98.5	P	14.5	A	26.6	P	257.5	P	262.8	P	31.5	A	-5.3	A
142992	163.3	A	215.9	P	83.6	A	101.3	P	281.2	P	306.4	P	150	P	129	A	186.8	P	326.5	P	123	A	158.4	P	127.9	P	184.4	P	138.3	P	115.5	P	222.8	P	230.5	P	179.2	P	188.8	P	163.4	P	255.2	P	91.7	P	111.6	P
142993	69.8	P	60	P	31.3	P	41.7	P	81.6	P	92.1	P	27.9	P	25.8	A	80.5	P	75.1	A	31	A	9.6	A	46.3	A	58.2	A	51.6	P	28.7	A	85.9	P	87.4	P	29.2	A	59.3	P	96.4	P	93.3	P	19.1	A	49.8	P
142994	30.3	A	50.1	P	21.8	A	20.9	A	43.9	A	31	A	15.1	A	21.3	A	28.2	P	50.6	A	32.1	A	28.5	P	34.8	A	47.8	P	21.7	A	32.7	A	22.6	A	39.9	M	31.4	P	9.8	A	26.2	A	28.3	A	37.5	P	29.7	A
142995	-23	A	26.5	A	-10.4	A	-27.2	A	6.7	A	37.8	A	-18.3	A	-19.1	A	8.7	A	-3	A	25.4	A	-10.3	A	0.6	A	-19.3	A	-56.7	A	-3.5	A	-11.2	A	-0.3	A	-29.9	A	-28.8	A	18.9	A	11	A	-2.6	A	-9.6	A
142996	-50.2	A	-42.9	A	-9.5	A	16.3	A	-8.6	A	-43.1	A	12.7	A	20.8	A	15.4	A	-80.6	A	-35.1	A	9.3	A	-41	A	-7.2	A	-29.4	A	12	A	11.3	A	26.4	A	16.6	A	-2.5	A	-10.3	A	-22.2	A	11.4	A	12.3	A
142997	-18.5	A	19.7	A	46.9	P	55.2	P	-25.7	A	-17.8	A	40.9	P	-11.8	A	-18.8	A	-23.1	A	15.5	A	59.1	A	-13.7	A	-2.1	A	40.9	A	21.8	A	-11	A	8.2	A	49.4	P	46.3	P	-5.3	A	-5.8	A	71.3	A	66.8	P
142998	-62.3	A	-62.8	A	-29.7	A	-11.9	A	-41.2	A	-32.2	A	-58.1	A	-35.7	A	-70.3	A	-71.7	A	-69.4	A	-14.1	A	-83.8	A	-74.4	A	-48.5	A	-31.7	A	-86.1	A	-57.6	A	-14.7	A	2.8	A	-46.6	A	-40.9	A	-42.9	A	-31.2	A
142999	89.7	P	124.4	P	78.4	P	59.8	P	137.4	P	70.9	P	96.6	P	77.7	P	115.3	P	91.9	P	109.5	P	131.2	P	121.8	P	113.5	P	88.1	P	79.1	P	142.4	P	106.6	P	74.6	P	36.8	P	112.7	P	98.3	P	37.1	P	137.3	P
143000	194.6	P	286.9	P	61.3	P	59.9	P	545.6	P	676.3	P	90.6	P	104.5	P	456	P	562.6	P	122.2	P	111.4	P	402.8	P	472.3	P	89.8	P	114.7	P	575.7	P	554.1	P	93	P	96.3	P	358.3	P	557.3	P	103.1	P	120.9	P
143001	10.4	A	80.7	P	-1.9	A	21.1	A	66.3	P	44.5	A	2.6	A	-14.3	A	55.7	P	62.9	P	0	A	4.5	A	62.1	P	63.3	P	7.8	A	-7.7	A	54.6	A	61.6	P	24.4	A	22.2	A	61.5	P	61.7	P	47.8	A	26.7	A
143002	2.7	A	-1.8	A	62	P	87.9	P	-7.1	A	-27.2	A	79	P	101.1	A	21.8	A	13.4	A	96.3	P	124.5	P	1.4	A	26	A	94.9	P	128.4	P	-11.7	A	-4	A	71.5	P	72.2	P	-3	A	-1.5	A	142.3	P	88.5	P
143003	21.7	A	17.9	A	65.8	P	54	P	17.3	P	3.6	A	42.9	P	44	A	1.6	A	-1.2	A	5.4	A	48.4	P	46	P	19.9	M	50.1	A	40.1	A	-19	A	-9.4	A	55.9	P	58.9	P	26.5	P	-7.5	A	37.5	A	43.3	P
143004	64.2	P	56.7	M	40.2	A	55	P	38.7	P	-9.4	A	55.1	P	21.5	A	86.9	P	61.1	P	58.9	A	88.6	P	54.9	P	62.4	P	59.7	P	27.4	A	70.9	P	23.2	A	56.8	A	85	P	71.4	P	61.9	P	68.3	P	62.4	P
143005	57.8	A	78.6	P	95.1	P	97.5	P	83.5	P	98.2	P	110.6	P	92.4	P	104.9	P	98.6	P	74.8	P	89.5	P	54.8	P	79	P	138.9	P	134.2	P	89.8	P	107.5	P	122.4	P	125.7	P	34.6	A	92.1	P	74.7	P	87.1	P
143006	-25.8	A	-18	A	30.4	P	49.8	A	-3.9	A	24	A	7.9	A	2.7	A	-8.6	A	-2.5	A	1.4	A	72.6	A	9.4	A	-20.7	A	56.1	P	41.6	A	-10.3	A	-1.5	A	72.3	A	57.7	A	11.2	A	11.2	A	102.4	P	63.2	A
143007	127	P	183.2	P	124.1	P	147.6	P	155.1	P	200.5	P	149.8	P	184.5	P	173.6	P	124.2	P	191.7	P	147.6	P	197.7	P	182.8	P	134.8	P	119.6	P	168.8	P	142.9	P	139.2	P	152.7	P	156.8	P	139.9	P	165.8	P	145.4	P
143008	47.9	A	56.2	P	-5.3	A	-14.9	A	28.4	P	68.6	A	-8.4	A	33.3	A	75	P	111.7	P	-24.3	A	13.3	A	68.7	P	22.1	P	-28.9	A	8.7	A	65.9	P	96.7	P	0.4	A	-40.1	A	105.6	P	71	P	-11	A	0.8	A
143009	7.1	A	0.4	A	23.9	A	-8.2	A	26.1	P	30.2	A	15.3	A	20.2	A	3.8	A	37	A	-7.3	A	7.4	A	-29.3	A	0.8	A	17.9	A	4.5	A	17.9	A	7.8	A	4.7	A	11.8	A	33.5	P	6.7	A	30.2	P	-18.2	A
143010	-6.1	A	47.8	A	-5.8	A	41.8	P	63.8	P	50	A	0.3	A	49.2	A	66.6	A	90.4	A	59.2	P	43.9	A	110.9	A	60.8	M	57.6	A	14.4	A	85.8	A	64.6	A	31.8	A	58.6	P	95.8	A	94.6	A	51.6	A	75.6	A
143011	59.4	P	63.3	P	77.9	P	70.2	P	46.3	P	35.3	A	80.2	P	95.8	P	43.6	P	4.8	A	76.1	P	55.1	P	9.5	P	44.9	P	52	A	80	P	45	P	46.6	P	61.5	P	80.9	P	43.3	P	29.6	P	62.3	P	70.3	P
143012	171.8	P	227.8	P	159.3	P	121.2	P	371.8	P	394.4	P	155.7	P	132.2	P	320.4	P	345.5	P	78.2	P	145.8	P	169.3	P	201	P	114.9	P	193.5	P	357.1	P	310.1	P	230.1	P	158.1	P	146.4	P	336.8	P	127.8	P	116.2	P
143013	68.5	A	62.3	A	39.1	A	50.8	A	39.1	A	41.6	A	25.9	A	35.4	A	47.2	A	54.2	A	-0.7	A	13	A	84	A	68	P	36.7	A	22.1	A	47.6	A	38.8	A	42.1	A	26	A	13.7	A	29.2	A	8.1	A	50	A
143014	-20.4	A	45.4	A	-31.7	A	-2.3	A	22.7	A	7.5	A	11	A	40.3	A	49.3	A	36.2	A	5.2	A	9.1	A	26.8	A	52.3	A	-30.4	A	-7.2	A	26.3	A	39.1	M	2	A	-7.8	A	10.2	A	40.4	A	-25.3	A	-2.3	A
143015	139.9	P	147.4	P	90.9	P	92.8	P	174.3	P	138.7	P	91.6	P	81.4	P	186.7	P	187	P	89.8	P	98.3	P	145.8	P	258.8	P	91.3	P	78	P	200.6	P	166.5	P	72.8	P	74.8	P	157.6	P	207	P	97.7	P	112.3	P
143016	17.1	A	33.4	P	57	P	69.1	A	22.1	A	6.2	A	85.2	P	59.9	P	23.1	A	6.9	A	66.2	A	131.4	P	22.9	A	31.4	P	87.6	P	42.3	A	22.6	A	28.7	A	179.5	P	144.1	P	15.9	A	25	P	155.8	P	141.4	P
143017	-32.3	A	-11	A	-21.2	A	-13.4	A	-7	A	-19.8	A	-22.8	A	-5	A	-28.5	A	-44.6	A	-13	A	-16.8	A	-48.9	A	-46.2	A	-13.7	A	-4.4	A	-9.4	A	-21.4	A	-2.7	A	-0.1	A	-18.7	A	-23.6	A	-13.3	A	-9.6	A
143018	54	A	126.7	P	3.3	A	45.1	A	126	P	175.5	P	59	P	19.7	A	159.1	P	154.3	P	43.3	A	18.1	A	72.4	P	133.9	P	11.5	A	43.3	A	125	P	150	P	40.1	P	30.7	A	132.3	P	163.9	P	27.4	A	30.7	P
143019	53.2	P	15.6	A	4	M	23.1	P	31.8	P	74.5	A	19.5	A	58.3	P	26.9	A	35.1	A	48.8	A	32.5	A	-16.3	A	-3.1	A	15.3	A	38.5	P	27.9	A	15	A	24.2	A	12.7	A	23.5	A	11.1	A	19.2	A	23.8	A
143020	109.9	P	127.8	P	98	P	82	A	58.7	P	79.8	P	81.7	P	101.7	A	124.5	P	82.3	A	95.5	P	135.5	P	71.2	P	119.4	P	69.9	P	141.5	P	134.8	P	86.9	P	114	P	109.3	P	103.3	P	67.3	A	84.8	P	84	P
143021	11	A	24.9	A	5.7	A	21.2	A	1.7	P	14.8	A	3.7	A	12.1	A	-11.4	A	-37.4	A	8.5	A	6.5	P	-14.4	A	-3.8	A	-32.5	A	3.8	A	5.5	A	-6.3	A	12.3	A	-26.1	A	-31.5	A	-24.2	A	10.8	P	-19.6	A
143022	318.7	P	289.5	P	245.1	P	225.8	P	315.8	P	353.9	P	233.5	P	180.4	P	330.4	P	385.9	P	285.6	P	185	P	305.4	P	289.6	P	222.9	P	198.5	P	334.4	P	331.4	P	234	P	204.5	P	352.3	P	377.1	P	221	P	208.8	P
143023	-26.3	A	12.1	A	220	P	301.1	P	19.3	A	-27	A	202.1	P	160.8	P	2.8	A	-6.8	A	114.4	P	278.9	P	-9.9	A	15.4	A	308	P	228.3	P	-9.9	A	-16.9	A	294.6	P	279.7	P	-26.3	A	10.4	A	293.5	P	251.6	P
143024	80.5	P	80.4	P	48.5	A	62.8	P	98.3	A	128.4	P	36.1	A	15.8	A	81.7	P	89.4	P	7.1	A	37.9	A	62.6	A	67	A	51.8	A	49.2	A	114.4	P	88.3	P	52.4	P	28.1	A	120.9	P	81.8	P	26.4	A	20.3	A
143025	81.9	P	37.5	P	23	A	38	P	83.2	P	47.6	A	25.7	A	34.8	A	83.2	P	113.5	P	65.3	P	18	A	127.8	P	167.3	P	54	P	31	A	121.7	P	105.5	P	26.5	A	57.8	P	126.2	P	100.5	P	87.2	P	42.4	P
143026	-0.4	A	7.9	A	33.2	A	0.5	A	9	A	37	A	-54.5	A	23.1	A	-0.2	A	12.5	A	-10.1	A	21.7	A	9.4	A	5.1	A	9.9	A	13.3	A	13.7	A	27.9	A	39.3	A	48.3	A	52.7	A	16.9	A	41.7	M	8.5	A
143027	149.9	P	237.9	P	66.6	P	76.8	M	298.2	P	271.4	P	85.6	M	79.4	A	312.2	P	270.2	P	87.2	A	94.9	P	226.2	P	345.5	P	72.4	A	120.4	P	253.6	P	295.4	P	91.8	P	82.9	P	258.7	P	290.8	P	104.2	P	73.8	P
143028	28.2	A	6.8	A	45.1	P	35.4	P	13.4	A	48.3	A	36.7	M	85.3	P	9.1	M	10.1	A	26.2	A	24	A	24.9	A	31.2	A	52.1	A	21.9	A	1.1	A	0.6	A	23.6	A	15.2	A	17.5	A	13.5	A	43.5	P	6.6	A
143029	11.5	A	16.4	P	1.3	A	6.6	A	54.1	P	37.4	P	9.4	A	-12.9	A	28.5	P	16.3	A	-4.5	A	2.9	A	14	A	16.3	P	23.7	A	-6.2	A	-4.7	A	9.4	P	-1.4	A	-7.8	A	27.2	P	32.2	P	-27.3	A	8.8	A
143030	58.6	P	123.3	P	3.3	A	28.6	P	253.1	P	296.7	P	18.1	A	38.3	A	319.6	P	288.9	P	10.5	A	47.3	P	78.1	M	239.3	P	45	P	36.8	P	302.5	P	280.9	P	23	P	28.8	P	117	P	328.9	P	13	A	37.2	P
143031	536.5	P	792.5	P	53.1	P	30.8	A	1027.5	P	1498.9	P	47.2	P	60.9	P	966.6	P	1122.1	P	86.7	P	51.2	P	1180.4	P	1111	P	88	P	63.2	P	925.8	P	977.8	P	32.5	P	33.5	P	1023.1	P	1139.9	P	35.6	A	56.3	P
143032	-21.1	A	-11.2	A	-19.5	A	-35.4	A	-6.1	A	-13.2	A	9.1	A	-21.7	A	5.5	A	2.1	A	-31	A	-13.6	A	-37.5	A	-16.4	A	-37.5	A	-1	A	-9.5	A	-19.6	A	-18.9	A	-10.8	A	-6	A	-24	A	3.3	A	-18.3	A
143033	171.8	P	109.1	P	116.9	P	56.9	P	60.4	P	109.3	P	103.9	P	78.4	P	57.1	P	55.4	A	53.3	P	85.1	P	117.6	P	70.2	P	53	P	95.3	P	76.3	P	35.8	A	52.7	P	38.1	P	85.5	P	49.4	M	77	P	113.9	P
143034	-2	A	33.1	P	10.8	A	12.7	A	8.7	A	4	A	7.9	A	2.9	A	5.3	A	26.2	A	4.4	A	15.4	A	10.9	A	8.7	A	-10.3	A	-19.9	A	1.1	A	11.7	A	8.9	A	2.7	A	5.1	A	5.2	A	7.1	A	-2.1	A
143035	337.2	P	203.9	P	432.7	P	408	P	178.5	P	204.4	P	580.6	P	428.5	P	148.6	P	166.4	P	237.5	P	515.2	P	137.1	P	267.3	P	532.5	P	482.5	P	288.2	P	214.6	P	532.5	P	496.7	P	88.1	P	165	P	401	P	449.7	P
143036	74.6	P	88	P	21.6	A	31.8	A	124.4	P	20.9	A	16.9	A	16.4	A	115.4	P	144.4	P	4.9	A	7.1	A	143.7	P	154.9	P	4.7	A	3.6	A	119	P	107	P	-7.6	A	15.5	A	136	P	133.1	P	-1.8	A	27.7	A
143037	-7.5	A	-3.7	A	-1.6	A	-19.9	A	0.6	A	16.5	A	-12.1	A	0.6	A	11	A	4.3	A	-3.8	A	3.2	A	-14.8	A	-3.3	A	-5	A	12.3	A	-14.6	A	8.9	A	7.6	A	4.4	A	-18.7	A	20.5	A	7.5	A	10.5	A
143038	44.6	P	34.5	A	-20.9	A	-3.4	A	64.8	P	29.9	A	-35.9	A	-50.5	A	35.4	P	45.7	A	-4.4	A	-15.9	A	35.8	P	32.3	A	-21.7	A	-18.4	A	28.6	A	52.3	P	-19.6	A	-16.1	A	53.2	P	49	P	-3.7	A	-6.6	A
143039	203.9	P	388.3	P	74.5	P	67.6	P	411.2	P	393	P	66.7	P	42.8	A	348	P	373	P	133.2	P	61.9	P	372.2	P	238	P	85.9	M	59.3	P	390.7	P	397.1	P	71.6	M	70.7	P	358.8	P	411.4	P	62.3	A	33.8	A
143040	64.4	A	33.6	A	42.5	A	28.8	A	3.7	A	-0.9	A	48.3	A	49	A	19.9	A	-5.7	A	12.8	A	36.1	A	31	A	12.3	A	37.3	A	36.3	A	23.4	A	11.1	A	44.6	A	41.6	A	10.2	A	15.2	A	52.8	P	29.4	A
143041	-8.1	A	19.4	A	64.5	P	96.2	P	4.4	A	2.6	A	47.4	P	31.1	P	-8.6	A	-11.3	A	65.5	P	100.2	P	3.3	A	10.9	A	93.3	P	76.7	P	-1.3	A	21.4	P	59.4	P	70.8	P	-6.7	A	9.3	M	104.6	P	109.6	P
143042	19.2	A	35.7	P	118.5	P	173.8	P	21.8	P	-8.7	A	101.5	P	73.1	P	16.4	M	12	A	88.6	P	112.5	P	32.2	P	9.2	M	146.6	P	131	P	2.1	A	11.3	A	119.4	P	126.2	P	23.6	P	1.4	A	153.1	P	196.3	P
143043	34	A	76.8	P	13	A	28.6	A	62.1	P	14.7	A	49.7	P	37.8	P	138.5	P	36.8	P	4	A	31.5	P	29	A	97.2	P	35.8	A	40.1	A	98.6	P	71.4	P	42.7	P	57.2	P	33.5	A	87.3	P	40.2	P	19	A
143044	-23.4	A	-24	A	57.8	P	76.8	P	-40	A	4.3	A	45.7	A	25.6	A	8.7	A	14.9	A	34.8	A	68.6	M	11.2	A	26.9	P	78.3	A	50.2	P	-12	A	-19	A	51.2	P	63.3	P	-19.9	A	-2.3	A	78.8	P	49.6	A
143045	35	P	28.8	P	30.7	A	22.1	P	33.6	P	4.9	A	26.2	P	42.7	P	31.4	P	46.5	P	18	A	29	P	42.6	P	43.2	P	11.7	A	18.4	A	32.6	P	22.4	P	23.8	P	31.8	A	34.5	P	13.4	A	18.2	A	27.4	P
143046	70.5	A	44.5	P	33.3	A	-19.5	A	14.9	A	-10.9	A	26.9	A	20.8	A	28.5	M	-30.1	A	58.7	A	37.1	A	12.7	A	0.9	A	68.8	A	49.1	A	24.6	A	-8.4	A	11.3	A	16.7	M	8.2	A	-0.1	A	-2.7	A	18.6	A
143047	17.6	A	-3.9	A	59.8	P	4.2	A	60.9	A	-72.9	A	-48.7	A	51.7	M	26	A	-3.5	A	-71.7	A	36.1	A	5.4	A	1.7	A	-48.2	A	53.1	A	55.4	A	7	A	50.8	A	-23.9	A	-21.3	A	-77.8	A	50.8	A	-20	A
143048	21.1	A	35	P	-7.9	A	13.9	A	20.8	A	13.8	A	7.5	A	50.9	A	25.3	A	29.5	A	-2.4	A	5.4	A	12.4	A	27.4	A	4.7	A	7.7	A	33.5	A	44.9	P	26.2	A	31.7	A	18.4	A	28.9	P	33.7	A	17.3	A
143049	126.6	P	115.9	P	124.3	P	30.6	P	112.6	P	156.5	P	100.4	P	85.3	A	138.4	P	144.5	P	44.3	A	87.3	P	182.9	P	151.7	P	30.7	P	28.7	A	164	P	150.1	P	98.1	P	108.8	P	167.1	P	151.1	P	86.8	P	88.8	P
143050	28	A	18.2	A	-8.4	A	40.5	A	13.9	A	53.4	A	18.6	A	11	A	19.8	A	32	A	11.1	A	8.6	A	13.1	A	22.4	A	27.4	A	23.9	A	38.7	A	13.4	A	20.7	A	24.7	M	24.7	A	25.1	M	2	A	35	A
143051	20.5	A	16	A	9.8	P	14.6	P	2.3	A	-20.1	A	2.6	A	8.4	A	2.5	A	7.8	A	8.3	A	6.7	A	11.1	A	-1.9	A	-0.5	A	6.1	A	-2.3	A	-2.1	A	8.7	A	0.4	A	8.4	A	4.1	A	4.4	A	12.9	A
143052	-9.7	A	3.9	A	2.2	A	-1.6	A	-9.6	A	1.2	A	-27.1	A	-14.7	A	15.4	A	13.5	A	-27.6	A	10.2	A	9.3	A	13	A	-19.5	A	-20.6	A	20.8	A	4.8	A	5.5	A	2	A	19.2	A	-10.8	A	10.4	A	-3.1	A
143053	48.1	P	15.8	P	35.2	P	55.8	P	13.9	A	24.6	A	61.6	P	43.7	A	23.8	A	14.1	A	57.2	A	47.4	P	20.5	A	20.2	A	62	P	51.3	P	17.4	A	10.9	A	54.4	P	41.2	P	24	A	14.3	A	56.4	P	26.9	A
143054	-4	A	3.3	A	-12.3	A	9.1	A	2	A	-19.8	A	-3.5	A	-42.7	A	-17.8	A	-32.9	A	-11.2	A	-22.8	A	-15.6	A	1.5	A	-48.7	A	-17.6	A	-19.8	A	-9	A	-13.7	A	-8.7	A	17.9	A	-3.4	A	-34.2	A	-22	A
143055	-8.6	A	-16.1	A	-16.4	A	-18.1	A	6.2	A	-6	A	-18.9	A	9.8	A	3.8	A	32.9	P	-12.8	A	-3.7	A	-17.7	A	-5.9	A	-23.3	A	-13.7	A	-15.9	A	-14.6	A	-9.2	A	-7.7	A	-27.7	A	13.1	A	-2.8	A	-8	A
143056	13.3	A	5.3	A	5.9	A	10.9	A	11.1	A	4.8	A	-14.5	A	14.5	A	2	A	12.4	A	-26.2	A	-9.4	A	-7.8	A	0.4	A	11.6	A	-9.5	A	2.4	A	4.8	A	5.8	A	-12.5	A	4.2	A	24.2	A	19.2	A	-25.1	A
143057	7.9	P	5.4	A	21.6	P	30.9	P	17.2	P	9.7	A	35.4	P	37.7	A	10.5	A	-10.2	A	31.3	A	23.5	A	13.5	A	19.2	A	29.8	P	36.6	P	7.2	A	-6.6	A	19.4	A	18.8	P	6	A	-1.1	A	19.5	P	30.5	P
143058	2142.5	P	1924.2	P	1734.9	P	1630.9	P	1904.4	P	2458.1	P	1459.3	P	1393	P	1932.6	P	1943	P	860.5	P	1390.7	P	1838.9	P	1812.6	P	967.4	P	1480.7	P	2044.2	P	1834.7	P	1318.7	P	1261.1	P	1600.3	P	2177.2	P	1296.9	P	1065.4	P
143059	981.7	P	1027.6	P	1044.2	P	1057	P	1209.3	P	1263.5	P	1153.8	P	1112.6	P	855.9	P	925.7	P	1108.2	P	1214.1	P	1044.5	P	1018.7	P	1218.2	P	962.8	P	803.5	P	874.3	P	1043.5	P	1050.5	P	983.8	P	979.6	P	1141.5	P	1054.2	P
143060	2485.6	P	951.9	P	3127.1	P	2668.5	P	640.4	P	1058.3	P	1124.7	P	1512.9	P	698	P	1137.7	P	1280.2	P	2484.4	P	1073.2	P	803.8	P	2189.7	P	1905.4	P	1100.8	P	984.3	P	2399.4	P	1803.3	P	546.1	P	510.7	P	2063.9	P	1501.8	P
143061	351.7	P	159.6	P	3923.1	P	1076.6	P	261.7	P	116.6	P	582.1	P	375.8	P	619.3	P	187.1	P	892.4	P	629	P	467.5	P	1329.5	P	2785.9	P	2817.1	P	752	P	998.4	P	1521	P	419.3	P	59.9	A	80.4	P	359.6	P	288.6	P
143062	2343.2	P	1070.8	P	1715.8	P	1791.4	P	1064.4	P	1143.9	P	893.3	P	958.7	P	826	P	748.4	P	1494.6	P	868.2	P	1036.9	P	1422.5	P	741	P	1112.8	P	1120.4	P	1269.4	P	1327.4	P	1362.8	P	490.5	P	788.6	P	324.1	P	577.1	P
143063	21.8	A	31	A	20.2	P	9.3	A	32.7	P	10.8	A	31.1	A	44.1	P	9.2	A	58.9	P	49.3	A	22.2	A	20	A	15.9	A	19.7	A	10.6	A	6.9	A	18.2	A	-8.3	A	7.1	A	21.1	A	8.8	A	27	A	53.6	P
143064	-26.1	A	-16.5	A	-26.4	A	-15.5	A	3.9	A	-28.7	A	-31.2	A	-10.3	A	9.4	A	-32.7	A	1.8	A	1	A	-1.5	A	-3.1	A	-32.4	A	-26.2	A	9.3	A	15.7	A	-11.5	A	3.9	A	4.2	A	-9.4	A	-0.7	A	-22.3	A
143065	-163.1	A	-50.1	A	-117.5	A	-89.1	A	-138.2	A	-143.8	A	-134.5	A	-126.7	A	-47.5	A	-183.6	A	-198.3	A	-85.1	A	-58.6	A	-114.6	A	-169.8	A	-130.5	A	-137.7	A	-93.6	A	-94.8	A	-83.1	A	-104.4	A	-108.1	A	-57.5	A	-57	A
143066	-39.9	A	-11.1	A	-22.3	A	-21.2	A	2.8	A	-56.3	A	-38	A	-27.7	A	-9.2	A	-56.1	A	-36.3	A	-11.7	A	-60.6	A	-37.8	A	-49.2	A	-24.2	A	-27.4	A	-24	A	-15.8	A	-8	A	-23.2	A	-48.4	A	0	A	-19.9	A
143067	-13.6	A	-2.7	A	-8.8	A	-2.7	A	-8.3	A	-18.6	A	11.1	A	-36.5	A	-7.8	A	-0.3	A	-0.2	A	-12.3	A	-26.1	A	10.6	A	-15.7	A	-17.5	A	-11	A	-6.8	A	-5.1	A	-0.6	A	-26.9	A	4.3	A	-4.6	A	3.2	A
143068	2885.7	P	1752.4	P	1497.4	P	1315.7	P	1233.1	P	2325.1	P	1977.3	P	2017.2	P	1325.6	P	1168.2	P	1378.8	P	983.9	P	1382.5	P	696.6	P	789.9	P	2153.2	P	1567.6	P	939.3	P	1563.6	P	1491.6	P	900.8	P	1078	P	2002.8	P	1719.8	P
143069	-96.5	A	-60.6	A	-51.2	A	-51.3	A	-48.1	A	-102.2	A	-72.5	A	-59.2	A	-63.1	A	-71.8	A	-96.9	A	-38.9	A	-84.4	A	-65.7	A	-85.2	A	-60.4	A	-91.2	A	-64.6	A	-27.8	A	-28.3	A	-60.8	A	-63.3	A	-40.1	A	-49.3	A
143070	15.5	A	15.2	P	685	P	925.4	P	-2.4	A	16	A	1086.5	P	895.5	P	2	A	14.7	A	719.8	P	1142.9	P	-1.3	A	-13.4	A	1400.1	P	1038.1	P	9.6	A	5	A	1395	P	1297.8	P	1.6	A	5.3	A	1368.6	P	1208.2	P
143071	-33.7	A	-11.8	A	516.1	P	745.4	P	-25.2	A	-31	A	729.9	P	611.8	P	2	A	-18.9	A	481.3	P	738.4	P	-0.9	A	-44.8	A	854.9	P	557.2	P	-23.3	A	-18	A	727.4	P	688.9	P	-8.6	A	-13.9	A	538.9	P	588.4	P
143072	33.6	A	40.1	A	4087.5	P	4047.3	P	12.9	A	64.7	A	3603.9	P	3472	P	25.4	A	2.6	A	3681.1	P	3139.1	P	38.9	A	10.8	A	3039.3	P	3272.3	P	46.9	P	31.6	P	2334.4	P	2408.3	P	13.5	A	-6.5	A	4194.6	P	3443.8	P
143073	284.1	P	274.3	P	146.2	P	156.5	P	283.7	P	124.7	P	96.8	P	220.1	P	311.7	P	187.1	P	177.2	P	142.4	P	379.3	P	266.6	P	172.7	P	160.8	P	186.6	P	242.4	P	157.8	P	134.6	P	220.1	P	244.8	P	122.6	P	141.3	P
143074	3934.3	P	2891	P	1883.5	P	2006.7	P	3269.3	P	4202.6	P	2593.8	P	2564.6	P	2955.3	P	3664.8	P	3490	P	2149	P	3271	P	3149.4	P	2158.9	P	2439	P	3676.6	P	3155.7	P	2456.4	P	2346.4	P	3471.4	P	2978.7	P	1964.2	P	2057.5	P
143075	14.2	A	-12.6	A	19.4	A	-9.2	A	46.4	P	-9.1	A	-37	A	-53.7	A	20.2	A	-0.1	A	28.2	A	-12.3	A	-3.2	A	-9.8	A	17.6	A	-19.3	A	-17.5	A	-13.8	A	26.8	A	-11	A	14.8	A	-27.9	A	27.9	A	24.3	A
143076	101.9	A	86	P	69	P	29.4	A	125.1	P	264.6	P	75.7	A	130.5	A	147	P	189.3	P	63.8	A	95.8	A	105.5	P	132.5	P	62.5	A	72.8	A	112.1	A	167.4	P	81	P	94.2	P	167.3	P	148.3	P	118.4	P	106.3	P
143077	142.1	P	185.8	P	143.2	P	112.3	P	218.9	P	170.5	P	130.4	P	74.5	P	180.2	P	207.3	P	78.4	P	114.6	P	149.1	P	183.4	P	135.8	P	100.9	P	153.2	P	179.9	P	95.4	P	109.8	P	218.9	P	187.9	P	128	P	130.1	P
143078	3293.6	P	2449.1	P	2888.5	P	3646.3	P	2135.6	P	2562.4	P	2941.7	P	3859.9	P	2220.9	P	2273.2	P	4606.5	P	2881.4	P	2723.5	P	2400.8	P	4138.7	P	3889.3	P	2164.7	P	2142.4	P	2647	P	2934.8	P	903.5	P	1008.1	P	1131.7	P	1512.7	P
143079	26.8	A	-1.7	A	-8.6	A	-26.7	A	3.4	A	23.9	A	-4.1	A	38.5	A	11.5	A	44.4	A	-13.7	A	-2.1	A	7	A	5.5	A	-0.6	A	22.1	A	59.4	P	22	A	-0.4	A	-4.7	A	18.3	A	19.6	A	6.9	A	22.4	A
143080	62	P	79.1	P	29.1	P	32.4	P	82.9	P	28	A	18.7	P	40.7	P	94	P	96.9	P	52.3	P	39.8	P	66.8	P	86.8	P	46.9	P	54.7	P	54.7	P	85.4	P	37.9	P	37.1	P	60.7	P	77.3	P	23.8	A	9.2	A
143081	-46.3	A	-20.5	A	19.6	A	-0.3	A	-63.1	A	-67.9	A	-18.1	A	3.2	A	-19.8	A	-49	A	-30.5	A	22.2	A	-69.5	A	-51.9	A	-23	A	-6.8	A	-49.7	A	-13.3	A	-16.1	A	3.6	A	-39.4	A	-26.8	A	7.7	A	11.4	A
143082	-6.2	A	28.2	P	-5.1	A	-9.5	A	56.6	P	109.8	P	-1.3	A	24.7	A	142.6	P	55.5	P	14.8	A	-4.9	A	77	P	46	P	4.8	A	-0.7	A	56.6	P	63.6	P	-2.2	A	-10.5	A	39.8	P	56.7	P	10.4	A	-11.7	A
143083	118.8	P	135.4	P	64	P	72.4	P	79.9	P	33.7	M	56.3	P	16.2	A	89.5	P	61	P	67	P	33.6	P	89.7	P	112.6	P	23.1	A	46.3	P	69.8	P	71.6	P	36.9	P	56	P	102.8	P	103.2	P	24.6	A	35	P
143084	-15.4	A	0.1	A	-22.8	A	-6	A	-27.8	A	-40.5	A	9.9	A	-9	A	6.8	A	-13.3	A	-32.5	A	-1.9	A	-20.4	A	-2.9	A	-17	A	2.3	A	-46.6	A	-25.4	A	0.9	A	-2.6	A	-48.7	A	-32.8	A	-20.5	A	-19.4	A
143085	-39.7	A	152.8	P	-47	A	-40.8	A	445.4	P	305.5	P	-43.9	A	-110.4	A	419.7	P	499.1	P	-54.7	A	-4	A	264.9	P	206.6	P	-16.4	A	-12.1	A	347	P	440.3	P	9.7	A	15.2	A	261.6	P	473.7	P	5.5	A	-14.8	A
143086	-33.5	A	-4.4	A	-12.2	A	9.6	A	-4.4	A	-30.7	A	-24.8	A	-26.3	A	-4.1	A	-78.6	A	2.7	A	-3.1	A	5.3	A	-17.8	A	-37.7	A	18.2	A	-51.3	A	-1.4	A	-18.7	A	-4.2	A	-22.9	A	-31.6	A	-3.5	A	-17.9	A
143087	7.3	A	33.4	A	-4.6	A	36.2	A	12.6	A	70.5	A	30	A	9.6	A	13.2	A	39.4	A	43.9	A	21.4	A	16.9	A	10.3	A	19.4	A	18.5	A	27.3	A	26.2	A	11.5	A	10.7	A	23.6	A	32.4	P	17.2	A	35	A
143088	25.2	A	22.1	A	34.5	A	17	P	8.7	A	-0.8	A	5.9	A	7.7	A	-0.2	A	12.2	A	-17.9	A	2.5	A	30.4	P	-1.1	A	31.7	A	1.7	A	-0.7	A	23.3	P	18.6	A	3.2	A	-6.2	A	10.4	A	6.7	A	-7.4	A
143089	7.6	A	16.5	A	-6.6	A	-2.4	A	-8.4	A	-35.7	A	11.1	A	-8	A	13.2	A	7.7	A	-15.9	A	-4.8	A	4.4	A	9.1	A	-12.8	A	-9.8	A	4.5	A	-1.8	A	-1.5	A	4.5	A	-9.9	A	-3.5	A	5.4	A	-19.8	A
143090	17.3	A	34.8	P	-34.3	A	4.7	A	44.5	P	-23.9	A	-18.8	A	-24.8	A	17.2	A	-3.8	A	-55.7	A	-44.6	A	23.8	A	37.4	A	-97.1	A	-29.8	A	17.2	A	65.5	P	-6	A	-10.4	A	34.1	A	37.8	P	-0.7	A	-11.5	A
143091	-5.5	A	48.5	A	-27.4	A	-7.3	A	-1.5	A	-29.7	A	-45.6	A	-19.3	A	20.1	A	-5.2	A	-20	A	-5.9	A	-0.1	A	16.9	A	-23.7	A	12.5	A	9.8	A	-3.5	A	9.5	A	1.2	A	40.2	A	22.9	A	-1.2	A	-1.8	A
143092	191.3	P	342.2	P	44.1	P	40	M	459	P	217.1	P	43.1	P	32.1	A	432.3	P	449.2	P	76.8	P	57.1	P	465.6	P	397.3	P	55.3	P	45.5	A	360.6	P	303.6	P	38.8	P	47.1	P	518	P	410.2	P	51.5	P	79.4	P
143093	1781.9	P	987.1	P	1543.6	P	1541.5	P	1018.2	P	1382.8	P	1303.5	P	1486.1	P	840.5	P	872.9	P	1810	P	1357.2	P	1273.1	P	1121.7	P	908.4	P	1211.6	P	1129.4	P	886	P	1341.6	P	1422.1	P	1023.2	P	792.6	P	1560.2	P	1649.4	P
143094	68.2	P	53.4	P	51.2	P	49.6	P	59.2	P	55.1	P	28.9	A	50	A	57.1	P	83.7	P	77.3	P	37.9	A	51.1	M	59.4	P	57.2	P	24.3	A	55.9	P	49.6	P	37.7	P	44.2	A	66.2	P	52.1	P	73.7	P	38.7	P
143095	0.2	A	0	A	245.4	P	278.3	P	27.1	A	0.3	A	290.8	P	246.5	P	-14.3	A	11.2	A	208.4	P	354.5	P	-14.5	A	1.8	A	330.3	P	268.1	P	1.1	A	18.1	A	271.7	P	361.9	P	12.6	A	-2.1	A	326.5	P	229.6	P
143096	2.1	A	16.8	A	323.7	P	353.1	P	2.3	A	31.5	A	346.2	P	488	P	13.5	A	-4.3	A	632.3	P	459.8	P	27.1	A	4.1	A	454.9	P	579.5	P	17.3	A	-1.9	A	241.2	P	348.3	P	7.3	A	21.3	A	792.8	P	670.6	P
143097	-43.5	A	-15.4	A	47.7	P	146.1	P	-29.1	A	-58.2	A	101.9	P	180.8	P	-16.5	A	-33.5	A	281	P	130.9	P	-30.1	A	-30.1	A	97.8	A	149.9	P	-19.1	A	-29.3	A	50.4	P	106.5	P	-49.4	A	-20.9	A	303	P	183.1	P
143098	-32.8	A	-10.5	A	-39.1	A	-38.1	A	2.7	A	-49	A	-42.9	A	-32.6	A	-4.5	A	-37.9	A	-31	A	-43	A	-38.8	A	3.6	A	-38.6	A	-44.1	A	-32.6	A	-9	A	-17.6	A	-15.8	A	-1.1	A	3.4	A	-6.2	A	-40.1	A
143099	-25.7	A	-3.8	A	-0.3	A	0.5	A	5.5	A	-31.8	A	-2.5	A	-15.2	A	-7.9	A	-7.5	A	6.7	A	8.4	A	1	A	7.7	A	6.1	A	19.2	A	1.3	A	-10.4	A	-8	A	0.1	A	-20.4	A	-7.1	A	16.6	A	-26.5	A
143100	18.9	A	19.9	A	10.2	A	-1.5	A	15.9	A	5.5	A	15.9	A	28.1	A	2.2	A	-2.9	A	34.1	A	0.8	A	6.6	A	21.7	A	8.5	A	27.4	A	10.7	A	5.2	A	-2.3	A	8.9	P	-1.5	A	8.1	A	37.4	P	9.9	A
143101	300.8	P	226.2	P	116.4	P	141.6	P	209.5	P	154.4	P	142.8	P	171.7	P	248.2	P	329	P	221.9	P	167.9	P	317.1	P	253.9	P	165.7	P	189.2	P	285.8	P	248.9	P	138.9	P	155.2	P	254.1	P	229.7	P	146.5	P	180.9	P
143102	122	A	68.7	A	69.5	A	96.2	A	32.6	A	95	A	25	A	67.6	A	68	A	51.3	A	93.4	A	98.6	P	42.8	A	61.6	A	106.6	A	26.1	A	52.3	A	99.7	A	87.8	A	52.8	A	128.6	P	80.3	A	58.2	A	76.7	A
143103	43.5	A	7.5	A	-17.2	A	1.3	A	2.9	A	7.7	A	-28.7	A	-21.2	A	-2.8	A	14.6	A	39	A	15.7	A	-7.3	A	-14.5	A	4.8	A	3.7	A	6.1	A	-28.4	A	19.7	A	15.1	A	3.7	A	4.8	A	-14.4	A	-6.3	A
143104	591.1	P	604.2	P	504.5	P	470.9	P	521.5	P	864.9	P	434.6	P	437.1	P	544.8	P	633.2	P	596.2	P	372.2	P	597.7	P	604.2	P	371.5	P	462.4	P	567.7	P	579	P	509	P	465	P	718.8	P	618.1	P	437.3	P	420.2	P
143105	271.4	P	183.9	P	378.2	P	356	P	132.7	P	140	P	327.2	P	368.8	P	136.6	P	107.7	P	412.4	P	363.4	P	269.6	P	205.3	P	408.4	P	361.9	P	159.9	P	197.3	P	373.6	P	404	P	169	P	175.3	P	377.7	P	397.4	P
143106	-2.5	A	-17.3	A	-14.2	A	-23.7	A	-3.2	A	35.8	A	-18.7	A	-22.9	A	5	A	-3.1	A	-27.3	A	0.6	A	-35.8	A	5.6	A	-38.1	A	-12.5	A	0.4	A	16.8	A	-8.8	A	-13.3	A	-24.7	A	1.4	A	-3.7	A	-42	A
143107	2279	P	627.4	P	-1.9	A	15.6	A	-20	A	1787.8	P	-71.3	A	-109.6	A	-18.7	A	52.8	A	-142	A	-91	A	1067.7	P	13.6	A	0.4	A	36.7	A	210.2	M	7.3	A	25	A	52.2	A	-11.6	A	-28.4	A	-54	A	-7.1	A
143108	49.3	A	29.8	A	-54	A	-15.7	A	-14.7	A	-29	A	-44.3	A	-52.6	A	-65.1	A	5.3	A	-69.7	A	-12.9	A	20	A	-61.6	A	-57.4	A	-46.6	A	-30.7	A	10.2	A	-38.8	A	-38.9	A	-25.2	A	-7.3	A	-34.4	A	-28	A
143109	311.7	P	78.8	P	123	P	90.9	P	19.9	A	30.8	A	84.3	A	48.6	A	14.8	A	36.6	A	29.7	A	5.4	A	243.4	P	124.8	P	32.6	P	52.7	A	38.1	P	42.9	P	83.9	P	37.7	P	83.6	P	27.8	A	24.3	A	48.1	A
143110	-38	A	13.5	A	-7.1	A	-23.8	A	43.3	A	21.2	A	32.9	A	3.7	A	29.7	A	-1.5	A	-30	A	-14.8	A	22.4	A	32.8	A	47.6	A	26.9	A	28.3	A	26.5	A	6.7	A	17.6	A	37.4	A	20.8	A	24.5	A	33.8	A
143111	148.8	A	121.9	P	77	A	52.3	A	167.8	A	47.6	A	97.9	A	-5.1	A	81	A	77.4	A	22.1	A	31.5	A	390.3	P	89	A	49.4	A	57.4	A	621.5	P	395.7	P	74.3	A	75	A	124.8	A	108.6	A	74.4	A	33.6	A
143112	-50.9	A	-38.9	A	-9.8	A	6.7	A	-46.5	A	-25	A	-42.7	A	-28.4	A	-37.4	A	-65.9	A	-48.5	A	2.2	A	62.6	A	-66.3	A	-34.6	A	-15.8	A	219.5	P	138.7	A	-8.1	A	-4.9	A	-35.1	A	-61	A	-47.8	A	-22.2	A
143113	200	A	-64.6	A	-1.2	A	-35.1	A	-38.7	A	68.7	A	-1.6	A	-80.8	A	-109.7	A	-20	A	9	M	-66.3	A	78.5	A	-37.6	A	31.9	A	-19.2	P	4	A	-102	A	-1	A	10.5	P	-110.8	P	8.7	A	1.7	A	-5.1	A
143114	11.2	A	42	P	57.4	P	28.4	A	21.6	A	32	A	44.3	P	9.3	A	28.5	P	35.4	A	86.5	P	59	P	69	P	60	P	57.4	P	59	P	34.1	A	42.4	A	54.9	A	50.4	A	22.5	A	33.8	M	19.5	A	40.3	A
143115	1164.1	P	1032.2	P	2231.6	P	906.9	P	710.8	P	650.7	P	753.1	P	939.6	P	1036.5	P	830.4	P	804.6	P	1008.7	P	1087.7	P	853	P	924.3	P	1258.2	P	902.9	P	921.1	P	1098.9	P	920	P	930.8	P	798.3	P	1064.6	P	925.6	P
143116	26.2	A	21	A	50.8	P	25.4	A	-0.5	A	15.5	A	19.5	A	68.3	P	4	A	49.4	A	24.6	A	32.3	P	30.2	A	8.5	A	39.2	A	20.9	A	12.9	A	14.4	A	26.1	P	71.2	P	14.8	A	3.1	A	53.3	P	54.3	P
143117	292.7	P	387.6	P	123.3	P	140	P	569	P	141.3	P	152.1	P	145.3	P	395.8	P	545.8	P	150.1	P	138.8	P	437.8	P	415.4	P	196	P	142.9	P	396.7	P	369.3	P	106.6	P	133.2	P	432.5	P	431.4	P	177.8	P	167.6	P
143118	263.4	P	300.5	P	270.9	P	335.5	P	199.6	P	153.1	P	217.1	P	162.3	P	195.9	P	184.2	P	211.8	P	238.9	P	246.8	P	338.2	P	291.1	P	208	P	196.1	P	168.6	P	206.7	P	258.7	P	197.4	P	198.4	P	115.7	P	205.2	P
143119	1.7	A	2	A	-12.4	A	-11	A	9.4	A	7.4	A	-0.5	A	4.7	A	2.1	A	6.4	A	-5.9	A	9.5	A	17.7	A	0	A	0.6	A	8	A	5.1	A	3.4	A	-0.4	A	2	A	13.6	P	1.9	A	-17.8	A	7.9	A
143120	229.8	P	387.3	P	97.9	P	124.3	P	457.8	P	497.3	P	85.6	P	102.6	A	445.2	P	559.8	P	140.4	P	111.7	P	417.5	P	350.6	P	129.1	P	101.6	P	304.7	P	435.5	P	115.4	P	113.5	P	523.7	P	510.8	P	154.2	P	152.7	P
143121	13.8	A	6.3	A	-17.1	A	4.1	A	10.8	A	17.8	A	16.6	A	-28.1	A	-1.8	A	18.9	A	9.2	A	22	A	-24.7	A	31.8	A	47.6	A	6.7	A	-17.3	A	-8.4	A	22	A	6.5	A	8.2	A	-17.7	A	1.1	A	32.3	A
143122	-2.5	A	5.6	A	15.8	A	14.3	A	20.2	P	59.7	P	34.6	A	37.9	P	18.7	P	13.3	A	20	A	8	A	2.3	A	5.7	A	11.5	A	11.7	A	21.2	A	2.1	A	15.3	A	15.7	P	17.1	A	15.4	P	19.4	P	22.9	A
143123	-9	A	10.4	A	25.6	A	9.9	A	-6.7	A	-14.1	A	6	A	18.4	A	7.6	A	7	A	-16.5	A	30.5	P	27.7	A	4.7	A	-29.5	A	32.3	A	-7.4	A	0.1	A	9.3	A	1	A	7.4	A	1	A	17.4	A	22.1	P
143124	56	P	50.4	A	67.5	A	29.2	A	39.2	A	27.2	A	17.3	A	30.5	A	7.4	A	37.6	A	27.6	A	17.1	A	47.7	A	28.1	A	20.1	A	31.1	A	36.4	A	39.5	A	49.3	P	23.8	A	41	A	38.9	A	35.6	A	46	A
143125	67.4	P	54.4	P	-1.8	A	18.7	P	31.2	P	50	P	89.7	P	101.2	P	28.5	P	36.7	A	68.8	P	26.2	P	99.3	P	57.1	P	26.8	P	31.7	P	38.6	P	24.2	P	29.6	P	72.3	P	23.7	P	17.9	A	50.7	M	31.5	P
143126	440.4	P	357.1	P	117.9	P	147.3	P	330.3	P	225.3	P	148.6	P	212.4	P	325.7	P	232.8	P	178.2	P	101.8	P	292.9	P	274.8	P	65.5	A	101.7	P	249.1	P	336.2	P	90.9	P	109.1	P	333.6	P	234.6	P	53	A	77.4	P
143127	260.1	P	150.9	P	349.3	P	215.1	P	61.6	P	125.8	P	159.1	P	223.2	P	99.7	P	75.6	A	270	P	202.8	P	93.4	P	54.2	A	62.5	P	152	P	121.8	P	135.3	P	410.8	P	422.9	P	55	A	73.1	P	132	P	157.5	P
143128	-12.3	A	-11.1	A	54.5	A	70.6	A	-27.3	A	-17.2	A	28.2	A	41.6	A	-18.2	A	-10.2	A	24.8	A	65	A	-34.6	A	3	A	78.3	A	40.3	A	-2.3	A	-10.5	A	30.1	A	32.1	A	0.2	A	-13.5	A	58.2	A	0.6	A
143129	430.3	P	584.7	P	389.7	P	390	P	836.9	P	966.2	P	334	P	319.2	P	806.6	P	736.2	P	385.5	P	331.1	P	703.9	P	757.9	P	335.2	P	430.4	P	692	P	808.3	P	341.5	P	307.8	P	730.9	P	877.7	P	331.7	P	371.1	P
143130	148.3	P	164	P	225.5	P	279.4	P	70.3	P	31.5	P	184.4	P	163.2	P	64.8	P	66	P	197	P	230.1	P	145.4	P	133.9	P	287.6	P	229.7	P	99	P	89.2	P	171	P	197.5	P	57.9	P	48.7	P	109.7	P	170.8	P
143131	36.7	P	23.3	P	14.1	P	17.6	P	26.4	P	-23.8	A	9.8	A	17.2	A	11.2	P	13.4	A	35.2	P	17.1	P	-1.6	A	14.3	P	19.2	A	35.1	P	18.3	A	7.1	A	-1.4	A	8.2	A	-3.7	A	1.5	A	8	A	1.9	A
143132	44.4	P	21.5	A	45.1	P	17.3	A	27.6	A	0.5	A	6.6	A	12.6	A	32.4	P	22.4	A	27.4	A	33.3	A	41.9	P	14.2	A	9.8	A	13.9	A	34	P	17.6	A	16.9	P	42.3	P	22	A	16.7	A	9.4	A	37.5	P
143133	68.7	P	70.9	P	78.6	P	59.9	P	82.1	P	94.3	P	117	P	69.8	P	80.5	P	60.2	P	99.3	P	92.6	P	63.3	P	85.1	P	119.1	P	88	P	60.8	M	104.4	P	78.4	P	84.7	P	67.7	P	106.2	P	116.5	P	65.2	P
143134	145.7	P	95.8	P	94.3	P	123.2	P	92.5	P	105.4	A	133.4	P	187.1	P	72.3	P	68.5	A	132.9	P	133.7	P	124.5	P	90.6	P	150.2	P	100.8	P	97	P	79.7	P	117.6	P	147.1	P	90.5	P	72.5	M	128.4	P	153.9	P
143135	213.5	P	337.8	P	39.1	P	31.9	P	390.1	P	282.1	P	37.3	A	32.5	A	231.2	P	380.5	P	61.4	P	19.8	P	224.5	P	324.9	P	13.2	A	19.4	P	278.3	P	250.6	P	16.4	M	22.1	A	326.3	P	348.8	P	37.2	P	37.5	P
143136	-15.3	A	11.7	A	-3.5	A	-4.7	A	6.5	A	-23.3	A	-14	A	-27.2	A	-12.4	A	3.1	A	-1.4	A	-12.8	A	-7.3	A	-16.4	A	0.8	A	16	A	-23.6	A	-2.7	A	-11.8	A	-2.6	A	-11.2	A	-10.1	A	-14.6	A	-14.3	A
143137	45.5	A	89.6	P	39.2	M	10.4	M	97.1	P	116.6	P	46.5	P	56.5	A	81.7	P	114.9	P	28.2	A	5.6	A	69.6	M	77.2	P	10.6	A	39.4	P	62.9	P	84.4	P	41	P	31.6	A	87.3	P	79.6	P	23.7	A	34.2	A
143138	0.3	A	-5.1	A	-21.7	A	-22.3	A	7.7	A	-9	A	-16.8	A	-8.7	A	-12.4	A	-24.6	A	10.4	A	-14.6	A	-8.7	A	-3.3	A	-12	A	16.4	A	1.6	A	8.4	A	-6.6	A	1.2	A	-3.6	A	-18.6	A	8.2	A	25.3	A
143139	391.7	P	321.4	P	211.7	P	190.6	P	193	P	205.7	P	174.9	P	193.9	P	261.6	P	169.1	P	158.4	P	200.4	P	192.9	P	210.9	P	160.8	P	198.3	P	169.5	P	191.5	P	188.1	P	216.7	P	186.7	P	174	P	164.6	P	194	P
143140	15	A	7.9	P	2.4	A	1.5	A	-9.2	A	-34.1	A	1.7	A	-12.5	A	11.3	A	-2.8	A	-9.6	A	2.4	A	-38.9	A	-1.5	A	19.8	A	-24.6	A	-11.3	A	19.1	P	-2.5	A	23.4	A	-8.3	A	16.9	P	0.2	A	2.3	A
143141	58	A	19.7	A	45.9	A	40.4	M	37	A	75.2	M	57.2	A	54.8	A	59.7	P	76.9	P	52.6	A	54.6	P	40.7	A	69.7	P	68.1	P	42.9	A	32.8	A	48.5	P	50.2	P	40.7	M	23.1	A	27.5	P	40	A	39.8	A
143142	178.8	P	137.8	P	163.2	P	141.5	P	120.6	P	61.3	A	176.5	P	132.6	P	111.5	P	86.7	P	165.6	P	172.6	P	91.7	A	145.8	P	174.1	P	202	P	183.7	P	138.6	P	190.7	P	205.6	P	55.9	P	91.4	P	106.1	P	168	P
143143	6229.9	P	4885.5	P	3376.2	P	3289.8	P	5336.9	P	7410.1	P	4032.1	P	4419.2	P	3971.3	P	5827.2	P	4587.5	P	3733.2	P	6323.2	P	5513.6	P	3525.1	P	3475.3	P	5383.4	P	4386.6	P	3041.5	P	3512.8	P	5284.9	P	4977.6	P	3465.6	P	3654.6	P
143144	0.7	A	7	A	-4.3	A	-3.4	A	3.2	A	-7.7	A	9.1	A	-31.4	A	5.1	A	-1.4	A	-3.2	A	-7.3	A	-5.7	A	10.1	P	17.5	A	5.3	A	7.5	A	-6.7	A	6.2	A	6.3	A	-7	A	-5.4	A	3.9	A	16.3	P
143145	335	P	339.9	P	268.8	P	263.6	P	332.7	P	153.4	P	200.3	P	280.5	P	269.8	P	256	P	301.6	P	163.5	P	316.1	P	404.9	P	191.1	P	228.9	P	280	P	339.7	P	183.7	P	213.8	P	329.1	P	337.2	P	184.6	P	147.6	P
143146	39.2	A	-1.8	A	27.1	A	4.6	A	3.6	A	34.1	A	28.1	A	7.5	A	-1	A	28	A	5.5	A	0.9	A	-6.8	A	8.6	A	27.3	A	2.5	A	26.9	A	7.3	A	-4.7	A	16.5	A	27.8	A	14.5	P	1.4	A	2.9	A
143147	72	P	72.8	P	50.2	A	57.9	P	43.3	A	106	P	53.3	P	27.6	A	57.6	P	36.4	A	73.3	P	21	A	69.9	M	47	P	58.2	A	27.3	A	34.7	A	58.7	P	19.9	A	20.2	A	61.9	P	54.2	A	44	A	45.9	A
143148	-4.8	A	6.9	A	-12.5	A	-2.6	A	8.4	A	-12.1	A	-15.3	A	-31.1	A	3.9	A	-6.7	A	-14.7	A	18.7	A	-16	A	-22.5	A	-24.7	A	-24.5	A	-15.8	A	0.6	A	3.2	A	8.8	A	-9.9	A	5.1	A	-15.4	A	25	A
143149	4.7	A	-5.7	A	-11.5	A	13.7	A	-1.1	A	-13.9	A	-5.1	A	0.1	A	-4.2	A	1.1	A	-11	A	-8.2	A	0.5	A	21.6	A	-17.4	A	4.3	A	-7.6	A	13.5	A	-6	A	-16.5	A	24.9	P	-2.6	A	7.6	A	3.6	A
143150	673.2	P	582.9	P	987	P	454.8	P	991.2	P	1287.1	P	956.6	P	871	P	1239.7	P	1616.5	P	633.6	P	1014.7	P	530.2	P	845.1	P	671.6	P	1203	P	1198.5	P	842.5	P	890	P	742.4	P	631.2	P	1013.6	P	646.5	P	782.3	P
143151	248.8	P	193.5	P	500.9	P	340.6	P	62.2	P	286.1	P	295.1	P	324	P	5	A	39.2	P	33	M	35.8	P	226	P	103.9	P	233.7	P	490.2	P	41.2	P	-6.4	A	29	P	35.5	P	189.6	P	84.5	P	362.8	P	463	P
143152	-1.7	A	-11.3	A	-0.9	A	-4.5	A	-3.8	A	7.1	A	0.7	A	-22.5	A	13.5	A	-13.7	A	-6.2	A	15.8	P	-4.1	A	2.9	A	-23.1	A	8.5	A	-19.8	A	-1.6	A	7.9	A	4	A	11.9	A	3.8	A	-10.4	A	6	A
143153	32.5	A	30.5	A	26.5	A	31	A	69.8	A	72.7	A	62.3	A	37.2	A	40.4	A	46	A	32	A	21.1	A	6.4	A	30.3	A	47.5	A	29.5	A	68.4	A	66.1	A	-7.6	A	39.6	A	49.8	A	43.7	A	53.2	P	21.5	A
143154	-59.2	A	0.6	A	-3.8	A	-8.6	A	-17.9	A	-48.2	A	-7.2	A	-27.4	A	-14.4	A	-34	A	-14.2	A	-4.7	A	-63.1	A	-26	A	-4.4	A	-14.7	A	-25.3	A	-21.3	A	-3.6	A	0.5	A	-2	A	-3	A	-2.5	A	-28.4	A
143155	-27.9	A	-7.4	A	-2.3	A	-5.2	A	2.3	A	5.5	A	-10.1	A	31.4	A	6.7	A	-12.3	A	-33.9	A	11.8	A	-38.4	A	3.2	A	-5.6	A	15.9	A	12.9	A	1.1	A	-0.4	A	8.2	A	-21.1	A	-6.5	A	-21.5	A	5.8	A
143156	-17.4	A	-7	A	-34.1	A	-39	A	16.1	A	-16.5	A	-32.9	A	-12.4	A	-0.9	A	6	A	-14.9	A	-40.1	A	6.3	A	36.2	A	-35.9	A	-26.3	A	-21.5	A	0.4	A	-7.5	A	14.1	A	-5.3	A	2	A	5.7	A	-33.9	A
143157	-16	A	-1.1	A	0.9	A	-2	A	11.6	A	-21.1	A	13.6	A	0.1	A	-19.2	A	14.6	A	-4.6	A	18.4	A	-10.1	A	-14	A	2.3	A	-7.9	A	6.7	A	-6.8	A	7.1	A	7.4	A	-3.6	A	2.9	A	12.4	P	1.1	A
143158	25.8	A	11.1	A	54.6	A	42.1	A	7.4	A	11.5	A	7.4	A	14.7	A	19.4	A	-15.6	A	-10.3	A	43.1	A	-7	A	11.6	A	45.3	A	7.8	A	7.5	A	24.3	A	8.9	A	9.1	A	5.5	A	-11	A	16	A	14.5	A
143159	4.9	A	32	A	-0.1	M	4.9	A	9.7	A	61.2	A	49.4	A	9.8	A	-11.3	A	59.9	A	40.2	A	-18	A	71.2	A	31.9	A	38.9	A	43	A	22.1	A	41.4	A	5	A	-2.3	A	30.3	A	7.1	A	-18.3	A	14.7	A
143160	-54.5	A	-17.6	A	-5.4	A	-10.2	A	11.9	A	-3.7	A	8.7	A	-62.1	A	-13.4	A	-37.4	A	-27.7	A	-13.3	A	-21.2	A	-12.9	A	-10.8	A	-7.3	A	-33.7	A	3.9	A	-21.7	A	-2.5	A	6.1	A	-7.4	A	-4.9	A	-8.3	A
143161	54.3	P	78.2	P	-1.9	A	19.7	M	80.7	P	89.1	P	9.6	A	-8	A	85.8	P	77.8	P	20.7	A	20.1	A	56.9	P	81.8	P	5.8	A	-14.6	A	88.5	P	76.2	P	11.7	M	14.6	M	101.6	P	78.2	P	17.9	A	8.6	A
143162	561.3	P	475.6	P	496.9	P	477.4	P	706.7	P	310.2	P	585.1	P	727.2	P	668.2	P	627	P	1063.8	P	721.6	P	800.6	P	743.3	P	718	P	704.5	P	623.7	P	652	P	539.2	P	708.8	P	652.6	P	628.9	P	669.4	P	606.4	P
143163	85	P	25.9	P	9.3	A	18	A	16.2	A	22.4	A	-7.6	A	66.8	A	-0.5	A	60.6	A	48.5	A	52.3	P	26.7	A	24.3	A	65.9	P	26.5	A	50	P	12.3	A	24.2	A	21.6	A	16.9	A	4.9	A	29.2	M	16.9	A
143164	186.9	P	164.8	P	229.3	P	332.3	P	188.2	P	94.5	P	224.4	P	335.6	P	165.6	P	185.1	P	339.4	P	279.2	P	181.7	P	152.5	P	279.6	P	158.4	P	170.1	P	206.6	P	218.8	P	236.7	P	116.4	P	132.5	P	168.6	P	228.2	P
143165	1.1	A	9	A	-11.1	A	4.9	A	11.6	A	13	A	4.7	A	-12.3	A	-13.2	A	16.9	A	-25.7	A	-11.6	A	18.2	A	-17.4	A	-20.1	A	-22.5	A	1.6	A	15.9	A	-19	A	-14.5	A	4.8	A	-9.9	A	-11.7	A	-11.1	A
143166	31.9	A	35.2	P	-2.7	A	-8.5	A	39.3	P	-9.2	A	21.8	A	8.1	A	28.7	A	37.6	A	6.3	A	15	P	0.6	A	26.9	P	-10.2	A	-13.7	A	55.7	P	8.2	A	20.4	A	9.1	A	14.1	A	4.3	A	5.4	A	35.5	A
143167	26.5	A	6.9	A	1.1	A	19.6	A	7.3	A	0.7	A	29.7	A	-33.1	A	10.4	A	-9.1	A	27.9	A	-1.2	A	17.3	A	19.4	A	-0.3	A	5.5	A	15.6	A	5.7	A	0.3	A	13	A	1.4	A	1.6	A	25.2	A	20.5	A
143168	-94.4	A	-30.2	A	-49.2	A	-22.4	A	-41.8	A	-63	A	-69	A	-42	A	-30.2	A	-77.6	A	-60.8	A	-36.1	A	-47.7	A	-69.5	A	-76.7	A	-42.8	A	-81.8	A	-30.2	A	-9.4	A	-23.9	A	-47.3	A	-54.9	A	-17.5	A	-25.3	A
143169	27.1	A	13.7	A	45.3	A	5.5	A	23	A	-75.6	A	22.1	A	37.4	A	12.5	A	-17.4	A	-53.6	A	60.2	P	-9.9	A	-8.3	A	48.6	A	33.2	A	19	A	29	A	38.5	M	62.5	A	-17.8	A	-1.5	A	61.3	A	18.2	A
143170	-33.2	A	60.2	A	-61.7	A	37.8	A	40.5	P	3.7	A	-53.2	A	-89.1	A	-42.9	A	68.9	P	-104.3	A	-90.9	A	13.6	A	21.1	A	-20.9	A	-10	A	42.7	A	26	A	12.4	A	-21.5	A	40.7	A	39.8	A	-16.9	A	18.9	A
143171	-23.1	A	-0.9	A	-0.6	A	-5.8	A	-8.9	A	2.4	A	2.6	A	-39.8	A	-2.9	A	-23.3	A	-14.8	A	-11.5	A	17.5	P	-11.1	A	-14.3	A	-9.5	A	-11.8	A	-27	A	-13.5	A	9	A	-12.7	A	-5.3	A	21.1	P	-22	A
143172	17.6	A	28.2	A	3.5	A	-9	A	35.5	P	38.4	A	7.9	A	4.8	A	28.6	A	21.5	A	8.6	A	-0.1	A	23.3	M	9.6	A	-33.1	A	-9.4	A	31.4	A	37.4	A	8.1	A	2.7	A	-9.8	A	38.6	P	12.5	A	-11.8	A
143173	-29.5	A	6.9	A	7.7	A	-4.3	A	-5.6	A	26.5	A	10.1	A	-8.6	A	-11.1	A	7	A	14.7	A	12.8	A	11.3	A	33.6	M	25.6	A	-8.3	A	31.3	A	-14.6	A	-10.2	A	-12	A	-18.5	A	13	A	-4.2	A	5.9	A
143174	44	A	77.7	P	33.8	A	34.8	A	118.4	P	103	P	23.3	A	-13.7	A	115.5	P	105.8	P	40.3	A	18.3	A	99.7	P	116.6	P	-7.1	A	28.7	M	108	P	100.5	A	16.1	A	21	A	96	P	137.3	P	31.9	A	-3.3	A
143175	1888.7	P	2293.8	P	1360.1	P	766.8	P	2457.9	P	2750.2	P	916.8	P	843.8	P	2189.6	P	2291.6	P	728.7	P	867.2	P	1722.9	P	1975.2	P	528.1	P	965.3	P	1995.2	P	2078	P	821.6	P	760.9	P	2103.2	P	2224	P	857.6	P	959.9	P
143176	31.7	M	52.1	P	254.6	P	426.1	P	40.1	A	39.5	P	362.3	P	273.8	P	53.1	P	61.6	A	205.5	P	428.9	P	36.1	P	65.6	P	460.3	P	281.9	P	28.8	P	45.9	P	368.5	P	337.9	P	44.3	P	40.6	P	389.5	P	376.7	P
143177	214.6	P	205.7	P	145.8	P	118.7	P	240.2	P	139.6	P	125.1	P	110.8	P	205.7	P	269.1	P	161.5	P	142.4	P	218.6	P	241.4	P	99.8	P	60.9	P	231.8	P	250.3	P	105.7	P	149.1	P	296	P	272.9	P	120.4	P	157.2	P
143178	-29.4	A	-7.3	A	15.8	A	-2.9	A	5	A	-18.7	A	27.8	A	-7	A	-1.5	A	-6.2	A	-9.6	A	-5.1	A	-25	A	4.2	A	2.2	A	-2	A	-6.5	A	4.3	A	9.6	A	28.3	A	-8.8	A	-24	A	35.1	A	37.7	A
143179	40.5	A	36.4	A	16.3	A	39.4	A	28.6	A	24.7	A	43.8	A	64.7	P	22.7	A	46.9	A	51.7	A	36.4	A	30.3	A	46.1	A	47.9	A	66.9	P	56.5	A	21	A	7.9	A	23.6	A	51.4	A	50.4	A	50.1	M	39.3	A
143180	-4.1	A	-14.6	A	8.2	P	13.4	P	2.4	A	4.2	A	17.1	P	-6.7	A	4	A	-10.2	A	-2.5	A	-2.2	A	3.1	A	-2	A	5.9	A	10.7	A	-14.7	A	0.8	A	-5.8	A	12.9	A	-20.7	A	-15.8	A	5.5	A	-17.3	A
143181	1516.9	P	1119.1	P	2722.8	P	1733.6	P	882.5	P	1125.2	P	1407.5	P	1573.7	P	1024.2	P	764.3	P	1817.1	P	1304.6	P	1032.9	P	755.2	P	899	P	1668.7	P	979	P	1042.4	P	1393.9	P	1597.6	P	931.2	P	560.9	P	1814	P	1469.8	P
143182	-19.6	A	-22.3	A	-40.1	A	-12.4	A	-43.3	A	-90.4	A	-52.8	A	-25	A	-0.6	A	-43.5	A	-53.9	A	-14.9	A	-16.2	A	-20.5	A	-80.6	A	-36.1	A	9.1	A	-16	A	-20.7	A	7.2	A	-19.3	A	-42.1	A	-56.5	A	-27.1	A
143183	-45.3	A	-22.4	A	-29	A	-15.3	A	-18.8	A	-70.6	A	44	A	-97.9	A	-31	A	-8.9	A	-37.2	A	-25.2	A	-71.8	A	-1.7	A	-29.6	A	-26.2	A	-14.3	A	-29.8	A	-6.4	A	-40	A	-2.6	A	-19.9	A	-8.5	A	-0.6	A
143184	3296.4	P	3299.1	P	2593.3	P	2147.2	P	4049.9	P	5288.8	P	2748.4	P	2993.6	P	3473.8	P	4397.1	P	3075.8	P	2375.2	P	3962	P	4055.7	P	2250.8	P	2787.1	P	4062.7	P	3656.9	P	2609.4	P	2320	P	4156.2	P	3836.7	P	3038.6	P	3002.5	P
143185	3.7	A	11.4	A	-6.2	A	17.1	A	3.9	A	21.5	A	28.5	A	-45.8	A	17.5	P	-17.2	A	-53.6	A	-21	A	19.9	A	10.4	A	-81.8	A	-9.9	A	-12.6	A	16.3	A	-22.8	A	-3.3	A	-7.6	A	22.4	A	37.3	P	-7.6	A
143186	710.5	P	538.5	P	377.1	P	413.4	P	551.2	P	126.3	P	589.6	P	553.7	P	355	P	308.5	P	617.1	P	561.3	P	696.3	P	532.8	P	488.1	P	576.2	P	518.1	P	392.7	P	531.2	P	589	P	445.4	P	392.2	P	544.2	P	510.9	P
143187	-14.5	A	-15.2	A	-32	A	-17.4	A	-29.4	A	12.8	A	-27	A	-2.7	A	-21	A	-50.2	A	-41.6	A	7.8	A	-10.6	A	-35.6	A	-48.5	A	-26.9	A	-8.6	A	-5.9	A	-32	A	-12.4	A	-22.8	A	-36.5	A	7.8	A	-35.7	A
143188	177.3	P	181.3	P	19.1	A	5.7	A	293.7	P	162.1	P	63.3	A	-38.9	A	209.1	P	323.3	P	-11.5	A	13.4	A	182.7	P	262.1	P	47.2	M	36.6	A	283.2	P	234.1	P	38.5	A	22.6	A	261.3	P	248.9	P	26.7	A	37.7	P
143189	10.3	A	16.3	A	-18	A	33.2	A	21	A	4.7	A	16.2	A	16.5	A	10.2	A	35.7	A	-14.5	A	17.2	A	-8	A	-27.3	A	9.4	A	-10.1	A	12.4	A	24.2	A	-3.9	A	-8	A	12.6	A	24.6	A	-0.3	A	17.4	A
143190	19.4	A	28.8	A	26.3	A	46.2	P	17.8	A	46.9	A	68.2	P	67.9	A	31.1	A	18.7	A	45.3	A	56.4	A	-34.6	A	27.3	A	36.4	A	15.9	A	24.2	A	25.2	P	32.7	P	51.4	P	21.6	P	4.5	P	69	P	27.7	P
143191	38.8	A	23.6	A	103.9	P	168.9	P	17.1	A	23.9	A	140	P	79.2	P	23.8	A	23.1	A	94.8	P	140.8	P	7.2	A	37.3	A	160.3	P	152.9	P	22.3	A	25.1	A	93	P	83.8	P	12.4	A	0	A	105.8	P	81.3	P
143192	-2.3	A	19.8	A	410.1	P	641.9	P	5.6	A	-27.2	A	614.8	P	481.9	P	26.9	A	-4.4	A	326.2	P	743.9	P	14.6	A	27.8	A	801.4	P	487.1	P	18.3	A	53	P	768.5	P	577.7	P	42.6	A	22.2	P	694	P	736.6	P
143193	-20.6	A	-5.4	A	-5.4	A	-23.1	A	-21.7	A	-50	A	-23.6	A	-8.9	A	-10	A	-20.7	A	-1.4	A	8.4	A	-12.5	A	-15.1	A	-52.9	A	-32.6	A	-31.5	A	-6.5	A	-9.4	A	-9.6	A	-27.6	A	-12.4	A	-4.6	A	-8	A
[truncated: 11,972 more rows]
